# Supplementary material for: Formation of organic color centers in air-suspended carbon nanotubes using vapor-phase reaction
Source: Nat Commun. 2022 May 20;13:2814. doi: 10.1038/s41467-022-30508-z (PMC9123200; doi:10.1038/s41467-022-30508-z)
Supplement: Supplementary file 3 — Source Data [file 41467_2022_30508_MOESM3_ESM.zip]

Archive with 608 entries (539 files):
- Source Data/Figure 1/
- Source Data/Figure 1/1b/
- Source Data/Figure 1/1b/functionalized swnt 1_q007.tif
- Source Data/Figure 1/1c/
- Source Data/Figure 1/1c/after 190425SP002 TC5-6a-40_Target_01 CW_780nm_10uW_90deg_5sec.dat
- Source Data/Figure 1/1c/before 190209SP002 TC5-6a-40_Target_01 CW_780nm_10uW_90deg_5sec.dat
- Source Data/Figure 1/1d/
- Source Data/Figure 1/1d/map_0.png
- Source Data/Figure 1/1d/XYSP02 X.dat
- Source Data/Figure 1/1d/XYSP02 Y.dat
- Source Data/Figure 1/1d/z1290.csv
- Source Data/Figure 1/1e/
- Source Data/Figure 1/1e/map_1.png
- Source Data/Figure 1/1e/XYSP02 X.dat
- Source Data/Figure 1/1e/XYSP02 Y.dat
- Source Data/Figure 1/1e/z1400.csv
- Source Data/Figure 1/1f/
- Source Data/Figure 1/1f/map_2.png
- Source Data/Figure 1/1f/XYSP02 X.dat
- Source Data/Figure 1/1f/XYSP02 Y.dat
- Source Data/Figure 1/1f/z1500.csv
- Source Data/Figure 1/1g/
- Source Data/Figure 1/1g/190519XY02 Chip#8-780nm-CNT#24_01 CW_780nm_100uW_90deg_500ms X.dat
- Source Data/Figure 1/1g/190519XY02 Chip#8-780nm-CNT#24_01 CW_780nm_100uW_90deg_500ms Y.dat
- Source Data/Figure 1/1g/190519XY02 Chip#8-780nm-CNT#24_01 CW_780nm_100uW_90deg_500ms Z.dat
- Source Data/Figure 1/1g/190519XY02 Chip#8-780nm-CNT#24_01 CW_780nm_100uW_90deg_500ms.png
- Source Data/Figure 2/
- Source Data/Figure 2/a_1.46eV exc/
- Source Data/Figure 2/a_1.46eV exc/190509SP004 TC5-6a-40_850nm_100uW_Target_01 CW_850nm_100uW_90deg_5sec (13,2).dat
- Source Data/Figure 2/a_1.46eV exc/190509SP008 TC5-6a-40_850nm_100uW_Target_01 CW_850nm_100uW_90deg_5sec (14,0).dat
- Source Data/Figure 2/a_1.46eV exc/190509SP028 TC5-6a-40_850nm_100uW_Target_01 CW_850nm_100uW_90deg_5sec (12,4).dat
- Source Data/Figure 2/a_1.46eV exc/190509SP049 TC5-6a-40_850nm_100uW_Target_01 CW_850nm_100uW_90deg_5sec (11,6).dat
- Source Data/Figure 2/a_1.46eV exc/190509SP1021 TC5-6a-40_850nm_100uW_Target_01 CW_850nm_100uW_90deg_5sec (11,7).dat
- Source Data/Figure 2/a_1.46eV exc/190509SP700 TC5-6a-40_850nm_100uW_Target_01 CW_850nm_100uW_90deg_5sec (10,8).dat
- Source Data/Figure 2/b_1.59eV exc/
- Source Data/Figure 2/b_1.59eV exc/190425SP001 TC5-6a-40_Target_02 CW_780nm_100uW_90deg_5sec (11,3).dat
- Source Data/Figure 2/b_1.59eV exc/190425SP002 TC5-6a-40_Target_02 CW_780nm_100uW_90deg_5sec (10,5).dat
- Source Data/Figure 2/b_1.59eV exc/190425SP039 TC5-6a-40_Target_02 CW_780nm_100uW_90deg_5sec (9,7).dat
- Source Data/Figure 2/b_1.59eV exc/190425SP109 TC5-6a-40_Target_02 CW_780nm_100uW_90deg_5sec (12,1).dat
- Source Data/Figure 2/b_1.59eV exc/190507SP311 TC5-6a-40_780nm_Target_02 CW_780nm_100uW_90deg_5sec (9,8).dat
- Source Data/Figure 2/b_1.59eV exc/190507SP421 TC5-6a-40_780nm_Target_02 CW_780nm_100uW_90deg_5sec (12,5).dat
- Source Data/Figure 2/pl_eV.svg
- Source Data/Figure 3/
- Source Data/Figure 3/3a/
- Source Data/Figure 3/3a/fig_area energy-energy.svg
- Source Data/Figure 3/3a/subpeak_ratio_1.46eV.csv
- Source Data/Figure 3/3b/
- Source Data/Figure 3/3b/fig_area energy-energy.svg
- Source Data/Figure 3/3b/subpeak_ratio_1.59eV.csv
- Source Data/Figure 3/3c/
- Source Data/Figure 3/3c/1.46_1.59eV.svg
- Source Data/Figure 3/3c/qdeg1.46eV.csv
- Source Data/Figure 3/3d/
- Source Data/Figure 3/3d/1.46_1.59eV.svg
- Source Data/Figure 3/3d/qdeg1.59eV.csv
- Source Data/Figure 4/
- Source Data/Figure 4/4b/
- Source Data/Figure 4/4b/df_arm.csv
- Source Data/Figure 4/4b/df_chi.csv
- Source Data/Figure 4/4b/df_fit.csv
- Source Data/Figure 4/4b/df_zig.csv
- Source Data/Figure 4/4b/pyram_angle_mean_fit.svg
- Source Data/Figure 4/4c/
- Source Data/Figure 4/4c/fit.csv
- Source Data/Figure 4/4c/fit_subpeak_ratio_d_sem.svg
- Source Data/Figure 4/4c/subpeak_ratio.csv
- Source Data/Figure 4/4d/
- Source Data/Figure 4/4d/fit.csv
- Source Data/Figure 4/4d/fit_qdeg.svg
- Source Data/Figure 4/4d/qdeg.csv
- Source Data/Figure 4/4e/
- Source Data/Figure 4/4e/comparison_3um.csv
- Source Data/Figure 4/4e/comparison_3um.svg
- Source Data/Figure 4/4f/
- Source Data/Figure 4/4f/density_diameter.svg
- Source Data/Figure 4/4f/rho.csv
- Source Data/Figure 5/
- Source Data/Figure 5/5a/
- Source Data/Figure 5/5a/dE11minus1.46eV.csv
- Source Data/Figure 5/5a/dE11minusstar1.46eV.csv
- Source Data/Figure 5/5a/fig_energy-energy_merged1.svg
- Source Data/Figure 5/5b/
- Source Data/Figure 5/5b/dE11minus1.59eV.csv
- Source Data/Figure 5/5b/dE11minusstar1.59eV.csv
- Source Data/Figure 5/5b/fig_energy-energy_merged1.svg
- Source Data/Figure 5/5c/
- Source Data/Figure 5/5c/dE11minus.csv
- Source Data/Figure 5/5c/dE11minus_fit.csv
- Source Data/Figure 5/5c/energy_fit_sem_merged.svg
- Source Data/Figure 5/5d/
- Source Data/Figure 5/5d/dE11minusstar.csv
- Source Data/Figure 5/5d/dE11minusstar_fit.csv
- Source Data/Figure 5/5d/energy_fit_sem_merged.svg
- Source Data/Figure 6/
- Source Data/Figure 6/decay curves.csv
- Source Data/Figure 6/pl_decay_filtered.svg
- Source Data/Figure S1/
- Source Data/Figure S1/TC5KS77_1000nm_1st_dip_q011.tif
- Source Data/Figure S1/TC5KS77_1000nm_1st_dip_zoomedout_q012.tif
- Source Data/Figure S1/TC5KS77_1000nm_1st_q002.tif
- Source Data/Figure S1/TC5KS77_1000nm_1st_zoomout_q003.tif
- Source Data/Figure S10/
- Source Data/Figure S10/190129SP001 TC5-6a-37_Target_01 CW_780nm_10uW_90deg_5sec.dat
- Source Data/Figure S10/190424SP001 TC5-6a-37_Target_01 CW_780nm_10uW_90deg_5sec.dat
- Source Data/Figure S10/PL_0.svg
- Source Data/Figure S11/
- Source Data/Figure S11/#78 chip control reaction.xlsx
- Source Data/Figure S11/spectra.svg
- Source Data/Figure S12/
- Source Data/Figure S12/lor0_area.csv
- Source Data/Figure S12/lor0_area_3.0um.csv
- Source Data/Figure S13/
- Source Data/Figure S13/qdeg1.46eV.csv
- Source Data/Figure S13/qdeg1.59eV.csv
- Source Data/Figure S14/
- Source Data/Figure S14/histogram780_I0.svg
- Source Data/Figure S14/histogram850_I0.svg
- Source Data/Figure S14/qdeg1.46eV.csv
- Source Data/Figure S14/qdeg1.59eV.csv
- Source Data/Figure S15/
- Source Data/Figure S15/a/
- Source Data/Figure S15/a/PL_fullXYSP02_at1199nm Z.png
- Source Data/Figure S15/a/XYSP02/
- Source Data/Figure S15/a/XYSP02/190522XSP001 XYSP02 -701.6297Y BG.dat
- Source Data/Figure S15/a/XYSP02/190522XSP001 XYSP02 -701.6297Y X.dat
- Source Data/Figure S15/a/XYSP02/190522XSP001 XYSP02 -701.6297Y Y.dat
- Source Data/Figure S15/a/XYSP02/190522XSP001 XYSP02 -701.6297Y Z.dat
- Source Data/Figure S15/a/XYSP02/190522XSP002 XYSP02 -701.5297Y BG.dat
- Source Data/Figure S15/a/XYSP02/190522XSP002 XYSP02 -701.5297Y X.dat
- Source Data/Figure S15/a/XYSP02/190522XSP002 XYSP02 -701.5297Y Y.dat
- Source Data/Figure S15/a/XYSP02/190522XSP002 XYSP02 -701.5297Y Z.dat
- Source Data/Figure S15/a/XYSP02/190522XSP003 XYSP02 -701.4297Y BG.dat
- Source Data/Figure S15/a/XYSP02/190522XSP003 XYSP02 -701.4297Y X.dat
- Source Data/Figure S15/a/XYSP02/190522XSP003 XYSP02 -701.4297Y Y.dat
- Source Data/Figure S15/a/XYSP02/190522XSP003 XYSP02 -701.4297Y Z.dat
- Source Data/Figure S15/a/XYSP02/190522XSP004 XYSP02 -701.3297Y BG.dat
- Source Data/Figure S15/a/XYSP02/190522XSP004 XYSP02 -701.3297Y X.dat
- Source Data/Figure S15/a/XYSP02/190522XSP004 XYSP02 -701.3297Y Y.dat
- Source Data/Figure S15/a/XYSP02/190522XSP004 XYSP02 -701.3297Y Z.dat
- Source Data/Figure S15/a/XYSP02/190522XSP005 XYSP02 -701.2297Y BG.dat
- Source Data/Figure S15/a/XYSP02/190522XSP005 XYSP02 -701.2297Y X.dat
- Source Data/Figure S15/a/XYSP02/190522XSP005 XYSP02 -701.2297Y Y.dat
- Source Data/Figure S15/a/XYSP02/190522XSP005 XYSP02 -701.2297Y Z.dat
- Source Data/Figure S15/a/XYSP02/190522XSP006 XYSP02 -701.1297Y BG.dat
- Source Data/Figure S15/a/XYSP02/190522XSP006 XYSP02 -701.1297Y X.dat
- Source Data/Figure S15/a/XYSP02/190522XSP006 XYSP02 -701.1297Y Y.dat
- Source Data/Figure S15/a/XYSP02/190522XSP006 XYSP02 -701.1297Y Z.dat
- Source Data/Figure S15/a/XYSP02/190522XSP007 XYSP02 -701.0297Y BG.dat
- Source Data/Figure S15/a/XYSP02/190522XSP007 XYSP02 -701.0297Y X.dat
- Source Data/Figure S15/a/XYSP02/190522XSP007 XYSP02 -701.0297Y Y.dat
- Source Data/Figure S15/a/XYSP02/190522XSP007 XYSP02 -701.0297Y Z.dat
- Source Data/Figure S15/a/XYSP02/190522XSP008 XYSP02 -700.9297Y BG.dat
- Source Data/Figure S15/a/XYSP02/190522XSP008 XYSP02 -700.9297Y X.dat
- Source Data/Figure S15/a/XYSP02/190522XSP008 XYSP02 -700.9297Y Y.dat
- Source Data/Figure S15/a/XYSP02/190522XSP008 XYSP02 -700.9297Y Z.dat
- Source Data/Figure S15/a/XYSP02/190522XSP009 XYSP02 -700.8297Y BG.dat
- Source Data/Figure S15/a/XYSP02/190522XSP009 XYSP02 -700.8297Y X.dat
- Source Data/Figure S15/a/XYSP02/190522XSP009 XYSP02 -700.8297Y Y.dat
- Source Data/Figure S15/a/XYSP02/190522XSP009 XYSP02 -700.8297Y Z.dat
- Source Data/Figure S15/a/XYSP02/190522XSP010 XYSP02 -700.7297Y BG.dat
- Source Data/Figure S15/a/XYSP02/190522XSP010 XYSP02 -700.7297Y X.dat
- Source Data/Figure S15/a/XYSP02/190522XSP010 XYSP02 -700.7297Y Y.dat
- Source Data/Figure S15/a/XYSP02/190522XSP010 XYSP02 -700.7297Y Z.dat
- Source Data/Figure S15/a/XYSP02/190522XSP011 XYSP02 -700.6297Y BG.dat
- Source Data/Figure S15/a/XYSP02/190522XSP011 XYSP02 -700.6297Y X.dat
- Source Data/Figure S15/a/XYSP02/190522XSP011 XYSP02 -700.6297Y Y.dat
- Source Data/Figure S15/a/XYSP02/190522XSP011 XYSP02 -700.6297Y Z.dat
- Source Data/Figure S15/a/XYSP02/190522XSP012 XYSP02 -700.5297Y BG.dat
- Source Data/Figure S15/a/XYSP02/190522XSP012 XYSP02 -700.5297Y X.dat
- Source Data/Figure S15/a/XYSP02/190522XSP012 XYSP02 -700.5297Y Y.dat
- Source Data/Figure S15/a/XYSP02/190522XSP012 XYSP02 -700.5297Y Z.dat
- Source Data/Figure S15/a/XYSP02/190522XSP013 XYSP02 -700.4297Y BG.dat
- Source Data/Figure S15/a/XYSP02/190522XSP013 XYSP02 -700.4297Y X.dat
- Source Data/Figure S15/a/XYSP02/190522XSP013 XYSP02 -700.4297Y Y.dat
- Source Data/Figure S15/a/XYSP02/190522XSP013 XYSP02 -700.4297Y Z.dat
- Source Data/Figure S15/a/XYSP02/190522XSP014 XYSP02 -700.3297Y BG.dat
- Source Data/Figure S15/a/XYSP02/190522XSP014 XYSP02 -700.3297Y X.dat
- Source Data/Figure S15/a/XYSP02/190522XSP014 XYSP02 -700.3297Y Y.dat
- Source Data/Figure S15/a/XYSP02/190522XSP014 XYSP02 -700.3297Y Z.dat
- Source Data/Figure S15/a/XYSP02/190522XSP015 XYSP02 -700.2297Y BG.dat
- Source Data/Figure S15/a/XYSP02/190522XSP015 XYSP02 -700.2297Y X.dat
- Source Data/Figure S15/a/XYSP02/190522XSP015 XYSP02 -700.2297Y Y.dat
- Source Data/Figure S15/a/XYSP02/190522XSP015 XYSP02 -700.2297Y Z.dat
- Source Data/Figure S15/a/XYSP02/190522XSP016 XYSP02 -700.1297Y BG.dat
- Source Data/Figure S15/a/XYSP02/190522XSP016 XYSP02 -700.1297Y X.dat
- Source Data/Figure S15/a/XYSP02/190522XSP016 XYSP02 -700.1297Y Y.dat
- Source Data/Figure S15/a/XYSP02/190522XSP016 XYSP02 -700.1297Y Z.dat
- Source Data/Figure S15/a/XYSP02/190522XSP017 XYSP02 -700.0297Y BG.dat
- Source Data/Figure S15/a/XYSP02/190522XSP017 XYSP02 -700.0297Y X.dat
- Source Data/Figure S15/a/XYSP02/190522XSP017 XYSP02 -700.0297Y Y.dat
- Source Data/Figure S15/a/XYSP02/190522XSP017 XYSP02 -700.0297Y Z.dat
- Source Data/Figure S15/a/XYSP02/190522XSP018 XYSP02 -699.9297Y BG.dat
- Source Data/Figure S15/a/XYSP02/190522XSP018 XYSP02 -699.9297Y X.dat
- Source Data/Figure S15/a/XYSP02/190522XSP018 XYSP02 -699.9297Y Y.dat
- Source Data/Figure S15/a/XYSP02/190522XSP018 XYSP02 -699.9297Y Z.dat
- Source Data/Figure S15/a/XYSP02/190522XSP019 XYSP02 -699.8297Y BG.dat
- Source Data/Figure S15/a/XYSP02/190522XSP019 XYSP02 -699.8297Y X.dat
- Source Data/Figure S15/a/XYSP02/190522XSP019 XYSP02 -699.8297Y Y.dat
- Source Data/Figure S15/a/XYSP02/190522XSP019 XYSP02 -699.8297Y Z.dat
- Source Data/Figure S15/a/XYSP02/190522XSP020 XYSP02 -699.7297Y BG.dat
- Source Data/Figure S15/a/XYSP02/190522XSP020 XYSP02 -699.7297Y X.dat
- Source Data/Figure S15/a/XYSP02/190522XSP020 XYSP02 -699.7297Y Y.dat
- Source Data/Figure S15/a/XYSP02/190522XSP020 XYSP02 -699.7297Y Z.dat
- Source Data/Figure S15/a/XYSP02/190522XSP021 XYSP02 -699.6297Y BG.dat
- Source Data/Figure S15/a/XYSP02/190522XSP021 XYSP02 -699.6297Y X.dat
- Source Data/Figure S15/a/XYSP02/190522XSP021 XYSP02 -699.6297Y Y.dat
- Source Data/Figure S15/a/XYSP02/190522XSP021 XYSP02 -699.6297Y Z.dat
- Source Data/Figure S15/a/XYSP02/190522XSP022 XYSP02 -699.5297Y BG.dat
- Source Data/Figure S15/a/XYSP02/190522XSP022 XYSP02 -699.5297Y X.dat
- Source Data/Figure S15/a/XYSP02/190522XSP022 XYSP02 -699.5297Y Y.dat
- Source Data/Figure S15/a/XYSP02/190522XSP022 XYSP02 -699.5297Y Z.dat
- Source Data/Figure S15/a/XYSP02/190522XSP023 XYSP02 -699.4297Y BG.dat
- Source Data/Figure S15/a/XYSP02/190522XSP023 XYSP02 -699.4297Y X.dat
- Source Data/Figure S15/a/XYSP02/190522XSP023 XYSP02 -699.4297Y Y.dat
- Source Data/Figure S15/a/XYSP02/190522XSP023 XYSP02 -699.4297Y Z.dat
- Source Data/Figure S15/a/XYSP02/190522XSP024 XYSP02 -699.3297Y BG.dat
- Source Data/Figure S15/a/XYSP02/190522XSP024 XYSP02 -699.3297Y X.dat
- Source Data/Figure S15/a/XYSP02/190522XSP024 XYSP02 -699.3297Y Y.dat
- Source Data/Figure S15/a/XYSP02/190522XSP024 XYSP02 -699.3297Y Z.dat
- Source Data/Figure S15/a/XYSP02/190522XSP025 XYSP02 -699.2297Y BG.dat
- Source Data/Figure S15/a/XYSP02/190522XSP025 XYSP02 -699.2297Y X.dat
- Source Data/Figure S15/a/XYSP02/190522XSP025 XYSP02 -699.2297Y Y.dat
- Source Data/Figure S15/a/XYSP02/190522XSP025 XYSP02 -699.2297Y Z.dat
- Source Data/Figure S15/a/XYSP02/190522XSP026 XYSP02 -699.1297Y BG.dat
- Source Data/Figure S15/a/XYSP02/190522XSP026 XYSP02 -699.1297Y X.dat
- Source Data/Figure S15/a/XYSP02/190522XSP026 XYSP02 -699.1297Y Y.dat
- Source Data/Figure S15/a/XYSP02/190522XSP026 XYSP02 -699.1297Y Z.dat
- Source Data/Figure S15/a/XYSP02/190522XSP027 XYSP02 -699.0297Y BG.dat
- Source Data/Figure S15/a/XYSP02/190522XSP027 XYSP02 -699.0297Y X.dat
- Source Data/Figure S15/a/XYSP02/190522XSP027 XYSP02 -699.0297Y Y.dat
- Source Data/Figure S15/a/XYSP02/190522XSP027 XYSP02 -699.0297Y Z.dat
- Source Data/Figure S15/a/XYSP02/190522XSP028 XYSP02 -698.9297Y BG.dat
- Source Data/Figure S15/a/XYSP02/190522XSP028 XYSP02 -698.9297Y X.dat
- Source Data/Figure S15/a/XYSP02/190522XSP028 XYSP02 -698.9297Y Y.dat
- Source Data/Figure S15/a/XYSP02/190522XSP028 XYSP02 -698.9297Y Z.dat
- Source Data/Figure S15/a/XYSP02/190522XSP029 XYSP02 -698.8297Y BG.dat
- Source Data/Figure S15/a/XYSP02/190522XSP029 XYSP02 -698.8297Y X.dat
- Source Data/Figure S15/a/XYSP02/190522XSP029 XYSP02 -698.8297Y Y.dat
- Source Data/Figure S15/a/XYSP02/190522XSP029 XYSP02 -698.8297Y Z.dat
- Source Data/Figure S15/a/XYSP02/190522XSP030 XYSP02 -698.7297Y BG.dat
- Source Data/Figure S15/a/XYSP02/190522XSP030 XYSP02 -698.7297Y X.dat
- Source Data/Figure S15/a/XYSP02/190522XSP030 XYSP02 -698.7297Y Y.dat
- Source Data/Figure S15/a/XYSP02/190522XSP030 XYSP02 -698.7297Y Z.dat
- Source Data/Figure S15/a/XYSP02/190522XSP031 XYSP02 -698.6297Y BG.dat
- Source Data/Figure S15/a/XYSP02/190522XSP031 XYSP02 -698.6297Y X.dat
- Source Data/Figure S15/a/XYSP02/190522XSP031 XYSP02 -698.6297Y Y.dat
- Source Data/Figure S15/a/XYSP02/190522XSP031 XYSP02 -698.6297Y Z.dat
- Source Data/Figure S15/a/XYSP02/190522XSP032 XYSP02 -698.5297Y BG.dat
- Source Data/Figure S15/a/XYSP02/190522XSP032 XYSP02 -698.5297Y X.dat
- Source Data/Figure S15/a/XYSP02/190522XSP032 XYSP02 -698.5297Y Y.dat
- Source Data/Figure S15/a/XYSP02/190522XSP032 XYSP02 -698.5297Y Z.dat
- Source Data/Figure S15/a/XYSP02/190522XSP033 XYSP02 -698.4297Y BG.dat
- Source Data/Figure S15/a/XYSP02/190522XSP033 XYSP02 -698.4297Y X.dat
- Source Data/Figure S15/a/XYSP02/190522XSP033 XYSP02 -698.4297Y Y.dat
- Source Data/Figure S15/a/XYSP02/190522XSP033 XYSP02 -698.4297Y Z.dat
- Source Data/Figure S15/a/XYSP02/190522XSP034 XYSP02 -698.3297Y BG.dat
- Source Data/Figure S15/a/XYSP02/190522XSP034 XYSP02 -698.3297Y X.dat
- Source Data/Figure S15/a/XYSP02/190522XSP034 XYSP02 -698.3297Y Y.dat
- Source Data/Figure S15/a/XYSP02/190522XSP034 XYSP02 -698.3297Y Z.dat
- Source Data/Figure S15/a/XYSP02/190522XSP035 XYSP02 -698.2297Y BG.dat
- Source Data/Figure S15/a/XYSP02/190522XSP035 XYSP02 -698.2297Y X.dat
- Source Data/Figure S15/a/XYSP02/190522XSP035 XYSP02 -698.2297Y Y.dat
- Source Data/Figure S15/a/XYSP02/190522XSP035 XYSP02 -698.2297Y Z.dat
- Source Data/Figure S15/a/XYSP02/190522XSP036 XYSP02 -698.1297Y BG.dat
- Source Data/Figure S15/a/XYSP02/190522XSP036 XYSP02 -698.1297Y X.dat
- Source Data/Figure S15/a/XYSP02/190522XSP036 XYSP02 -698.1297Y Y.dat
- Source Data/Figure S15/a/XYSP02/190522XSP036 XYSP02 -698.1297Y Z.dat
- Source Data/Figure S15/a/XYSP02/190522XSP037 XYSP02 -698.0297Y BG.dat
- Source Data/Figure S15/a/XYSP02/190522XSP037 XYSP02 -698.0297Y X.dat
- Source Data/Figure S15/a/XYSP02/190522XSP037 XYSP02 -698.0297Y Y.dat
- Source Data/Figure S15/a/XYSP02/190522XSP037 XYSP02 -698.0297Y Z.dat
- Source Data/Figure S15/a/XYSP02/190522XSP038 XYSP02 -697.9297Y BG.dat
- Source Data/Figure S15/a/XYSP02/190522XSP038 XYSP02 -697.9297Y X.dat
- Source Data/Figure S15/a/XYSP02/190522XSP038 XYSP02 -697.9297Y Y.dat
- Source Data/Figure S15/a/XYSP02/190522XSP038 XYSP02 -697.9297Y Z.dat
- Source Data/Figure S15/a/XYSP02/190522XSP039 XYSP02 -697.8297Y BG.dat
- Source Data/Figure S15/a/XYSP02/190522XSP039 XYSP02 -697.8297Y X.dat
- Source Data/Figure S15/a/XYSP02/190522XSP039 XYSP02 -697.8297Y Y.dat
- Source Data/Figure S15/a/XYSP02/190522XSP039 XYSP02 -697.8297Y Z.dat
- Source Data/Figure S15/a/XYSP02/190522XSP040 XYSP02 -697.7297Y BG.dat
- Source Data/Figure S15/a/XYSP02/190522XSP040 XYSP02 -697.7297Y X.dat
- Source Data/Figure S15/a/XYSP02/190522XSP040 XYSP02 -697.7297Y Y.dat
- Source Data/Figure S15/a/XYSP02/190522XSP040 XYSP02 -697.7297Y Z.dat
- Source Data/Figure S15/a/XYSP02/190522XSP041 XYSP02 -697.6297Y BG.dat
- Source Data/Figure S15/a/XYSP02/190522XSP041 XYSP02 -697.6297Y X.dat
- Source Data/Figure S15/a/XYSP02/190522XSP041 XYSP02 -697.6297Y Y.dat
- Source Data/Figure S15/a/XYSP02/190522XSP041 XYSP02 -697.6297Y Z.dat
- Source Data/Figure S15/a/XYSP02_at1199nm X.dat
- Source Data/Figure S15/a/XYSP02_at1199nm Y.dat
- Source Data/Figure S15/a/XYSP02_at1199nm Z.dat
- Source Data/Figure S15/b/
- Source Data/Figure S15/b/190522XY02 SeqImage015 Chip#8_780nm-fine-imaging_100uW X.dat
- Source Data/Figure S15/b/190522XY02 SeqImage015 Chip#8_780nm-fine-imaging_100uW Y.dat
- Source Data/Figure S15/b/190522XY02 SeqImage015 Chip#8_780nm-fine-imaging_100uW Z.dat
- Source Data/Figure S15/b/refl_full190522XY02 SeqImage015 Chip#8_780nm-fine-imaging_100uW Z.png
- Source Data/Figure S15/c/
- Source Data/Figure S15/c/PL_partialXYSP02_at1219nm Z.png
- Source Data/Figure S15/c/XYSP02/
- Source Data/Figure S15/c/XYSP02/190521XSP001 XYSP02 1497.7751Y BG.dat
- Source Data/Figure S15/c/XYSP02/190521XSP001 XYSP02 1497.7751Y X.dat
[truncated: 308 more entries]
