# Supplementary material for: Formation of organic color centers in air-suspended carbon nanotubes using vapor-phase reaction
Source: Nat Commun. 2022 May 20;13:2814. doi: 10.1038/s41467-022-30508-z (PMC9123200; doi:10.1038/s41467-022-30508-z)
Supplement: Supplementary file 3 — Source Data [file 41467_2022_30508_MOESM3_ESM.zip › Source Data/Figure 1/1c/after 190425SP002 TC5-6a-40_Target_01 CW_780nm_10uW_90deg_5sec.dat]

CW_780nm_10uW_90deg_5sec	CW_780nm_10uW_90deg_5sec
1073.140136	-7.000000
1074.187893	-8.800000
1075.235624	-4.600000
1076.283329	-5.800000
1077.331009	-2.600000
1078.378662	-5.600000
1079.426290	5.800000
1080.473892	-1.600000
1081.521468	-3.800000
1082.569018	-5.800000
1083.616542	-1.600000
1084.664040	-4.000000
1085.711512	5.000000
1086.758958	0.200000
1087.806379	-2.400000
1088.853773	6.200000
1089.901142	1.000000
1090.948485	-3.800000
1091.995801	-8.400000
1093.043092	2.600000
1094.090357	-7.000000
1095.137597	2.400000
1096.184810	0.200000
1097.231997	3.000000
1098.279159	4.800000
1099.326294	-4.200000
1100.373404	-1.200000
1101.420487	-1.600000
1102.467545	-2.800000
1103.514577	3.000000
1104.561583	-5.000000
1105.608563	0.600000
1106.655518	-2.200000
1107.702446	0.400000
1108.749348	-5.000000
1109.796225	-3.000000
1110.843075	1.400000
1111.889900	5.000000
1112.936699	2.000000
1113.983472	1.000000
1115.030219	-2.000000
1116.076940	0.600000
1117.123635	-1.800000
1118.170305	0.800000
1119.216948	-4.000000
1120.263566	-0.800000
1121.310157	0.800000
1122.356723	-3.800000
1123.403263	0.800000
1124.449777	-2.800000
1125.496265	-2.200000
1126.542727	-4.600000
1127.589163	2.400000
1128.635573	3.400000
1129.681958	6.000000
1130.728316	-1.000000
1131.774649	10.000000
1132.820956	-1.400000
1133.867236	5.600000
1134.913491	-1.400000
1135.959720	1.600000
1137.005923	4.000000
1138.052101	12.400000
1139.098252	8.600000
1140.144377	2.800000
1141.190477	2.600000
1142.236550	2.800000
1143.282598	0.000000
1144.328620	2.800000
1145.374616	6.000000
1146.420586	8.400000
1147.466530	1.800000
1148.512448	3.000000
1149.558341	8.000000
1150.604207	3.400000
1151.650047	-0.400000
1152.695862	1.000000
1153.741651	7.600000
1154.787414	9.400000
1155.833150	5.400000
1156.878861	7.400000
1157.924547	7.800000
1158.970206	7.400000
1160.015839	4.800000
1161.061446	11.800000
1162.107028	17.000000
1163.152584	16.200000
1164.198113	12.400000
1165.243617	15.000000
1166.289095	8.000000
1167.334547	19.200000
1168.379973	14.800000
1169.425373	23.400000
1170.470748	18.600000
1171.516096	19.000000
1172.561418	17.000000
1173.606715	24.400000
1174.651986	28.000000
1175.697231	28.000000
1176.742449	28.400000
1177.787642	35.800000
1178.832810	30.800000
1179.877951	39.000000
1180.923066	42.000000
1181.968155	41.400000
1183.013219	50.200000
1184.058257	54.400000
1185.103268	54.200000
1186.148254	58.000000
1187.193214	73.600000
1188.238148	77.400000
1189.283056	88.800000
1190.327938	98.400000
1191.372794	117.800000
1192.417625	129.800000
1193.462429	145.400000
1194.507208	164.800000
1195.551961	177.600000
1196.596687	203.800000
1197.641388	225.000000
1198.686063	260.200000
1199.730712	293.000000
1200.775336	346.800000
1201.819933	396.600000
1202.864504	457.400000
1203.909050	530.600000
1204.953569	620.800000
1205.998063	720.400000
1207.042531	844.800000
1208.086973	966.400000
1209.131389	1136.000000
1210.175779	1306.200000
1211.220143	1501.000000
1212.264481	1679.000000
1213.308794	1863.000000
1214.353080	2003.600000
1215.397341	2105.000000
1216.441575	2155.200000
1217.485784	2129.600000
1218.529967	2029.400000
1219.574124	1896.200000
1220.618255	1707.400000
1221.662360	1506.800000
1222.706439	1303.000000
1223.750493	1117.000000
1224.794520	937.000000
1225.838522	786.800000
1226.882498	665.200000
1227.926447	565.000000
1228.970371	492.000000
1230.014269	423.600000
1231.058141	368.000000
1232.101987	332.400000
1233.145808	301.000000
1234.189602	274.400000
1235.233371	257.600000
1236.277113	241.200000
1237.320830	218.200000
1238.364521	210.000000
1239.408185	196.200000
1240.451824	192.800000
1241.495437	174.600000
1242.539025	165.200000
1243.582586	157.800000
1244.626121	155.000000
1245.669631	144.800000
1246.713114	134.800000
1247.756572	136.000000
1248.800004	130.600000
1249.843410	124.600000
1250.886790	125.800000
1251.930144	113.000000
1252.973472	113.800000
1254.016774	107.600000
1255.060050	110.000000
1256.103301	100.800000
1257.146525	108.200000
1258.189724	104.000000
1259.232897	105.800000
1260.276044	99.800000
1261.319165	105.200000
1262.362260	98.600000
1263.405329	100.000000
1264.448372	99.800000
1265.491390	97.800000
1266.534381	95.200000
1267.577347	97.400000
1268.620286	98.200000
1269.663200	93.000000
1270.706088	97.600000
1271.748950	92.600000
1272.791786	96.200000
1273.834596	97.800000
1274.877380	87.800000
1275.920139	86.800000
1276.962871	95.600000
1278.005578	89.800000
1279.048258	89.000000
1280.090913	84.000000
1281.133542	78.000000
1282.176145	83.200000
1283.218722	74.600000
1284.261273	76.000000
1285.303798	77.000000
1286.346298	74.400000
1287.388771	74.600000
1288.431219	74.000000
1289.473640	74.800000
1290.516036	78.400000
1291.558406	79.400000
1292.600750	84.600000
1293.643068	85.400000
1294.685360	93.800000
1295.727626	97.600000
1296.769867	103.200000
1297.812081	103.000000
1298.854270	113.000000
1299.896432	119.400000
1300.938569	134.200000
1301.980680	136.400000
1303.022765	150.800000
1304.064824	161.400000
1305.106857	178.400000
1306.148864	180.400000
1307.190846	198.800000
1308.232801	208.800000
1309.274731	212.800000
1310.316634	230.800000
1311.358512	245.000000
1312.400364	254.000000
1313.442190	264.800000
1314.483990	283.800000
1315.525764	289.200000
1316.567512	295.000000
1317.609234	318.200000
1318.650931	317.000000
1319.692601	317.200000
1320.734246	339.400000
1321.775865	339.000000
1322.817458	340.600000
1323.859025	337.800000
1324.900566	342.800000
1325.942081	344.000000
1326.983570	335.200000
1328.025033	330.800000
1329.066471	324.800000
1330.107882	320.800000
1331.149268	310.600000
1332.190628	303.800000
1333.231961	290.200000
1334.273269	278.800000
1335.314551	271.400000
1336.355808	262.200000
1337.397038	247.200000
1338.438242	232.800000
1339.479420	219.800000
1340.520573	208.400000
1341.561700	200.000000
1342.602800	183.000000
1343.643875	168.200000
1344.684924	165.000000
1345.725947	142.400000
1346.766944	142.000000
1347.807916	138.200000
1348.848861	124.000000
1349.889780	121.200000
1350.930674	110.800000
1351.971541	108.000000
1353.012383	97.600000
1354.053199	82.000000
1355.093989	88.200000
1356.134753	81.600000
1357.175491	74.400000
1358.216203	70.800000
1359.256890	65.800000
1360.297550	65.400000
1361.338184	60.200000
1362.378793	57.600000
1363.419376	63.000000
1364.459933	61.600000
1365.500464	59.600000
1366.540969	59.800000
1367.581448	66.000000
1368.621901	63.400000
1369.662328	59.400000
1370.702730	66.200000
1371.743105	62.200000
1372.783455	68.800000
1373.823778	72.200000
1374.864076	74.000000
1375.904348	67.400000
1376.944594	78.000000
1377.984814	84.200000
1379.025009	81.800000
1380.065177	92.400000
1381.105319	97.200000
1382.145436	98.600000
1383.185526	108.000000
1384.225591	105.800000
1385.265630	120.000000
1386.305643	122.200000
1387.345630	128.000000
1388.385591	138.600000
1389.425526	145.600000
1390.465435	151.400000
1391.505319	158.200000
1392.545176	165.200000
1393.585008	170.800000
1394.624814	181.400000
1395.664593	183.400000
1396.704347	187.600000
1397.744075	199.000000
1398.783777	201.800000
1399.823454	199.000000
1400.863104	204.400000
1401.902728	208.200000
1402.942327	212.800000
1403.981899	214.200000
1405.021446	215.400000
1406.060967	215.400000
1407.100462	217.400000
1408.139931	207.200000
1409.179374	208.600000
1410.218791	208.000000
1411.258182	209.800000
1412.297548	201.600000
1413.336887	194.400000
1414.376201	185.800000
1415.415489	178.200000
1416.454750	171.800000
1417.493986	170.800000
1418.533196	161.000000
1419.572380	150.800000
1420.611539	144.400000
1421.650671	138.200000
1422.689777	126.000000
1423.728858	119.600000
1424.767912	113.800000
1425.806941	109.600000
1426.845944	102.600000
1427.884921	92.200000
1428.923872	85.200000
1429.962797	78.400000
1431.001696	79.800000
1432.040569	68.400000
1433.079417	68.200000
1434.118238	59.200000
1435.157034	54.600000
1436.195803	53.600000
1437.234547	47.000000
1438.273265	43.600000
1439.311957	40.000000
1440.350623	40.000000
1441.389263	35.400000
1442.427878	31.800000
1443.466466	28.200000
1444.505029	29.000000
1445.543565	24.600000
1446.582076	20.600000
1447.620561	28.200000
1448.659019	20.200000
1449.697452	19.800000
1450.735860	14.000000
1451.774241	15.600000
1452.812596	7.200000
1453.850925	20.200000
1454.889229	13.800000
1455.927506	12.600000
1456.965758	3.000000
1458.003984	14.200000
1459.042184	12.800000
1460.080358	15.600000
1461.118506	6.200000
1462.156628	7.400000
1463.194724	7.400000
1464.232795	5.600000
1465.270839	7.000000
1466.308858	9.200000
1467.346850	12.000000
1468.384817	12.000000
1469.422758	2.800000
1470.460673	6.400000
1471.498562	4.600000
1472.536425	5.200000
1473.574263	6.600000
1474.612074	5.400000
1475.649859	6.000000
1476.687619	5.400000
1477.725353	4.600000
1478.763060	6.600000
1479.800742	8.800000
1480.838398	6.400000
1481.876028	10.400000
1482.913632	7.800000
1483.951211	4.000000
1484.988763	2.000000
1486.026290	13.000000
1487.063790	13.000000
1488.101265	11.400000
1489.138714	8.800000
1490.176136	3.400000
1491.213533	7.800000
1492.250904	5.200000
1493.288250	7.000000
1494.325569	5.000000
1495.362862	5.200000
1496.400130	9.600000
1497.437371	5.600000
1498.474587	9.000000
1499.511777	15.800000
1500.548941	-1.000000
1501.586078	14.800000
1502.623191	5.600000
1503.660277	-0.200000
1504.697337	14.600000
1505.734371	6.600000
1506.771380	14.400000
1507.808362	1.600000
1508.845319	11.800000
1509.882250	6.400000
1510.919155	13.200000
1511.956034	6.000000
1512.992887	8.200000
1514.029714	1.400000
1515.066515	8.000000
1516.103290	13.600000
1517.140040	2.800000
1518.176763	3.600000
1519.213461	8.400000
1520.250133	3.800000
1521.286779	5.600000
1522.323399	4.600000
1523.359993	5.800000
1524.396561	9.200000
1525.433103	12.000000
1526.469619	5.600000
1527.506110	2.800000
1528.542574	3.000000
1529.579013	5.800000
1530.615426	1.800000
1531.651813	2.400000
1532.688174	5.600000
1533.724509	2.400000
1534.760818	-1.000000
1535.797101	7.800000
1536.833358	1.400000
1537.869590	3.200000
1538.905795	0.600000
1539.941975	0.800000
1540.978129	1.800000
1542.014257	1.200000
1543.050358	-3.000000
1544.086435	5.000000
1545.122485	-4.800000
1546.158509	5.400000
1547.194507	0.000000
1548.230480	5.200000
1549.266426	-2.200000
1550.302347	-3.000000
1551.338242	5.000000
1552.374110	1.600000
1553.409953	-3.000000
1554.445770	-3.000000
1555.481562	-1.000000
1556.517327	2.800000
1557.553066	2.000000
1558.588780	-3.600000
1559.624467	-1.800000
1560.660129	-2.000000
1561.695764	-0.600000
1562.731374	-2.000000
1563.766958	0.800000
1564.802516	-3.400000
1565.838048	-9.600000
1566.873555	0.800000
1567.909035	5.000000
1568.944489	2.200000
1569.979918	-2.600000
1571.015321	2.800000
1572.050697	-4.600000
1573.086048	2.600000
1574.121373	-1.800000
1575.156672	-5.400000
1576.191945	2.800000
1577.227192	-3.000000
1578.262414	2.800000
1579.297609	5.200000
1580.332779	-0.200000
1581.367922	0.200000
1582.403040	-2.800000
1583.438132	4.400000
1584.473198	5.200000
1585.508238	8.200000
1586.543252	2.000000
1587.578240	1.200000
1588.613202	-2.200000
1589.648139	-4.200000
1590.683049	-2.200000
1591.717934	1.400000
1592.752793	0.200000
1593.787626	-4.000000
1594.822433	-0.400000
1595.857214	5.200000
1596.891969	5.000000
1597.926698	-4.400000
1598.961401	-2.600000
1599.996079	-2.800000
1601.030730	2.800000
1602.065356	0.000000
1603.099955	-1.200000
1604.134529	-2.600000
