# Supplementary material for: Formation of organic color centers in air-suspended carbon nanotubes using vapor-phase reaction
Source: Nat Commun. 2022 May 20;13:2814. doi: 10.1038/s41467-022-30508-z (PMC9123200; doi:10.1038/s41467-022-30508-z)
Supplement: Supplementary file 3 — Source Data [file 41467_2022_30508_MOESM3_ESM.zip › Source Data/Figure 1/1c/before 190209SP002 TC5-6a-40_Target_01 CW_780nm_10uW_90deg_5sec.dat]

CW_780nm_10uW_90deg_5sec	CW_780nm_10uW_90deg_5sec
1073.140136	0.200000
1074.187893	4.800000
1075.235624	-0.800000
1076.283329	-3.400000
1077.331009	-2.000000
1078.378662	0.400000
1079.426290	-1.800000
1080.473892	-3.200000
1081.521468	-6.200000
1082.569018	-0.400000
1083.616542	-1.600000
1084.664040	-1.000000
1085.711512	-0.400000
1086.758958	2.600000
1087.806379	3.200000
1088.853773	-3.800000
1089.901142	-1.000000
1090.948485	-6.000000
1091.995801	-3.400000
1093.043092	5.200000
1094.090357	0.800000
1095.137597	-5.200000
1096.184810	-8.800000
1097.231997	-0.400000
1098.279159	0.400000
1099.326294	-2.800000
1100.373404	1.600000
1101.420487	2.000000
1102.467545	8.800000
1103.514577	1.000000
1104.561583	-3.000000
1105.608563	3.200000
1106.655518	-0.600000
1107.702446	0.200000
1108.749348	3.600000
1109.796225	0.200000
1110.843075	-6.600000
1111.889900	-1.400000
1112.936699	1.400000
1113.983472	8.400000
1115.030219	-0.400000
1116.076940	5.400000
1117.123635	-0.200000
1118.170305	-3.800000
1119.216948	7.200000
1120.263566	-4.400000
1121.310157	0.800000
1122.356723	2.400000
1123.403263	-0.200000
1124.449777	5.800000
1125.496265	3.800000
1126.542727	-4.600000
1127.589163	6.600000
1128.635573	5.600000
1129.681958	5.600000
1130.728316	6.200000
1131.774649	3.600000
1132.820956	-3.000000
1133.867236	2.200000
1134.913491	-4.800000
1135.959720	0.800000
1137.005923	16.000000
1138.052101	5.800000
1139.098252	3.600000
1140.144377	5.800000
1141.190477	4.600000
1142.236550	8.200000
1143.282598	7.600000
1144.328620	3.000000
1145.374616	0.400000
1146.420586	2.400000
1147.466530	7.400000
1148.512448	10.200000
1149.558341	6.800000
1150.604207	7.600000
1151.650047	9.800000
1152.695862	3.600000
1153.741651	6.200000
1154.787414	6.400000
1155.833150	5.400000
1156.878861	11.800000
1157.924547	3.400000
1158.970206	10.600000
1160.015839	9.000000
1161.061446	9.200000
1162.107028	15.600000
1163.152584	10.400000
1164.198113	12.600000
1165.243617	26.400000
1166.289095	21.400000
1167.334547	18.000000
1168.379973	22.200000
1169.425373	23.400000
1170.470748	25.000000
1171.516096	26.800000
1172.561418	28.400000
1173.606715	29.200000
1174.651986	30.800000
1175.697231	38.200000
1176.742449	42.600000
1177.787642	47.200000
1178.832810	56.000000
1179.877951	60.600000
1180.923066	63.600000
1181.968155	69.800000
1183.013219	76.200000
1184.058257	79.200000
1185.103268	93.000000
1186.148254	98.600000
1187.193214	105.800000
1188.238148	124.200000
1189.283056	141.600000
1190.327938	156.600000
1191.372794	171.800000
1192.417625	190.000000
1193.462429	211.800000
1194.507208	244.200000
1195.551961	277.600000
1196.596687	319.000000
1197.641388	362.200000
1198.686063	417.400000
1199.730712	483.000000
1200.775336	556.600000
1201.819933	655.200000
1202.864504	769.400000
1203.909050	903.400000
1204.953569	1070.400000
1205.998063	1287.200000
1207.042531	1526.000000
1208.086973	1828.000000
1209.131389	2215.400000
1210.175779	2672.600000
1211.220143	3221.600000
1212.264481	3870.600000
1213.308794	4637.200000
1214.353080	5471.800000
1215.397341	6406.000000
1216.441575	7313.800000
1217.485784	8104.400000
1218.529967	8691.000000
1219.574124	8954.400000
1220.618255	8816.600000
1221.662360	8261.000000
1222.706439	7402.400000
1223.750493	6333.800000
1224.794520	5199.200000
1225.838522	4143.600000
1226.882498	3201.400000
1227.926447	2421.000000
1228.970371	1834.200000
1230.014269	1378.000000
1231.058141	1047.800000
1232.101987	810.600000
1233.145808	638.800000
1234.189602	513.000000
1235.233371	421.000000
1236.277113	364.800000
1237.320830	309.600000
1238.364521	282.600000
1239.408185	255.800000
1240.451824	226.400000
1241.495437	210.600000
1242.539025	195.400000
1243.582586	187.800000
1244.626121	172.000000
1245.669631	165.000000
1246.713114	171.400000
1247.756572	148.400000
1248.800004	149.800000
1249.843410	149.800000
1250.886790	141.200000
1251.930144	138.200000
1252.973472	137.400000
1254.016774	133.800000
1255.060050	129.600000
1256.103301	123.400000
1257.146525	126.400000
1258.189724	131.400000
1259.232897	118.400000
1260.276044	122.200000
1261.319165	115.000000
1262.362260	111.400000
1263.405329	113.600000
1264.448372	109.800000
1265.491390	118.600000
1266.534381	103.800000
1267.577347	108.600000
1268.620286	105.600000
1269.663200	107.600000
1270.706088	106.200000
1271.748950	107.600000
1272.791786	102.200000
1273.834596	105.800000
1274.877380	97.000000
1275.920139	96.600000
1276.962871	96.200000
1278.005578	93.000000
1279.048258	89.600000
1280.090913	89.400000
1281.133542	77.800000
1282.176145	80.200000
1283.218722	76.400000
1284.261273	73.600000
1285.303798	73.000000
1286.346298	66.400000
1287.388771	64.600000
1288.431219	57.000000
1289.473640	56.400000
1290.516036	53.200000
1291.558406	51.000000
1292.600750	49.400000
1293.643068	49.000000
1294.685360	34.200000
1295.727626	44.000000
1296.769867	43.800000
1297.812081	29.600000
1298.854270	37.000000
1299.896432	36.000000
1300.938569	27.600000
1301.980680	33.600000
1303.022765	26.200000
1304.064824	19.400000
1305.106857	17.000000
1306.148864	25.400000
1307.190846	14.200000
1308.232801	24.800000
1309.274731	22.600000
1310.316634	14.400000
1311.358512	23.400000
1312.400364	21.000000
1313.442190	18.800000
1314.483990	12.400000
1315.525764	14.600000
1316.567512	12.400000
1317.609234	16.600000
1318.650931	18.200000
1319.692601	15.000000
1320.734246	19.600000
1321.775865	23.800000
1322.817458	16.800000
1323.859025	15.000000
1324.900566	21.600000
1325.942081	19.400000
1326.983570	16.000000
1328.025033	15.600000
1329.066471	18.200000
1330.107882	19.000000
1331.149268	24.200000
1332.190628	24.200000
1333.231961	23.400000
1334.273269	24.200000
1335.314551	17.400000
1336.355808	32.000000
1337.397038	22.800000
1338.438242	24.800000
1339.479420	25.800000
1340.520573	27.400000
1341.561700	18.600000
1342.602800	22.400000
1343.643875	26.600000
1344.684924	26.400000
1345.725947	25.800000
1346.766944	33.400000
1347.807916	26.000000
1348.848861	29.800000
1349.889780	21.600000
1350.930674	30.600000
1351.971541	28.800000
1353.012383	34.800000
1354.053199	26.000000
1355.093989	32.400000
1356.134753	29.000000
1357.175491	31.800000
1358.216203	28.800000
1359.256890	36.600000
1360.297550	34.800000
1361.338184	43.600000
1362.378793	37.200000
1363.419376	40.200000
1364.459933	41.000000
1365.500464	38.400000
1366.540969	43.200000
1367.581448	42.800000
1368.621901	44.000000
1369.662328	34.000000
1370.702730	41.200000
1371.743105	44.200000
1372.783455	38.600000
1373.823778	52.000000
1374.864076	39.400000
1375.904348	39.600000
1376.944594	50.600000
1377.984814	49.400000
1379.025009	47.200000
1380.065177	46.000000
1381.105319	49.600000
1382.145436	49.200000
1383.185526	46.000000
1384.225591	46.200000
1385.265630	51.800000
1386.305643	53.200000
1387.345630	53.600000
1388.385591	57.600000
1389.425526	55.000000
1390.465435	56.400000
1391.505319	58.800000
1392.545176	60.800000
1393.585008	61.400000
1394.624814	57.400000
1395.664593	62.400000
1396.704347	61.800000
1397.744075	64.000000
1398.783777	66.600000
1399.823454	66.000000
1400.863104	66.400000
1401.902728	64.600000
1402.942327	65.000000
1403.981899	61.000000
1405.021446	68.200000
1406.060967	66.400000
1407.100462	60.800000
1408.139931	69.200000
1409.179374	59.400000
1410.218791	59.800000
1411.258182	62.400000
1412.297548	63.200000
1413.336887	57.200000
1414.376201	62.800000
1415.415489	55.400000
1416.454750	52.000000
1417.493986	55.200000
1418.533196	50.800000
1419.572380	46.800000
1420.611539	48.600000
1421.650671	38.600000
1422.689777	37.000000
1423.728858	48.800000
1424.767912	38.000000
1425.806941	37.600000
1426.845944	29.800000
1427.884921	35.400000
1428.923872	30.400000
1429.962797	23.200000
1431.001696	18.400000
1432.040569	18.200000
1433.079417	18.000000
1434.118238	18.600000
1435.157034	12.400000
1436.195803	16.400000
1437.234547	14.200000
1438.273265	12.000000
1439.311957	13.200000
1440.350623	6.600000
1441.389263	10.800000
1442.427878	10.800000
1443.466466	9.200000
1444.505029	8.400000
1445.543565	1.200000
1446.582076	6.200000
1447.620561	3.600000
1448.659019	6.800000
1449.697452	6.000000
1450.735860	-0.200000
1451.774241	-1.600000
1452.812596	6.400000
1453.850925	0.200000
1454.889229	3.000000
1455.927506	2.200000
1456.965758	2.400000
1458.003984	-3.200000
1459.042184	-1.000000
1460.080358	4.400000
1461.118506	4.800000
1462.156628	1.200000
1463.194724	1.000000
1464.232795	-4.400000
1465.270839	2.000000
1466.308858	5.600000
1467.346850	-3.400000
1468.384817	3.000000
1469.422758	-0.600000
1470.460673	-6.400000
1471.498562	-5.200000
1472.536425	-2.000000
1473.574263	1.800000
1474.612074	8.200000
1475.649859	4.400000
1476.687619	3.000000
1477.725353	1.000000
1478.763060	1.800000
1479.800742	-5.200000
1480.838398	-3.400000
1481.876028	3.200000
1482.913632	0.800000
1483.951211	-8.200000
1484.988763	-1.800000
1486.026290	-1.000000
1487.063790	-0.400000
1488.101265	-1.000000
1489.138714	-3.800000
1490.176136	7.000000
1491.213533	0.200000
1492.250904	1.000000
1493.288250	0.400000
1494.325569	-5.400000
1495.362862	3.000000
1496.400130	0.400000
1497.437371	3.400000
1498.474587	7.800000
1499.511777	0.600000
1500.548941	-1.600000
1501.586078	1.600000
1502.623191	-1.400000
1503.660277	-1.400000
1504.697337	1.000000
1505.734371	1.600000
1506.771380	0.600000
1507.808362	-4.600000
1508.845319	-2.400000
1509.882250	1.600000
1510.919155	0.600000
1511.956034	7.200000
1512.992887	-4.200000
1514.029714	-0.200000
1515.066515	1.800000
1516.103290	-6.200000
1517.140040	-5.600000
1518.176763	6.200000
1519.213461	7.200000
1520.250133	-3.200000
1521.286779	0.400000
1522.323399	3.800000
1523.359993	2.600000
1524.396561	1.000000
1525.433103	0.800000
1526.469619	-4.200000
1527.506110	-4.000000
1528.542574	-3.200000
1529.579013	0.400000
1530.615426	-0.800000
1531.651813	-2.800000
1532.688174	4.600000
1533.724509	2.400000
1534.760818	-2.600000
1535.797101	-2.000000
1536.833358	-1.000000
1537.869590	-2.200000
1538.905795	-0.200000
1539.941975	-5.200000
1540.978129	3.600000
1542.014257	-3.000000
1543.050358	-2.200000
1544.086435	4.000000
1545.122485	1.600000
1546.158509	-1.800000
1547.194507	-8.200000
1548.230480	-2.800000
1549.266426	-5.000000
1550.302347	-7.600000
1551.338242	1.800000
1552.374110	-4.000000
1553.409953	-7.400000
1554.445770	0.000000
1555.481562	0.200000
1556.517327	-1.400000
1557.553066	2.000000
1558.588780	2.000000
1559.624467	-4.000000
1560.660129	-4.800000
1561.695764	-7.400000
1562.731374	-1.800000
1563.766958	-4.200000
1564.802516	1.400000
1565.838048	1.000000
1566.873555	-5.000000
1567.909035	-1.600000
1568.944489	5.800000
1569.979918	-3.000000
1571.015321	1.200000
1572.050697	3.200000
1573.086048	-5.200000
1574.121373	-1.800000
1575.156672	-9.000000
1576.191945	-5.000000
1577.227192	-1.000000
1578.262414	-2.400000
1579.297609	1.400000
1580.332779	4.200000
1581.367922	-14.000000
1582.403040	4.600000
1583.438132	-5.600000
1584.473198	-1.000000
1585.508238	-3.800000
1586.543252	-3.200000
1587.578240	-4.400000
1588.613202	-1.400000
1589.648139	-3.800000
1590.683049	-7.600000
1591.717934	-10.400000
1592.752793	2.400000
1593.787626	0.600000
1594.822433	-8.800000
1595.857214	-3.400000
1596.891969	-5.200000
1597.926698	-0.400000
1598.961401	-10.600000
1599.996079	0.200000
1601.030730	0.000000
1602.065356	-7.800000
1603.099955	-5.200000
1604.134529	4.600000
