# Supplementary material for: Formation of organic color centers in air-suspended carbon nanotubes using vapor-phase reaction
Source: Nat Commun. 2022 May 20;13:2814. doi: 10.1038/s41467-022-30508-z (PMC9123200; doi:10.1038/s41467-022-30508-z)
Supplement: Supplementary file 3 — Source Data [file 41467_2022_30508_MOESM3_ESM.zip › Source Data/Figure 1/1d/XYSP02 X.dat]

1.138401E+3	1.138501E+3	1.138601E+3	1.138701E+3	1.138801E+3	1.138901E+3	1.139001E+3	1.139101E+3	1.139201E+3	1.139301E+3	1.139401E+3	1.139501E+3	1.139601E+3	1.139701E+3	1.139801E+3	1.139901E+3	1.140001E+3	1.140101E+3	1.140201E+3	1.140301E+3	1.140401E+3	1.140501E+3	1.140601E+3	1.140701E+3	1.140801E+3	1.140901E+3	1.141001E+3	1.141101E+3	1.141201E+3	1.141301E+3	1.141401E+3	1.141501E+3	1.141601E+3	1.141701E+3	1.141801E+3	1.141901E+3	1.142001E+3	1.142101E+3	1.142201E+3	1.142301E+3	1.142401E+3
