# Supplementary material for: Formation of organic color centers in air-suspended carbon nanotubes using vapor-phase reaction
Source: Nat Commun. 2022 May 20;13:2814. doi: 10.1038/s41467-022-30508-z (PMC9123200; doi:10.1038/s41467-022-30508-z)
Supplement: Supplementary file 3 — Source Data [file 41467_2022_30508_MOESM3_ESM.zip › Source Data/Figure 1/1d/XYSP02 Y.dat]

1.697585E+3
1.697686E+3
1.697785E+3
1.697886E+3
1.697986E+3
1.698085E+3
1.698186E+3
1.698285E+3
1.698386E+3
1.698486E+3
1.698585E+3
1.698686E+3
1.698785E+3
1.698886E+3
1.698986E+3
1.699085E+3
1.699186E+3
1.699285E+3
1.699386E+3
1.699486E+3
1.699585E+3
1.699686E+3
1.699785E+3
1.699886E+3
1.699986E+3
1.700085E+3
1.700186E+3
1.700285E+3
1.700386E+3
1.700486E+3
1.700585E+3
1.700686E+3
1.700785E+3
1.700886E+3
1.700986E+3
1.701085E+3
1.701186E+3
1.701285E+3
1.701386E+3
1.701486E+3
1.701585E+3
