# Supplementary material for: Formation of organic color centers in air-suspended carbon nanotubes using vapor-phase reaction
Source: Nat Commun. 2022 May 20;13:2814. doi: 10.1038/s41467-022-30508-z (PMC9123200; doi:10.1038/s41467-022-30508-z)
Supplement: Supplementary file 3 — Source Data [file 41467_2022_30508_MOESM3_ESM.zip › Source Data/Figure 1/1d/z1290.csv]

	0	1	2	3	4	5	6	7	8	9	10	11	12	13	14	15	16	17	18	19	20	21	22	23	24	25	26	27	28	29	30	31	32	33	34	35	36	37	38	39	40
0	2.775999999999999	-0.584	-2.984	7.255999999999999	-0.023999999999999418	5.655999999999999	0.6159999999999999	0.25599999999999995	-0.7440000000000009	4.255999999999999	4.296000000000001	14.136000000000001	-0.7839999999999998	0.8559999999999997	-4.103999999999999	-3.6239999999999997	-7.504000000000002	0.9760000000000001	1.6159999999999999	4.736000000000001	0.8960000000000011	-4.104	-2.9839999999999987	6.575999999999997	13.735999999999997	6.775999999999998	11.015999999999998	16.256	12.855999999999996	15.575999999999999	21.015999999999995	16.456	14.495999999999997	13.616	21.336000000000002	19.976	24.375999999999998	35.496	25.616000000000007	20.816000000000003	29.096000000000007
1	7.496	-9.544	1.3360000000000003	11.376	4.776000000000001	-1.9440000000000006	-14.623999999999999	-1.1839999999999997	-1.1840000000000002	7.096000000000001	-5.063999999999999	-3.3440000000000003	1.2959999999999996	-2.2640000000000002	-0.9839999999999997	-4.944000000000001	-4.904000000000001	-2.744	1.6959999999999986	3.136	1.8560000000000003	3.095999999999999	6.856000000000002	13.056000000000004	13.656	10.536000000000001	17.096	31.215999999999994	21.495999999999995	40.65599999999999	43.895999999999994	40.69599999999999	20.416	25.615999999999996	27.015999999999995	19.936000000000007	23.496	27.97599999999999	35.57599999999999	34.09599999999999	39.45599999999999
2	-1.1679999999999995	4.032	2.6320000000000006	-1.848	-1.8479999999999988	0.5120000000000001	5.031999999999998	-5.888000000000001	1.1520000000000001	-0.9680000000000001	-3.9279999999999995	-6.648000000000003	1.5120000000000002	1.072	4.4319999999999995	-5.408	-0.5679999999999994	1.0320000000000003	8.991999999999997	4.831999999999999	7.111999999999999	4.191999999999999	4.952000000000001	13.392000000000005	15.432000000000002	13.312000000000005	24.471999999999998	41.99199999999999	50.27199999999999	43.59199999999999	56.67199999999998	68.79199999999997	52.75199999999999	35.952000000000005	25.872000000000007	27.992000000000004	35.55200000000001	34.03200000000001	47.91199999999999	42.67199999999999	40.79200000000001
3	-0.4400000000000007	-4.079999999999999	-3.159999999999997	6.560000000000005	-3.3199999999999994	5.400000000000001	3.8400000000000007	1.6799999999999997	3.7999999999999994	4.120000000000001	0.3600000000000001	2.0	1.0658141036401502e-16	-3.0400000000000005	-4.079999999999999	-0.6000000000000004	2.5199999999999996	6.480000000000002	4.48	6.000000000000004	8.480000000000002	12.2	9.359999999999996	28.399999999999988	15.839999999999993	23.55999999999999	42.91999999999999	87.24000000000002	116.56000000000007	144.00000000000006	171.52000000000004	152.56000000000006	120.88000000000007	72.88000000000002	53.64000000000003	42.8	45.08	56.48000000000002	53.32000000000003	56.640000000000015	61.20000000000002
4	9.088000000000005	2.8079999999999994	-3.872	1.1680000000000006	0.6079999999999992	-2.3120000000000007	4.047999999999999	9.768000000000002	5.2879999999999985	3.728	2.3279999999999994	4.207999999999999	9.008000000000004	5.008000000000001	16.128	0.6880000000000008	1.7680000000000005	4.5280000000000005	6.288000000000003	5.928000000000001	10.568	15.208	16.248	23.087999999999994	19.528	58.808	94.24800000000005	185.00800000000004	232.28799999999998	267.24800000000005	292.168	259.728	207.84799999999996	171.84800000000007	122.40800000000004	86.08800000000005	90.64800000000005	85.40800000000002	82.088	80.528	82.368
5	7.435111199999999	-3.484888880000001	-1.1248888	11.47511112	1.0351112	12.115111199999996	3.5151112000000007	7.47511112	11.235111199999999	-0.8448887999999993	-2.0848888800000003	-4.604888879999998	-5.724888879999998	-0.6048888800000002	0.7951112000000004	0.43511112000000013	4.1551112	24.715111200000006	16.275111199999998	7.715111199999999	15.835111199999995	23.55511120000001	23.7951112	23.31511120000001	32.1151112	63.555111120000014	140.23511119999998	244.03511119999996	302.6351112	380.03511200000014	414.43511200000006	418.6351120000001	335.11511199999995	257.19511119999993	208.47511119999996	147.71511199999998	93.87511119999998	90.31511112	86.99511111999996	105.35511119999995	92.31511119999998
6	-2.424	0.9759999999999996	5.216000000000001	1.6559999999999995	-2.344	9.176000000000002	4.856	-0.9440000000000001	-4.184000000000001	1.9759999999999993	1.2159999999999993	3.7759999999999985	-2.744000000000001	3.095999999999999	9.976000000000003	0.13600000000000037	2.7359999999999998	4.135999999999998	2.3360000000000003	13.216000000000003	12.136000000000001	15.296000000000006	23.936	25.335999999999995	72.77599999999998	133.13600000000002	252.41600000000005	349.376	438.01599999999996	480.3359999999999	482.41599999999994	428.89599999999996	401.376	307.53600000000006	229.776	148.57600000000002	135.45600000000002	119.69600000000003	111.41600000000003	120.65600000000002	110.736
7	-5.0	-0.8	-5.4	4.839999999999999	5.839999999999999	1.1199999999999999	-2.44	-5.08	1.8399999999999992	2.0800000000000005	-0.2000000000000011	-4.119999999999999	-4.480000000000001	-0.3600000000000009	5.2	2.12	-2.88	9.520000000000003	7.280000000000004	11.76	12.040000000000003	20.16	21.640000000000004	51.36	90.96000000000004	253.36000000000004	373.3199999999999	552.9599999999999	624.5599999999998	649.0799999999998	685.7999999999998	634.5599999999998	449.43999999999977	353.24	258.20000000000005	206.56	172.08000000000004	164.96000000000004	169.80000000000004	151.84000000000003	165.72000000000003
8	6.559999999999999	5.16	4.920000000000001	6.04	-0.7600000000000001	7.639999999999999	16.12	2.840000000000001	-1.9200000000000004	-0.20000000000000034	-0.36	3.1600000000000006	6.079999999999999	9.399999999999999	-0.20000000000000007	7.479999999999999	13.360000000000003	8.28	23.960000000000004	14.920000000000002	20.400000000000002	19.520000000000003	32.12	64.35999999999999	141.48	341.20000000000005	527.1199999999999	643.0799999999999	738.6799999999998	725.5199999999999	772.1599999999999	635.12	540.2799999999999	416.56	327.28000000000003	281.6	221.60000000000008	208.28000000000003	205.92000000000007	196.96000000000004	165.56
9	0.031999999999999244	8.472000000000001	5.592	15.232000000000003	0.7919999999999999	7.112000000000002	4.511999999999999	7.312	12.872000000000005	7.032	4.072	7.271999999999999	4.911999999999999	5.191999999999999	7.832000000000001	4.992000000000001	9.592	10.632000000000003	13.992000000000004	19.072000000000003	16.912000000000003	31.231999999999992	68.392	119.912	202.1920000000001	381.4319999999999	528.112	674.6319999999997	737.8319999999995	796.2719999999997	786.9519999999995	703.0319999999996	550.312	500.3119999999999	317.71200000000005	299.672	252.9120000000001	235.51200000000009	240.59200000000004	223.19200000000004	193.5520000000001
10	7.0520000000000005	5.852	-1.068000000000001	1.2920000000000003	5.691999999999999	0.012000000000001024	4.291999999999999	7.852	-3.8279999999999985	4.0520000000000005	-8.668000000000001	1.7720000000000005	-1.7479999999999993	10.571999999999997	10.571999999999997	1.4120000000000004	4.972	11.491999999999997	15.131999999999998	17.171999999999997	27.81200000000001	52.57200000000001	128.85199999999998	245.57199999999995	427.0920000000001	528.1320000000001	661.8920000000002	756.8520000000001	795.8920000000002	779.2520000000001	707.3720000000001	592.4920000000001	450.4520000000001	396.89200000000005	350.0119999999999	315.93199999999996	302.412	269.2919999999999	263.852	240.25199999999998	207.692
11	4.648000000000001	0.1279999999999994	5.048000000000001	7.007999999999997	9.927999999999999	2.2480000000000007	-0.4720000000000003	0.9279999999999992	2.728	5.127999999999998	9.847999999999999	8.447999999999999	3.8080000000000016	4.968	4.5680000000000005	5.447999999999997	8.207999999999998	20.288	11.687999999999997	15.807999999999998	65.208	91.88799999999993	204.32799999999995	376.56800000000027	599.4080000000001	712.2480000000002	813.8080000000002	882.328	828.2880000000001	808.1280000000002	651.9680000000001	551.1280000000002	473.92800000000017	419.68800000000016	373.2880000000002	351.9680000000002	312.24800000000005	305.12800000000004	305.048	280.168	252.76799999999994
12	5.979999999999999	17.06	10.539999999999997	5.1	6.380000000000001	4.66	4.94	2.78	13.78	12.819999999999999	8.299999999999999	9.9	0.5799999999999995	6.1400000000000015	8.46	14.899999999999999	18.939999999999998	15.339999999999998	12.94	37.74000000000001	98.65999999999998	219.13999999999996	381.30000000000007	655.8600000000001	815.1400000000001	889.78	939.9800000000001	958.3000000000002	928.94	814.2600000000001	660.3000000000002	556.3800000000001	460.70000000000016	416.38000000000005	383.5400000000001	368.0200000000001	343.46	329.74	315.42	291.66	237.3
13	4.636	5.356	2.8760000000000012	5.0360000000000005	9.276000000000002	9.996	-0.12400000000000029	5.435999999999999	11.436000000000002	6.716	2.995999999999999	4.196	0.47599999999999937	10.956000000000001	6.035999999999999	10.195999999999998	13.796000000000001	4.836000000000001	23.915999999999993	62.876000000000005	135.836	261.276	448.5559999999999	716.3160000000003	980.796	1079.156	1081.476	997.6360000000001	897.556	693.076	551.3159999999999	459.1559999999999	404.5559999999999	377.4759999999999	377.7159999999999	384.9959999999999	373.1959999999999	363.116	325.756	289.596	228.71599999999998
14	3.8160000000000003	3.855999999999999	1.496000000000001	-1.583999999999998	4.456	4.135999999999999	4.016	9.135999999999997	1.7760000000000016	6.895999999999999	9.735999999999999	5.336	4.696	7.695999999999999	4.5360000000000005	3.6960000000000024	11.656000000000006	20.855999999999998	60.41600000000001	159.09600000000003	278.45599999999996	532.1759999999999	710.136	957.9760000000002	1146.3360000000002	1308.8560000000002	1145.0160000000003	953.8560000000002	784.3360000000002	603.216	459.45599999999996	372.1760000000002	379.3360000000002	380.0160000000002	368.2560000000002	390.69600000000014	391.89600000000013	397.3360000000001	337.17600000000004	299.9359999999999	250.81599999999995
15	4.679999999999999	5.719999999999999	13.200000000000003	6.2799999999999985	7.48	14.640000000000002	9.2	10.320000000000004	17.000000000000004	11.880000000000003	7.48	16.280000000000005	16.080000000000005	9.320000000000002	15.960000000000004	21.88000000000001	24.95999999999999	49.71999999999997	136.80000000000007	244.6000000000001	461.23999999999984	711.9599999999997	936.4799999999994	1173.5999999999995	1271.5999999999997	1310.4399999999996	1233.6799999999996	925.0799999999995	734.9199999999997	629.9599999999998	475.99999999999983	369.87999999999977	318.0800000000001	343.3999999999999	364.23999999999984	379.4399999999998	390.6399999999999	382.79999999999984	331.9600000000001	295.8800000000001	216.0000000000001
16	4.848	2.8480000000000003	7.288	3.6880000000000006	9.088	6.728	6.087999999999999	6.328	9.568000000000001	3.8079999999999994	6.048000000000001	14.208	5.648000000000001	13.408	23.088	13.368	45.128000000000014	65.648	194.32799999999995	363.96799999999996	644.2479999999999	880.6080000000001	1058.808	1252.8480000000002	1417.688	1391.9280000000006	1201.128	1054.208	680.888	516.1279999999999	373.92799999999994	308.968	304.328	335.72799999999995	366.08799999999997	403.0479999999999	373.52799999999996	349.20799999999997	295.408	253.00799999999998	202.688
17	7.096000000000001	18.656000000000002	8.376000000000001	9.256000000000002	21.056000000000004	12.335999999999999	10.736	4.096	1.4160000000000006	11.216	9.016	13.536000000000003	20.416	14.016000000000002	15.735999999999999	27.81600000000001	64.296	134.25599999999997	355.2560000000001	536.9360000000001	691.8959999999997	990.8159999999999	1266.5760000000002	1343.6160000000004	1411.4160000000002	1200.6560000000002	857.0559999999999	763.6959999999999	646.096	467.4560000000001	330.176	287.976	311.13599999999997	357.8960000000001	400.53600000000006	405.21600000000007	367.6960000000001	337.6959999999999	292.77599999999995	262.056	197.776
18	12.088	20.208000000000002	19.328000000000003	18.648	19.887999999999998	20.888	15.208	15.847999999999999	17.088	10.928000000000003	16.848000000000003	22.568	8.648	20.568	29.568	66.008	180.60800000000003	309.28800000000007	490.088	685.4479999999999	951.2079999999999	1139.7279999999998	1325.7279999999996	1476.5279999999996	1377.648	1205.1279999999997	944.0479999999999	817.408	539.9680000000001	416.968	296.84800000000007	284.16800000000006	296.12800000000004	346.24800000000005	375.6080000000001	389.3680000000001	363.648	333.0480000000001	284.48800000000006	235.16800000000003	207.40800000000002
19	20.6546666	9.0146666	21.6146666	13.734666600000002	23.5346666	12.85466666	19.534666666000003	21.934666659999998	16.334666600000002	20.5346666	17.2146666	22.6146666	21.0546666	23.734666666	49.65466666000001	99.29466666	244.41466659999995	384.41466599999984	577.214666	905.6146660000002	1099.7746660000003	1271.0546660000002	1355.6946660000003	1321.214666	1171.734666	990.1746660000001	761.294666	685.294666	529.934666	410.29466599999984	310.21466599999997	296.814666	338.0146659999999	364.6946659999999	376.93466599999994	360.45466599999986	317.49466599999994	303.97466599999996	284.0946665999999	226.85466659999994	176.41466660000003
20	15.868	23.508000000000003	21.148000000000003	19.387999999999998	20.027999999999995	24.548000000000002	22.068	24.148000000000003	17.627999999999997	13.628	13.187999999999999	3.8680000000000003	15.627999999999997	37.42800000000001	75.22800000000002	140.22799999999995	340.9880000000001	515.0280000000001	807.3880000000004	1009.1880000000004	1256.4680000000003	1324.2680000000003	1316.188	1255.5080000000003	1124.8680000000004	835.6680000000003	700.5480000000002	470.5880000000002	417.7080000000002	351.3080000000001	303.2279999999999	325.5879999999999	333.348	364.6680000000002	368.7880000000002	355.9880000000001	330.22799999999995	289.70799999999986	264.94799999999987	238.90799999999993	187.14799999999997
21	16.405333399999996	22.8453334	19.525333399999997	24.8053334	30.0853334	36.1653334	22.5653334	31.125334000000002	26.885333399999993	27.165333399999994	27.2853334	30.405333400000004	34.1253334	63.44533339999999	135.68533339999993	261.8453334000001	509.20533340000014	718.565334	968.0853339999999	1177.8853339999998	1353.7653340000002	1404.2053339999998	1297.1653339999998	995.1253339999998	843.2053339999999	626.3653340000002	531.0053340000002	475.9653334000002	343.08533339999997	315.16533340000007	305.0853334000001	333.24533400000007	346.845334	361.7253334	359.2053334	331.00533340000004	300.88533340000004	286.56533340000004	265.48533340000006	215.60533340000006	183.00533339999998
22	27.681333400000003	30.001333400000004	18.241333339999997	29.321333400000004	35.36133340000001	26.041333400000003	22.6813334	23.7213334	23.881333339999998	30.24133340000001	33.6013334	38.481333400000004	41.9213334	92.72133339999999	186.88133399999995	352.76133400000003	632.8413340000002	845.9613340000001	1078.841334	1242.4413399999999	1377.3613399999997	1351.6013399999993	1241.08134	946.761334	880.3613339999999	551.0413340000001	461.7213340000001	456.40133400000013	327.881334	317.32133400000004	333.96133400000014	371.00133400000004	372.48133400000006	370.04133400000006	349.2013340000001	348.2013340000001	337.56133400000016	299.761334	263.601334	207.08133399999994	144.32133399999998
23	29.788	22.667999999999996	25.868	21.587999999999997	27.907999999999998	27.307999999999996	26.067999999999998	27.107999999999997	21.987999999999996	28.388	31.748000000000005	43.268	65.70800000000001	156.748	276.868	444.8680000000001	751.5880000000002	1001.508	1188.6680000000001	1271.2680000000003	1220.228	1262.3880000000001	1107.548	832.068	587.148	395.108	354.148	339.26800000000003	314.02799999999996	315.508	345.0680000000001	382.228	380.38800000000003	376.82800000000003	367.028	341.6680000000001	331.068	304.18799999999993	265.348	212.188	143.428
24	25.531999999999996	28.531999999999996	29.971999999999994	24.691999999999997	23.932	27.531999999999996	29.171999999999997	33.452	24.811999999999998	25.971999999999998	45.611999999999995	72.37200000000001	120.45200000000001	216.01199999999997	402.49199999999996	611.8919999999999	887.852	1060.3319999999999	1191.092	1237.692	1196.4520000000002	1089.572	854.012	630.052	482.2520000000001	338.37199999999996	317.972	280.532	299.01199999999994	328.17199999999997	352.57200000000006	377.29200000000003	377.81200000000007	356.33200000000005	350.09200000000004	349.89200000000005	324.972	289.972	240.692	156.332	107.57199999999999
25	29.043999999999997	32.56399999999999	40.084	44.88399999999999	45.004000000000005	37.56399999999999	32.324	31.364	28.323999999999998	41.044	60.68400000000001	86.72399999999999	130.96400000000003	268.404	398.8039999999999	631.4839999999999	905.284	1047.4839999999997	1127.8039999999999	1133.6039999999998	1045.7239999999997	878.6439999999999	614.7239999999999	478.9639999999999	318.72400000000005	317.20400000000006	306.0040000000001	273.684	301.40400000000005	341.284	384.96399999999994	397.72399999999993	385.28399999999993	382.3639999999999	362.8039999999999	356.32399999999996	326.40400000000005	283.08400000000006	225.44400000000002	157.40400000000002	117.68400000000003
26	31.466222199999997	28.90622222	24.946222199999998	25.506222199999996	25.46622222	30.186222199999996	33.266222199999994	28.146222199999997	28.586222199999998	59.74622220000001	72.6662222	109.22622200000002	180.98622199999997	300.58622199999996	437.3862219999999	600.5462219999998	839.3462220000002	992.9862220000001	975.3062220000002	941.1862220000002	817.4662220000002	592.0262219999998	511.7462219999998	433.90622199999984	288.426222	259.34622199999995	242.06622199999998	265.986222	301.026222	345.666222	373.9062219999999	373.9462219999999	368.8662219999999	361.26622199999997	357.666222	331.106222	298.94622200000003	242.82622199999997	203.10622219999996	149.94622220000002	112.10622220000003
27	27.96	26.320000000000007	31.120000000000005	45.28	30.680000000000003	32.84	30.88	39.8	46.24	68.08000000000001	98.39999999999998	145.15999999999997	220.47999999999993	331.64	453.32000000000005	614.1200000000001	740.2800000000002	840.7200000000001	847.5600000000002	846.3600000000001	661.6800000000002	530.44	398.2800000000001	296.64	256.23999999999995	221.67999999999995	242.31999999999996	282.35999999999996	313.59999999999997	331.16	340.2	346.4	338.28	333.48	320.11999999999995	287.31999999999994	246.47999999999996	210.95999999999995	171.31999999999996	122.15999999999998	98.51999999999998
28	32.22888888	38.98888888	34.26888888	31.10888888	27.628888879999995	29.8688888	34.62888888	47.548888799999986	60.8288888	81.30888879999999	121.42888800000003	152.90888800000002	216.30888800000005	283.228888	388.78888799999993	523.628888	643.2688879999998	689.8688799999998	659.6688799999997	626.9888879999999	499.2288879999999	386.82888799999995	288.868888	214.148888	195.34888800000004	215.62888800000002	242.988888	294.068888	304.58888800000005	313.98888800000003	308.46888800000005	304.50888800000007	301.22888800000004	281.14888800000006	274.228888	231.588888	203.108888	170.50888800000004	153.94888800000004	106.66888800000001	75.82888799999999
29	27.528000000000002	38.48800000000001	40.76800000000001	38.04800000000001	44.808	33.76800000000001	45.648	52.528	77.52799999999999	117.84800000000001	144.72799999999998	178.048	228.04800000000006	291.36799999999994	355.68800000000005	422.7680000000001	526.768	565.9680000000001	510.088	437.1680000000001	299.008	238.32799999999995	209.528	173.64800000000002	175.64800000000002	200.088	215.92799999999997	248.72799999999995	262.48799999999994	246.00799999999995	244.32799999999995	232.64799999999997	245.72799999999995	229.088	201.928	170.08800000000002	129.048	121.96799999999999	116.60799999999999	89.448	68.72800000000001
30	38.772000000000006	34.532	29.292	19.892000000000003	36.211999999999996	38.252	45.172000000000004	62.89199999999999	98.01199999999999	127.57199999999997	161.37199999999999	176.372	188.53200000000004	212.81200000000004	256.77200000000005	313.932	381.53200000000004	342.57199999999995	326.372	285.932	262.732	189.05200000000002	170.412	154.09199999999998	168.732	196.292	218.65200000000004	213.49200000000005	226.41200000000003	215.57200000000003	212.89200000000005	204.85200000000003	196.89200000000005	184.77200000000002	184.332	164.17199999999997	125.49199999999999	123.13199999999999	94.01199999999999	75.612	60.49199999999999
31	33.576	33.856	32.256	33.096	38.256	44.535999999999994	61.336000000000006	79.73599999999999	124.536	136.57600000000005	168.056	169.65600000000003	161.49600000000004	154.37600000000003	157.85600000000005	210.85600000000002	229.73600000000005	219.73600000000002	220.13600000000002	191.616	148.73600000000002	142.616	146.25600000000003	138.69600000000003	169.09600000000003	175.896	177.45600000000002	181.416	181.09600000000003	160.73600000000002	156.97600000000003	158.216	158.93600000000004	160.496	145.65600000000003	117.41600000000003	100.57600000000002	92.77600000000002	72.656	69.456	61.93600000000001
32	35.10799999999999	34.70799999999999	28.708	30.227999999999994	38.147999999999996	46.868	67.388	98.10800000000003	101.54800000000003	134.748	142.188	137.388	135.268	132.108	131.98799999999997	157.70799999999997	121.10799999999998	122.14799999999995	134.34799999999996	121.10799999999998	116.90799999999996	121.94799999999995	124.46799999999993	136.22799999999995	149.26799999999994	160.62799999999996	152.58799999999997	145.06799999999996	129.46799999999996	122.98799999999994	130.54799999999994	125.42799999999995	112.58799999999994	106.02799999999996	106.46799999999996	99.98799999999997	88.82800000000002	85.26800000000003	80.068	74.148	50.188
33	37.123999999999995	28.204	31.483999999999995	31.244	34.004	63.48400000000001	72.16400000000002	86.964	110.00400000000002	128.88400000000001	123.76400000000001	126.16400000000002	113.72400000000002	92.72400000000002	77.84400000000002	80.80400000000003	91.40400000000001	82.92400000000004	107.804	105.164	117.68399999999998	112.84399999999998	126.00399999999999	126.92399999999998	121.04399999999998	133.724	127.764	120.524	104.56399999999998	96.044	97.484	93.60400000000001	99.56399999999998	77.64400000000003	73.24400000000003	78.60400000000003	76.88400000000003	72.88400000000003	53.72400000000003	55.64400000000003	56.364000000000026
34	22.911999999999992	29.151999999999994	21.752	26.671999999999997	33.751999999999995	41.592	53.552000000000014	71.87200000000001	83.552	89.95200000000001	83.552	85.632	80.712	74.79200000000002	61.872000000000014	62.83200000000001	58.672000000000004	66.55200000000002	63.99200000000002	82.712	87.75200000000001	93.91200000000002	99.59200000000003	101.072	105.072	108.71200000000003	96.19200000000002	94.59200000000003	86.552	75.91200000000002	74.03200000000001	70.67200000000001	69.31200000000001	64.59200000000001	65.91200000000002	64.19200000000002	55.63200000000002	66.11200000000001	58.59200000000001	45.112000000000016	43.79200000000001
35	24.196000000000005	25.436	15.755999999999998	14.196000000000002	35.11600000000001	36.27600000000001	51.676000000000016	58.956	65.67600000000002	75.07600000000002	79.95600000000002	68.83600000000001	51.356000000000016	49.27600000000001	48.716000000000015	40.19600000000002	47.316000000000024	57.716000000000015	52.636000000000024	67.03600000000002	88.436	87.95599999999999	92.43599999999998	93.55599999999995	89.39599999999999	91.07599999999996	88.23599999999999	70.23600000000002	71.436	76.596	67.19600000000001	68.27600000000001	65.51600000000002	54.31600000000001	47.396000000000015	53.036000000000016	49.63600000000001	50.95600000000001	43.51600000000001	37.47600000000002	35.356000000000016
36	20.236	24.756	13.476	16.916	22.355999999999998	22.396	34.276	41.916000000000004	41.636	45.955999999999996	38.43600000000001	46.11599999999999	34.076	39.79600000000001	42.036	39.116	39.43600000000001	40.716	62.676	64.75599999999997	70.95599999999999	73.07599999999998	75.35599999999998	70.47599999999997	73.47599999999997	77.43599999999998	71.55599999999998	64.43599999999998	48.275999999999996	55.435999999999986	56.03599999999999	53.71599999999999	60.795999999999985	51.23599999999998	36.996	46.956	45.11600000000001	33.116	35.396	31.676	28.076000000000004
37	15.652000000000003	26.452	19.292	16.772000000000002	24.531999999999996	28.291999999999998	14.132000000000003	26.332000000000004	32.772	36.452	31.772	27.772000000000002	34.251999999999995	33.292	25.572	26.372000000000003	47.092	49.852	52.812	55.412	52.852	62.452	52.45199999999999	61.812	53.452	61.852	61.33200000000001	54.772	53.85199999999999	47.492	52.41199999999999	49.332	47.332	38.372	36.772000000000006	41.93199999999999	39.292	30.652	38.772000000000006	28.212	19.011999999999997
38	15.952000000000004	16.032	9.431999999999999	15.992	11.392000000000003	9.151999999999997	8.751999999999999	17.072000000000003	13.752000000000002	9.472	20.631999999999998	26.471999999999998	15.192000000000002	16.832	29.632	26.471999999999998	23.272	29.951999999999998	44.512	41.111999999999995	33.592	42.751999999999995	37.95199999999999	38.032	34.152	37.87199999999999	34.032000000000004	31.712	45.751999999999995	39.472	42.152	46.152	31.591999999999995	33.831999999999994	35.232	30.392	34.032	30.631999999999998	29.072	25.432000000000002	14.311999999999998
39	12.363999999999999	13.363999999999997	10.364000000000003	4.004	4.484000000000001	8.884000000000002	4.444	8.604	9.684000000000003	13.084000000000001	6.964000000000002	6.0840000000000005	19.563999999999993	22.68399999999999	20.363999999999994	15.123999999999993	17.643999999999995	14.003999999999998	20.323999999999998	33.803999999999995	24.723999999999986	17.443999999999996	28.32399999999999	20.843999999999998	28.043999999999997	31.763999999999992	32.64399999999999	29.883999999999993	37.20399999999999	34.644	37.523999999999994	30.563999999999993	36.803999999999995	28.32399999999999	34.483999999999995	28.36399999999999	20.323999999999998	26.603999999999992	22.723999999999993	12.843999999999992	16.363999999999997
40	3.68	8.64	5.68	0.43999999999999845	-2.1599999999999997	6.839999999999999	4.64	-2.2800000000000007	6.079999999999999	6.3199999999999985	8.56	11.599999999999998	3.2800000000000007	15.28	6.199999999999999	13.84	11.279999999999998	6.719999999999999	11.519999999999998	11.44	16.0	15.400000000000004	14.4	14.240000000000002	18.160000000000007	19.000000000000004	22.040000000000006	22.68	24.960000000000004	27.280000000000005	26.84000000000001	34.120000000000005	24.72000000000001	25.040000000000006	27.720000000000006	20.280000000000005	15.200000000000003	21.320000000000004	9.040000000000003	22.280000000000005	16.360000000000003
