# Supplementary material for: Formation of organic color centers in air-suspended carbon nanotubes using vapor-phase reaction
Source: Nat Commun. 2022 May 20;13:2814. doi: 10.1038/s41467-022-30508-z (PMC9123200; doi:10.1038/s41467-022-30508-z)
Supplement: Supplementary file 3 — Source Data [file 41467_2022_30508_MOESM3_ESM.zip › Source Data/Figure 1/1e/z1400.csv]

	0	1	2	3	4	5	6	7	8	9	10	11	12	13	14	15	16	17	18	19	20	21	22	23	24	25	26	27	28	29	30	31	32	33	34	35	36	37	38	39	40
0	8.740000000000002	6.660000000000001	-5.339999999999999	13.380000000000004	4.8999999999999995	-1.5800000000000003	3.3399999999999994	-0.30000000000000077	6.38	6.179999999999999	10.340000000000005	14.02	4.7	2.3799999999999994	3.42	2.5399999999999996	4.06	6.660000000000001	0.7399999999999998	3.7	4.94	0.5799999999999998	2.1799999999999993	9.540000000000001	9.620000000000001	-2.22	2.9400000000000004	5.420000000000003	8.140000000000002	9.86	18.74	13.7	8.100000000000005	6.740000000000001	8.740000000000002	7.300000000000001	13.740000000000002	11.42	-0.49999999999999983	3.7	8.540000000000003
1	-2.1520000000000006	-6.911999999999997	0.48800000000000027	4.367999999999999	-1.8719999999999997	-5.472	-10.032	-4.512	-4.4719999999999995	8.048	2.0879999999999996	4.327999999999998	6.128000000000001	-1.712	-4.912000000000001	-3.6320000000000006	-1.2320000000000007	-10.872	7.968000000000004	-0.6319999999999995	1.9680000000000002	0.6079999999999992	-4.3919999999999995	-0.15199999999999975	8.448000000000002	-0.031999999999999744	6.728000000000004	17.688000000000002	3.608	8.808000000000007	9.968000000000004	11.928000000000003	12.808000000000002	7.408000000000003	11.048000000000004	3.6479999999999997	5.928000000000002	7.008000000000001	9.768000000000004	11.288000000000004	11.048000000000004
2	9.628	7.868	7.587999999999998	12.948000000000002	4.0280000000000005	-0.2119999999999992	12.988	0.9879999999999997	4.148	2.748	-0.4919999999999999	-0.6919999999999997	5.268000000000001	5.788	6.948	1.9879999999999993	5.908	9.347999999999999	8.427999999999999	0.6680000000000006	3.988000000000001	3.908	6.588000000000002	2.7880000000000003	4.468	4.228	14.388000000000002	18.148000000000003	18.708000000000002	18.388	11.468000000000002	16.508000000000003	13.628000000000002	12.868000000000004	14.788	13.268000000000002	16.108	5.307999999999998	12.548000000000002	11.468	11.788000000000002
3	9.464000000000002	1.3439999999999999	5.184000000000001	10.064000000000002	7.864000000000001	-0.4960000000000001	2.664	-5.5760000000000005	8.064	-1.096	-9.255999999999998	3.6240000000000006	-0.8560000000000002	-5.375999999999998	-0.05600000000000019	1.8639999999999999	-0.376	3.424000000000001	5.744000000000001	-2.856	-0.6160000000000001	10.144	1.7039999999999997	14.583999999999996	5.584	5.584000000000002	4.184	20.103999999999996	21.343999999999998	26.183999999999997	36.544000000000004	28.903999999999996	19.223999999999997	19.424	10.704	16.183999999999997	8.024000000000003	16.384	16.183999999999997	9.704	16.743999999999996
4	4.152	1.8720000000000006	3.072000000000001	1.3520000000000005	2.7120000000000006	1.7919999999999998	8.391999999999998	3.112	10.831999999999999	3.072	8.911999999999999	4.231999999999998	8.991999999999997	8.631999999999998	13.832000000000003	2.791999999999999	-2.6880000000000006	-0.44800000000000095	3.6719999999999993	5.591999999999998	10.071999999999997	4.672	8.751999999999999	11.351999999999999	5.271999999999997	9.031999999999998	23.191999999999997	26.832000000000004	49.35199999999999	44.992	45.152	40.03200000000001	45.11199999999999	33.752	21.552	20.312	21.392	24.63200000000001	30.912000000000003	23.432	21.031999999999996
5	1.2951112	0.6551111999999999	5.7351112	7.85511112	-3.7848888799999996	6.855111200000002	6.695111200000001	7.215111120000002	5.695111200000001	0.2951112000000003	4.455111200000001	6.255111200000003	-3.184888880000001	1.255111200000001	11.495111199999997	-0.22488880000000055	6.0951111120000006	18.215111200000003	12.0151112	2.9351112000000006	2.5751111200000008	2.3751112	1.3351111200000005	2.4951112	6.735111120000002	7.895111120000001	23.775111199999998	32.4551112	46.97511120000001	53.4151112	59.1751112	59.8951112	53.33511120000001	36.2951112	33.97511119999999	27.295111199999994	19.0151112	18.775111199999998	25.215111119999996	20.535111200000003	14.29511112
6	7.4479999999999995	1.9680000000000004	4.368	1.3679999999999999	0.5679999999999988	10.368000000000002	0.727999999999998	4.447999999999998	-2.4320000000000017	3.408	6.848000000000001	-4.472000000000001	1.568	5.2079999999999975	8.127999999999998	9.408	5.447999999999997	0.968	0.6880000000000004	2.3679999999999986	1.7279999999999995	5.2479999999999976	4.527999999999998	14.808000000000007	12.488000000000005	17.688000000000006	38.92799999999999	55.80799999999997	54.56799999999998	62.88799999999996	70.44799999999995	67.48799999999997	63.967999999999975	52.247999999999976	36.687999999999995	27.208000000000002	26.808000000000007	16.208000000000013	21.408000000000012	31.887999999999998	25.768
7	8.659111200000002	4.739111140000002	2.099111180000001	9.85911114	-0.5008888600000008	11.17911112	-2.6608888000000004	-5.500888799999999	2.6591112000000017	2.1391112000000008	-0.5008888199999997	-0.06088886000000009	-4.1008888	2.69911118	0.3791111399999998	-2.50088886	-1.9408888	-5.300888799999999	12.099111118000001	1.0991111200000008	-8.540888879999997	3.939111199999999	5.219111177999999	8.539111140000001	13.979111199999998	20.1391112	40.61911119999999	65.89911120000001	75.059112	92.17911199999999	86.93911120000001	89.13911199999998	75.0191112	58.139111199999995	42.81911119999998	29.45911119999999	25.899111199999997	20.699111199999997	27.019111199999994	26.739111199999993	42.2991112
8	13.976	12.815999999999999	11.216000000000001	9.536	6.336	9.256000000000002	10.376	4.175999999999999	5.575999999999999	3.9759999999999995	3.3759999999999994	11.176000000000002	4.056000000000001	3.295999999999999	5.056000000000001	6.256	5.4159999999999995	-0.8640000000000004	4.656	4.216	5.855999999999999	5.8160000000000025	5.936	7.4159999999999995	21.056000000000004	35.696	68.81599999999999	78.016	96.61599999999999	103.61599999999997	106.09599999999999	99.53599999999999	85.37599999999999	57.416000000000004	53.536	39.696	35.135999999999996	35.816	35.416	34.416000000000004	36.535999999999994
9	15.119999999999997	7.56	9.12	8.479999999999999	6.24	6.799999999999999	4.68	5.319999999999998	10.44	10.04	0.16000000000000014	6.439999999999999	3.44	12.159999999999998	15.2	9.919999999999998	9.599999999999998	7.760000000000002	0.5999999999999999	4.2	4.519999999999999	3.5199999999999987	14.8	9.279999999999998	20.36	49.72	53.68000000000001	74.39999999999999	89.92	104.63999999999999	101.43999999999998	108.07999999999998	77.91999999999999	78.07999999999998	54.56000000000001	42.36000000000001	41.08	31.160000000000004	31.08	43.04	36.760000000000005
10	1.5439999999999992	9.904000000000002	7.504000000000002	-7.4559999999999995	4.703999999999999	7.7840000000000025	5.744000000000001	12.184000000000001	9.544	5.344000000000001	0.8639999999999998	-3.8560000000000003	7.064000000000001	3.2640000000000002	8.304000000000002	1.2639999999999991	6.464000000000001	5.384000000000001	1.224	4.183999999999999	-0.856	4.023999999999998	10.224000000000004	16.584	31.623999999999995	40.30399999999999	62.98400000000001	85.74400000000001	87.70400000000001	102.62400000000004	95.58400000000002	93.62400000000001	67.224	57.624	51.943999999999996	45.583999999999996	33.023999999999994	32.583999999999996	40.983999999999995	40.78399999999999	35.46399999999999
11	-2.8639999999999985	4.4959999999999996	10.016000000000002	8.696000000000003	5.056	1.8559999999999999	1.0959999999999994	4.176	-3.3039999999999985	8.016	9.656	5.936	1.4960000000000004	1.8959999999999997	2.1760000000000006	5.376	3.4560000000000013	12.335999999999999	0.5759999999999994	14.175999999999997	12.376000000000001	8.536000000000003	8.856000000000002	18.336	27.775999999999996	41.096	60.576	78.53600000000002	85.45600000000002	101.25600000000003	86.61600000000004	80.05600000000001	67.17600000000002	50.976000000000006	49.25599999999999	42.815999999999995	33.01599999999999	45.01599999999999	45.096	36.57599999999999	36.096
12	7.791999999999999	4.5520000000000005	6.952000000000001	4.712	2.591999999999999	9.352	5.192	9.112000000000002	12.112	3.832	13.832	4.152	2.512000000000001	11.912000000000003	-0.44799999999999973	8.072000000000001	11.351999999999999	0.1520000000000001	-0.2879999999999996	4.352000000000001	0.9120000000000007	5.071999999999999	22.791999999999998	32.832	30.671999999999997	50.67199999999999	67.03200000000001	77.432	71.07200000000002	88.912	84.11200000000001	75.83200000000001	62.63200000000002	55.472	43.672	44.191999999999986	42.751999999999995	29.512000000000004	40.19199999999999	43.312	39.151999999999994
13	8.586222220000002	7.62622222	5.466222200000001	3.1862222200000003	5.666222219999998	5.86622222	4.346222200000001	9.0662222	-1.5737778000000002	4.826222220000001	4.22622222	6.0662221999999995	-1.5737777779999995	9.266222199999998	-6.61377778	10.986222219999997	-1.7737778000000004	-2.0937778000000007	8.1862222	7.986222219999998	1.0662222200000004	13.946222200000001	14.026222200000001	24.0662222	29.906222220000004	45.8662222	54.6262222	57.3462222	63.866222199999996	60.6262222	59.386222	56.3462222	54.226222199999995	39.3062222	31.826222200000004	38.826222200000004	41.9462222	42.146222200000004	32.5862222	37.746222200000005	35.58622222
14	6.360000000000001	10.84	5.920000000000003	-0.1599999999999998	5.44	8.88	10.519999999999998	7.96	6.760000000000002	7.960000000000001	10.96	9.72	8.56	5.039999999999999	0.4400000000000005	1.1600000000000004	3.239999999999999	2.0	2.76	-1.320000000000001	7.3199999999999985	13.720000000000002	26.000000000000004	33.519999999999996	31.68	46.0	52.44	64.03999999999998	43.44	54.99999999999999	48.63999999999999	36.12	34.12	30.12	38.879999999999995	37.16	38.12	39.839999999999996	39.16	43.12	35.24
15	14.439999999999996	7.72	9.600000000000001	5.7200000000000015	11.199999999999998	13.359999999999998	10.999999999999995	6.44	15.239999999999995	11.319999999999995	6.959999999999999	11.599999999999996	6.160000000000001	3.040000000000001	8.999999999999998	14.959999999999997	8.199999999999996	5.639999999999999	8.399999999999995	9.68	23.8	30.92000000000001	29.560000000000006	47.16000000000002	41.68000000000002	39.280000000000015	47.56000000000003	47.52000000000002	38.80000000000001	41.72000000000002	41.76000000000002	41.36000000000002	36.36000000000002	24.32	30.000000000000004	30.640000000000008	41.20000000000002	40.680000000000014	40.76000000000002	37.640000000000015	30.120000000000015
16	3.752000000000001	6.032	3.032000000000001	0.3520000000000011	0.9920000000000002	5.512000000000001	8.632	4.512000000000002	8.072000000000001	11.312000000000001	9.872	-1.0879999999999999	-7.728	11.192	3.4719999999999995	10.072	4.752000000000001	6.951999999999999	7.3519999999999985	16.991999999999997	22.752	33.19199999999999	40.112	42.592	48.352000000000004	50.91200000000001	42.632	37.112	27.392000000000003	26.791999999999998	22.752000000000002	24.311999999999998	29.592	20.791999999999994	21.552	31.512000000000004	28.232	26.951999999999998	19.671999999999993	24.671999999999993	24.472
17	-1.5800000000000005	7.939999999999998	7.099999999999998	5.66	6.46	4.819999999999999	12.66	4.459999999999999	4.1	4.74	9.179999999999998	2.4200000000000004	8.94	-4.900000000000003	2.78	3.9799999999999986	8.059999999999999	4.9399999999999995	18.580000000000002	28.100000000000005	26.42000000000001	33.14000000000001	57.42	48.82	52.69999999999999	48.06	34.18000000000001	26.7	31.540000000000006	19.18	10.98	12.019999999999998	15.1	25.540000000000006	20.500000000000004	33.06000000000001	31.940000000000005	28.900000000000006	31.620000000000008	29.660000000000004	22.62
18	8.972000000000003	8.292000000000003	8.252000000000002	18.012	12.772000000000002	4.492000000000001	15.452000000000004	14.452	5.771999999999999	5.812000000000001	8.732000000000001	16.772000000000002	7.692	4.292000000000002	6.611999999999999	10.132	8.892000000000001	16.451999999999995	22.731999999999992	30.171999999999993	36.65199999999999	56.732	55.611999999999995	65.652	57.89199999999999	51.53199999999999	34.891999999999996	35.45199999999999	28.411999999999992	26.691999999999993	24.771999999999988	17.492	25.611999999999995	18.412	23.771999999999988	28.372	28.291999999999994	27.01199999999999	24.211999999999993	22.21199999999999	13.092000000000002
19	3.804	12.124	11.084000000000003	5.163999999999999	3.643999999999999	3.9640000000000004	3.364	7.083999999999999	7.883999999999999	14.604000000000003	15.564000000000004	16.324	9.444	2.6039999999999996	13.964000000000006	13.364000000000003	13.804000000000004	20.804000000000006	26.123999999999995	43.923999999999985	51.763999999999996	59.56399999999999	70.844	67.80399999999997	70.40399999999998	54.72399999999999	40.523999999999994	30.883999999999997	28.563999999999997	24.164	25.124000000000006	20.48400000000001	31.00399999999999	27.763999999999996	26.643999999999995	28.044	20.924000000000007	20.524000000000004	23.924000000000007	10.364	17.724000000000004
20	2.075999999999999	4.356	10.315999999999999	7.755999999999999	9.276	6.515999999999999	9.395999999999997	18.195999999999998	-2.444000000000001	5.916	2.7960000000000007	7.156000000000002	-0.16399999999999948	9.116000000000001	7.155999999999999	6.635999999999998	14.315999999999999	24.155999999999995	37.036	54.956	66.156	74.27600000000001	74.99600000000001	67.99600000000001	64.236	50.956	49.316	34.876	33.676	23.875999999999998	20.195999999999998	25.03599999999999	15.116	30.275999999999996	20.436	22.596000000000004	16.076	19.596	18.796000000000003	26.676	13.075999999999999
21	5.376	7.775999999999998	8.175999999999998	10.055999999999997	12.696	12.615999999999996	12.135999999999997	15.135999999999997	18.096	10.616	9.735999999999999	11.215999999999998	10.936	10.295999999999998	14.535999999999996	15.495999999999997	34.816	36.09600000000001	52.616000000000014	66.81600000000002	77.69600000000001	78.21600000000001	82.57600000000002	73.73600000000002	68.73600000000002	47.455999999999996	35.976	39.416000000000004	24.096000000000004	28.456	30.256000000000004	19.375999999999998	18.736	28.176	24.096	19.816	25.896	19.215999999999998	17.375999999999998	15.055999999999997	15.215999999999998
22	7.580000000000001	11.500000000000002	6.8199999999999985	12.299999999999997	11.619999999999996	10.3	10.020000000000003	10.780000000000003	11.74	11.939999999999996	7.460000000000001	14.459999999999994	1.6199999999999997	6.26	14.819999999999995	19.699999999999992	33.66	48.82000000000002	55.740000000000016	69.06000000000003	85.14000000000001	88.22000000000001	92.06000000000002	82.46000000000002	73.54000000000002	51.14000000000003	49.26000000000002	36.49999999999999	34.099999999999994	25.499999999999996	22.739999999999995	32.779999999999994	24.57999999999999	22.659999999999997	32.81999999999999	20.299999999999994	27.45999999999999	20.65999999999999	17.139999999999993	15.259999999999996	16.779999999999994
23	13.627555559999996	8.067555559999995	14.627555520000001	8.987555519999997	8.267555559999998	7.787555519999999	14.6275556	10.747555599999998	3.7875555200000006	-0.9324444799999998	7.627555639999997	3.6675556400000007	7.547555599999996	8.187555599999996	10.187555559999996	23.307555600000015	32.82755560000001	50.94755560000001	59.18755559999999	76.0675556	88.62755639999999	95.10755559999998	85.06755559999998	73.70755559999999	60.227555599999995	39.707555600000006	40.54755560000002	34.58755560000001	30.86755560000001	20.66755556	33.42755560000001	35.18755560000002	31.587555512000012	29.347555520000004	29.34755556000001	22.547555520000007	24.74755560000001	14.5875556	14.267555600000001	20.387555644	5.2275556
24	3.679999999999999	10.4	10.84	4.800000000000001	6.319999999999998	4.36	11.0	6.56	7.559999999999998	1.64	9.959999999999999	9.559999999999999	9.479999999999997	9.799999999999997	16.599999999999998	32.80000000000001	56.16000000000001	62.87999999999999	77.84	77.52	83.28	89.44	73.4	62.08000000000001	46.6	44.16	35.96000000000001	25.28	28.360000000000003	36.2	26.040000000000006	28.520000000000003	39.080000000000005	26.84	24.36	27.88	27.760000000000005	23.120000000000005	11.559999999999997	8.999999999999998	2.0800000000000005
25	8.196	9.595999999999998	18.396	20.676	18.516	9.876000000000003	13.156000000000004	9.596000000000002	13.516000000000002	11.556000000000001	11.036000000000003	15.796	19.355999999999998	12.915999999999999	23.276	37.51599999999999	58.836000000000006	65.036	68.356	84.51600000000002	84.55600000000003	68.516	62.715999999999994	55.876	37.83599999999999	39.116	38.395999999999994	33.196	28.555999999999997	37.675999999999995	34.675999999999995	38.315999999999995	30.195999999999998	33.916	30.995999999999995	31.636	26.516	27.996	23.596000000000004	12.756000000000004	11.475999999999999
26	11.471999999999998	8.432	10.792	11.311999999999998	9.912	12.992	9.151999999999997	11.832	7.631999999999998	17.991999999999997	10.712000000000003	11.631999999999994	17.592	17.951999999999998	22.272	35.552	56.552	62.39200000000001	63.79200000000001	70.712	69.55200000000002	56.032	55.512	58.992	43.792	38.272000000000006	31.552000000000003	33.672000000000004	27.511999999999997	32.632000000000005	29.112000000000002	30.152	36.592000000000006	37.672000000000004	31.752000000000002	27.112000000000002	26.672000000000004	26.632	15.832	9.231999999999998	12.031999999999998
27	18.079999999999995	9.08	12.679999999999996	15.919999999999995	4.840000000000001	6.399999999999999	13.559999999999995	5.960000000000001	10.6	6.48	17.639999999999993	17.71999999999999	23.319999999999997	35.760000000000005	34.6	46.24000000000001	54.280000000000015	61.60000000000003	70.96000000000002	80.36000000000001	66.28000000000003	63.68000000000003	52.48000000000001	47.84000000000001	39.400000000000006	31.84	42.12000000000001	33.68000000000001	37.56	33.24	27.2	42.08000000000001	31.12	32.800000000000004	29.8	30.92	22.68	18.159999999999997	24.36	16.719999999999995	16.919999999999995
28	7.2164444	13.856444440000002	9.016444400000001	11.336444440000001	17.256444400000003	11.656444439999998	4.456444399999999	14.7364444	9.89644444	9.536444439999999	13.976444440000002	9.73644444	11.536444439999995	21.33644444	27.096444440000006	31.616444400000006	48.13644439999999	51.816444399999995	49.89644439999999	60.61644439999999	53.4164444	51.8564444	41.69644440000001	28.1764444	29.4564444	29.25644444000001	28.616444400000006	28.0164444	32.496444444000005	27.816444400000005	31.416444400000003	29.7364444	21.136444440000002	24.5764444	28.136444400000006	28.2164444	24.096444444	25.496444440000005	18.7364444	8.1764444	10.3364444
29	14.024	7.423999999999999	19.264000000000003	15.264000000000001	17.424000000000003	15.144000000000005	16.584	3.5839999999999996	7.943999999999997	14.104000000000003	15.544	9.343999999999996	16.464000000000002	31.504000000000005	40.38400000000001	37.70400000000001	46.184000000000005	50.744	50.983999999999995	45.50400000000001	44.54400000000001	26.184	25.824	20.784000000000006	20.464000000000002	22.624000000000002	15.984000000000004	28.944000000000006	21.384	23.704	13.064	16.984	25.584000000000007	21.544	16.264000000000003	19.384	7.543999999999998	18.744000000000003	9.823999999999996	13.224	15.184000000000003
30	11.547111112000003	11.267111200000002	11.4671112	8.9071112	3.0671112	9.10711112	8.2271112	3.7871111999999996	11.627111120000002	10.6271112	16.627111120000002	8.347111199999999	13.9871112	13.467111200000003	20.06711112	35.227111199999996	36.9471112	40.6671112	31.2271112	37.9471112	35.547111199999996	26.467111200000005	28.3471112	16.227111200000003	15.707111200000002	20.5071112	24.387111120000004	22.2271112	22.9871112	24.8271112	22.5071112	16.50711112	13.987111200000001	18.5871112	10.1871112	15.027111120000002	7.987111112	15.787111119999999	24.54711112	17.4271112	4.1471111999999986
31	4.352	4.872000000000001	10.352	3.6719999999999997	15.472000000000001	9.911999999999999	6.351999999999999	8.031999999999998	21.552	14.272	18.072	16.112000000000002	13.951999999999998	22.112	11.832	16.552	24.712000000000003	30.072000000000003	35.232	30.232000000000003	18.872	24.752000000000002	19.592	22.912000000000003	30.232000000000003	25.151999999999997	20.592000000000002	23.592000000000002	19.512	22.472	21.112000000000002	21.151999999999997	9.511999999999999	23.232000000000003	18.272	12.471999999999998	10.911999999999999	12.231999999999996	8.152	14.991999999999997	16.031999999999996
32	14.299999999999997	12.820000000000002	11.380000000000003	9.98	9.66	5.340000000000001	9.94	8.1	3.1399999999999992	15.34	10.739999999999998	2.62	14.299999999999997	14.620000000000005	20.06	27.059999999999995	23.819999999999997	31.979999999999997	22.579999999999995	30.219999999999995	19.779999999999998	18.34	22.219999999999995	19.98	25.3	17.94	25.42	10.419999999999998	12.700000000000005	14.62	13.46	16.42	21.899999999999995	10.66	19.5	18.26	17.659999999999997	24.14	12.420000000000005	20.739999999999995	20.74
33	14.719999999999994	8.919999999999995	3.4000000000000012	13.999999999999998	4.919999999999998	16.119999999999997	12.359999999999992	-0.6400000000000002	14.159999999999998	11.28	7.559999999999999	14.359999999999998	19.12	9.679999999999996	16.639999999999997	13.799999999999995	18.839999999999996	20.639999999999997	34.56000000000002	24.52	26.280000000000015	19.56	19.72	21.84	16.55999999999999	27.00000000000001	25.68000000000001	24.000000000000004	20.879999999999995	15.079999999999998	16.919999999999995	13.359999999999998	14.279999999999996	12.48	20.759999999999994	16.239999999999995	20.039999999999996	19.479999999999997	19.199999999999996	8.999999999999995	14.959999999999996
34	10.004000000000005	17.284000000000002	11.164000000000003	6.004000000000002	7.1240000000000006	0.40399999999999975	10.684000000000003	13.564	11.884000000000004	7.204000000000003	12.404000000000003	5.724000000000002	4.843999999999999	3.564000000000002	2.923999999999999	15.164000000000001	20.644000000000002	17.924000000000003	15.564	26.323999999999998	20.084000000000003	17.844	17.204	3.3239999999999985	10.844	9.404000000000003	12.044000000000004	17.364	12.204000000000002	5.964000000000002	8.244000000000002	11.964	7.244000000000001	6.244	8.324000000000002	13.044	9.004000000000001	9.804	8.924000000000001	3.9639999999999986	9.124000000000002
35	10.252	13.892000000000003	18.172000000000008	7.451999999999999	15.372	9.092000000000002	12.372000000000005	15.612000000000002	5.252000000000001	10.452	12.932000000000002	14.612000000000002	8.132	12.652000000000003	19.532000000000004	12.452000000000005	13.012	16.172000000000008	16.012000000000004	20.332000000000008	30.772000000000002	22.212	16.332000000000004	14.212000000000003	17.372000000000003	14.452000000000004	11.812000000000003	14.612000000000002	13.572000000000003	15.372000000000005	10.092	10.732000000000001	15.932000000000006	8.612	7.812000000000001	12.212000000000003	14.772	12.252000000000002	13.492000000000008	8.331999999999999	10.452000000000004
36	13.992	14.871999999999996	8.232000000000001	5.192	7.3119999999999985	8.511999999999999	9.352	13.072000000000003	11.191999999999998	12.271999999999997	6.991999999999999	11.312000000000001	6.952000000000001	12.672	11.872	11.671999999999999	10.712	18.631999999999994	24.552000000000003	25.912000000000003	23.392	19.872	26.032000000000004	18.152	17.751999999999995	14.552	14.152000000000001	10.511999999999999	9.151999999999997	8.711999999999996	10.231999999999998	4.912000000000001	19.471999999999998	5.5120000000000005	8.232	13.032	8.032	5.432	16.351999999999997	8.152	9.351999999999999
37	7.031999999999997	11.271999999999998	10.912	10.192	7.4719999999999995	11.031999999999998	9.071999999999997	8.231999999999998	2.312	4.3919999999999995	10.231999999999998	9.232	11.031999999999998	9.751999999999999	11.151999999999997	4.991999999999999	23.31200000000001	12.672000000000004	20.192	20.472000000000005	16.592000000000002	13.752	15.232000000000001	16.952000000000005	5.791999999999998	15.952000000000004	12.592	19.952	4.712000000000001	14.192	11.392000000000001	6.3919999999999995	8.232	13.152000000000001	6.871999999999998	12.992000000000003	9.231999999999998	13.272	11.911999999999999	11.431999999999995	3.991999999999998
38	10.492888880000002	7.7728888000000005	0.6128887999999987	9.332888880000002	7.372888800000001	11.0528888	-0.9071112000000006	7.6528888	0.9328888000000006	1.6528888800000001	4.812888800000001	6.692888800000002	7.252888800000001	8.2928888	11.2128888	6.7728888	15.292888799999998	16.81288888	16.4928888	12.7728888	12.492888879999999	15.772888799999999	13.3728888	12.052888800000003	8.0128888	8.01288888	4.9728888	1.8928888000000001	11.932888800000002	2.0128888000000003	10.172888800000003	12.892888879999997	3.6928888	2.7728888879999993	6.6128887999999995	9.732888800000001	3.4928888799999993	11.17288888	5.6128888	12.132888888	5.012888799999998
39	8.591999999999999	4.992	2.472	3.4319999999999995	2.952000000000001	6.512	6.832000000000002	0.9920000000000003	6.4319999999999995	8.351999999999999	1.712	5.752000000000001	16.312	19.152	2.8320000000000003	-1.2480000000000002	7.031999999999999	1.912	8.232000000000001	7.312	4.872000000000001	5.832000000000001	4.591999999999999	7.831999999999999	5.912000000000002	8.431999999999999	5.951999999999998	5.712000000000001	14.112	14.711999999999998	9.751999999999999	7.672	0.31199999999999983	10.271999999999998	6.911999999999999	8.511999999999999	5.672000000000001	8.351999999999999	5.071999999999999	5.191999999999998	5.031999999999999
40	5.344000000000001	5.344000000000001	0.8239999999999995	-1.2559999999999993	0.9439999999999995	9.624	7.104000000000002	0.22400000000000006	3.384	2.944	3.7840000000000007	8.344	5.744	0.9439999999999995	0.9440000000000004	2.704	7.064	2.5439999999999996	2.064	0.22400000000000006	7.024000000000001	4.104	6.984000000000001	0.6240000000000003	-0.33600000000000096	3.984000000000002	6.184000000000001	4.344000000000001	4.344000000000001	-2.136	13.903999999999996	11.583999999999996	0.7040000000000001	6.024	4.504	4.4239999999999995	1.704	3.1439999999999997	8.304	18.464	8.863999999999999
