# Supplementary material for: Formation of organic color centers in air-suspended carbon nanotubes using vapor-phase reaction
Source: Nat Commun. 2022 May 20;13:2814. doi: 10.1038/s41467-022-30508-z (PMC9123200; doi:10.1038/s41467-022-30508-z)
Supplement: Supplementary file 3 — Source Data [file 41467_2022_30508_MOESM3_ESM.zip › Source Data/Figure 1/1f/z1500.csv]

	0	1	2	3	4	5	6	7	8	9	10	11	12	13	14	15	16	17	18	19	20	21	22	23	24	25	26	27	28	29	30	31	32	33	34	35	36	37	38	39	40
0	1.5720000000000005	-4.428	-1.7479999999999996	7.931999999999999	-3.387999999999999	4.051999999999998	-9.068000000000003	-2.7879999999999994	5.172	4.9719999999999995	-0.6680000000000006	12.572000000000003	0.7320000000000004	1.2119999999999995	2.9319999999999995	1.0119999999999996	-4.988	5.0920000000000005	3.332	-1.4280000000000004	7.851999999999997	-4.148000000000001	4.611999999999998	-0.22799999999999998	6.251999999999999	-0.22799999999999948	0.5320000000000007	10.251999999999999	4.652	3.4520000000000004	6.9319999999999995	4.331999999999998	1.8120000000000007	2.932	0.6120000000000009	3.132000000000001	5.371999999999999	9.811999999999998	4.9719999999999995	5.771999999999997	2.611999999999999
1	-2.532	-7.531999999999999	1.8680000000000003	2.5480000000000005	-2.171999999999999	-1.0120000000000005	-9.892000000000001	1.9879999999999998	-0.1720000000000001	-2.012	-1.0520000000000003	0.8280000000000003	5.107999999999999	1.628	-1.2120000000000006	-0.7719999999999998	2.668000000000001	-5.772000000000002	0.46799999999999964	1.7079999999999997	3.348000000000001	1.9480000000000004	-1.292000000000001	4.588	6.747999999999999	2.9080000000000013	10.627999999999997	12.588	8.107999999999999	8.268	6.388	-2.7320000000000007	5.9879999999999995	0.3879999999999999	9.467999999999998	1.0280000000000005	2.3080000000000007	6.2280000000000015	7.267999999999997	10.468	11.068
2	3.5826666599999997	2.6226665999999996	2.782666599999999	-0.2173333400000002	-1.0173334	-2.1773334000000015	6.782666600000003	-1.8973334000000002	10.582666600000007	-0.017333399999999416	-6.857333399999999	0.46266659999999965	4.7026666	2.7426666	-0.2173333999999996	-0.29733333999999956	-1.3373334000000006	-0.21733333999999993	5.862666599999999	0.18266659999999932	2.0226666000000004	0.50266666	8.062666600000004	0.1826665999999996	3.222666599999999	2.182666599999999	8.182666660000002	11.702666600000002	8.142666600000004	4.942666599999999	8.022666600000006	15.222666600000004	7.702666660000002	5.662666659999998	9.902666660000005	0.5426666600000004	6.022666599999999	9.942666600000003	11.862666600000004	4.982666660000002	5.662666600000002
3	1.703999999999998	0.5839999999999987	-5.976000000000002	7.023999999999998	-3.136	3.704	-1.376	-3.416000000000001	1.7439999999999998	-5.256000000000001	-0.7759999999999998	2.1039999999999988	1.4239999999999993	6.303999999999999	-0.256	0.024000000000000306	-0.5760000000000002	8.344000000000001	2.8239999999999994	3.3039999999999994	-2.3360000000000003	7.664000000000001	2.383999999999999	9.344000000000001	10.064	0.7440000000000001	1.5039999999999998	12.424000000000001	15.024	9.904000000000002	16.184000000000005	16.664	12.704	11.344000000000005	9.344000000000001	13.704	5.704	14.344000000000001	11.703999999999999	10.024000000000001	16.584
4	3.123999999999999	2.7639999999999985	-1.796	1.564	-1.7959999999999994	6.004000000000001	0.44399999999999923	6.083999999999999	4.443999999999998	4.764000000000001	1.6439999999999984	2.8840000000000003	9.684000000000003	5.044	11.884000000000006	5.204000000000001	7.884000000000001	3.724	6.0840000000000005	6.724000000000001	8.884000000000004	3.2039999999999997	5.204	12.324000000000003	6.324000000000001	11.484000000000004	16.404	19.163999999999998	19.644000000000002	26.603999999999996	19.124000000000002	23.403999999999993	25.203999999999997	21.323999999999998	23.883999999999997	15.844000000000001	20.164	17.884000000000004	24.563999999999997	18.324	15.723999999999998
5	3.5999999999999988	2.72	8.08	-1.12	-1.680000000000001	2.4799999999999995	3.0799999999999996	9.32	6.6	3.3199999999999994	-0.5999999999999999	1.2000000000000002	-3.6799999999999993	4.44	-1.3599999999999997	-1.3600000000000005	6.36	25.160000000000004	3.160000000000001	7.52	9.64	8.0	7.52	5.16	8.96	6.0	15.960000000000004	19.840000000000003	29.68	28.040000000000006	29.04	32.32	30.2	27.000000000000004	26.68	23.48	17.000000000000004	18.400000000000002	19.000000000000004	15.720000000000004	14.600000000000001
6	0.7840000000000009	-0.5760000000000001	1.6239999999999992	4.944000000000002	-3.736	8.904000000000002	0.9839999999999995	0.14400000000000004	-2.296	1.983999999999999	5.384000000000001	0.22399999999999992	7.343999999999999	5.864	-0.25600000000000095	2.704	6.864000000000001	-1.4559999999999997	4.304	6.224	10.623999999999999	4.264000000000001	10.943999999999996	13.543999999999999	10.784	21.903999999999993	34.304	30.783999999999995	37.864	33.744	40.343999999999994	40.903999999999996	43.504000000000005	33.38399999999999	25.904	25.623999999999995	21.063999999999997	22.783999999999995	18.823999999999995	22.263999999999996	20.223999999999997
7	5.9715556	8.97155556	3.411555600000001	3.7715555999999997	3.6915555999999996	6.171555560000002	-1.4284444000000003	1.0515556	-0.7884443999999994	3.8115555999999997	4.4515556	1.3315556000000015	5.651555560000002	-1.02844444	9.13155556	2.4915556	0.6915555599999997	1.9715555999999999	15.891555600000002	5.7315556	2.251555555999999	6.2915556000000015	6.971555599999999	17.211555600000004	13.771555600000001	25.051555599999993	41.171555600000005	59.491555599999984	58.25155559999999	53.49155559999999	54.25155559999999	61.291555599999995	47.131555559999995	36.291555599999995	34.491555559999995	27.011555599999998	22.8115556	26.731555559999993	27.131555559999992	20.57155556	26.371555599999994
8	4.683999999999998	10.084000000000001	3.0839999999999996	9.443999999999999	4.123999999999999	2.7239999999999993	18.404	-3.1559999999999993	-2.116	7.323999999999999	6.8439999999999985	-3.756000000000002	2.404000000000001	1.9239999999999995	3.4039999999999986	2.8439999999999994	3.923999999999999	-0.3559999999999997	9.884	12.884	7.243999999999999	5.444000000000001	10.764	17.684	21.044	41.604	56.44399999999999	59.80399999999999	65.204	61.323999999999984	62.16399999999999	64.604	58.76399999999998	43.08399999999999	43.284	38.124	30.884	33.484	34.604000000000006	33.764	26.724000000000004
9	2.763555600000001	0.12355560000000047	2.803555600000001	5.843555600000002	4.1635556000000005	9.563555600000003	-0.2764444	4.203555560000001	5.3235556	4.96355556	2.2835556	9.803555560000001	5.203555560000001	12.843555559999997	10.283555600000001	7.363555600000003	7.323555600000002	2.7635556	8.083555600000002	13.683555599999998	12.083555599999997	9.6035556	26.083555559999994	27.603555599999996	17.523555599999998	32.4035556	40.6835556	46.4835556	48.523555560000005	55.443555599999996	55.9635556	56.2435556	41.8435556	46.3635556	34.0035556	35.24355559999999	35.96355559999999	33.203555599999994	33.523555599999995	34.7235556	36.7235556
10	7.728000000000001	4.327999999999998	7.5680000000000005	7.928	-4.152000000000001	8.008	-0.03199999999999946	8.088000000000001	1.8079999999999998	1.088	-2.7119999999999993	-0.8320000000000004	1.8079999999999987	3.0479999999999983	8.008	5.648000000000001	6.127999999999999	7.047999999999998	7.648000000000001	15.248000000000001	9.848000000000003	9.848	16.488	25.768	40.48799999999999	50.28799999999999	62.488	63.008	67.288	73.04800000000002	65.848	65.848	55.407999999999994	44.567999999999984	38.727999999999994	33.44799999999999	41.16799999999999	40.727999999999994	35.448	35.44799999999999	26.927999999999994
11	-2.3275554599999997	-3.2475553999999978	0.47244460000000027	4.0724446000000025	0.7124446000000018	1.9124445999999995	-3.8075554599999992	2.75244446	-4.887555466	5.15244454	7.912444519999999	6.232444519999999	5.912444599999999	-0.40755547999999986	6.83244452	-4.167555539999999	1.8324445199999997	8.6324446	0.9524445199999997	13.192444454000002	13.8324446	7.5924445999999985	12.992444599999999	32.7124446	46.912444599999986	48.51244459999999	69.3524446	73.71244460000001	63.8724446	76.1924446	70.3524446	58.9524446	55.43244454	37.11244452	40.952444539999995	44.6724446	39.2724446	46.51244459999999	40.35244459999999	45.19244459999999	43.63244459999999
12	5.0222222000000025	7.8622222000000015	0.7822221999999988	1.5022221999999998	12.022222219999998	1.0222221999999999	3.1022222	-3.8577778000000014	-0.9777777800000004	5.222222220000003	9.862222200000001	8.982222200000002	9.542222200000001	-1.1377777999999998	-0.3377778000000001	5.822222219999999	13.58222222	6.302222199999999	5.7822222	9.0622222	9.982222200000002	12.6622222	33.54222219999999	41.90222219999999	55.982222199999995	59.1022222	72.54222219999998	83.22222199999999	82.66222219999997	83.742222	71.3822222	66.4622222	47.5822222	36.86222219999999	37.382222219999996	32.382222219999996	34.9022222	34.702222199999994	36.50222221999999	31.66222219999999	33.382222199999994
13	5.748000000000002	4.747999999999999	14.388	-0.6520000000000001	4.308	-2.2920000000000003	1.0279999999999994	6.748000000000001	1.9879999999999993	-1.3319999999999994	-6.812	3.388000000000001	-5.731999999999999	1.508	-0.25199999999999945	4.0280000000000005	-2.4519999999999986	0.6280000000000011	10.508000000000003	4.588	5.788	22.748000000000005	24.868000000000006	36.827999999999996	53.98799999999999	61.94799999999999	71.668	68.188	71.348	63.188	68.708	53.66799999999999	46.587999999999994	38.187999999999995	38.467999999999996	29.948000000000008	36.388	41.06799999999999	26.068000000000005	28.188	23.348000000000006
14	-0.9928887999999999	7.967111199999998	-8.11288888	-0.11288880000000007	3.6071112	3.9671111999999984	1.8871112000000005	4.807111119999999	0.9671111999999998	4.607111120000001	5.8071112	4.207111200000001	-0.7128887999999997	1.0471112000000002	-1.1528888000000004	4.2471111200000005	1.4071112	8.047111199999998	5.407111199999998	12.967111200000002	15.76711112	22.367111120000004	35.927111200000006	50.80711120000001	57.20711120000001	66.7671112	67.92711120000001	73.88711119999999	68.2871112	70.2071112	54.72711120000002	44.927111200000006	37.84711120000001	38.44711112	35.247111200000006	43.32711120000001	36.7671112	41.1271112	32.687111200000004	31.0871112	25.447111120000002
15	3.0400000000000005	3.8000000000000007	7.880000000000001	2.8400000000000007	-0.36000000000000054	4.7200000000000015	9.28	7.12	3.4	-2.199999999999999	2.7199999999999993	6.200000000000002	13.599999999999998	-1.1199999999999997	-1.6800000000000006	4.920000000000001	3.720000000000001	9.96	15.959999999999996	17.559999999999995	25.359999999999996	32.48	46.24000000000001	60.24000000000001	66.68	66.60000000000001	70.12	75.56000000000002	61.00000000000001	65.72000000000001	68.12	48.56000000000001	34.96	33.64	39.36	44.64	41.12	51.96	45.96	33.76	36.76
16	-0.7639999999999998	1.3560000000000008	-0.48399999999999954	-1.0840000000000005	2.916000000000001	7.515999999999999	0.7560000000000016	7.275999999999999	3.556	8.156	1.3560000000000016	1.3159999999999998	-3.123999999999999	3.355999999999999	-3.003999999999999	14.596000000000002	5.636	4.356	9.995999999999999	21.716000000000005	28.116000000000003	38.076	55.955999999999996	56.11600000000001	67.51599999999999	74.23599999999999	72.23599999999999	61.196000000000005	36.03600000000001	25.636	23.435999999999993	21.636	20.276	15.476	18.796	24.916	21.355999999999998	24.076	18.316000000000003	18.436	14.356000000000002
17	-0.40400000000000036	4.755999999999999	3.796	2.4360000000000017	7.196000000000001	0.03600000000000009	5.916000000000001	-4.363999999999999	0.3560000000000025	3.0360000000000027	4.916	1.8759999999999997	3.7560000000000002	-11.363999999999999	1.4760000000000004	-3.484	7.195999999999999	5.636000000000001	7.916	25.155999999999995	30.756000000000004	45.83599999999999	70.916	68.116	70.07600000000001	60.916	40.876000000000005	41.556	39.236000000000004	27.116000000000003	21.796000000000003	21.316	17.756	23.916	21.916	22.355999999999995	16.355999999999998	18.636	16.276	22.596000000000004	8.075999999999999
18	7.904	8.704	15.344000000000003	9.784	11.184	12.904000000000003	7.983999999999998	9.984000000000004	8.024	0.7440000000000002	9.583999999999998	14.184	9.464	11.743999999999998	7.464000000000001	10.584000000000001	16.784000000000002	15.504000000000003	25.824	40.903999999999996	47.904	61.224	66.864	78.704	79.58399999999999	72.104	58.783999999999985	57.343999999999994	43.144	35.504	30.903999999999996	26.344	32.144	22.544000000000004	20.144000000000002	22.823999999999998	29.624000000000002	26.224	21.744	10.544	15.944000000000006
19	-2.1404444000000002	6.219555600000001	6.7395556000000045	6.499555600000003	0.7395556000000011	1.5395555599999997	1.9395555999999985	10.459555599999996	8.739555600000003	7.979555600000001	10.13955556	4.819555599999998	11.179555599999999	2.8595555599999996	10.219555560000002	11.299555599999998	20.699555600000004	31.57955559999999	31.259555599999985	43.33955559999998	65.4195556	74.6195556	85.8995556	75.6195556	78.65955600000001	63.499555599999994	58.21955560000001	60.5395556	41.61955559999999	32.17955555999998	31.739555599999985	26.97955559999999	23.2595556	34.17955555999998	24.539555555999996	25.179555599999986	20.85955556	19.0195556	11.619555600000002	8.019555600000004	4.779555600000005
20	-1.9040000000000004	6.576000000000004	4.536	3.376000000000001	0.8960000000000019	-1.6240000000000003	11.855999999999996	14.616	3.3760000000000026	3.4160000000000004	-0.18399999999999925	-1.9839999999999998	3.9760000000000013	9.856	3.3760000000000026	13.775999999999996	17.375999999999998	27.575999999999993	42.135999999999996	54.29600000000001	68.09600000000002	83.57600000000001	83.016	83.736	76.296	62.175999999999995	58.736	44.736000000000004	45.576	31.095999999999993	28.455999999999996	38.576	26.255999999999993	31.415999999999993	20.095999999999997	23.695999999999998	24.575999999999993	12.175999999999998	18.735999999999997	9.375999999999998	14.975999999999999
21	1.9000000000000006	4.14	4.02	6.780000000000002	6.2600000000000025	3.7799999999999994	2.86	11.82	8.700000000000001	10.380000000000003	14.659999999999998	9.940000000000001	0.8199999999999997	9.220000000000002	14.379999999999997	21.97999999999999	25.139999999999997	42.459999999999994	57.42000000000001	70.02000000000002	77.50000000000001	83.14000000000001	81.78000000000002	80.34	75.38000000000001	66.5	57.18	56.3	39.739999999999995	39.58	32.22	37.019999999999996	42.49999999999999	25.019999999999996	24.29999999999999	15.619999999999997	21.059999999999995	15.059999999999997	15.539999999999997	10.42	13.7
22	9.416	6.055999999999999	2.8959999999999995	7.776	4.096	5.296	6.496	5.056000000000001	1.9359999999999997	4.856	6.576000000000001	9.495999999999999	7.896	15.895999999999994	15.255999999999995	31.336	34.656	47.896000000000015	53.69600000000001	77.17600000000002	88.77600000000002	84.77600000000002	93.17600000000002	84.37600000000002	82.37600000000002	58.45600000000001	62.33600000000001	61.536000000000016	48.65600000000001	42.376	33.17599999999999	36.816	28.736	25.415999999999993	30.816000000000003	23.775999999999996	27.456	24.135999999999996	18.015999999999995	24.095999999999993	9.056000000000001
23	11.830666600000002	6.430666660000001	7.3506666	6.5506666000000005	-1.7693334000000005	1.0706666	6.91066666	9.270666600000004	3.4306666600000004	2.7906666000000007	-0.7293333999999996	5.790666660000003	12.8706666	20.9106666	25.110666599999995	31.31066659999999	45.030666599999996	60.470666599999994	70.03066659999999	75.0706666	82.71066660000001	95.27066599999998	85.630666	71.79066599999999	68.270666	60.19066659999999	57.55066660000001	41.51066659999999	39.470666599999994	31.150666599999994	36.87066659999999	42.75066659999999	35.9506666	34.3106666	25.630666599999998	29.63066659999999	31.83066659999999	23.9106666	22.3906666	23.7506666	15.95066666
24	2.420000000000003	5.580000000000002	10.740000000000004	9.26	6.38	5.1800000000000015	3.1400000000000032	-0.62	2.78	-3.1400000000000006	12.060000000000004	7.060000000000002	11.100000000000005	17.42	27.339999999999996	37.25999999999999	63.89999999999999	68.66	76.82	73.57999999999998	80.57999999999998	88.21999999999998	74.09999999999998	73.17999999999999	70.02	61.89999999999999	63.81999999999998	58.61999999999998	53.33999999999999	46.82	43.81999999999999	44.06	52.53999999999999	40.62	38.17999999999999	32.17999999999999	35.379999999999995	28.46	29.02	21.420000000000005	20.22
25	3.8120000000000003	13.371999999999998	14.651999999999997	11.891999999999996	14.812000000000001	11.251999999999999	13.411999999999999	9.011999999999997	13.051999999999996	13.971999999999998	13.451999999999998	12.411999999999995	21.932000000000006	12.051999999999996	34.57200000000001	39.81200000000002	51.57200000000002	64.89200000000001	68.17200000000001	68.772	75.692	68.33200000000002	61.21200000000002	58.01200000000001	55.65200000000001	46.132000000000005	50.931999999999995	50.21200000000001	43.452000000000005	52.53200000000001	41.69200000000001	51.05200000000001	39.132000000000005	43.37200000000001	35.93200000000001	37.29200000000001	30.61200000000001	20.011999999999997	24.61200000000001	21.651999999999997	21.412
26	2.4000000000000012	4.279999999999999	-0.8400000000000002	0.12000000000000025	5.68	5.320000000000001	1.6	4.720000000000002	10.68	16.0	12.0	12.96	14.639999999999997	21.92	26.4	39.32	53.12	62.24000000000001	56.44000000000001	67.56	62.88000000000001	59.64	60.64	56.96	52.68	59.56	51.92	47.64	39.919999999999995	37.04	44.56	41.11999999999999	41.6	40.08	30.6	27.08	35.4	27.280000000000005	21.12	13.88	21.8
27	-0.7991112000000012	6.32088888	-0.2791111999999998	3.840888800000002	3.4408888	0.24088879999999832	8.2808888	7.160888879999998	8.560888799999999	9.440888799999996	10.60088888	15.400888799999995	20.560888799999994	31.480888800000002	34.9208888	38.720888800000004	43.8008888	54.40088880000003	53.72088880000003	64.36088880000003	56.96088880000003	55.04088880000002	46.60088879999999	51.76088880000001	47.1208888	43.360888800000005	39.36088879999999	45.44088880000001	50.5208888	43.080888800000004	39.96088879999999	47.560888799999994	46.28088879999999	36.7608888	39.440888799999996	29.520888799999994	25.96088887999999	23.720888799999997	34.120888799999996	17.480888799999995	19.760888799999996
28	-0.5319999999999995	14.628	-0.8519999999999998	6.388	11.708	-0.7319999999999983	9.628	6.9479999999999995	10.347999999999999	12.508000000000003	3.948	6.468	11.187999999999999	13.188000000000002	22.627999999999997	34.868	43.108000000000004	47.10799999999999	45.94799999999999	48.507999999999996	51.507999999999996	48.74799999999999	41.74799999999999	30.987999999999996	33.388000000000005	36.348	40.148	40.148	30.228	41.748000000000005	42.908	38.828	25.028000000000002	28.788	31.747999999999998	34.548	28.868	19.908	20.668000000000003	21.588	18.428
29	6.38	3.4600000000000013	17.739999999999995	11.939999999999996	19.099999999999994	5.900000000000001	12.619999999999997	8.1	0.9399999999999998	5.580000000000002	9.540000000000001	12.74	14.379999999999994	26.059999999999995	23.739999999999995	30.819999999999997	36.01999999999999	40.25999999999999	40.97999999999999	40.139999999999986	31.579999999999995	23.899999999999995	28.13999999999999	24.86	24.739999999999995	25.22	25.259999999999994	29.259999999999994	34.81999999999999	29.459999999999994	25.73999999999999	27.499999999999996	36.53999999999999	31.459999999999994	23.34	22.859999999999996	18.099999999999998	23.94	16.900000000000002	21.059999999999995	16.06
30	5.715999999999999	15.595999999999998	5.756	-1.4839999999999995	7.9159999999999995	7.475999999999999	4.996	1.476000000000001	8.116	8.435999999999996	8.676	7.675999999999999	11.915999999999999	15.956	21.076000000000004	20.796000000000003	28.396	28.67600000000001	24.596000000000004	23.116000000000003	31.076000000000004	21.836000000000002	17.715999999999998	20.156000000000002	17.555999999999997	23.676000000000002	26.67600000000001	27.276000000000003	27.836000000000002	27.436000000000003	29.756	24.116000000000003	23.195999999999998	16.836	14.836000000000002	19.116	13.636	21.716000000000005	27.836000000000002	24.236	16.035999999999998
31	3.719111199999999	15.639112000000004	8.559111119999999	2.5191111999999998	13.519111200000003	11.7191112	5.079111199999999	12.679111200000001	12.599111200000003	9.199111199999999	16.0391112	13.279111200000004	14.63911112	19.359111200000005	10.1591112	15.639111120000004	23.279111120000003	21.159111120000002	22.799111120000003	26.19911120000001	23.39911112	22.239111120000004	14.399111200000002	24.8791112	25.919111200000007	24.8391112	29.919111200000003	31.239111200000007	22.7191112	23.319111200000002	25.399111119999997	19.7191112	19.479111200000002	25.6791112	16.239111200000004	22.8391112	21.559111200000004	13.639111200000002	20.759111200000003	21.039111200000008	22.479111200000002
32	10.879111120000003	3.6391111999999985	7.9991111199999985	3.4791111999999993	8.719111119999999	7.639111200000001	11.879111199999997	13.679111200000001	6.399111199999998	13.919111120000002	12.679111120000002	5.6791111999999995	6.5591112	11.799111199999997	10.19911112	22.7191112	22.9991112	19.5591112	20.919111120000004	22.999111120000002	26.799111200000002	16.759111120000004	21.519111200000008	20.8791112	26.1991112	24.559111200000004	22.199111119999998	15.159111120000002	15.759111200000005	18.799111120000006	23.479111200000002	16.239111200000004	21.559111200000004	22.7191112	15.8391112	23.439111200000003	15.839111120000005	14.119111199999999	16.159111199999998	17.799111120000003	13.959111120000003
33	9.472	-2.2479999999999993	-1.6880000000000004	6.832000000000001	11.232000000000001	15.471999999999998	7.191999999999999	7.5520000000000005	11.152000000000001	4.272	5.952000000000001	12.351999999999999	12.272	12.352	10.152000000000001	12.551999999999994	21.232	18.631999999999998	23.151999999999997	21.631999999999998	20.791999999999998	26.232	23.511999999999993	21.311999999999998	14.791999999999998	26.991999999999997	19.351999999999997	18.192	26.512000000000004	20.111999999999995	16.351999999999997	21.471999999999998	14.271999999999998	12.592	16.791999999999998	13.711999999999996	12.832	20.951999999999998	15.271999999999998	6.112	24.791999999999998
34	8.984000000000002	8.744000000000002	5.223999999999998	-2.056	2.824	7.624	10.024	14.343999999999996	7.4639999999999995	6.024	5.943999999999999	9.264	9.263999999999998	2.6639999999999997	3.0640000000000005	15.424	15.383999999999999	11.743999999999998	19.943999999999996	23.343999999999998	12.704	3.5439999999999996	14.823999999999996	12.903999999999998	6.783999999999999	17.823999999999998	14.703999999999997	19.903999999999993	7.623999999999999	6.824000000000001	13.623999999999997	7.304000000000001	8.664	8.464	3.8239999999999994	12.824000000000002	5.064	10.024	14.943999999999996	6.6240000000000006	12.543999999999999
35	7.599999999999997	2.279999999999999	3.3999999999999955	3.5199999999999996	6.719999999999999	-1.8800000000000006	8.639999999999999	4.08	5.119999999999999	11.239999999999998	7.119999999999997	7.439999999999998	6.079999999999999	15.079999999999998	1.8	18.6	14.0	14.159999999999998	19.119999999999994	11.679999999999998	15.48	10.839999999999998	21.68	14.759999999999998	11.72	14.959999999999997	11.879999999999997	7.879999999999998	10.279999999999996	13.96	10.439999999999998	6.679999999999998	5.999999999999999	5.2799999999999985	3.5600000000000005	12.279999999999998	5.760000000000002	11.199999999999998	13.999999999999995	9.239999999999998	0.3200000000000001
36	2.5119999999999987	9.352	4.712000000000002	7.752000000000001	8.952	-2.888000000000001	-2.7680000000000002	6.7120000000000015	-1.408	8.072	9.272000000000002	11.911999999999999	4.992000000000002	13.552	13.871999999999998	12.151999999999997	11.352	10.112	16.872	8.032000000000002	13.552	16.712	14.192	15.152000000000001	3.8320000000000003	14.952000000000004	11.831999999999999	11.792	10.152000000000001	10.951999999999998	1.3519999999999999	0.47200000000000025	6.072000000000002	5.911999999999999	7.592000000000001	18.792	12.391999999999998	11.912	12.152000000000001	2.912	9.312000000000001
37	5.168000000000001	9.407999999999998	11.448	6.927999999999998	7.567999999999999	8.927999999999995	2.248	3.728	4.208000000000001	5.127999999999999	11.927999999999997	1.608	11.407999999999998	11.207999999999997	9.007999999999997	8.967999999999996	15.727999999999998	5.888	6.088000000000001	8.327999999999998	9.967999999999996	9.007999999999996	0.8480000000000009	11.287999999999995	10.367999999999997	6.4479999999999995	17.088	13.447999999999997	6.328000000000002	7.207999999999996	12.527999999999999	6.568	6.407999999999998	7.607999999999999	1.568	12.607999999999997	6.808	6.088000000000001	6.767999999999997	5.807999999999998	4.887999999999998
38	2.6439999999999997	4.9639999999999995	-3.116000000000001	5.164	-2.2760000000000007	3.5240000000000005	0.803999999999999	4.804000000000001	4.403999999999999	5.524000000000001	2.0039999999999996	1.0039999999999996	0.8839999999999997	5.844000000000001	8.124	4.483999999999998	0.7239999999999993	6.404	4.604000000000001	5.004	-1.5960000000000005	10.443999999999999	8.684	7.844000000000001	3.1239999999999997	6.604000000000001	6.6839999999999975	-7.836000000000001	9.644000000000004	2.9640000000000004	6.564	8.924000000000001	8.564	3.443999999999999	5.1240000000000006	5.164	2.4840000000000004	7.724	-2.0359999999999996	2.6439999999999997	-2.396
39	-1.9999999999999987	1.6000000000000003	5.160000000000002	2.240000000000001	2.480000000000002	3.8000000000000007	4.039999999999998	4.840000000000001	1.44	10.08	0.6400000000000012	4.399999999999999	10.719999999999997	13.959999999999994	5.279999999999997	3.6800000000000006	7.3599999999999985	1.4000000000000006	0.39999999999999986	4.919999999999999	5.480000000000002	3.9600000000000013	9.599999999999996	4.6	6.48	11.479999999999997	1.7200000000000017	13.119999999999996	9.159999999999997	7.079999999999997	7.559999999999997	0.6400000000000006	6.719999999999999	0.7200000000000013	3.719999999999999	6.519999999999999	0.8800000000000001	7.359999999999997	4.000000000000001	8.199999999999996	0.4399999999999997
40	7.708000000000001	-1.8119999999999996	5.107999999999998	-0.09200000000000025	4.188000000000001	4.508000000000001	5.667999999999998	0.10799999999999996	3.1879999999999997	7.508000000000001	5.348	3.547999999999999	0.468	5.468000000000001	-1.8119999999999998	5.668000000000001	11.068	3.707999999999999	-0.5719999999999996	2.6279999999999997	4.067999999999999	5.868	7.668000000000001	4.348	-1.932	-4.092	5.228000000000001	2.948	10.188000000000002	2.1479999999999997	10.548	3.588	0.5880000000000006	9.908000000000001	6.868000000000002	8.388	-1.092	5.667999999999999	-3.6919999999999997	-1.7319999999999995	9.668000000000001
