# Supplementary material for: Formation of organic color centers in air-suspended carbon nanotubes using vapor-phase reaction
Source: Nat Commun. 2022 May 20;13:2814. doi: 10.1038/s41467-022-30508-z (PMC9123200; doi:10.1038/s41467-022-30508-z)
Supplement: Supplementary file 3 — Source Data [file 41467_2022_30508_MOESM3_ESM.zip › Source Data/Figure 1/1g/190519XY02 Chip#8-780nm-CNT#24_01 CW_780nm_100uW_90deg_500ms Y.dat]

1.697585E+3
1.697685E+3
1.697785E+3
1.697885E+3
1.697985E+3
1.698085E+3
1.698185E+3
1.698285E+3
1.698385E+3
1.698485E+3
1.698585E+3
1.698685E+3
1.698785E+3
1.698885E+3
1.698985E+3
1.699085E+3
1.699185E+3
1.699285E+3
1.699385E+3
1.699485E+3
1.699585E+3
1.699685E+3
1.699785E+3
1.699885E+3
1.699985E+3
1.700085E+3
1.700185E+3
1.700285E+3
1.700385E+3
1.700485E+3
1.700585E+3
1.700685E+3
1.700785E+3
1.700885E+3
1.700985E+3
1.701085E+3
1.701185E+3
1.701285E+3
1.701385E+3
1.701485E+3
1.701585E+3
