# Supplementary material for: Formation of organic color centers in air-suspended carbon nanotubes using vapor-phase reaction
Source: Nat Commun. 2022 May 20;13:2814. doi: 10.1038/s41467-022-30508-z (PMC9123200; doi:10.1038/s41467-022-30508-z)
Supplement: Supplementary file 3 — Source Data [file 41467_2022_30508_MOESM3_ESM.zip › Source Data/Figure 1/1g/190519XY02 Chip#8-780nm-CNT#24_01 CW_780nm_100uW_90deg_500ms Z.dat]

3.083962E-2	3.076148E-2	3.116398E-2	3.114673E-2	3.042797E-2	2.949769E-2	2.925344E-2	2.941178E-2	2.949186E-2	3.032410E-2	3.070963E-2	3.102840E-2	3.039416E-2	2.993664E-2	3.064622E-2	3.084964E-2	3.185781E-2	3.256395E-2	3.291605E-2	3.297746E-2	3.314573E-2	3.321648E-2	3.290365E-2	3.195819E-2	3.029289E-2	2.926611E-2	2.782340E-2	2.766890E-2	2.781188E-2	2.804456E-2	2.861189E-2	2.961711E-2	3.060522E-2	3.078588E-2	3.010986E-2	3.130275E-2	3.139007E-2	3.150159E-2	3.194446E-2	3.144240E-2	3.105286E-2
2.859172E-2	2.902119E-2	2.917622E-2	2.917884E-2	2.854126E-2	2.771552E-2	2.738946E-2	2.789351E-2	2.757353E-2	2.825052E-2	2.825087E-2	2.890039E-2	2.769676E-2	2.908565E-2	2.982012E-2	2.897714E-2	2.873673E-2	2.940067E-2	2.943920E-2	2.966643E-2	3.026062E-2	3.095055E-2	3.045611E-2	3.072700E-2	2.999928E-2	2.779621E-2	2.822789E-2	2.753155E-2	2.708049E-2	2.805626E-2	2.838699E-2	3.023567E-2	2.949753E-2	2.995939E-2	3.092699E-2	3.025093E-2	2.987493E-2	3.070690E-2	3.066696E-2	3.064669E-2	2.917958E-2
2.709711E-2	2.864826E-2	2.824011E-2	2.750912E-2	2.689831E-2	2.692041E-2	2.650900E-2	2.604918E-2	2.700440E-2	2.686041E-2	2.612765E-2	2.800356E-2	2.912225E-2	2.756443E-2	2.837937E-2	2.682846E-2	2.707034E-2	2.663176E-2	2.701859E-2	2.729438E-2	2.742657E-2	2.764831E-2	2.743287E-2	2.676897E-2	2.634440E-2	2.572109E-2	2.573576E-2	2.645824E-2	2.581204E-2	2.604907E-2	2.576314E-2	2.592237E-2	2.630506E-2	2.718188E-2	2.889534E-2	2.888887E-2	2.903805E-2	2.907044E-2	2.876702E-2	2.820321E-2	2.811041E-2
2.399043E-2	2.412286E-2	2.438559E-2	2.394559E-2	2.314735E-2	2.329991E-2	2.283579E-2	2.350782E-2	2.176324E-2	2.311803E-2	2.339740E-2	2.401643E-2	2.440390E-2	2.303168E-2	2.354205E-2	2.399129E-2	2.550116E-2	2.549437E-2	2.367132E-2	2.570905E-2	2.616054E-2	2.551074E-2	2.544411E-2	2.546913E-2	2.424328E-2	2.432863E-2	2.465068E-2	2.395282E-2	2.382012E-2	2.417227E-2	2.439960E-2	2.405673E-2	2.454487E-2	2.486343E-2	2.541320E-2	2.525112E-2	2.494740E-2	2.493644E-2	2.541045E-2	2.489789E-2	2.506526E-2
2.062381E-2	2.044719E-2	1.888625E-2	1.908283E-2	1.937707E-2	1.961776E-2	1.974683E-2	1.929823E-2	1.859804E-2	1.826477E-2	1.803321E-2	1.891678E-2	1.911701E-2	1.873155E-2	1.928735E-2	1.876327E-2	2.027871E-2	1.978411E-2	2.055443E-2	2.061349E-2	2.019573E-2	2.060973E-2	2.126384E-2	2.078056E-2	1.968899E-2	1.940867E-2	1.906652E-2	1.842647E-2	1.893498E-2	1.836880E-2	1.949990E-2	1.879685E-2	1.898517E-2	1.932713E-2	2.082233E-2	2.087072E-2	2.017041E-2	2.066666E-2	2.075884E-2	1.909942E-2	1.973852E-2
1.571299E-2	1.574162E-2	1.623970E-2	1.568018E-2	1.590365E-2	1.576959E-2	1.609513E-2	1.515793E-2	1.526107E-2	1.579805E-2	1.562525E-2	1.620048E-2	1.605769E-2	1.494740E-2	1.475892E-2	1.526195E-2	1.578460E-2	1.610338E-2	1.622877E-2	1.656488E-2	1.676831E-2	1.666603E-2	1.676427E-2	1.637328E-2	1.604766E-2	1.639569E-2	1.604552E-2	1.623116E-2	1.579668E-2	1.572511E-2	1.696576E-2	1.891951E-2	1.708739E-2	1.723644E-2	1.689313E-2	1.703431E-2	1.636958E-2	1.633429E-2	1.706195E-2	1.759662E-2	1.758125E-2
1.426788E-2	1.454262E-2	1.507735E-2	1.475967E-2	1.452629E-2	1.450044E-2	1.419498E-2	1.376864E-2	1.387890E-2	1.399399E-2	1.394144E-2	1.395173E-2	1.386972E-2	1.420397E-2	1.379684E-2	1.425780E-2	1.505975E-2	1.502453E-2	1.570646E-2	1.580098E-2	1.506174E-2	1.500117E-2	1.463823E-2	1.415888E-2	1.428438E-2	1.421340E-2	1.438173E-2	1.431554E-2	1.443437E-2	1.484734E-2	1.450026E-2	1.493070E-2	1.518417E-2	1.533758E-2	1.496265E-2	1.483404E-2	1.511651E-2	1.487146E-2	1.416903E-2	1.418165E-2	1.356953E-2
1.273875E-2	1.260246E-2	1.254850E-2	1.268805E-2	1.305193E-2	1.268864E-2	1.272718E-2	1.246590E-2	1.250607E-2	1.240253E-2	1.246323E-2	1.231042E-2	1.238351E-2	1.241152E-2	1.240203E-2	1.252211E-2	1.316681E-2	1.300461E-2	1.318635E-2	1.305694E-2	1.292444E-2	1.326742E-2	1.301129E-2	1.296706E-2	1.365085E-2	1.322437E-2	1.284282E-2	1.267022E-2	1.257906E-2	1.306237E-2	1.241414E-2	1.227690E-2	1.220391E-2	1.233083E-2	1.250608E-2	1.246688E-2	1.229730E-2	1.249248E-2	1.250835E-2	1.262342E-2	1.255275E-2
1.224961E-2	1.229893E-2	1.228761E-2	1.232971E-2	1.235254E-2	1.245949E-2	1.256042E-2	1.244395E-2	1.239236E-2	1.227586E-2	1.219353E-2	1.216336E-2	1.211071E-2	1.217226E-2	1.209953E-2	1.199642E-2	1.206259E-2	1.214026E-2	1.220035E-2	1.228795E-2	1.228604E-2	1.221641E-2	1.218053E-2	1.210457E-2	1.220490E-2	1.225547E-2	1.224900E-2	1.223979E-2	1.220115E-2	1.210025E-2	1.213571E-2	1.218691E-2	1.216364E-2	1.215821E-2	1.204611E-2	1.204224E-2	1.192404E-2	1.200751E-2	1.188784E-2	1.205824E-2	1.215927E-2
1.240103E-2	1.234750E-2	1.239330E-2	1.241318E-2	1.250335E-2	1.255720E-2	1.248463E-2	1.250092E-2	1.251198E-2	1.249723E-2	1.244586E-2	1.235159E-2	1.231404E-2	1.230110E-2	1.231982E-2	1.224561E-2	1.228425E-2	1.237438E-2	1.243899E-2	1.233092E-2	1.218981E-2	1.222468E-2	1.223508E-2	1.229042E-2	1.234423E-2	1.239547E-2	1.247522E-2	1.244542E-2	1.249113E-2	1.225934E-2	1.219498E-2	1.215583E-2	1.203906E-2	1.200940E-2	1.207762E-2	1.204057E-2	1.193365E-2	1.191159E-2	1.196480E-2	1.198053E-2	1.200536E-2
1.285783E-2	1.288692E-2	1.294379E-2	1.302225E-2	1.316533E-2	1.341806E-2	1.293766E-2	1.330712E-2	1.323988E-2	1.327441E-2	1.327635E-2	1.326951E-2	1.338022E-2	1.319313E-2	1.312964E-2	1.276820E-2	1.281882E-2	1.306577E-2	1.324467E-2	1.292740E-2	1.297900E-2	1.273258E-2	1.289495E-2	1.298434E-2	1.306794E-2	1.312369E-2	1.316328E-2	1.321130E-2	1.309106E-2	1.320418E-2	1.283872E-2	1.293065E-2	1.276877E-2	1.280256E-2	1.269323E-2	1.256036E-2	1.241690E-2	1.250698E-2	1.262358E-2	1.247178E-2	1.261198E-2
1.343278E-2	1.353929E-2	1.345751E-2	1.369341E-2	1.358907E-2	1.384426E-2	1.384799E-2	1.398438E-2	1.389863E-2	1.394051E-2	1.378175E-2	1.383196E-2	1.379673E-2	1.368450E-2	1.374389E-2	1.385359E-2	1.367343E-2	1.363268E-2	1.363466E-2	1.356967E-2	1.355814E-2	1.362787E-2	1.377240E-2	1.361533E-2	1.384502E-2	1.369136E-2	1.363827E-2	1.348119E-2	1.345339E-2	1.392826E-2	1.386477E-2	1.357133E-2	1.349149E-2	1.349001E-2	1.348573E-2	1.349891E-2	1.339100E-2	1.340450E-2	1.343811E-2	1.354458E-2	1.361984E-2
1.417421E-2	1.417010E-2	1.422569E-2	1.423968E-2	1.427057E-2	1.423622E-2	1.423380E-2	1.427495E-2	1.433792E-2	1.439352E-2	1.433879E-2	1.422057E-2	1.426112E-2	1.428149E-2	1.423508E-2	1.422049E-2	1.423048E-2	1.426751E-2	1.423688E-2	1.424477E-2	1.414804E-2	1.426832E-2	1.425710E-2	1.415363E-2	1.419199E-2	1.412938E-2	1.398939E-2	1.395671E-2	1.405227E-2	1.412333E-2	1.419307E-2	1.419144E-2	1.408172E-2	1.366892E-2	1.366352E-2	1.373232E-2	1.382601E-2	1.365031E-2	1.376988E-2	1.383249E-2	1.403758E-2
1.432302E-2	1.430002E-2	1.430862E-2	1.442246E-2	1.445278E-2	1.458543E-2	1.451328E-2	1.448151E-2	1.455831E-2	1.464608E-2	1.471849E-2	1.472947E-2	1.469806E-2	1.465557E-2	1.460760E-2	1.450813E-2	1.455788E-2	1.458339E-2	1.459776E-2	1.450342E-2	1.440901E-2	1.433482E-2	1.436502E-2	1.439651E-2	1.449973E-2	1.448950E-2	1.449040E-2	1.446969E-2	1.457166E-2	1.442040E-2	1.432073E-2	1.461814E-2	1.456664E-2	1.419101E-2	1.409765E-2	1.418258E-2	1.423738E-2	1.417456E-2	1.437537E-2	1.454280E-2	1.448290E-2
1.440967E-2	1.445927E-2	1.443635E-2	1.449279E-2	1.458198E-2	1.470135E-2	1.483872E-2	1.472219E-2	1.473014E-2	1.476637E-2	1.482525E-2	1.489620E-2	1.491996E-2	1.481392E-2	1.469769E-2	1.464391E-2	1.464915E-2	1.468635E-2	1.461143E-2	1.454050E-2	1.456688E-2	1.456111E-2	1.460819E-2	1.464349E-2	1.468647E-2	1.454050E-2	1.465049E-2	1.471365E-2	1.473641E-2	1.474913E-2	1.472984E-2	1.467424E-2	1.456212E-2	1.439476E-2	1.430499E-2	1.432054E-2	1.440626E-2	1.446152E-2	1.460163E-2	1.486969E-2	1.502504E-2
1.461471E-2	1.471989E-2	1.474688E-2	1.465586E-2	1.467332E-2	1.466527E-2	1.473483E-2	1.475880E-2	1.474302E-2	1.471910E-2	1.482320E-2	1.484126E-2	1.471084E-2	1.468072E-2	1.474008E-2	1.469226E-2	1.488629E-2	1.482959E-2	1.486040E-2	1.489910E-2	1.478241E-2	1.478392E-2	1.477466E-2	1.475726E-2	1.470514E-2	1.465329E-2	1.458096E-2	1.462127E-2	1.475872E-2	1.481663E-2	1.484488E-2	1.469246E-2	1.460096E-2	1.446649E-2	1.445825E-2	1.447324E-2	1.452359E-2	1.464904E-2	1.482130E-2	1.496371E-2	1.524886E-2
1.458114E-2	1.454446E-2	1.454504E-2	1.461199E-2	1.467201E-2	1.466484E-2	1.458948E-2	1.459054E-2	1.462770E-2	1.464560E-2	1.470093E-2	1.465211E-2	1.465162E-2	1.456038E-2	1.462042E-2	1.467314E-2	1.470981E-2	1.465141E-2	1.465176E-2	1.462145E-2	1.452878E-2	1.451880E-2	1.458605E-2	1.466811E-2	1.474067E-2	1.473272E-2	1.473904E-2	1.477422E-2	1.482493E-2	1.484998E-2	1.476660E-2	1.457867E-2	1.450765E-2	1.441507E-2	1.442381E-2	1.445933E-2	1.456481E-2	1.479249E-2	1.497845E-2	1.513128E-2	1.528933E-2
1.452193E-2	1.460893E-2	1.468896E-2	1.474913E-2	1.465822E-2	1.478113E-2	1.461637E-2	1.467704E-2	1.457683E-2	1.448578E-2	1.452504E-2	1.469509E-2	1.463192E-2	1.465650E-2	1.472554E-2	1.478188E-2	1.465150E-2	1.458780E-2	1.458813E-2	1.461764E-2	1.448630E-2	1.450394E-2	1.443388E-2	1.441257E-2	1.441908E-2	1.437989E-2	1.443143E-2	1.452046E-2	1.461128E-2	1.464405E-2	1.457735E-2	1.442414E-2	1.444200E-2	1.437523E-2	1.447961E-2	1.454946E-2	1.469243E-2	1.495475E-2	1.518130E-2	1.525441E-2	1.534029E-2
1.459415E-2	1.469828E-2	1.467454E-2	1.468574E-2	1.469284E-2	1.468132E-2	1.457174E-2	1.455684E-2	1.443623E-2	1.446368E-2	1.451564E-2	1.457016E-2	1.467373E-2	1.463082E-2	1.460843E-2	1.467156E-2	1.471084E-2	1.465863E-2	1.458480E-2	1.457270E-2	1.457219E-2	1.460110E-2	1.462813E-2	1.452202E-2	1.443394E-2	1.456825E-2	1.459308E-2	1.465192E-2	1.463382E-2	1.466538E-2	1.464420E-2	1.449538E-2	1.441358E-2	1.445031E-2	1.456828E-2	1.456213E-2	1.490045E-2	1.501569E-2	1.525214E-2	1.529546E-2	1.531284E-2
1.461417E-2	1.448706E-2	1.462861E-2	1.460737E-2	1.455021E-2	1.457769E-2	1.460512E-2	1.451325E-2	1.450074E-2	1.454056E-2	1.457907E-2	1.462761E-2	1.464392E-2	1.446916E-2	1.449081E-2	1.463546E-2	1.468632E-2	1.444447E-2	1.443049E-2	1.440181E-2	1.435873E-2	1.447086E-2	1.442491E-2	1.435414E-2	1.447946E-2	1.466524E-2	1.460838E-2	1.469937E-2	1.469224E-2	1.462315E-2	1.473065E-2	1.460370E-2	1.452870E-2	1.456400E-2	1.474789E-2	1.498440E-2	1.498956E-2	1.515441E-2	1.528503E-2	1.532276E-2	1.535571E-2
1.467605E-2	1.467037E-2	1.471377E-2	1.470253E-2	1.456630E-2	1.465182E-2	1.465611E-2	1.462515E-2	1.454554E-2	1.472926E-2	1.467215E-2	1.462241E-2	1.455487E-2	1.465460E-2	1.461648E-2	1.462867E-2	1.467684E-2	1.459148E-2	1.454277E-2	1.455688E-2	1.461810E-2	1.460188E-2	1.448236E-2	1.449440E-2	1.447374E-2	1.450393E-2	1.458619E-2	1.471816E-2	1.458563E-2	1.461023E-2	1.460071E-2	1.451393E-2	1.438763E-2	1.449147E-2	1.468100E-2	1.484201E-2	1.497633E-2	1.520720E-2	1.526442E-2	1.527294E-2	1.518251E-2
1.458794E-2	1.464503E-2	1.464709E-2	1.460635E-2	1.465768E-2	1.468893E-2	1.466549E-2	1.459058E-2	1.467719E-2	1.461990E-2	1.460725E-2	1.459998E-2	1.467438E-2	1.466230E-2	1.462619E-2	1.469771E-2	1.467733E-2	1.462409E-2	1.453737E-2	1.454128E-2	1.445325E-2	1.445204E-2	1.444711E-2	1.446890E-2	1.454674E-2	1.456846E-2	1.476522E-2	1.473132E-2	1.465433E-2	1.469614E-2	1.468988E-2	1.460741E-2	1.462269E-2	1.465731E-2	1.495829E-2	1.507424E-2	1.533186E-2	1.533529E-2	1.538725E-2	1.542737E-2	1.543632E-2
1.473554E-2	1.476476E-2	1.481408E-2	1.466829E-2	1.459552E-2	1.462626E-2	1.453234E-2	1.454670E-2	1.455490E-2	1.458704E-2	1.459679E-2	1.456993E-2	1.461441E-2	1.464629E-2	1.474514E-2	1.466591E-2	1.465951E-2	1.464523E-2	1.464936E-2	1.459474E-2	1.464346E-2	1.463916E-2	1.467684E-2	1.451642E-2	1.449340E-2	1.462480E-2	1.462300E-2	1.466047E-2	1.470965E-2	1.474862E-2	1.470040E-2	1.470451E-2	1.467971E-2	1.495233E-2	1.518956E-2	1.540449E-2	1.545916E-2	1.549256E-2	1.549091E-2	1.552965E-2	1.545565E-2
1.481384E-2	1.486851E-2	1.483073E-2	1.482482E-2	1.485881E-2	1.476268E-2	1.465761E-2	1.466300E-2	1.465573E-2	1.459085E-2	1.465033E-2	1.462337E-2	1.468783E-2	1.472948E-2	1.475904E-2	1.476761E-2	1.481777E-2	1.481324E-2	1.475125E-2	1.479245E-2	1.478425E-2	1.474602E-2	1.467888E-2	1.470872E-2	1.472037E-2	1.478762E-2	1.488444E-2	1.490888E-2	1.491001E-2	1.494082E-2	1.490846E-2	1.485547E-2	1.503642E-2	1.520158E-2	1.546786E-2	1.556157E-2	1.566937E-2	1.570004E-2	1.573667E-2	1.564756E-2	1.566024E-2
1.482984E-2	1.483617E-2	1.477407E-2	1.479156E-2	1.477792E-2	1.478044E-2	1.474878E-2	1.470581E-2	1.478387E-2	1.471195E-2	1.471137E-2	1.471503E-2	1.479898E-2	1.484347E-2	1.488013E-2	1.491967E-2	1.495533E-2	1.488284E-2	1.475808E-2	1.475252E-2	1.479546E-2	1.485844E-2	1.484048E-2	1.475590E-2	1.471902E-2	1.471004E-2	1.482580E-2	1.489713E-2	1.492927E-2	1.497427E-2	1.491092E-2	1.484378E-2	1.494550E-2	1.519207E-2	1.545168E-2	1.561961E-2	1.577103E-2	1.571168E-2	1.565566E-2	1.569982E-2	1.584398E-2
1.478829E-2	1.477333E-2	1.476941E-2	1.485802E-2	1.481231E-2	1.467584E-2	1.475073E-2	1.473594E-2	1.451454E-2	1.461218E-2	1.473991E-2	1.477537E-2	1.471840E-2	1.478653E-2	1.490196E-2	1.501633E-2	1.495223E-2	1.494448E-2	1.485420E-2	1.489717E-2	1.482245E-2	1.481639E-2	1.489395E-2	1.487270E-2	1.492172E-2	1.489091E-2	1.491786E-2	1.489226E-2	1.485240E-2	1.490472E-2	1.495945E-2	1.497062E-2	1.502336E-2	1.526513E-2	1.560440E-2	1.572606E-2	1.591996E-2	1.587566E-2	1.580337E-2	1.581112E-2	1.599492E-2
1.481494E-2	1.485141E-2	1.480988E-2	1.473344E-2	1.466407E-2	1.452168E-2	1.431147E-2	1.443871E-2	1.448331E-2	1.436020E-2	1.429256E-2	1.446850E-2	1.443310E-2	1.458712E-2	1.481028E-2	1.488788E-2	1.492990E-2	1.488126E-2	1.489372E-2	1.480808E-2	1.474858E-2	1.457509E-2	1.462915E-2	1.458334E-2	1.461742E-2	1.468009E-2	1.463421E-2	1.480061E-2	1.475844E-2	1.485877E-2	1.485689E-2	1.487667E-2	1.495848E-2	1.518358E-2	1.539491E-2	1.557331E-2	1.563150E-2	1.561984E-2	1.567637E-2	1.598362E-2	1.628222E-2
1.409485E-2	1.405383E-2	1.418197E-2	1.413399E-2	1.412933E-2	1.403049E-2	1.391292E-2	1.398821E-2	1.403805E-2	1.410194E-2	1.420089E-2	1.417768E-2	1.420545E-2	1.414292E-2	1.423535E-2	1.422047E-2	1.419319E-2	1.430230E-2	1.424130E-2	1.403541E-2	1.427551E-2	1.442305E-2	1.424480E-2	1.425179E-2	1.439832E-2	1.443378E-2	1.435910E-2	1.442036E-2	1.423222E-2	1.441631E-2	1.423728E-2	1.434259E-2	1.430765E-2	1.478355E-2	1.506270E-2	1.543186E-2	1.520894E-2	1.534053E-2	1.529864E-2	1.548562E-2	1.583489E-2
1.340036E-2	1.335979E-2	1.347122E-2	1.333487E-2	1.355449E-2	1.345463E-2	1.334346E-2	1.354380E-2	1.353586E-2	1.337427E-2	1.347961E-2	1.354593E-2	1.353407E-2	1.341227E-2	1.361084E-2	1.352454E-2	1.375153E-2	1.383886E-2	1.385142E-2	1.365882E-2	1.379258E-2	1.374311E-2	1.376497E-2	1.391934E-2	1.375620E-2	1.369842E-2	1.370414E-2	1.363992E-2	1.368057E-2	1.387528E-2	1.358920E-2	1.378684E-2	1.416768E-2	1.427012E-2	1.444875E-2	1.469209E-2	1.482450E-2	1.469182E-2	1.504700E-2	1.541421E-2	1.563535E-2
1.285040E-2	1.285138E-2	1.282002E-2	1.286830E-2	1.277944E-2	1.287959E-2	1.269425E-2	1.277360E-2	1.258124E-2	1.270560E-2	1.274442E-2	1.286386E-2	1.274513E-2	1.269418E-2	1.307235E-2	1.284202E-2	1.276377E-2	1.316700E-2	1.321251E-2	1.319838E-2	1.318824E-2	1.318431E-2	1.314020E-2	1.317925E-2	1.320421E-2	1.324319E-2	1.301413E-2	1.311657E-2	1.318507E-2	1.318357E-2	1.307727E-2	1.283434E-2	1.314021E-2	1.300951E-2	1.320436E-2	1.332097E-2	1.346365E-2	1.397238E-2	1.380015E-2	1.411989E-2	1.423372E-2
1.187344E-2	1.194412E-2	1.209609E-2	1.190330E-2	1.202746E-2	1.189936E-2	1.207804E-2	1.205658E-2	1.194132E-2	1.193047E-2	1.195082E-2	1.197046E-2	1.192256E-2	1.196527E-2	1.186076E-2	1.185871E-2	1.193066E-2	1.193354E-2	1.193847E-2	1.207506E-2	1.197999E-2	1.192287E-2	1.196116E-2	1.198597E-2	1.201234E-2	1.197609E-2	1.195016E-2	1.206672E-2	1.200644E-2	1.199524E-2	1.210760E-2	1.198979E-2	1.208100E-2	1.216185E-2	1.231387E-2	1.251248E-2	1.266222E-2	1.283822E-2	1.328841E-2	1.388726E-2	1.412299E-2
1.169228E-2	1.167961E-2	1.158132E-2	1.157516E-2	1.149784E-2	1.142744E-2	1.146262E-2	1.137240E-2	1.142266E-2	1.151995E-2	1.159790E-2	1.151202E-2	1.145074E-2	1.152150E-2	1.148562E-2	1.153252E-2	1.149325E-2	1.159269E-2	1.157045E-2	1.165701E-2	1.175853E-2	1.159170E-2	1.158881E-2	1.151328E-2	1.143544E-2	1.148846E-2	1.143217E-2	1.150449E-2	1.145402E-2	1.145650E-2	1.149949E-2	1.148991E-2	1.155076E-2	1.158640E-2	1.184030E-2	1.183041E-2	1.181484E-2	1.196466E-2	1.209288E-2	1.236963E-2	1.258547E-2
1.198955E-2	1.189854E-2	1.181031E-2	1.177902E-2	1.175531E-2	1.151607E-2	1.148528E-2	1.146441E-2	1.144992E-2	1.139017E-2	1.136609E-2	1.136448E-2	1.135836E-2	1.127614E-2	1.120614E-2	1.119977E-2	1.133391E-2	1.146555E-2	1.136869E-2	1.155177E-2	1.152991E-2	1.160759E-2	1.160306E-2	1.148256E-2	1.148846E-2	1.151396E-2	1.150647E-2	1.152574E-2	1.147457E-2	1.148430E-2	1.178899E-2	1.172978E-2	1.170816E-2	1.190621E-2	1.170366E-2	1.183490E-2	1.184826E-2	1.189292E-2	1.210416E-2	1.227393E-2	1.246058E-2
1.256942E-2	1.316953E-2	1.260664E-2	1.260041E-2	1.247054E-2	1.222964E-2	1.236009E-2	1.201575E-2	1.199405E-2	1.181471E-2	1.171378E-2	1.183152E-2	1.178023E-2	1.176312E-2	1.172758E-2	1.181944E-2	1.160310E-2	1.200344E-2	1.182439E-2	1.197761E-2	1.267698E-2	1.235931E-2	1.226015E-2	1.258986E-2	1.220409E-2	1.195624E-2	1.185257E-2	1.236547E-2	1.182856E-2	1.181129E-2	1.191266E-2	1.191878E-2	1.238691E-2	1.276706E-2	1.267745E-2	1.226926E-2	1.216932E-2	1.211306E-2	1.264558E-2	1.281555E-2	1.276154E-2
1.447150E-2	1.467966E-2	1.427667E-2	1.447828E-2	1.391817E-2	1.414570E-2	1.416560E-2	1.393844E-2	1.413128E-2	1.418118E-2	1.410867E-2	1.423317E-2	1.377824E-2	1.431781E-2	1.522438E-2	1.497030E-2	1.450120E-2	1.405672E-2	1.427151E-2	1.466962E-2	1.504673E-2	1.409715E-2	1.429476E-2	1.479662E-2	1.446959E-2	1.360400E-2	1.343072E-2	1.359663E-2	1.372319E-2	1.428363E-2	1.440372E-2	1.453016E-2	1.432091E-2	1.392523E-2	1.430579E-2	1.399850E-2	1.452390E-2	1.454291E-2	1.451407E-2	1.404638E-2	1.407664E-2
1.671996E-2	1.536899E-2	1.699250E-2	1.604104E-2	1.680857E-2	1.676689E-2	1.462080E-2	1.659153E-2	1.526764E-2	1.656042E-2	1.628574E-2	1.673450E-2	1.570979E-2	1.767882E-2	1.719082E-2	1.749081E-2	1.874685E-2	1.838088E-2	1.772918E-2	1.743108E-2	1.970703E-2	1.882489E-2	1.790339E-2	1.702160E-2	1.585057E-2	1.576173E-2	1.563952E-2	1.574489E-2	1.631344E-2	1.579825E-2	1.653923E-2	1.748549E-2	1.746016E-2	1.662077E-2	1.641440E-2	1.723629E-2	1.777439E-2	1.737441E-2	1.784096E-2	1.755882E-2	1.680451E-2
2.054024E-2	2.172630E-2	2.127421E-2	1.993198E-2	1.943102E-2	1.988594E-2	1.929843E-2	1.901437E-2	1.821965E-2	1.846366E-2	1.989099E-2	2.014922E-2	2.015834E-2	2.178121E-2	2.146609E-2	1.964984E-2	2.201237E-2	2.102036E-2	2.120709E-2	2.100829E-2	2.087219E-2	2.332083E-2	2.258701E-2	2.082835E-2	2.137098E-2	2.078949E-2	2.052598E-2	2.043718E-2	2.045262E-2	2.013038E-2	1.999960E-2	1.965942E-2	2.079342E-2	2.129451E-2	2.408596E-2	2.393276E-2	2.403488E-2	2.254636E-2	2.152885E-2	2.010071E-2	2.174165E-2
2.655927E-2	2.631421E-2	2.553908E-2	2.579641E-2	2.488714E-2	2.442784E-2	2.458649E-2	2.326639E-2	2.336803E-2	2.416413E-2	2.274333E-2	2.402393E-2	2.250670E-2	2.324607E-2	2.369361E-2	2.360494E-2	2.442645E-2	2.447390E-2	2.510408E-2	2.397345E-2	2.488476E-2	2.757031E-2	2.503601E-2	2.390586E-2	2.329446E-2	2.267032E-2	2.375096E-2	2.382860E-2	2.263809E-2	2.236843E-2	2.258796E-2	2.325888E-2	2.438789E-2	2.503858E-2	2.640625E-2	2.670765E-2	2.669707E-2	2.419140E-2	2.396342E-2	2.294732E-2	2.310206E-2
2.876228E-2	2.828450E-2	2.678418E-2	2.739670E-2	2.717581E-2	2.690224E-2	2.770919E-2	2.727845E-2	2.761889E-2	2.640080E-2	2.844305E-2	2.853424E-2	2.720199E-2	2.844267E-2	2.924091E-2	2.942991E-2	2.940213E-2	2.936351E-2	2.917361E-2	2.910310E-2	2.786659E-2	2.823931E-2	2.884800E-2	2.930321E-2	2.751919E-2	2.752120E-2	2.708743E-2	2.565480E-2	2.684101E-2	2.766979E-2	2.762412E-2	2.787980E-2	2.908381E-2	2.963005E-2	3.013848E-2	2.923713E-2	2.848012E-2	2.933427E-2	2.865746E-2	2.846381E-2	2.878817E-2
3.200002E-2	3.171249E-2	3.115935E-2	3.033556E-2	3.068732E-2	3.123338E-2	3.066260E-2	3.106621E-2	3.026080E-2	3.022867E-2	3.063998E-2	3.072831E-2	3.076529E-2	3.123417E-2	3.112471E-2	3.143173E-2	3.179570E-2	3.135666E-2	3.181966E-2	3.173587E-2	3.103584E-2	3.083816E-2	3.149217E-2	3.111584E-2	3.087318E-2	3.060888E-2	2.988323E-2	2.937348E-2	2.931436E-2	2.994673E-2	3.090945E-2	3.165633E-2	3.202734E-2	3.235689E-2	3.207236E-2	3.179816E-2	3.172959E-2	3.120290E-2	3.086178E-2	3.085936E-2	2.982837E-2
3.396483E-2	3.372198E-2	3.418717E-2	3.427601E-2	3.388807E-2	3.275397E-2	3.294334E-2	3.274810E-2	3.207142E-2	3.286616E-2	3.293092E-2	3.284871E-2	3.275658E-2	3.346478E-2	3.331230E-2	3.352747E-2	3.414203E-2	3.379107E-2	3.366385E-2	3.387996E-2	3.382155E-2	3.355308E-2	3.338670E-2	3.365688E-2	3.326228E-2	3.301611E-2	3.196696E-2	3.132849E-2	3.131472E-2	3.090918E-2	3.163555E-2	3.346100E-2	3.346108E-2	3.367693E-2	3.311553E-2	3.387448E-2	3.362696E-2	3.285313E-2	3.235093E-2	3.202741E-2	3.155391E-2
