# Supplementary material for: Formation of organic color centers in air-suspended carbon nanotubes using vapor-phase reaction
Source: Nat Commun. 2022 May 20;13:2814. doi: 10.1038/s41467-022-30508-z (PMC9123200; doi:10.1038/s41467-022-30508-z)
Supplement: Supplementary file 3 — Source Data [file 41467_2022_30508_MOESM3_ESM.zip › Source Data/Figure 2/a_1.46eV exc/190509SP004 TC5-6a-40_850nm_100uW_Target_01 CW_850nm_100uW_90deg_5sec (13,2).dat]

CW_850nm_100uW_90deg_5sec	CW_850nm_100uW_90deg_5sec
1073.140136	-4.600000
1074.187893	-1.000000
1075.235624	-0.800000
1076.283329	-7.400000
1077.331009	-6.000000
1078.378662	-7.800000
1079.426290	3.000000
1080.473892	-4.600000
1081.521468	-4.000000
1082.569018	-1.800000
1083.616542	-0.400000
1084.664040	-1.000000
1085.711512	9.000000
1086.758958	-2.000000
1087.806379	1.000000
1088.853773	-1.200000
1089.901142	-5.000000
1090.948485	-4.800000
1091.995801	-2.600000
1093.043092	-2.400000
1094.090357	1.200000
1095.137597	5.000000
1096.184810	2.400000
1097.231997	-0.800000
1098.279159	-0.200000
1099.326294	2.400000
1100.373404	0.000000
1101.420487	0.800000
1102.467545	-6.800000
1103.514577	0.800000
1104.561583	-1.600000
1105.608563	-7.200000
1106.655518	-0.400000
1107.702446	-2.200000
1108.749348	-4.400000
1109.796225	-2.800000
1110.843075	2.200000
1111.889900	-7.200000
1112.936699	6.200000
1113.983472	-0.800000
1115.030219	-3.600000
1116.076940	-3.000000
1117.123635	-1.200000
1118.170305	-1.000000
1119.216948	0.400000
1120.263566	-1.200000
1121.310157	-2.600000
1122.356723	1.000000
1123.403263	0.400000
1124.449777	-1.400000
1125.496265	-3.800000
1126.542727	-4.400000
1127.589163	-5.000000
1128.635573	-6.200000
1129.681958	-1.200000
1130.728316	-1.600000
1131.774649	2.200000
1132.820956	-1.000000
1133.867236	-3.600000
1134.913491	-3.400000
1135.959720	4.000000
1137.005923	5.600000
1138.052101	-2.600000
1139.098252	-1.000000
1140.144377	-2.400000
1141.190477	-4.000000
1142.236550	-1.800000
1143.282598	-9.600000
1144.328620	5.200000
1145.374616	-5.200000
1146.420586	-1.400000
1147.466530	-0.800000
1148.512448	2.000000
1149.558341	-0.600000
1150.604207	0.000000
1151.650047	5.000000
1152.695862	4.600000
1153.741651	-1.000000
1154.787414	0.800000
1155.833150	5.200000
1156.878861	0.800000
1157.924547	-4.400000
1158.970206	5.800000
1160.015839	-8.400000
1161.061446	-2.600000
1162.107028	2.600000
1163.152584	-3.200000
1164.198113	0.800000
1165.243617	-6.800000
1166.289095	5.400000
1167.334547	0.200000
1168.379973	2.000000
1169.425373	6.000000
1170.470748	3.200000
1171.516096	4.200000
1172.561418	-1.000000
1173.606715	4.600000
1174.651986	-2.200000
1175.697231	-0.200000
1176.742449	2.600000
1177.787642	-0.400000
1178.832810	2.800000
1179.877951	8.800000
1180.923066	6.600000
1181.968155	-1.000000
1183.013219	7.200000
1184.058257	-0.200000
1185.103268	-1.200000
1186.148254	-1.000000
1187.193214	3.000000
1188.238148	1.800000
1189.283056	-0.200000
1190.327938	1.400000
1191.372794	-1.200000
1192.417625	7.600000
1193.462429	7.600000
1194.507208	2.200000
1195.551961	0.800000
1196.596687	9.000000
1197.641388	0.600000
1198.686063	5.600000
1199.730712	2.000000
1200.775336	4.800000
1201.819933	3.400000
1202.864504	3.600000
1203.909050	12.600000
1204.953569	1.600000
1205.998063	-0.600000
1207.042531	3.600000
1208.086973	5.200000
1209.131389	9.400000
1210.175779	1.400000
1211.220143	5.800000
1212.264481	7.400000
1213.308794	6.800000
1214.353080	6.400000
1215.397341	12.400000
1216.441575	7.600000
1217.485784	2.200000
1218.529967	8.000000
1219.574124	11.200000
1220.618255	13.600000
1221.662360	8.000000
1222.706439	13.000000
1223.750493	17.200000
1224.794520	18.000000
1225.838522	13.600000
1226.882498	16.200000
1227.926447	17.800000
1228.970371	22.600000
1230.014269	21.400000
1231.058141	23.000000
1232.101987	21.000000
1233.145808	25.800000
1234.189602	30.800000
1235.233371	33.200000
1236.277113	28.000000
1237.320830	34.200000
1238.364521	32.600000
1239.408185	39.600000
1240.451824	40.600000
1241.495437	46.800000
1242.539025	55.600000
1243.582586	52.000000
1244.626121	59.000000
1245.669631	57.600000
1246.713114	73.000000
1247.756572	74.200000
1248.800004	81.800000
1249.843410	90.000000
1250.886790	95.400000
1251.930144	107.200000
1252.973472	118.000000
1254.016774	131.200000
1255.060050	138.200000
1256.103301	152.600000
1257.146525	169.400000
1258.189724	189.000000
1259.232897	217.800000
1260.276044	239.800000
1261.319165	269.400000
1262.362260	307.400000
1263.405329	350.600000
1264.448372	387.400000
1265.491390	444.600000
1266.534381	511.600000
1267.577347	581.400000
1268.620286	666.200000
1269.663200	767.000000
1270.706088	887.600000
1271.748950	1031.000000
1272.791786	1204.000000
1273.834596	1405.400000
1274.877380	1622.200000
1275.920139	1875.000000
1276.962871	2134.800000
1278.005578	2382.600000
1279.048258	2589.200000
1280.090913	2743.200000
1281.133542	2805.800000
1282.176145	2745.600000
1283.218722	2587.400000
1284.261273	2342.600000
1285.303798	2037.600000
1286.346298	1718.800000
1287.388771	1411.200000
1288.431219	1136.800000
1289.473640	901.200000
1290.516036	729.000000
1291.558406	587.000000
1292.600750	486.200000
1293.643068	415.400000
1294.685360	354.600000
1295.727626	309.600000
1296.769867	271.600000
1297.812081	231.000000
1298.854270	208.800000
1299.896432	184.600000
1300.938569	166.600000
1301.980680	151.000000
1303.022765	144.000000
1304.064824	136.400000
1305.106857	133.200000
1306.148864	131.600000
1307.190846	123.400000
1308.232801	124.200000
1309.274731	125.400000
1310.316634	123.400000
1311.358512	117.000000
1312.400364	112.800000
1313.442190	105.800000
1314.483990	99.400000
1315.525764	96.800000
1316.567512	99.200000
1317.609234	98.200000
1318.650931	93.000000
1319.692601	88.200000
1320.734246	92.800000
1321.775865	90.800000
1322.817458	81.000000
1323.859025	83.800000
1324.900566	81.600000
1325.942081	86.000000
1326.983570	84.400000
1328.025033	90.800000
1329.066471	93.000000
1330.107882	89.600000
1331.149268	96.800000
1332.190628	92.800000
1333.231961	95.400000
1334.273269	103.200000
1335.314551	95.600000
1336.355808	99.200000
1337.397038	103.600000
1338.438242	102.400000
1339.479420	107.000000
1340.520573	105.400000
1341.561700	118.400000
1342.602800	122.200000
1343.643875	128.600000
1344.684924	134.000000
1345.725947	146.000000
1346.766944	148.400000
1347.807916	163.600000
1348.848861	168.400000
1349.889780	169.800000
1350.930674	182.400000
1351.971541	184.600000
1353.012383	186.400000
1354.053199	189.200000
1355.093989	198.600000
1356.134753	206.000000
1357.175491	199.000000
1358.216203	206.800000
1359.256890	206.200000
1360.297550	206.600000
1361.338184	208.000000
1362.378793	201.200000
1363.419376	200.600000
1364.459933	199.400000
1365.500464	190.000000
1366.540969	195.000000
1367.581448	176.800000
1368.621901	176.000000
1369.662328	167.600000
1370.702730	160.200000
1371.743105	154.000000
1372.783455	151.800000
1373.823778	139.000000
1374.864076	135.200000
1375.904348	118.000000
1376.944594	119.000000
1377.984814	102.200000
1379.025009	92.600000
1380.065177	96.200000
1381.105319	83.200000
1382.145436	83.200000
1383.185526	70.000000
1384.225591	72.000000
1385.265630	63.200000
1386.305643	60.400000
1387.345630	61.200000
1388.385591	64.200000
1389.425526	58.000000
1390.465435	53.600000
1391.505319	54.800000
1392.545176	48.000000
1393.585008	47.600000
1394.624814	51.400000
1395.664593	42.200000
1396.704347	40.400000
1397.744075	44.400000
1398.783777	48.400000
1399.823454	55.000000
1400.863104	51.400000
1401.902728	44.400000
1402.942327	46.200000
1403.981899	51.000000
1405.021446	51.200000
1406.060967	57.600000
1407.100462	60.400000
1408.139931	56.200000
1409.179374	62.600000
1410.218791	59.600000
1411.258182	62.400000
1412.297548	73.400000
1413.336887	68.200000
1414.376201	65.200000
1415.415489	61.200000
1416.454750	48.600000
1417.493986	47.400000
1418.533196	45.800000
1419.572380	37.800000
1420.611539	36.000000
1421.650671	25.800000
1422.689777	24.000000
1423.728858	25.400000
1424.767912	20.200000
1425.806941	22.200000
1426.845944	15.400000
1427.884921	23.400000
1428.923872	18.400000
1429.962797	21.000000
1431.001696	21.400000
1432.040569	14.800000
1433.079417	9.200000
1434.118238	16.400000
1435.157034	19.400000
1436.195803	18.600000
1437.234547	16.800000
1438.273265	14.000000
1439.311957	13.200000
1440.350623	15.200000
1441.389263	14.200000
1442.427878	16.200000
1443.466466	12.200000
1444.505029	19.400000
1445.543565	17.000000
1446.582076	16.400000
1447.620561	16.400000
1448.659019	20.600000
1449.697452	19.000000
1450.735860	17.800000
1451.774241	11.200000
1452.812596	21.200000
1453.850925	22.600000
1454.889229	18.200000
1455.927506	16.400000
1456.965758	33.400000
1458.003984	20.200000
1459.042184	24.000000
1460.080358	24.800000
1461.118506	19.200000
1462.156628	17.200000
1463.194724	27.000000
1464.232795	24.400000
1465.270839	16.200000
1466.308858	21.400000
1467.346850	25.200000
1468.384817	26.000000
1469.422758	28.400000
1470.460673	21.600000
1471.498562	21.600000
1472.536425	25.200000
1473.574263	24.800000
1474.612074	21.600000
1475.649859	24.400000
1476.687619	30.600000
1477.725353	28.000000
1478.763060	31.800000
1479.800742	22.800000
1480.838398	26.600000
1481.876028	25.200000
1482.913632	22.000000
1483.951211	32.200000
1484.988763	34.000000
1486.026290	27.800000
1487.063790	28.000000
1488.101265	23.400000
1489.138714	22.600000
1490.176136	23.400000
1491.213533	28.400000
1492.250904	26.600000
1493.288250	22.200000
1494.325569	20.000000
1495.362862	21.600000
1496.400130	25.600000
1497.437371	17.600000
1498.474587	29.200000
1499.511777	23.800000
1500.548941	26.200000
1501.586078	21.200000
1502.623191	19.200000
1503.660277	17.200000
1504.697337	16.800000
1505.734371	17.000000
1506.771380	16.200000
1507.808362	10.800000
1508.845319	16.400000
1509.882250	17.800000
1510.919155	16.400000
1511.956034	19.600000
1512.992887	10.200000
1514.029714	12.800000
1515.066515	10.000000
1516.103290	7.800000
1517.140040	7.600000
1518.176763	6.000000
1519.213461	12.400000
1520.250133	3.600000
1521.286779	13.200000
1522.323399	3.000000
1523.359993	7.400000
1524.396561	7.800000
1525.433103	12.800000
1526.469619	1.800000
1527.506110	12.400000
1528.542574	8.000000
1529.579013	5.600000
1530.615426	2.400000
1531.651813	5.800000
1532.688174	5.400000
1533.724509	-4.600000
1534.760818	5.000000
1535.797101	8.600000
1536.833358	-5.400000
1537.869590	-1.800000
1538.905795	5.000000
1539.941975	-1.600000
1540.978129	-3.400000
1542.014257	8.400000
1543.050358	-7.600000
1544.086435	1.000000
1545.122485	1.400000
1546.158509	3.600000
1547.194507	-3.600000
1548.230480	5.600000
1549.266426	1.200000
1550.302347	-2.800000
1551.338242	1.600000
1552.374110	1.600000
1553.409953	-3.200000
1554.445770	-4.200000
1555.481562	-2.200000
1556.517327	-3.800000
1557.553066	-1.800000
1558.588780	0.400000
1559.624467	-0.200000
1560.660129	-3.600000
1561.695764	-1.200000
1562.731374	1.000000
1563.766958	3.600000
1564.802516	-4.400000
1565.838048	-2.600000
1566.873555	0.400000
1567.909035	5.400000
1568.944489	3.600000
1569.979918	-1.200000
1571.015321	-9.400000
1572.050697	-0.200000
1573.086048	3.400000
1574.121373	-1.000000
1575.156672	1.800000
1576.191945	-8.200000
1577.227192	4.200000
1578.262414	1.400000
1579.297609	0.400000
1580.332779	-0.800000
1581.367922	-4.000000
1582.403040	-2.000000
1583.438132	-1.800000
1584.473198	2.600000
1585.508238	-8.000000
1586.543252	-0.800000
1587.578240	-2.200000
1588.613202	-2.000000
1589.648139	8.400000
1590.683049	-6.200000
1591.717934	-2.800000
1592.752793	-3.800000
1593.787626	-7.200000
1594.822433	-1.400000
1595.857214	-8.800000
1596.891969	1.200000
1597.926698	-0.200000
1598.961401	5.400000
1599.996079	-2.800000
1601.030730	1.400000
1602.065356	-5.400000
1603.099955	-0.400000
1604.134529	2.400000
