# Supplementary material for: Formation of organic color centers in air-suspended carbon nanotubes using vapor-phase reaction
Source: Nat Commun. 2022 May 20;13:2814. doi: 10.1038/s41467-022-30508-z (PMC9123200; doi:10.1038/s41467-022-30508-z)
Supplement: Supplementary file 3 — Source Data [file 41467_2022_30508_MOESM3_ESM.zip › Source Data/Figure 2/a_1.46eV exc/190509SP008 TC5-6a-40_850nm_100uW_Target_01 CW_850nm_100uW_90deg_5sec (14,0).dat]

CW_850nm_100uW_90deg_5sec	CW_850nm_100uW_90deg_5sec
1073.140136	-2.400000
1074.187893	-1.000000
1075.235624	-2.000000
1076.283329	-11.200000
1077.331009	-5.400000
1078.378662	-1.000000
1079.426290	3.000000
1080.473892	-0.200000
1081.521468	3.200000
1082.569018	-4.000000
1083.616542	-0.400000
1084.664040	-2.600000
1085.711512	-2.600000
1086.758958	-3.800000
1087.806379	-3.200000
1088.853773	-6.600000
1089.901142	5.600000
1090.948485	0.200000
1091.995801	-5.800000
1093.043092	-1.200000
1094.090357	0.600000
1095.137597	-6.400000
1096.184810	-3.000000
1097.231997	-1.600000
1098.279159	-1.800000
1099.326294	0.400000
1100.373404	0.600000
1101.420487	3.000000
1102.467545	-2.000000
1103.514577	2.600000
1104.561583	-5.800000
1105.608563	-1.200000
1106.655518	0.600000
1107.702446	0.600000
1108.749348	-0.200000
1109.796225	0.200000
1110.843075	-6.800000
1111.889900	-0.800000
1112.936699	8.200000
1113.983472	-3.400000
1115.030219	-2.400000
1116.076940	-13.400000
1117.123635	-3.800000
1118.170305	5.000000
1119.216948	8.000000
1120.263566	-2.400000
1121.310157	-1.400000
1122.356723	3.000000
1123.403263	-6.400000
1124.449777	-1.000000
1125.496265	-1.200000
1126.542727	0.800000
1127.589163	0.800000
1128.635573	6.800000
1129.681958	-0.800000
1130.728316	1.200000
1131.774649	-0.800000
1132.820956	3.200000
1133.867236	1.200000
1134.913491	4.600000
1135.959720	1.800000
1137.005923	1.400000
1138.052101	3.400000
1139.098252	-0.200000
1140.144377	-1.200000
1141.190477	8.800000
1142.236550	4.000000
1143.282598	6.400000
1144.328620	4.000000
1145.374616	5.000000
1146.420586	-0.600000
1147.466530	0.800000
1148.512448	2.600000
1149.558341	4.200000
1150.604207	0.600000
1151.650047	9.200000
1152.695862	5.400000
1153.741651	12.200000
1154.787414	4.600000
1155.833150	6.200000
1156.878861	-0.200000
1157.924547	17.000000
1158.970206	6.200000
1160.015839	6.200000
1161.061446	8.400000
1162.107028	11.400000
1163.152584	5.800000
1164.198113	9.400000
1165.243617	11.200000
1166.289095	11.400000
1167.334547	7.400000
1168.379973	9.400000
1169.425373	13.800000
1170.470748	12.400000
1171.516096	9.400000
1172.561418	10.600000
1173.606715	12.400000
1174.651986	13.400000
1175.697231	5.200000
1176.742449	11.800000
1177.787642	10.800000
1178.832810	10.000000
1179.877951	20.800000
1180.923066	13.000000
1181.968155	14.400000
1183.013219	15.000000
1184.058257	19.800000
1185.103268	16.000000
1186.148254	18.600000
1187.193214	16.400000
1188.238148	18.200000
1189.283056	17.600000
1190.327938	21.200000
1191.372794	22.200000
1192.417625	24.200000
1193.462429	30.200000
1194.507208	26.600000
1195.551961	29.200000
1196.596687	38.000000
1197.641388	28.200000
1198.686063	35.600000
1199.730712	34.600000
1200.775336	41.800000
1201.819933	41.200000
1202.864504	42.800000
1203.909050	44.800000
1204.953569	46.200000
1205.998063	45.400000
1207.042531	56.400000
1208.086973	52.400000
1209.131389	56.000000
1210.175779	61.200000
1211.220143	61.400000
1212.264481	67.600000
1213.308794	79.600000
1214.353080	79.000000
1215.397341	85.200000
1216.441575	93.800000
1217.485784	99.200000
1218.529967	104.800000
1219.574124	106.400000
1220.618255	114.800000
1221.662360	125.200000
1222.706439	132.800000
1223.750493	138.000000
1224.794520	154.000000
1225.838522	158.400000
1226.882498	178.000000
1227.926447	188.000000
1228.970371	206.400000
1230.014269	213.800000
1231.058141	234.400000
1232.101987	247.400000
1233.145808	274.400000
1234.189602	288.800000
1235.233371	316.800000
1236.277113	342.000000
1237.320830	368.800000
1238.364521	400.400000
1239.408185	433.800000
1240.451824	479.400000
1241.495437	525.200000
1242.539025	592.000000
1243.582586	645.600000
1244.626121	728.800000
1245.669631	815.000000
1246.713114	922.800000
1247.756572	1036.200000
1248.800004	1178.200000
1249.843410	1351.800000
1250.886790	1545.200000
1251.930144	1772.600000
1252.973472	2055.200000
1254.016774	2362.600000
1255.060050	2741.000000
1256.103301	3174.800000
1257.146525	3658.200000
1258.189724	4207.800000
1259.232897	4801.400000
1260.276044	5408.800000
1261.319165	6037.400000
1262.362260	6571.400000
1263.405329	6994.600000
1264.448372	7242.800000
1265.491390	7267.200000
1266.534381	7053.400000
1267.577347	6598.600000
1268.620286	5931.200000
1269.663200	5174.000000
1270.706088	4378.400000
1271.748950	3644.600000
1272.791786	2959.600000
1273.834596	2400.000000
1274.877380	1938.400000
1275.920139	1579.400000
1276.962871	1312.800000
1278.005578	1101.600000
1279.048258	940.800000
1280.090913	821.800000
1281.133542	737.800000
1282.176145	668.200000
1283.218722	621.000000
1284.261273	588.000000
1285.303798	554.400000
1286.346298	540.400000
1287.388771	513.000000
1288.431219	487.000000
1289.473640	472.200000
1290.516036	435.800000
1291.558406	421.000000
1292.600750	400.000000
1293.643068	372.600000
1294.685360	355.600000
1295.727626	329.600000
1296.769867	316.200000
1297.812081	296.800000
1298.854270	281.800000
1299.896432	265.600000
1300.938569	246.800000
1301.980680	230.400000
1303.022765	222.000000
1304.064824	224.800000
1305.106857	216.800000
1306.148864	207.000000
1307.190846	203.800000
1308.232801	198.600000
1309.274731	193.800000
1310.316634	187.000000
1311.358512	189.400000
1312.400364	187.200000
1313.442190	185.800000
1314.483990	177.400000
1315.525764	179.400000
1316.567512	176.400000
1317.609234	177.200000
1318.650931	182.800000
1319.692601	177.400000
1320.734246	177.000000
1321.775865	184.800000
1322.817458	186.400000
1323.859025	181.800000
1324.900566	191.600000
1325.942081	194.800000
1326.983570	199.200000
1328.025033	206.400000
1329.066471	201.200000
1330.107882	211.600000
1331.149268	218.600000
1332.190628	219.600000
1333.231961	233.200000
1334.273269	240.400000
1335.314551	251.200000
1336.355808	257.200000
1337.397038	266.200000
1338.438242	275.800000
1339.479420	295.000000
1340.520573	302.800000
1341.561700	321.200000
1342.602800	333.000000
1343.643875	359.400000
1344.684924	373.000000
1345.725947	396.600000
1346.766944	414.600000
1347.807916	443.800000
1348.848861	470.600000
1349.889780	498.400000
1350.930674	531.200000
1351.971541	554.400000
1353.012383	581.200000
1354.053199	605.200000
1355.093989	622.200000
1356.134753	656.200000
1357.175491	679.800000
1358.216203	699.800000
1359.256890	720.600000
1360.297550	730.800000
1361.338184	737.200000
1362.378793	763.000000
1363.419376	776.800000
1364.459933	774.000000
1365.500464	785.800000
1366.540969	790.400000
1367.581448	784.000000
1368.621901	773.000000
1369.662328	767.400000
1370.702730	756.600000
1371.743105	743.600000
1372.783455	727.400000
1373.823778	707.800000
1374.864076	678.000000
1375.904348	651.600000
1376.944594	620.200000
1377.984814	596.400000
1379.025009	571.200000
1380.065177	525.400000
1381.105319	505.200000
1382.145436	474.200000
1383.185526	451.000000
1384.225591	439.600000
1385.265630	415.200000
1386.305643	403.600000
1387.345630	383.400000
1388.385591	355.400000
1389.425526	348.000000
1390.465435	324.400000
1391.505319	301.400000
1392.545176	282.200000
1393.585008	272.200000
1394.624814	256.600000
1395.664593	238.200000
1396.704347	227.800000
1397.744075	220.600000
1398.783777	203.400000
1399.823454	191.600000
1400.863104	185.600000
1401.902728	176.000000
1402.942327	160.200000
1403.981899	152.000000
1405.021446	153.000000
1406.060967	142.800000
1407.100462	142.200000
1408.139931	129.600000
1409.179374	120.400000
1410.218791	112.800000
1411.258182	116.400000
1412.297548	109.000000
1413.336887	104.800000
1414.376201	99.800000
1415.415489	98.800000
1416.454750	96.800000
1417.493986	94.000000
1418.533196	90.000000
1419.572380	82.600000
1420.611539	79.600000
1421.650671	87.800000
1422.689777	82.200000
1423.728858	79.200000
1424.767912	82.400000
1425.806941	83.200000
1426.845944	79.200000
1427.884921	74.400000
1428.923872	77.000000
1429.962797	73.000000
1431.001696	77.600000
1432.040569	79.600000
1433.079417	74.600000
1434.118238	77.600000
1435.157034	68.400000
1436.195803	71.600000
1437.234547	77.000000
1438.273265	74.800000
1439.311957	73.800000
1440.350623	73.200000
1441.389263	72.400000
1442.427878	76.600000
1443.466466	83.600000
1444.505029	77.600000
1445.543565	79.000000
1446.582076	81.200000
1447.620561	83.000000
1448.659019	72.000000
1449.697452	77.800000
1450.735860	89.200000
1451.774241	83.400000
1452.812596	93.400000
1453.850925	84.400000
1454.889229	94.800000
1455.927506	99.400000
1456.965758	96.800000
1458.003984	95.000000
1459.042184	96.000000
1460.080358	101.200000
1461.118506	91.600000
1462.156628	93.200000
1463.194724	99.200000
1464.232795	102.200000
1465.270839	99.200000
1466.308858	97.400000
1467.346850	94.600000
1468.384817	97.600000
1469.422758	95.800000
1470.460673	89.000000
1471.498562	91.000000
1472.536425	91.800000
1473.574263	93.200000
1474.612074	86.600000
1475.649859	92.400000
1476.687619	87.400000
1477.725353	81.600000
1478.763060	80.000000
1479.800742	77.600000
1480.838398	78.600000
1481.876028	73.000000
1482.913632	71.800000
1483.951211	64.000000
1484.988763	70.400000
1486.026290	58.600000
1487.063790	63.400000
1488.101265	59.400000
1489.138714	56.600000
1490.176136	50.600000
1491.213533	50.800000
1492.250904	47.000000
1493.288250	43.000000
1494.325569	44.400000
1495.362862	36.600000
1496.400130	42.600000
1497.437371	35.600000
1498.474587	33.200000
1499.511777	31.000000
1500.548941	33.600000
1501.586078	28.200000
1502.623191	28.400000
1503.660277	25.200000
1504.697337	30.200000
1505.734371	18.400000
1506.771380	20.000000
1507.808362	24.000000
1508.845319	16.000000
1509.882250	24.800000
1510.919155	14.200000
1511.956034	18.400000
1512.992887	22.400000
1514.029714	7.400000
1515.066515	16.400000
1516.103290	18.000000
1517.140040	18.400000
1518.176763	14.200000
1519.213461	11.600000
1520.250133	16.600000
1521.286779	14.400000
1522.323399	14.400000
1523.359993	11.000000
1524.396561	10.600000
1525.433103	7.200000
1526.469619	13.200000
1527.506110	12.400000
1528.542574	13.400000
1529.579013	13.400000
1530.615426	15.000000
1531.651813	10.200000
1532.688174	11.800000
1533.724509	15.400000
1534.760818	13.200000
1535.797101	7.400000
1536.833358	10.400000
1537.869590	16.600000
1538.905795	4.000000
1539.941975	5.800000
1540.978129	9.200000
1542.014257	7.400000
1543.050358	14.600000
1544.086435	3.600000
1545.122485	14.200000
1546.158509	1.200000
1547.194507	10.600000
1548.230480	6.000000
1549.266426	0.000000
1550.302347	2.800000
1551.338242	0.600000
1552.374110	9.000000
1553.409953	8.000000
1554.445770	-2.600000
1555.481562	4.200000
1556.517327	0.000000
1557.553066	2.400000
1558.588780	1.800000
1559.624467	2.600000
1560.660129	6.200000
1561.695764	1.200000
1562.731374	6.600000
1563.766958	1.400000
1564.802516	4.200000
1565.838048	10.000000
1566.873555	4.800000
1567.909035	-4.600000
1568.944489	-0.200000
1569.979918	2.000000
1571.015321	2.400000
1572.050697	4.800000
1573.086048	0.000000
1574.121373	8.400000
1575.156672	7.600000
1576.191945	1.000000
1577.227192	-2.600000
1578.262414	-1.000000
1579.297609	-0.200000
1580.332779	-3.000000
1581.367922	-0.400000
1582.403040	0.800000
1583.438132	2.000000
1584.473198	1.800000
1585.508238	-3.000000
1586.543252	0.600000
1587.578240	0.400000
1588.613202	-2.000000
1589.648139	-1.000000
1590.683049	-6.000000
1591.717934	-5.200000
1592.752793	-4.400000
1593.787626	3.400000
1594.822433	-4.800000
1595.857214	-6.000000
1596.891969	-7.000000
1597.926698	-2.400000
1598.961401	-2.800000
1599.996079	0.800000
1601.030730	-7.800000
1602.065356	-9.000000
1603.099955	-6.600000
1604.134529	-7.400000
