# Supplementary material for: Formation of organic color centers in air-suspended carbon nanotubes using vapor-phase reaction
Source: Nat Commun. 2022 May 20;13:2814. doi: 10.1038/s41467-022-30508-z (PMC9123200; doi:10.1038/s41467-022-30508-z)
Supplement: Supplementary file 3 — Source Data [file 41467_2022_30508_MOESM3_ESM.zip › Source Data/Figure 2/a_1.46eV exc/190509SP028 TC5-6a-40_850nm_100uW_Target_01 CW_850nm_100uW_90deg_5sec (12,4).dat]

CW_850nm_100uW_90deg_5sec	CW_850nm_100uW_90deg_5sec
1073.140136	-3.800000
1074.187893	3.800000
1075.235624	1.800000
1076.283329	-2.200000
1077.331009	0.200000
1078.378662	7.800000
1079.426290	-4.200000
1080.473892	0.000000
1081.521468	0.200000
1082.569018	4.000000
1083.616542	-5.600000
1084.664040	1.200000
1085.711512	0.200000
1086.758958	1.200000
1087.806379	3.200000
1088.853773	0.400000
1089.901142	-6.600000
1090.948485	-3.800000
1091.995801	0.800000
1093.043092	-4.000000
1094.090357	1.600000
1095.137597	-0.200000
1096.184810	-6.000000
1097.231997	0.000000
1098.279159	-2.600000
1099.326294	5.000000
1100.373404	1.000000
1101.420487	-3.800000
1102.467545	-1.600000
1103.514577	-2.000000
1104.561583	-3.600000
1105.608563	4.800000
1106.655518	1.000000
1107.702446	6.000000
1108.749348	-2.800000
1109.796225	2.400000
1110.843075	0.800000
1111.889900	2.800000
1112.936699	3.800000
1113.983472	3.400000
1115.030219	3.400000
1116.076940	2.800000
1117.123635	3.000000
1118.170305	-1.400000
1119.216948	-0.200000
1120.263566	1.800000
1121.310157	0.000000
1122.356723	-1.000000
1123.403263	-1.000000
1124.449777	-0.400000
1125.496265	6.800000
1126.542727	-3.400000
1127.589163	-7.600000
1128.635573	-8.200000
1129.681958	-2.800000
1130.728316	1.600000
1131.774649	3.000000
1132.820956	5.000000
1133.867236	4.200000
1134.913491	-1.400000
1135.959720	2.200000
1137.005923	3.200000
1138.052101	4.200000
1139.098252	-2.000000
1140.144377	-2.000000
1141.190477	-1.200000
1142.236550	0.000000
1143.282598	0.200000
1144.328620	-1.800000
1145.374616	5.800000
1146.420586	-0.800000
1147.466530	-1.400000
1148.512448	-3.000000
1149.558341	7.400000
1150.604207	0.400000
1151.650047	-6.000000
1152.695862	-0.400000
1153.741651	2.600000
1154.787414	-0.200000
1155.833150	-0.400000
1156.878861	5.600000
1157.924547	3.800000
1158.970206	1.600000
1160.015839	2.200000
1161.061446	1.600000
1162.107028	-3.000000
1163.152584	2.200000
1164.198113	3.200000
1165.243617	-9.000000
1166.289095	-0.200000
1167.334547	0.400000
1168.379973	-0.200000
1169.425373	5.800000
1170.470748	3.800000
1171.516096	0.000000
1172.561418	5.600000
1173.606715	-0.800000
1174.651986	-1.000000
1175.697231	-0.400000
1176.742449	-0.600000
1177.787642	0.800000
1178.832810	-2.800000
1179.877951	-3.800000
1180.923066	-5.600000
1181.968155	-0.400000
1183.013219	9.600000
1184.058257	-2.000000
1185.103268	5.200000
1186.148254	3.400000
1187.193214	0.800000
1188.238148	4.800000
1189.283056	-3.600000
1190.327938	-1.200000
1191.372794	-0.200000
1192.417625	6.800000
1193.462429	1.400000
1194.507208	3.800000
1195.551961	6.200000
1196.596687	3.800000
1197.641388	-0.200000
1198.686063	6.000000
1199.730712	4.000000
1200.775336	2.400000
1201.819933	2.000000
1202.864504	7.600000
1203.909050	4.400000
1204.953569	6.200000
1205.998063	10.000000
1207.042531	4.600000
1208.086973	5.800000
1209.131389	4.200000
1210.175779	2.000000
1211.220143	9.800000
1212.264481	1.600000
1213.308794	3.600000
1214.353080	1.000000
1215.397341	-1.000000
1216.441575	4.200000
1217.485784	4.600000
1218.529967	2.800000
1219.574124	6.400000
1220.618255	7.400000
1221.662360	11.600000
1222.706439	10.400000
1223.750493	12.600000
1224.794520	15.400000
1225.838522	13.800000
1226.882498	13.800000
1227.926447	11.200000
1228.970371	10.600000
1230.014269	20.400000
1231.058141	9.800000
1232.101987	19.200000
1233.145808	16.400000
1234.189602	19.400000
1235.233371	13.000000
1236.277113	12.400000
1237.320830	17.600000
1238.364521	21.600000
1239.408185	8.800000
1240.451824	13.800000
1241.495437	14.600000
1242.539025	13.000000
1243.582586	13.600000
1244.626121	12.200000
1245.669631	7.600000
1246.713114	13.600000
1247.756572	10.400000
1248.800004	19.400000
1249.843410	14.200000
1250.886790	15.200000
1251.930144	16.600000
1252.973472	19.800000
1254.016774	19.600000
1255.060050	18.600000
1256.103301	21.800000
1257.146525	23.800000
1258.189724	22.200000
1259.232897	21.600000
1260.276044	25.600000
1261.319165	22.800000
1262.362260	20.600000
1263.405329	25.600000
1264.448372	26.400000
1265.491390	25.800000
1266.534381	38.600000
1267.577347	36.200000
1268.620286	34.600000
1269.663200	46.400000
1270.706088	45.000000
1271.748950	48.200000
1272.791786	50.000000
1273.834596	52.000000
1274.877380	61.000000
1275.920139	64.600000
1276.962871	67.800000
1278.005578	68.200000
1279.048258	79.200000
1280.090913	79.400000
1281.133542	92.000000
1282.176145	97.400000
1283.218722	111.200000
1284.261273	119.200000
1285.303798	124.400000
1286.346298	139.400000
1287.388771	152.600000
1288.431219	179.400000
1289.473640	192.600000
1290.516036	217.400000
1291.558406	251.600000
1292.600750	283.400000
1293.643068	320.200000
1294.685360	373.600000
1295.727626	425.000000
1296.769867	492.400000
1297.812081	565.600000
1298.854270	650.600000
1299.896432	745.200000
1300.938569	863.400000
1301.980680	996.600000
1303.022765	1158.200000
1304.064824	1344.800000
1305.106857	1568.600000
1306.148864	1814.600000
1307.190846	2089.000000
1308.232801	2365.000000
1309.274731	2640.400000
1310.316634	2886.400000
1311.358512	3084.200000
1312.400364	3214.800000
1313.442190	3244.200000
1314.483990	3147.200000
1315.525764	2973.600000
1316.567512	2679.200000
1317.609234	2342.800000
1318.650931	1989.600000
1319.692601	1644.400000
1320.734246	1328.400000
1321.775865	1069.600000
1322.817458	839.200000
1323.859025	672.000000
1324.900566	540.000000
1325.942081	441.800000
1326.983570	359.800000
1328.025033	314.000000
1329.066471	266.000000
1330.107882	234.600000
1331.149268	215.600000
1332.190628	202.000000
1333.231961	188.000000
1334.273269	180.400000
1335.314551	175.400000
1336.355808	169.200000
1337.397038	174.200000
1338.438242	170.000000
1339.479420	157.800000
1340.520573	174.800000
1341.561700	172.000000
1342.602800	177.400000
1343.643875	181.800000
1344.684924	184.200000
1345.725947	193.800000
1346.766944	199.400000
1347.807916	206.400000
1348.848861	209.600000
1349.889780	221.200000
1350.930674	229.400000
1351.971541	229.400000
1353.012383	242.000000
1354.053199	243.600000
1355.093989	251.600000
1356.134753	255.400000
1357.175491	264.000000
1358.216203	269.000000
1359.256890	275.200000
1360.297550	277.200000
1361.338184	280.600000
1362.378793	287.200000
1363.419376	293.600000
1364.459933	301.600000
1365.500464	305.200000
1366.540969	298.400000
1367.581448	299.800000
1368.621901	293.600000
1369.662328	294.200000
1370.702730	289.200000
1371.743105	291.600000
1372.783455	283.000000
1373.823778	281.000000
1374.864076	267.600000
1375.904348	257.400000
1376.944594	246.200000
1377.984814	232.800000
1379.025009	224.000000
1380.065177	212.600000
1381.105319	202.800000
1382.145436	190.400000
1383.185526	175.600000
1384.225591	170.400000
1385.265630	163.000000
1386.305643	156.200000
1387.345630	142.200000
1388.385591	140.600000
1389.425526	130.200000
1390.465435	129.000000
1391.505319	119.800000
1392.545176	118.200000
1393.585008	106.600000
1394.624814	102.000000
1395.664593	94.200000
1396.704347	84.800000
1397.744075	90.000000
1398.783777	78.600000
1399.823454	70.600000
1400.863104	71.600000
1401.902728	68.200000
1402.942327	69.800000
1403.981899	68.600000
1405.021446	62.000000
1406.060967	63.200000
1407.100462	61.200000
1408.139931	60.800000
1409.179374	55.600000
1410.218791	51.800000
1411.258182	50.000000
1412.297548	48.200000
1413.336887	50.800000
1414.376201	45.400000
1415.415489	50.800000
1416.454750	42.400000
1417.493986	48.200000
1418.533196	51.800000
1419.572380	52.600000
1420.611539	50.200000
1421.650671	49.400000
1422.689777	45.000000
1423.728858	45.200000
1424.767912	45.000000
1425.806941	38.400000
1426.845944	39.000000
1427.884921	35.800000
1428.923872	28.200000
1429.962797	37.600000
1431.001696	25.200000
1432.040569	29.000000
1433.079417	28.800000
1434.118238	21.600000
1435.157034	20.400000
1436.195803	28.800000
1437.234547	32.800000
1438.273265	23.000000
1439.311957	20.800000
1440.350623	25.200000
1441.389263	22.400000
1442.427878	18.200000
1443.466466	21.000000
1444.505029	26.000000
1445.543565	26.800000
1446.582076	22.000000
1447.620561	26.200000
1448.659019	22.400000
1449.697452	23.200000
1450.735860	31.600000
1451.774241	27.000000
1452.812596	31.400000
1453.850925	27.400000
1454.889229	29.200000
1455.927506	38.000000
1456.965758	33.200000
1458.003984	36.600000
1459.042184	37.600000
1460.080358	43.200000
1461.118506	35.400000
1462.156628	39.000000
1463.194724	55.000000
1464.232795	51.800000
1465.270839	56.400000
1466.308858	56.200000
1467.346850	54.600000
1468.384817	65.400000
1469.422758	62.200000
1470.460673	75.000000
1471.498562	72.400000
1472.536425	79.000000
1473.574263	81.600000
1474.612074	87.400000
1475.649859	92.800000
1476.687619	92.600000
1477.725353	98.600000
1478.763060	103.200000
1479.800742	97.200000
1480.838398	102.000000
1481.876028	107.600000
1482.913632	109.600000
1483.951211	116.000000
1484.988763	112.200000
1486.026290	117.600000
1487.063790	128.600000
1488.101265	124.000000
1489.138714	124.200000
1490.176136	123.800000
1491.213533	124.200000
1492.250904	121.200000
1493.288250	122.200000
1494.325569	124.600000
1495.362862	118.400000
1496.400130	111.800000
1497.437371	119.600000
1498.474587	116.800000
1499.511777	112.400000
1500.548941	110.400000
1501.586078	99.400000
1502.623191	106.400000
1503.660277	101.600000
1504.697337	93.600000
1505.734371	91.000000
1506.771380	88.800000
1507.808362	82.600000
1508.845319	86.000000
1509.882250	84.200000
1510.919155	84.400000
1511.956034	75.800000
1512.992887	77.400000
1514.029714	76.800000
1515.066515	70.000000
1516.103290	67.000000
1517.140040	69.400000
1518.176763	63.200000
1519.213461	62.000000
1520.250133	55.400000
1521.286779	64.600000
1522.323399	63.000000
1523.359993	56.200000
1524.396561	60.000000
1525.433103	52.600000
1526.469619	54.200000
1527.506110	49.200000
1528.542574	45.600000
1529.579013	47.800000
1530.615426	39.800000
1531.651813	44.600000
1532.688174	44.800000
1533.724509	45.400000
1534.760818	39.200000
1535.797101	41.600000
1536.833358	40.400000
1537.869590	40.400000
1538.905795	39.800000
1539.941975	39.800000
1540.978129	32.200000
1542.014257	33.400000
1543.050358	33.600000
1544.086435	37.000000
1545.122485	34.200000
1546.158509	32.400000
1547.194507	22.000000
1548.230480	27.400000
1549.266426	21.400000
1550.302347	21.000000
1551.338242	22.000000
1552.374110	19.600000
1553.409953	18.200000
1554.445770	19.800000
1555.481562	21.600000
1556.517327	11.000000
1557.553066	12.200000
1558.588780	13.000000
1559.624467	15.400000
1560.660129	15.400000
1561.695764	10.000000
1562.731374	14.600000
1563.766958	12.000000
1564.802516	7.200000
1565.838048	3.600000
1566.873555	7.200000
1567.909035	4.000000
1568.944489	9.400000
1569.979918	5.600000
1571.015321	7.200000
1572.050697	2.800000
1573.086048	5.800000
1574.121373	4.200000
1575.156672	1.000000
1576.191945	6.800000
1577.227192	3.800000
1578.262414	-0.800000
1579.297609	0.600000
1580.332779	-6.400000
1581.367922	-0.400000
1582.403040	0.600000
1583.438132	8.000000
1584.473198	-0.600000
1585.508238	0.800000
1586.543252	1.600000
1587.578240	1.000000
1588.613202	1.000000
1589.648139	-0.200000
1590.683049	-1.200000
1591.717934	-2.000000
1592.752793	5.800000
1593.787626	-1.000000
1594.822433	-3.800000
1595.857214	-7.600000
1596.891969	1.400000
1597.926698	4.200000
1598.961401	-7.400000
1599.996079	-1.000000
1601.030730	-1.600000
1602.065356	4.600000
1603.099955	-3.400000
1604.134529	-3.600000
