# Supplementary material for: Formation of organic color centers in air-suspended carbon nanotubes using vapor-phase reaction
Source: Nat Commun. 2022 May 20;13:2814. doi: 10.1038/s41467-022-30508-z (PMC9123200; doi:10.1038/s41467-022-30508-z)
Supplement: Supplementary file 3 — Source Data [file 41467_2022_30508_MOESM3_ESM.zip › Source Data/Figure 2/a_1.46eV exc/190509SP049 TC5-6a-40_850nm_100uW_Target_01 CW_850nm_100uW_90deg_5sec (11,6).dat]

CW_850nm_100uW_90deg_5sec	CW_850nm_100uW_90deg_5sec
1073.140136	-0.800000
1074.187893	-1.000000
1075.235624	8.800000
1076.283329	4.400000
1077.331009	-2.400000
1078.378662	-1.800000
1079.426290	-5.400000
1080.473892	10.400000
1081.521468	1.600000
1082.569018	-3.600000
1083.616542	-5.400000
1084.664040	-6.000000
1085.711512	-1.400000
1086.758958	-3.200000
1087.806379	0.400000
1088.853773	-0.800000
1089.901142	6.000000
1090.948485	-1.200000
1091.995801	1.400000
1093.043092	-6.000000
1094.090357	-5.000000
1095.137597	-1.000000
1096.184810	2.800000
1097.231997	-2.400000
1098.279159	-4.800000
1099.326294	2.200000
1100.373404	2.600000
1101.420487	-2.000000
1102.467545	-2.400000
1103.514577	-2.600000
1104.561583	0.800000
1105.608563	-5.200000
1106.655518	3.000000
1107.702446	4.200000
1108.749348	-8.200000
1109.796225	-5.000000
1110.843075	-3.400000
1111.889900	-5.200000
1112.936699	5.000000
1113.983472	0.600000
1115.030219	-2.400000
1116.076940	1.400000
1117.123635	4.400000
1118.170305	4.600000
1119.216948	-4.800000
1120.263566	-4.400000
1121.310157	-2.800000
1122.356723	0.200000
1123.403263	4.200000
1124.449777	-1.000000
1125.496265	-2.400000
1126.542727	-6.400000
1127.589163	5.400000
1128.635573	-3.800000
1129.681958	6.400000
1130.728316	1.800000
1131.774649	-0.800000
1132.820956	2.600000
1133.867236	-1.400000
1134.913491	-1.600000
1135.959720	-1.000000
1137.005923	8.400000
1138.052101	2.800000
1139.098252	5.400000
1140.144377	3.000000
1141.190477	1.600000
1142.236550	1.600000
1143.282598	4.400000
1144.328620	6.400000
1145.374616	-1.800000
1146.420586	11.800000
1147.466530	2.600000
1148.512448	2.800000
1149.558341	3.000000
1150.604207	-0.600000
1151.650047	5.400000
1152.695862	3.200000
1153.741651	1.800000
1154.787414	6.800000
1155.833150	1.200000
1156.878861	-5.200000
1157.924547	-1.400000
1158.970206	-1.600000
1160.015839	-4.000000
1161.061446	0.800000
1162.107028	-3.600000
1163.152584	-0.200000
1164.198113	0.000000
1165.243617	-1.400000
1166.289095	-0.600000
1167.334547	6.400000
1168.379973	-0.600000
1169.425373	4.000000
1170.470748	-1.400000
1171.516096	-1.800000
1172.561418	-1.600000
1173.606715	0.000000
1174.651986	-1.800000
1175.697231	-0.400000
1176.742449	5.200000
1177.787642	0.800000
1178.832810	-2.200000
1179.877951	-0.200000
1180.923066	-1.000000
1181.968155	-1.200000
1183.013219	-2.200000
1184.058257	3.400000
1185.103268	-0.800000
1186.148254	-1.400000
1187.193214	-7.000000
1188.238148	1.000000
1189.283056	4.200000
1190.327938	1.800000
1191.372794	-2.600000
1192.417625	3.200000
1193.462429	0.200000
1194.507208	1.800000
1195.551961	0.400000
1196.596687	-5.800000
1197.641388	-3.400000
1198.686063	-1.600000
1199.730712	0.800000
1200.775336	2.800000
1201.819933	3.600000
1202.864504	5.800000
1203.909050	5.000000
1204.953569	3.200000
1205.998063	3.200000
1207.042531	-4.400000
1208.086973	2.600000
1209.131389	5.000000
1210.175779	5.200000
1211.220143	2.200000
1212.264481	1.800000
1213.308794	-1.600000
1214.353080	-0.400000
1215.397341	3.200000
1216.441575	-2.200000
1217.485784	1.000000
1218.529967	0.800000
1219.574124	2.800000
1220.618255	5.600000
1221.662360	-0.800000
1222.706439	0.000000
1223.750493	0.400000
1224.794520	0.600000
1225.838522	8.000000
1226.882498	1.800000
1227.926447	3.000000
1228.970371	-3.800000
1230.014269	6.600000
1231.058141	4.600000
1232.101987	8.400000
1233.145808	2.200000
1234.189602	-1.200000
1235.233371	4.200000
1236.277113	7.200000
1237.320830	7.400000
1238.364521	7.200000
1239.408185	2.200000
1240.451824	6.200000
1241.495437	10.000000
1242.539025	3.000000
1243.582586	13.800000
1244.626121	5.600000
1245.669631	5.800000
1246.713114	6.200000
1247.756572	-1.200000
1248.800004	4.400000
1249.843410	6.000000
1250.886790	4.000000
1251.930144	3.200000
1252.973472	5.600000
1254.016774	4.000000
1255.060050	4.400000
1256.103301	3.800000
1257.146525	10.000000
1258.189724	8.400000
1259.232897	10.600000
1260.276044	11.800000
1261.319165	7.000000
1262.362260	7.800000
1263.405329	9.800000
1264.448372	3.400000
1265.491390	13.800000
1266.534381	14.800000
1267.577347	11.200000
1268.620286	12.200000
1269.663200	13.800000
1270.706088	9.600000
1271.748950	12.400000
1272.791786	11.200000
1273.834596	12.000000
1274.877380	8.800000
1275.920139	6.800000
1276.962871	16.600000
1278.005578	11.800000
1279.048258	11.000000
1280.090913	21.200000
1281.133542	8.000000
1282.176145	17.000000
1283.218722	21.800000
1284.261273	20.000000
1285.303798	20.000000
1286.346298	23.600000
1287.388771	26.400000
1288.431219	23.400000
1289.473640	20.400000
1290.516036	24.200000
1291.558406	28.000000
1292.600750	33.000000
1293.643068	41.800000
1294.685360	46.800000
1295.727626	43.800000
1296.769867	48.800000
1297.812081	52.400000
1298.854270	54.200000
1299.896432	61.000000
1300.938569	63.800000
1301.980680	63.800000
1303.022765	64.000000
1304.064824	66.000000
1305.106857	71.800000
1306.148864	79.400000
1307.190846	81.200000
1308.232801	86.400000
1309.274731	88.400000
1310.316634	91.000000
1311.358512	98.400000
1312.400364	93.000000
1313.442190	95.600000
1314.483990	108.000000
1315.525764	116.800000
1316.567512	127.400000
1317.609234	132.400000
1318.650931	140.800000
1319.692601	153.800000
1320.734246	163.800000
1321.775865	185.400000
1322.817458	198.600000
1323.859025	210.800000
1324.900566	238.600000
1325.942081	260.800000
1326.983570	276.000000
1328.025033	305.600000
1329.066471	330.400000
1330.107882	356.800000
1331.149268	390.600000
1332.190628	419.600000
1333.231961	458.400000
1334.273269	496.600000
1335.314551	544.000000
1336.355808	599.000000
1337.397038	648.200000
1338.438242	717.600000
1339.479420	792.000000
1340.520573	874.000000
1341.561700	978.600000
1342.602800	1086.400000
1343.643875	1216.000000
1344.684924	1357.600000
1345.725947	1527.000000
1346.766944	1698.600000
1347.807916	1904.200000
1348.848861	2122.800000
1349.889780	2336.200000
1350.930674	2578.400000
1351.971541	2822.400000
1353.012383	3076.400000
1354.053199	3305.000000
1355.093989	3503.000000
1356.134753	3700.600000
1357.175491	3846.200000
1358.216203	3926.800000
1359.256890	3920.800000
1360.297550	3810.800000
1361.338184	3637.000000
1362.378793	3461.600000
1363.419376	3208.200000
1364.459933	2898.400000
1365.500464	2598.000000
1366.540969	2302.600000
1367.581448	1990.200000
1368.621901	1732.000000
1369.662328	1488.800000
1370.702730	1287.600000
1371.743105	1117.000000
1372.783455	986.600000
1373.823778	869.000000
1374.864076	771.200000
1375.904348	702.200000
1376.944594	627.000000
1377.984814	580.000000
1379.025009	534.400000
1380.065177	495.800000
1381.105319	471.400000
1382.145436	443.400000
1383.185526	426.400000
1384.225591	420.400000
1385.265630	402.000000
1386.305643	395.800000
1387.345630	377.800000
1388.385591	378.000000
1389.425526	373.200000
1390.465435	355.800000
1391.505319	347.400000
1392.545176	329.000000
1393.585008	327.800000
1394.624814	315.400000
1395.664593	306.400000
1396.704347	299.800000
1397.744075	300.200000
1398.783777	288.000000
1399.823454	274.400000
1400.863104	266.600000
1401.902728	272.600000
1402.942327	270.200000
1403.981899	255.800000
1405.021446	251.000000
1406.060967	250.400000
1407.100462	237.400000
1408.139931	231.000000
1409.179374	232.200000
1410.218791	226.200000
1411.258182	215.600000
1412.297548	211.600000
1413.336887	214.600000
1414.376201	215.200000
1415.415489	206.200000
1416.454750	204.400000
1417.493986	201.400000
1418.533196	191.000000
1419.572380	199.400000
1420.611539	192.800000
1421.650671	196.400000
1422.689777	196.000000
1423.728858	193.200000
1424.767912	184.400000
1425.806941	181.800000
1426.845944	186.000000
1427.884921	183.000000
1428.923872	186.400000
1429.962797	182.600000
1431.001696	187.200000
1432.040569	188.600000
1433.079417	195.600000
1434.118238	191.400000
1435.157034	183.000000
1436.195803	186.400000
1437.234547	188.200000
1438.273265	191.200000
1439.311957	183.800000
1440.350623	190.200000
1441.389263	192.000000
1442.427878	195.800000
1443.466466	195.200000
1444.505029	200.800000
1445.543565	187.600000
1446.582076	190.200000
1447.620561	184.400000
1448.659019	188.800000
1449.697452	181.600000
1450.735860	190.200000
1451.774241	190.000000
1452.812596	186.600000
1453.850925	183.400000
1454.889229	183.400000
1455.927506	181.400000
1456.965758	170.600000
1458.003984	173.000000
1459.042184	176.600000
1460.080358	163.400000
1461.118506	154.800000
1462.156628	154.600000
1463.194724	154.600000
1464.232795	147.600000
1465.270839	141.400000
1466.308858	136.200000
1467.346850	133.800000
1468.384817	122.400000
1469.422758	120.600000
1470.460673	120.000000
1471.498562	107.200000
1472.536425	104.600000
1473.574263	98.200000
1474.612074	99.000000
1475.649859	92.200000
1476.687619	90.600000
1477.725353	86.400000
1478.763060	78.800000
1479.800742	74.600000
1480.838398	69.400000
1481.876028	72.400000
1482.913632	66.600000
1483.951211	67.400000
1484.988763	60.600000
1486.026290	55.000000
1487.063790	57.600000
1488.101265	46.800000
1489.138714	52.200000
1490.176136	35.800000
1491.213533	43.600000
1492.250904	46.800000
1493.288250	45.400000
1494.325569	34.800000
1495.362862	44.800000
1496.400130	46.000000
1497.437371	41.800000
1498.474587	34.600000
1499.511777	44.600000
1500.548941	36.200000
1501.586078	37.000000
1502.623191	35.200000
1503.660277	38.200000
1504.697337	41.800000
1505.734371	48.800000
1506.771380	37.200000
1507.808362	43.400000
1508.845319	39.400000
1509.882250	47.600000
1510.919155	44.400000
1511.956034	38.800000
1512.992887	55.200000
1514.029714	42.200000
1515.066515	53.200000
1516.103290	47.800000
1517.140040	47.800000
1518.176763	46.800000
1519.213461	52.400000
1520.250133	43.400000
1521.286779	54.200000
1522.323399	51.400000
1523.359993	49.200000
1524.396561	61.000000
1525.433103	52.200000
1526.469619	61.000000
1527.506110	59.400000
1528.542574	55.000000
1529.579013	60.000000
1530.615426	54.400000
1531.651813	58.800000
1532.688174	53.200000
1533.724509	51.800000
1534.760818	47.800000
1535.797101	56.800000
1536.833358	53.400000
1537.869590	61.400000
1538.905795	57.000000
1539.941975	48.600000
1540.978129	52.400000
1542.014257	48.400000
1543.050358	49.000000
1544.086435	45.000000
1545.122485	48.000000
1546.158509	46.000000
1547.194507	46.800000
1548.230480	46.200000
1549.266426	41.600000
1550.302347	41.400000
1551.338242	42.600000
1552.374110	37.400000
1553.409953	35.800000
1554.445770	32.200000
1555.481562	42.200000
1556.517327	41.600000
1557.553066	42.200000
1558.588780	34.800000
1559.624467	34.000000
1560.660129	48.800000
1561.695764	38.600000
1562.731374	39.600000
1563.766958	37.800000
1564.802516	40.800000
1565.838048	40.600000
1566.873555	37.800000
1567.909035	32.800000
1568.944489	36.200000
1569.979918	37.800000
1571.015321	41.600000
1572.050697	32.800000
1573.086048	43.000000
1574.121373	41.400000
1575.156672	38.800000
1576.191945	38.800000
1577.227192	40.000000
1578.262414	39.200000
1579.297609	35.600000
1580.332779	29.200000
1581.367922	35.600000
1582.403040	35.200000
1583.438132	38.000000
1584.473198	28.000000
1585.508238	32.200000
1586.543252	25.600000
1587.578240	23.600000
1588.613202	22.600000
1589.648139	22.800000
1590.683049	23.800000
1591.717934	19.600000
1592.752793	12.400000
1593.787626	9.600000
1594.822433	11.400000
1595.857214	11.200000
1596.891969	6.600000
1597.926698	7.600000
1598.961401	7.200000
1599.996079	3.800000
1601.030730	-0.200000
1602.065356	7.400000
1603.099955	1.000000
1604.134529	-3.800000
