# Supplementary material for: Formation of organic color centers in air-suspended carbon nanotubes using vapor-phase reaction
Source: Nat Commun. 2022 May 20;13:2814. doi: 10.1038/s41467-022-30508-z (PMC9123200; doi:10.1038/s41467-022-30508-z)
Supplement: Supplementary file 3 — Source Data [file 41467_2022_30508_MOESM3_ESM.zip › Source Data/Figure 2/a_1.46eV exc/190509SP1021 TC5-6a-40_850nm_100uW_Target_01 CW_850nm_100uW_90deg_5sec (11,7).dat]

CW_850nm_100uW_90deg_5sec	CW_850nm_100uW_90deg_5sec
1073.140136	-3.800000
1074.187893	4.800000
1075.235624	0.400000
1076.283329	2.200000
1077.331009	-0.400000
1078.378662	-1.000000
1079.426290	2.200000
1080.473892	-2.400000
1081.521468	2.800000
1082.569018	-0.800000
1083.616542	6.600000
1084.664040	1.800000
1085.711512	6.200000
1086.758958	0.400000
1087.806379	1.000000
1088.853773	-3.200000
1089.901142	3.200000
1090.948485	0.800000
1091.995801	-4.600000
1093.043092	-3.600000
1094.090357	5.200000
1095.137597	4.800000
1096.184810	4.800000
1097.231997	5.200000
1098.279159	3.600000
1099.326294	3.800000
1100.373404	-1.000000
1101.420487	7.000000
1102.467545	0.800000
1103.514577	5.000000
1104.561583	-5.400000
1105.608563	4.600000
1106.655518	4.400000
1107.702446	8.800000
1108.749348	3.800000
1109.796225	4.000000
1110.843075	5.200000
1111.889900	4.000000
1112.936699	4.200000
1113.983472	6.800000
1115.030219	6.600000
1116.076940	7.600000
1117.123635	3.600000
1118.170305	4.600000
1119.216948	3.000000
1120.263566	3.200000
1121.310157	1.000000
1122.356723	1.400000
1123.403263	2.400000
1124.449777	0.200000
1125.496265	4.200000
1126.542727	-2.400000
1127.589163	2.000000
1128.635573	-0.800000
1129.681958	3.600000
1130.728316	-0.200000
1131.774649	5.600000
1132.820956	-0.400000
1133.867236	-0.600000
1134.913491	-4.000000
1135.959720	5.600000
1137.005923	0.600000
1138.052101	1.800000
1139.098252	3.400000
1140.144377	1.000000
1141.190477	10.600000
1142.236550	0.400000
1143.282598	5.800000
1144.328620	1.400000
1145.374616	-2.600000
1146.420586	8.400000
1147.466530	4.000000
1148.512448	3.200000
1149.558341	-1.800000
1150.604207	2.800000
1151.650047	6.200000
1152.695862	-2.600000
1153.741651	6.200000
1154.787414	0.200000
1155.833150	8.600000
1156.878861	6.200000
1157.924547	2.800000
1158.970206	3.400000
1160.015839	3.800000
1161.061446	2.400000
1162.107028	-1.600000
1163.152584	-0.200000
1164.198113	0.600000
1165.243617	3.800000
1166.289095	6.400000
1167.334547	-0.600000
1168.379973	-0.400000
1169.425373	4.200000
1170.470748	3.600000
1171.516096	2.400000
1172.561418	0.800000
1173.606715	0.800000
1174.651986	0.600000
1175.697231	0.400000
1176.742449	3.600000
1177.787642	7.200000
1178.832810	-0.800000
1179.877951	2.200000
1180.923066	5.400000
1181.968155	-0.600000
1183.013219	5.600000
1184.058257	3.800000
1185.103268	6.800000
1186.148254	7.200000
1187.193214	1.800000
1188.238148	-0.400000
1189.283056	1.200000
1190.327938	-1.600000
1191.372794	6.400000
1192.417625	-0.200000
1193.462429	4.800000
1194.507208	3.600000
1195.551961	-4.800000
1196.596687	2.000000
1197.641388	0.800000
1198.686063	3.800000
1199.730712	2.400000
1200.775336	5.000000
1201.819933	-2.000000
1202.864504	6.600000
1203.909050	4.000000
1204.953569	-3.000000
1205.998063	8.800000
1207.042531	-3.200000
1208.086973	1.400000
1209.131389	3.400000
1210.175779	0.000000
1211.220143	1.800000
1212.264481	8.600000
1213.308794	-5.600000
1214.353080	9.600000
1215.397341	6.400000
1216.441575	6.600000
1217.485784	-0.600000
1218.529967	2.200000
1219.574124	0.800000
1220.618255	2.400000
1221.662360	0.400000
1222.706439	-4.800000
1223.750493	-8.400000
1224.794520	2.000000
1225.838522	4.800000
1226.882498	1.000000
1227.926447	3.800000
1228.970371	2.800000
1230.014269	-5.800000
1231.058141	2.000000
1232.101987	-3.600000
1233.145808	-2.400000
1234.189602	-0.600000
1235.233371	-0.400000
1236.277113	6.800000
1237.320830	-5.000000
1238.364521	-1.400000
1239.408185	0.800000
1240.451824	0.400000
1241.495437	6.600000
1242.539025	4.800000
1243.582586	3.400000
1244.626121	0.800000
1245.669631	-1.000000
1246.713114	3.000000
1247.756572	1.000000
1248.800004	5.200000
1249.843410	7.800000
1250.886790	7.600000
1251.930144	6.400000
1252.973472	7.600000
1254.016774	5.400000
1255.060050	10.400000
1256.103301	6.000000
1257.146525	4.400000
1258.189724	13.800000
1259.232897	-0.600000
1260.276044	2.600000
1261.319165	10.000000
1262.362260	5.200000
1263.405329	-2.400000
1264.448372	6.800000
1265.491390	5.200000
1266.534381	1.400000
1267.577347	3.800000
1268.620286	-2.000000
1269.663200	3.200000
1270.706088	7.000000
1271.748950	7.200000
1272.791786	0.400000
1273.834596	4.200000
1274.877380	11.800000
1275.920139	10.800000
1276.962871	3.000000
1278.005578	3.600000
1279.048258	6.200000
1280.090913	4.600000
1281.133542	5.400000
1282.176145	8.800000
1283.218722	7.000000
1284.261273	1.400000
1285.303798	8.200000
1286.346298	3.400000
1287.388771	2.200000
1288.431219	7.600000
1289.473640	7.600000
1290.516036	11.800000
1291.558406	-1.000000
1292.600750	0.000000
1293.643068	2.800000
1294.685360	4.000000
1295.727626	4.400000
1296.769867	4.000000
1297.812081	9.600000
1298.854270	8.600000
1299.896432	1.600000
1300.938569	7.200000
1301.980680	9.400000
1303.022765	7.800000
1304.064824	6.600000
1305.106857	9.400000
1306.148864	10.200000
1307.190846	4.600000
1308.232801	6.400000
1309.274731	2.000000
1310.316634	2.400000
1311.358512	-0.400000
1312.400364	3.200000
1313.442190	13.400000
1314.483990	-0.400000
1315.525764	5.200000
1316.567512	4.200000
1317.609234	-1.200000
1318.650931	4.000000
1319.692601	2.800000
1320.734246	11.800000
1321.775865	11.800000
1322.817458	3.000000
1323.859025	7.400000
1324.900566	11.600000
1325.942081	11.600000
1326.983570	3.400000
1328.025033	1.000000
1329.066471	6.200000
1330.107882	9.400000
1331.149268	5.800000
1332.190628	7.400000
1333.231961	10.200000
1334.273269	15.200000
1335.314551	18.600000
1336.355808	10.600000
1337.397038	15.000000
1338.438242	17.200000
1339.479420	8.600000
1340.520573	11.200000
1341.561700	19.800000
1342.602800	10.800000
1343.643875	11.000000
1344.684924	22.800000
1345.725947	14.200000
1346.766944	13.800000
1347.807916	18.000000
1348.848861	20.600000
1349.889780	23.200000
1350.930674	21.800000
1351.971541	23.600000
1353.012383	24.600000
1354.053199	25.200000
1355.093989	31.800000
1356.134753	23.600000
1357.175491	24.800000
1358.216203	33.600000
1359.256890	34.000000
1360.297550	41.400000
1361.338184	39.600000
1362.378793	44.200000
1363.419376	43.800000
1364.459933	44.800000
1365.500464	50.600000
1366.540969	36.000000
1367.581448	46.200000
1368.621901	42.200000
1369.662328	42.800000
1370.702730	45.400000
1371.743105	37.200000
1372.783455	50.200000
1373.823778	44.200000
1374.864076	40.600000
1375.904348	39.400000
1376.944594	44.200000
1377.984814	39.800000
1379.025009	43.000000
1380.065177	42.600000
1381.105319	45.600000
1382.145436	43.000000
1383.185526	48.000000
1384.225591	50.600000
1385.265630	47.800000
1386.305643	57.400000
1387.345630	67.800000
1388.385591	66.800000
1389.425526	75.200000
1390.465435	74.800000
1391.505319	83.200000
1392.545176	86.800000
1393.585008	99.600000
1394.624814	100.000000
1395.664593	108.600000
1396.704347	119.400000
1397.744075	135.000000
1398.783777	138.000000
1399.823454	155.600000
1400.863104	163.200000
1401.902728	173.800000
1402.942327	204.400000
1403.981899	207.000000
1405.021446	238.000000
1406.060967	257.000000
1407.100462	285.400000
1408.139931	314.600000
1409.179374	350.200000
1410.218791	388.800000
1411.258182	433.800000
1412.297548	490.200000
1413.336887	542.800000
1414.376201	611.200000
1415.415489	687.800000
1416.454750	783.600000
1417.493986	880.000000
1418.533196	1001.800000
1419.572380	1140.000000
1420.611539	1291.400000
1421.650671	1468.400000
1422.689777	1655.800000
1423.728858	1841.600000
1424.767912	2078.600000
1425.806941	2296.200000
1426.845944	2508.200000
1427.884921	2743.200000
1428.923872	2911.600000
1429.962797	3067.200000
1431.001696	3138.200000
1432.040569	3147.200000
1433.079417	3083.000000
1434.118238	2937.200000
1435.157034	2725.000000
1436.195803	2489.000000
1437.234547	2196.400000
1438.273265	1929.200000
1439.311957	1652.800000
1440.350623	1381.200000
1441.389263	1160.200000
1442.427878	960.200000
1443.466466	786.800000
1444.505029	656.600000
1445.543565	536.800000
1446.582076	456.200000
1447.620561	371.200000
1448.659019	310.400000
1449.697452	270.000000
1450.735860	240.400000
1451.774241	205.000000
1452.812596	188.600000
1453.850925	170.600000
1454.889229	157.200000
1455.927506	137.600000
1456.965758	127.000000
1458.003984	129.800000
1459.042184	130.000000
1460.080358	114.600000
1461.118506	119.400000
1462.156628	105.400000
1463.194724	104.600000
1464.232795	101.600000
1465.270839	101.200000
1466.308858	102.600000
1467.346850	100.800000
1468.384817	103.400000
1469.422758	95.000000
1470.460673	107.200000
1471.498562	96.400000
1472.536425	103.600000
1473.574263	102.800000
1474.612074	93.000000
1475.649859	99.600000
1476.687619	96.200000
1477.725353	98.400000
1478.763060	89.600000
1479.800742	90.600000
1480.838398	82.600000
1481.876028	83.600000
1482.913632	79.200000
1483.951211	79.800000
1484.988763	76.000000
1486.026290	74.000000
1487.063790	71.400000
1488.101265	71.000000
1489.138714	72.000000
1490.176136	72.000000
1491.213533	72.400000
1492.250904	74.800000
1493.288250	73.200000
1494.325569	71.800000
1495.362862	68.000000
1496.400130	66.000000
1497.437371	62.800000
1498.474587	59.000000
1499.511777	57.200000
1500.548941	57.400000
1501.586078	48.600000
1502.623191	50.000000
1503.660277	52.800000
1504.697337	45.600000
1505.734371	43.800000
1506.771380	47.800000
1507.808362	40.600000
1508.845319	41.800000
1509.882250	36.400000
1510.919155	32.800000
1511.956034	34.200000
1512.992887	39.800000
1514.029714	36.200000
1515.066515	33.400000
1516.103290	31.600000
1517.140040	27.000000
1518.176763	21.400000
1519.213461	25.800000
1520.250133	23.200000
1521.286779	23.400000
1522.323399	26.400000
1523.359993	17.400000
1524.396561	22.800000
1525.433103	20.200000
1526.469619	25.800000
1527.506110	10.200000
1528.542574	18.600000
1529.579013	10.400000
1530.615426	15.600000
1531.651813	10.800000
1532.688174	8.200000
1533.724509	11.000000
1534.760818	16.200000
1535.797101	12.400000
1536.833358	13.600000
1537.869590	2.600000
1538.905795	6.400000
1539.941975	17.400000
1540.978129	11.800000
1542.014257	9.800000
1543.050358	12.200000
1544.086435	2.200000
1545.122485	5.000000
1546.158509	10.400000
1547.194507	3.400000
1548.230480	5.000000
1549.266426	7.800000
1550.302347	-2.000000
1551.338242	7.600000
1552.374110	-0.200000
1553.409953	1.400000
1554.445770	4.600000
1555.481562	5.400000
1556.517327	-1.600000
1557.553066	6.600000
1558.588780	0.800000
1559.624467	8.400000
1560.660129	5.000000
1561.695764	-0.600000
1562.731374	5.000000
1563.766958	8.800000
1564.802516	7.400000
1565.838048	6.200000
1566.873555	4.600000
1567.909035	3.600000
1568.944489	4.400000
1569.979918	2.800000
1571.015321	5.000000
1572.050697	3.400000
1573.086048	4.200000
1574.121373	10.000000
1575.156672	1.000000
1576.191945	1.400000
1577.227192	5.600000
1578.262414	5.800000
1579.297609	2.200000
1580.332779	6.400000
1581.367922	7.400000
1582.403040	10.400000
1583.438132	0.600000
1584.473198	-1.200000
1585.508238	1.200000
1586.543252	-4.600000
1587.578240	-1.200000
1588.613202	1.200000
1589.648139	-3.400000
1590.683049	0.800000
1591.717934	1.000000
1592.752793	-8.400000
1593.787626	0.200000
1594.822433	-4.800000
1595.857214	1.800000
1596.891969	1.000000
1597.926698	-3.400000
1598.961401	1.200000
1599.996079	-4.800000
1601.030730	1.000000
1602.065356	-10.800000
1603.099955	-1.400000
1604.134529	-0.800000
