# Supplementary material for: Formation of organic color centers in air-suspended carbon nanotubes using vapor-phase reaction
Source: Nat Commun. 2022 May 20;13:2814. doi: 10.1038/s41467-022-30508-z (PMC9123200; doi:10.1038/s41467-022-30508-z)
Supplement: Supplementary file 3 — Source Data [file 41467_2022_30508_MOESM3_ESM.zip › Source Data/Figure 2/a_1.46eV exc/190509SP700 TC5-6a-40_850nm_100uW_Target_01 CW_850nm_100uW_90deg_5sec (10,8).dat]

CW_850nm_100uW_90deg_5sec	CW_850nm_100uW_90deg_5sec
1073.140136	2.200000
1074.187893	-0.800000
1075.235624	3.200000
1076.283329	-3.000000
1077.331009	1.800000
1078.378662	0.000000
1079.426290	6.800000
1080.473892	6.400000
1081.521468	-0.200000
1082.569018	1.200000
1083.616542	3.200000
1084.664040	3.400000
1085.711512	3.800000
1086.758958	3.600000
1087.806379	0.400000
1088.853773	-1.600000
1089.901142	7.200000
1090.948485	1.400000
1091.995801	5.400000
1093.043092	2.000000
1094.090357	-0.800000
1095.137597	0.800000
1096.184810	0.400000
1097.231997	4.400000
1098.279159	2.000000
1099.326294	4.000000
1100.373404	-7.200000
1101.420487	0.600000
1102.467545	5.000000
1103.514577	1.000000
1104.561583	1.800000
1105.608563	5.400000
1106.655518	-0.200000
1107.702446	3.400000
1108.749348	3.600000
1109.796225	0.600000
1110.843075	2.800000
1111.889900	3.600000
1112.936699	7.400000
1113.983472	-2.200000
1115.030219	7.600000
1116.076940	-2.600000
1117.123635	-1.000000
1118.170305	3.800000
1119.216948	4.600000
1120.263566	8.400000
1121.310157	6.400000
1122.356723	5.800000
1123.403263	2.600000
1124.449777	3.200000
1125.496265	6.200000
1126.542727	2.600000
1127.589163	11.400000
1128.635573	4.600000
1129.681958	4.400000
1130.728316	5.400000
1131.774649	12.000000
1132.820956	2.000000
1133.867236	3.600000
1134.913491	-3.000000
1135.959720	0.200000
1137.005923	0.400000
1138.052101	10.200000
1139.098252	8.400000
1140.144377	4.600000
1141.190477	11.600000
1142.236550	3.600000
1143.282598	2.000000
1144.328620	9.400000
1145.374616	-1.600000
1146.420586	7.200000
1147.466530	4.400000
1148.512448	1.400000
1149.558341	5.200000
1150.604207	2.800000
1151.650047	4.800000
1152.695862	1.600000
1153.741651	0.800000
1154.787414	2.400000
1155.833150	8.400000
1156.878861	5.400000
1157.924547	2.800000
1158.970206	6.200000
1160.015839	1.800000
1161.061446	6.400000
1162.107028	5.600000
1163.152584	5.400000
1164.198113	8.400000
1165.243617	11.400000
1166.289095	2.600000
1167.334547	5.400000
1168.379973	1.400000
1169.425373	4.000000
1170.470748	1.600000
1171.516096	3.200000
1172.561418	-2.800000
1173.606715	-1.200000
1174.651986	0.600000
1175.697231	10.200000
1176.742449	3.400000
1177.787642	3.600000
1178.832810	3.600000
1179.877951	11.800000
1180.923066	2.200000
1181.968155	2.000000
1183.013219	10.400000
1184.058257	5.600000
1185.103268	1.800000
1186.148254	3.000000
1187.193214	7.400000
1188.238148	2.600000
1189.283056	7.000000
1190.327938	3.200000
1191.372794	9.000000
1192.417625	5.200000
1193.462429	6.400000
1194.507208	3.200000
1195.551961	10.000000
1196.596687	1.200000
1197.641388	-1.800000
1198.686063	3.400000
1199.730712	7.400000
1200.775336	9.600000
1201.819933	0.200000
1202.864504	-2.400000
1203.909050	1.600000
1204.953569	4.600000
1205.998063	3.000000
1207.042531	2.600000
1208.086973	1.800000
1209.131389	9.400000
1210.175779	11.400000
1211.220143	-3.200000
1212.264481	-2.200000
1213.308794	9.600000
1214.353080	-0.200000
1215.397341	0.200000
1216.441575	1.400000
1217.485784	3.600000
1218.529967	0.800000
1219.574124	6.000000
1220.618255	5.600000
1221.662360	-3.400000
1222.706439	-0.800000
1223.750493	5.600000
1224.794520	3.600000
1225.838522	0.000000
1226.882498	7.000000
1227.926447	1.400000
1228.970371	2.400000
1230.014269	3.800000
1231.058141	5.400000
1232.101987	6.000000
1233.145808	4.000000
1234.189602	-2.400000
1235.233371	-2.800000
1236.277113	-3.200000
1237.320830	-1.400000
1238.364521	7.400000
1239.408185	2.800000
1240.451824	3.200000
1241.495437	-0.200000
1242.539025	7.400000
1243.582586	4.000000
1244.626121	-4.600000
1245.669631	0.400000
1246.713114	0.600000
1247.756572	1.200000
1248.800004	3.600000
1249.843410	2.800000
1250.886790	0.600000
1251.930144	-1.200000
1252.973472	-1.800000
1254.016774	-3.600000
1255.060050	3.400000
1256.103301	1.600000
1257.146525	-5.000000
1258.189724	-6.400000
1259.232897	-0.800000
1260.276044	-0.600000
1261.319165	-0.600000
1262.362260	2.600000
1263.405329	3.400000
1264.448372	0.800000
1265.491390	-1.600000
1266.534381	2.200000
1267.577347	2.400000
1268.620286	0.600000
1269.663200	4.600000
1270.706088	-0.400000
1271.748950	-1.600000
1272.791786	2.400000
1273.834596	3.000000
1274.877380	-3.000000
1275.920139	5.400000
1276.962871	5.400000
1278.005578	0.200000
1279.048258	0.400000
1280.090913	0.000000
1281.133542	-4.800000
1282.176145	-1.400000
1283.218722	-0.400000
1284.261273	1.800000
1285.303798	5.200000
1286.346298	0.800000
1287.388771	2.000000
1288.431219	2.000000
1289.473640	-2.400000
1290.516036	2.400000
1291.558406	1.800000
1292.600750	8.000000
1293.643068	1.600000
1294.685360	6.000000
1295.727626	2.600000
1296.769867	4.400000
1297.812081	2.800000
1298.854270	3.000000
1299.896432	3.400000
1300.938569	-1.200000
1301.980680	1.600000
1303.022765	-1.600000
1304.064824	2.000000
1305.106857	5.200000
1306.148864	-0.400000
1307.190846	6.000000
1308.232801	1.200000
1309.274731	5.800000
1310.316634	8.400000
1311.358512	1.200000
1312.400364	-2.200000
1313.442190	0.600000
1314.483990	-1.400000
1315.525764	-3.200000
1316.567512	-0.200000
1317.609234	2.200000
1318.650931	1.200000
1319.692601	3.000000
1320.734246	3.200000
1321.775865	-6.600000
1322.817458	4.400000
1323.859025	3.000000
1324.900566	9.400000
1325.942081	4.000000
1326.983570	7.600000
1328.025033	1.000000
1329.066471	6.400000
1330.107882	2.600000
1331.149268	6.200000
1332.190628	5.000000
1333.231961	6.000000
1334.273269	2.000000
1335.314551	7.200000
1336.355808	3.000000
1337.397038	8.000000
1338.438242	1.400000
1339.479420	4.000000
1340.520573	3.600000
1341.561700	0.800000
1342.602800	6.600000
1343.643875	4.400000
1344.684924	7.400000
1345.725947	4.400000
1346.766944	4.200000
1347.807916	-2.000000
1348.848861	-1.600000
1349.889780	-0.400000
1350.930674	4.800000
1351.971541	8.400000
1353.012383	4.600000
1354.053199	10.800000
1355.093989	5.600000
1356.134753	6.000000
1357.175491	7.200000
1358.216203	6.400000
1359.256890	6.000000
1360.297550	1.600000
1361.338184	6.200000
1362.378793	4.000000
1363.419376	9.600000
1364.459933	5.200000
1365.500464	8.400000
1366.540969	11.400000
1367.581448	9.400000
1368.621901	12.400000
1369.662328	10.200000
1370.702730	5.200000
1371.743105	9.000000
1372.783455	12.400000
1373.823778	9.400000
1374.864076	11.000000
1375.904348	6.600000
1376.944594	5.000000
1377.984814	3.800000
1379.025009	7.000000
1380.065177	4.400000
1381.105319	2.600000
1382.145436	8.200000
1383.185526	3.000000
1384.225591	5.600000
1385.265630	9.000000
1386.305643	2.800000
1387.345630	8.600000
1388.385591	5.800000
1389.425526	6.200000
1390.465435	8.000000
1391.505319	10.800000
1392.545176	8.600000
1393.585008	14.400000
1394.624814	7.200000
1395.664593	10.800000
1396.704347	10.800000
1397.744075	1.600000
1398.783777	9.000000
1399.823454	13.800000
1400.863104	16.600000
1401.902728	8.000000
1402.942327	10.200000
1403.981899	8.000000
1405.021446	16.000000
1406.060967	7.200000
1407.100462	8.800000
1408.139931	20.800000
1409.179374	14.400000
1410.218791	21.000000
1411.258182	19.000000
1412.297548	21.600000
1413.336887	18.600000
1414.376201	15.800000
1415.415489	22.400000
1416.454750	27.600000
1417.493986	24.600000
1418.533196	31.200000
1419.572380	32.200000
1420.611539	35.200000
1421.650671	33.200000
1422.689777	40.600000
1423.728858	44.800000
1424.767912	47.200000
1425.806941	49.400000
1426.845944	55.800000
1427.884921	63.000000
1428.923872	57.800000
1429.962797	74.400000
1431.001696	75.000000
1432.040569	82.000000
1433.079417	92.800000
1434.118238	103.000000
1435.157034	103.800000
1436.195803	117.400000
1437.234547	122.800000
1438.273265	135.600000
1439.311957	145.400000
1440.350623	156.800000
1441.389263	165.400000
1442.427878	178.600000
1443.466466	192.200000
1444.505029	211.800000
1445.543565	231.200000
1446.582076	262.200000
1447.620561	288.400000
1448.659019	325.800000
1449.697452	361.800000
1450.735860	408.600000
1451.774241	461.200000
1452.812596	522.200000
1453.850925	585.000000
1454.889229	669.600000
1455.927506	761.200000
1456.965758	854.600000
1458.003984	970.000000
1459.042184	1083.200000
1460.080358	1202.400000
1461.118506	1337.800000
1462.156628	1467.400000
1463.194724	1574.000000
1464.232795	1667.200000
1465.270839	1741.000000
1466.308858	1762.200000
1467.346850	1749.000000
1468.384817	1685.800000
1469.422758	1579.000000
1470.460673	1446.600000
1471.498562	1293.000000
1472.536425	1136.000000
1473.574263	973.600000
1474.612074	832.000000
1475.649859	687.400000
1476.687619	574.200000
1477.725353	465.600000
1478.763060	398.400000
1479.800742	320.600000
1480.838398	273.000000
1481.876028	227.200000
1482.913632	192.400000
1483.951211	165.600000
1484.988763	143.600000
1486.026290	126.800000
1487.063790	106.400000
1488.101265	96.600000
1489.138714	90.800000
1490.176136	86.600000
1491.213533	80.600000
1492.250904	74.400000
1493.288250	60.800000
1494.325569	63.000000
1495.362862	52.600000
1496.400130	47.800000
1497.437371	58.200000
1498.474587	46.600000
1499.511777	41.400000
1500.548941	45.400000
1501.586078	45.400000
1502.623191	46.000000
1503.660277	45.400000
1504.697337	44.200000
1505.734371	36.800000
1506.771380	38.200000
1507.808362	35.400000
1508.845319	35.400000
1509.882250	33.400000
1510.919155	37.600000
1511.956034	41.400000
1512.992887	31.000000
1514.029714	29.800000
1515.066515	27.400000
1516.103290	35.800000
1517.140040	33.400000
1518.176763	30.200000
1519.213461	29.400000
1520.250133	21.200000
1521.286779	34.000000
1522.323399	30.000000
1523.359993	26.200000
1524.396561	34.200000
1525.433103	25.800000
1526.469619	27.800000
1527.506110	27.200000
1528.542574	32.800000
1529.579013	39.600000
1530.615426	27.800000
1531.651813	30.400000
1532.688174	35.800000
1533.724509	35.400000
1534.760818	33.000000
1535.797101	32.200000
1536.833358	28.600000
1537.869590	39.600000
1538.905795	37.200000
1539.941975	38.000000
1540.978129	38.400000
1542.014257	30.800000
1543.050358	42.000000
1544.086435	34.600000
1545.122485	39.800000
1546.158509	37.800000
1547.194507	39.200000
1548.230480	41.800000
1549.266426	37.000000
1550.302347	37.200000
1551.338242	43.200000
1552.374110	39.600000
1553.409953	43.600000
1554.445770	41.200000
1555.481562	47.000000
1556.517327	41.600000
1557.553066	41.600000
1558.588780	43.000000
1559.624467	45.000000
1560.660129	35.400000
1561.695764	34.200000
1562.731374	38.200000
1563.766958	30.000000
1564.802516	35.000000
1565.838048	26.800000
1566.873555	35.000000
1567.909035	25.200000
1568.944489	21.800000
1569.979918	25.800000
1571.015321	33.400000
1572.050697	24.200000
1573.086048	19.000000
1574.121373	19.400000
1575.156672	24.000000
1576.191945	21.200000
1577.227192	14.400000
1578.262414	12.800000
1579.297609	19.800000
1580.332779	16.600000
1581.367922	15.000000
1582.403040	5.800000
1583.438132	16.000000
1584.473198	14.400000
1585.508238	10.600000
1586.543252	8.000000
1587.578240	5.800000
1588.613202	10.600000
1589.648139	5.600000
1590.683049	7.800000
1591.717934	1.800000
1592.752793	5.400000
1593.787626	-6.800000
1594.822433	-4.000000
1595.857214	4.200000
1596.891969	-4.200000
1597.926698	10.200000
1598.961401	-3.600000
1599.996079	0.000000
1601.030730	-3.600000
1602.065356	0.000000
1603.099955	-6.200000
1604.134529	0.000000
