# Supplementary material for: Formation of organic color centers in air-suspended carbon nanotubes using vapor-phase reaction
Source: Nat Commun. 2022 May 20;13:2814. doi: 10.1038/s41467-022-30508-z (PMC9123200; doi:10.1038/s41467-022-30508-z)
Supplement: Supplementary file 3 — Source Data [file 41467_2022_30508_MOESM3_ESM.zip › Source Data/Figure 2/b_1.59eV exc/190425SP001 TC5-6a-40_Target_02 CW_780nm_100uW_90deg_5sec (11,3).dat]

CW_780nm_100uW_90deg_5sec	CW_780nm_100uW_90deg_5sec
1073.140136	2.400000
1074.187893	4.200000
1075.235624	4.200000
1076.283329	4.800000
1077.331009	6.400000
1078.378662	7.000000
1079.426290	1.600000
1080.473892	6.200000
1081.521468	-0.400000
1082.569018	-1.800000
1083.616542	0.400000
1084.664040	-4.000000
1085.711512	0.600000
1086.758958	0.800000
1087.806379	2.800000
1088.853773	5.800000
1089.901142	7.400000
1090.948485	5.000000
1091.995801	12.000000
1093.043092	6.400000
1094.090357	11.600000
1095.137597	14.600000
1096.184810	13.000000
1097.231997	16.800000
1098.279159	11.400000
1099.326294	12.600000
1100.373404	14.400000
1101.420487	16.200000
1102.467545	22.200000
1103.514577	9.200000
1104.561583	21.000000
1105.608563	21.000000
1106.655518	22.400000
1107.702446	26.600000
1108.749348	21.200000
1109.796225	24.800000
1110.843075	23.200000
1111.889900	33.200000
1112.936699	39.600000
1113.983472	29.200000
1115.030219	45.200000
1116.076940	45.400000
1117.123635	46.800000
1118.170305	55.600000
1119.216948	58.200000
1120.263566	58.600000
1121.310157	75.800000
1122.356723	78.600000
1123.403263	80.200000
1124.449777	86.000000
1125.496265	94.800000
1126.542727	106.600000
1127.589163	117.000000
1128.635573	130.200000
1129.681958	139.000000
1130.728316	157.800000
1131.774649	173.600000
1132.820956	192.200000
1133.867236	212.400000
1134.913491	242.800000
1135.959720	264.800000
1137.005923	293.600000
1138.052101	319.600000
1139.098252	346.600000
1140.144377	368.400000
1141.190477	403.600000
1142.236550	445.000000
1143.282598	503.000000
1144.328620	563.000000
1145.374616	629.600000
1146.420586	701.200000
1147.466530	778.600000
1148.512448	852.400000
1149.558341	946.800000
1150.604207	1043.800000
1151.650047	1170.800000
1152.695862	1316.000000
1153.741651	1489.800000
1154.787414	1701.200000
1155.833150	1933.600000
1156.878861	2209.000000
1157.924547	2524.400000
1158.970206	2890.200000
1160.015839	3327.000000
1161.061446	3793.000000
1162.107028	4289.200000
1163.152584	4840.200000
1164.198113	5352.000000
1165.243617	5850.800000
1166.289095	6247.800000
1167.334547	6548.600000
1168.379973	6660.400000
1169.425373	6583.600000
1170.470748	6378.400000
1171.516096	5995.200000
1172.561418	5475.600000
1173.606715	4910.000000
1174.651986	4300.400000
1175.697231	3710.800000
1176.742449	3165.400000
1177.787642	2663.400000
1178.832810	2219.400000
1179.877951	1868.800000
1180.923066	1566.400000
1181.968155	1333.800000
1183.013219	1148.800000
1184.058257	989.600000
1185.103268	863.000000
1186.148254	774.000000
1187.193214	697.200000
1188.238148	636.400000
1189.283056	581.800000
1190.327938	544.400000
1191.372794	510.600000
1192.417625	488.400000
1193.462429	455.200000
1194.507208	430.200000
1195.551961	400.600000
1196.596687	395.000000
1197.641388	383.200000
1198.686063	366.600000
1199.730712	354.800000
1200.775336	349.800000
1201.819933	336.600000
1202.864504	330.800000
1203.909050	322.600000
1204.953569	318.600000
1205.998063	307.600000
1207.042531	314.000000
1208.086973	304.200000
1209.131389	305.200000
1210.175779	297.800000
1211.220143	295.000000
1212.264481	297.600000
1213.308794	304.400000
1214.353080	305.600000
1215.397341	304.800000
1216.441575	303.400000
1217.485784	308.200000
1218.529967	306.000000
1219.574124	302.800000
1220.618255	309.200000
1221.662360	305.200000
1222.706439	302.600000
1223.750493	314.000000
1224.794520	313.800000
1225.838522	308.200000
1226.882498	308.200000
1227.926447	303.400000
1228.970371	300.400000
1230.014269	289.800000
1231.058141	282.800000
1232.101987	286.000000
1233.145808	272.600000
1234.189602	271.400000
1235.233371	274.600000
1236.277113	270.000000
1237.320830	270.600000
1238.364521	263.400000
1239.408185	265.400000
1240.451824	264.800000
1241.495437	264.400000
1242.539025	267.200000
1243.582586	280.000000
1244.626121	281.200000
1245.669631	294.600000
1246.713114	303.600000
1247.756572	306.000000
1248.800004	320.000000
1249.843410	342.600000
1250.886790	353.600000
1251.930144	364.400000
1252.973472	374.200000
1254.016774	403.200000
1255.060050	417.000000
1256.103301	434.000000
1257.146525	449.200000
1258.189724	476.600000
1259.232897	500.600000
1260.276044	523.200000
1261.319165	543.000000
1262.362260	569.000000
1263.405329	592.200000
1264.448372	609.600000
1265.491390	634.400000
1266.534381	658.400000
1267.577347	685.200000
1268.620286	714.800000
1269.663200	737.400000
1270.706088	753.000000
1271.748950	778.000000
1272.791786	806.600000
1273.834596	828.600000
1274.877380	834.800000
1275.920139	861.800000
1276.962871	878.800000
1278.005578	877.800000
1279.048258	884.800000
1280.090913	875.800000
1281.133542	871.800000
1282.176145	863.200000
1283.218722	848.000000
1284.261273	836.800000
1285.303798	829.000000
1286.346298	810.600000
1287.388771	789.800000
1288.431219	783.000000
1289.473640	771.400000
1290.516036	757.200000
1291.558406	735.200000
1292.600750	725.600000
1293.643068	710.200000
1294.685360	693.800000
1295.727626	680.400000
1296.769867	661.200000
1297.812081	648.600000
1298.854270	624.400000
1299.896432	610.200000
1300.938569	591.400000
1301.980680	565.600000
1303.022765	557.000000
1304.064824	531.800000
1305.106857	510.200000
1306.148864	497.600000
1307.190846	481.200000
1308.232801	467.800000
1309.274731	441.800000
1310.316634	433.400000
1311.358512	425.200000
1312.400364	400.400000
1313.442190	386.000000
1314.483990	368.000000
1315.525764	350.600000
1316.567512	339.800000
1317.609234	327.800000
1318.650931	304.600000
1319.692601	300.400000
1320.734246	291.200000
1321.775865	281.400000
1322.817458	277.600000
1323.859025	269.800000
1324.900566	268.800000
1325.942081	258.600000
1326.983570	259.200000
1328.025033	249.200000
1329.066471	250.400000
1330.107882	252.800000
1331.149268	239.000000
1332.190628	235.200000
1333.231961	239.800000
1334.273269	238.800000
1335.314551	233.400000
1336.355808	231.000000
1337.397038	227.800000
1338.438242	232.800000
1339.479420	231.600000
1340.520573	233.000000
1341.561700	228.000000
1342.602800	234.400000
1343.643875	229.800000
1344.684924	216.800000
1345.725947	220.000000
1346.766944	229.600000
1347.807916	224.200000
1348.848861	220.200000
1349.889780	225.000000
1350.930674	220.200000
1351.971541	225.200000
1353.012383	230.200000
1354.053199	217.000000
1355.093989	215.800000
1356.134753	219.000000
1357.175491	216.800000
1358.216203	219.200000
1359.256890	214.600000
1360.297550	219.600000
1361.338184	216.000000
1362.378793	214.800000
1363.419376	220.200000
1364.459933	217.600000
1365.500464	219.400000
1366.540969	214.000000
1367.581448	207.800000
1368.621901	202.400000
1369.662328	202.200000
1370.702730	205.400000
1371.743105	203.800000
1372.783455	200.400000
1373.823778	196.600000
1374.864076	181.000000
1375.904348	174.600000
1376.944594	165.000000
1377.984814	162.400000
1379.025009	167.200000
1380.065177	147.200000
1381.105319	143.400000
1382.145436	141.800000
1383.185526	135.800000
1384.225591	130.400000
1385.265630	126.400000
1386.305643	114.400000
1387.345630	116.400000
1388.385591	113.800000
1389.425526	107.800000
1390.465435	107.400000
1391.505319	106.000000
1392.545176	108.600000
1393.585008	101.000000
1394.624814	91.600000
1395.664593	97.000000
1396.704347	86.400000
1397.744075	85.800000
1398.783777	71.600000
1399.823454	79.000000
1400.863104	74.400000
1401.902728	74.800000
1402.942327	73.400000
1403.981899	72.000000
1405.021446	73.600000
1406.060967	66.400000
1407.100462	75.600000
1408.139931	69.000000
1409.179374	63.400000
1410.218791	55.200000
1411.258182	65.000000
1412.297548	65.600000
1413.336887	61.400000
1414.376201	59.000000
1415.415489	64.600000
1416.454750	64.200000
1417.493986	64.600000
1418.533196	56.200000
1419.572380	59.200000
1420.611539	64.000000
1421.650671	69.000000
1422.689777	63.200000
1423.728858	72.200000
1424.767912	71.000000
1425.806941	68.000000
1426.845944	80.600000
1427.884921	84.000000
1428.923872	83.000000
1429.962797	85.200000
1431.001696	88.000000
1432.040569	88.000000
1433.079417	95.200000
1434.118238	95.200000
1435.157034	93.600000
1436.195803	86.000000
1437.234547	100.000000
1438.273265	101.400000
1439.311957	101.800000
1440.350623	108.000000
1441.389263	109.600000
1442.427878	116.800000
1443.466466	110.400000
1444.505029	115.800000
1445.543565	121.600000
1446.582076	122.200000
1447.620561	121.400000
1448.659019	125.400000
1449.697452	117.800000
1450.735860	134.600000
1451.774241	129.000000
1452.812596	129.200000
1453.850925	135.400000
1454.889229	135.800000
1455.927506	143.400000
1456.965758	133.600000
1458.003984	131.200000
1459.042184	137.000000
1460.080358	138.800000
1461.118506	135.000000
1462.156628	132.000000
1463.194724	129.000000
1464.232795	130.800000
1465.270839	134.800000
1466.308858	127.000000
1467.346850	131.600000
1468.384817	130.200000
1469.422758	118.200000
1470.460673	129.200000
1471.498562	127.400000
1472.536425	119.200000
1473.574263	115.400000
1474.612074	118.200000
1475.649859	110.800000
1476.687619	106.800000
1477.725353	99.400000
1478.763060	101.000000
1479.800742	94.600000
1480.838398	89.400000
1481.876028	91.000000
1482.913632	90.000000
1483.951211	82.400000
1484.988763	78.600000
1486.026290	78.800000
1487.063790	68.400000
1488.101265	73.600000
1489.138714	63.600000
1490.176136	69.400000
1491.213533	61.200000
1492.250904	67.600000
1493.288250	62.600000
1494.325569	60.400000
1495.362862	58.000000
1496.400130	58.800000
1497.437371	59.400000
1498.474587	50.400000
1499.511777	48.800000
1500.548941	55.400000
1501.586078	50.600000
1502.623191	48.600000
1503.660277	43.600000
1504.697337	44.000000
1505.734371	43.200000
1506.771380	41.000000
1507.808362	48.000000
1508.845319	42.800000
1509.882250	39.800000
1510.919155	44.200000
1511.956034	44.200000
1512.992887	38.200000
1514.029714	36.000000
1515.066515	39.600000
1516.103290	39.000000
1517.140040	42.600000
1518.176763	40.000000
1519.213461	32.200000
1520.250133	44.200000
1521.286779	37.000000
1522.323399	37.600000
1523.359993	41.400000
1524.396561	36.400000
1525.433103	35.800000
1526.469619	33.000000
1527.506110	36.400000
1528.542574	35.400000
1529.579013	29.800000
1530.615426	35.600000
1531.651813	25.400000
1532.688174	23.600000
1533.724509	27.600000
1534.760818	27.600000
1535.797101	24.200000
1536.833358	20.200000
1537.869590	20.200000
1538.905795	26.400000
1539.941975	21.400000
1540.978129	26.800000
1542.014257	22.800000
1543.050358	18.400000
1544.086435	17.200000
1545.122485	24.200000
1546.158509	7.800000
1547.194507	14.800000
1548.230480	14.600000
1549.266426	22.000000
1550.302347	14.200000
1551.338242	17.200000
1552.374110	19.200000
1553.409953	16.400000
1554.445770	20.000000
1555.481562	15.200000
1556.517327	15.400000
1557.553066	13.200000
1558.588780	11.400000
1559.624467	20.800000
1560.660129	9.200000
1561.695764	7.000000
1562.731374	14.000000
1563.766958	6.600000
1564.802516	10.000000
1565.838048	3.800000
1566.873555	4.600000
1567.909035	12.400000
1568.944489	8.400000
1569.979918	1.400000
1571.015321	12.200000
1572.050697	1.800000
1573.086048	2.600000
1574.121373	7.800000
1575.156672	1.800000
1576.191945	3.600000
1577.227192	7.600000
1578.262414	14.200000
1579.297609	8.600000
1580.332779	3.000000
1581.367922	4.600000
1582.403040	9.200000
1583.438132	3.000000
1584.473198	4.400000
1585.508238	-1.800000
1586.543252	5.600000
1587.578240	2.600000
1588.613202	-3.200000
1589.648139	-2.400000
1590.683049	2.000000
1591.717934	2.600000
1592.752793	-1.800000
1593.787626	-4.000000
1594.822433	-6.200000
1595.857214	-7.000000
1596.891969	-3.600000
1597.926698	-5.400000
1598.961401	-2.400000
1599.996079	-2.200000
1601.030730	-0.200000
1602.065356	-6.800000
1603.099955	-6.800000
1604.134529	-0.600000
