# Supplementary material for: Formation of organic color centers in air-suspended carbon nanotubes using vapor-phase reaction
Source: Nat Commun. 2022 May 20;13:2814. doi: 10.1038/s41467-022-30508-z (PMC9123200; doi:10.1038/s41467-022-30508-z)
Supplement: Supplementary file 3 — Source Data [file 41467_2022_30508_MOESM3_ESM.zip › Source Data/Figure 2/b_1.59eV exc/190425SP002 TC5-6a-40_Target_02 CW_780nm_100uW_90deg_5sec (10,5).dat]

CW_780nm_100uW_90deg_5sec	CW_780nm_100uW_90deg_5sec
1073.140136	-2.800000
1074.187893	1.600000
1075.235624	-0.600000
1076.283329	-3.000000
1077.331009	-3.200000
1078.378662	4.400000
1079.426290	0.400000
1080.473892	-5.000000
1081.521468	1.200000
1082.569018	-2.200000
1083.616542	-4.800000
1084.664040	1.200000
1085.711512	-6.000000
1086.758958	-1.600000
1087.806379	2.000000
1088.853773	2.400000
1089.901142	-0.600000
1090.948485	-2.800000
1091.995801	-7.400000
1093.043092	4.000000
1094.090357	-5.800000
1095.137597	-1.400000
1096.184810	3.800000
1097.231997	3.400000
1098.279159	-1.800000
1099.326294	7.800000
1100.373404	4.000000
1101.420487	-2.800000
1102.467545	3.600000
1103.514577	5.800000
1104.561583	4.000000
1105.608563	1.400000
1106.655518	6.200000
1107.702446	3.800000
1108.749348	4.000000
1109.796225	4.200000
1110.843075	6.600000
1111.889900	4.600000
1112.936699	-1.200000
1113.983472	7.000000
1115.030219	5.600000
1116.076940	9.000000
1117.123635	6.600000
1118.170305	13.000000
1119.216948	6.200000
1120.263566	10.600000
1121.310157	9.200000
1122.356723	7.800000
1123.403263	9.800000
1124.449777	9.400000
1125.496265	9.600000
1126.542727	7.800000
1127.589163	3.000000
1128.635573	14.400000
1129.681958	6.600000
1130.728316	18.200000
1131.774649	16.000000
1132.820956	7.400000
1133.867236	14.200000
1134.913491	12.000000
1135.959720	12.600000
1137.005923	23.000000
1138.052101	20.000000
1139.098252	21.000000
1140.144377	19.200000
1141.190477	23.200000
1142.236550	15.400000
1143.282598	24.000000
1144.328620	22.400000
1145.374616	21.200000
1146.420586	26.400000
1147.466530	26.800000
1148.512448	32.400000
1149.558341	33.800000
1150.604207	32.800000
1151.650047	36.400000
1152.695862	37.800000
1153.741651	39.800000
1154.787414	36.800000
1155.833150	42.200000
1156.878861	38.000000
1157.924547	47.000000
1158.970206	50.800000
1160.015839	60.000000
1161.061446	61.600000
1162.107028	60.000000
1163.152584	69.600000
1164.198113	67.200000
1165.243617	74.800000
1166.289095	78.600000
1167.334547	84.800000
1168.379973	87.200000
1169.425373	96.000000
1170.470748	107.200000
1171.516096	108.400000
1172.561418	114.600000
1173.606715	126.600000
1174.651986	135.800000
1175.697231	139.000000
1176.742449	151.800000
1177.787642	163.600000
1178.832810	180.200000
1179.877951	188.200000
1180.923066	200.600000
1181.968155	214.600000
1183.013219	244.600000
1184.058257	263.800000
1185.103268	286.600000
1186.148254	318.800000
1187.193214	344.600000
1188.238148	384.200000
1189.283056	423.200000
1190.327938	469.600000
1191.372794	522.200000
1192.417625	583.400000
1193.462429	645.600000
1194.507208	723.000000
1195.551961	804.600000
1196.596687	915.800000
1197.641388	1024.800000
1198.686063	1161.600000
1199.730712	1324.600000
1200.775336	1509.400000
1201.819933	1727.600000
1202.864504	1980.600000
1203.909050	2269.400000
1204.953569	2611.000000
1205.998063	3004.400000
1207.042531	3447.000000
1208.086973	3936.400000
1209.131389	4515.000000
1210.175779	5108.600000
1211.220143	5726.000000
1212.264481	6307.600000
1213.308794	6881.200000
1214.353080	7307.200000
1215.397341	7599.800000
1216.441575	7690.600000
1217.485784	7578.200000
1218.529967	7273.800000
1219.574124	6811.400000
1220.618255	6197.000000
1221.662360	5530.000000
1222.706439	4849.800000
1223.750493	4191.600000
1224.794520	3586.800000
1225.838522	3056.400000
1226.882498	2593.000000
1227.926447	2224.800000
1228.970371	1918.400000
1230.014269	1670.200000
1231.058141	1469.600000
1232.101987	1307.600000
1233.145808	1179.600000
1234.189602	1070.000000
1235.233371	969.200000
1236.277113	902.200000
1237.320830	827.200000
1238.364521	762.400000
1239.408185	718.200000
1240.451824	666.000000
1241.495437	623.000000
1242.539025	599.600000
1243.582586	556.600000
1244.626121	531.800000
1245.669631	503.200000
1246.713114	477.400000
1247.756572	456.600000
1248.800004	430.800000
1249.843410	414.800000
1250.886790	389.800000
1251.930144	380.400000
1252.973472	371.200000
1254.016774	354.400000
1255.060050	340.600000
1256.103301	333.400000
1257.146525	322.000000
1258.189724	310.800000
1259.232897	298.400000
1260.276044	293.200000
1261.319165	298.000000
1262.362260	288.800000
1263.405329	294.800000
1264.448372	286.600000
1265.491390	285.400000
1266.534381	281.200000
1267.577347	279.800000
1268.620286	277.800000
1269.663200	279.800000
1270.706088	279.000000
1271.748950	279.600000
1272.791786	272.200000
1273.834596	278.400000
1274.877380	278.800000
1275.920139	278.800000
1276.962871	278.200000
1278.005578	285.200000
1279.048258	280.200000
1280.090913	285.000000
1281.133542	273.600000
1282.176145	273.200000
1283.218722	278.800000
1284.261273	283.800000
1285.303798	273.200000
1286.346298	269.200000
1287.388771	274.200000
1288.431219	269.400000
1289.473640	264.400000
1290.516036	271.000000
1291.558406	277.600000
1292.600750	273.800000
1293.643068	272.600000
1294.685360	278.000000
1295.727626	294.600000
1296.769867	293.400000
1297.812081	310.000000
1298.854270	310.400000
1299.896432	328.400000
1300.938569	342.200000
1301.980680	356.200000
1303.022765	371.400000
1304.064824	386.400000
1305.106857	405.400000
1306.148864	432.400000
1307.190846	457.800000
1308.232801	481.800000
1309.274731	501.600000
1310.316634	527.200000
1311.358512	549.200000
1312.400364	575.200000
1313.442190	596.400000
1314.483990	628.600000
1315.525764	655.400000
1316.567512	658.600000
1317.609234	688.600000
1318.650931	702.000000
1319.692601	721.200000
1320.734246	737.600000
1321.775865	746.400000
1322.817458	753.800000
1323.859025	761.600000
1324.900566	767.200000
1325.942081	767.000000
1326.983570	756.400000
1328.025033	752.200000
1329.066471	744.800000
1330.107882	739.000000
1331.149268	720.600000
1332.190628	710.600000
1333.231961	684.000000
1334.273269	674.800000
1335.314551	644.400000
1336.355808	629.400000
1337.397038	603.800000
1338.438242	575.200000
1339.479420	554.800000
1340.520573	526.400000
1341.561700	504.000000
1342.602800	481.600000
1343.643875	459.400000
1344.684924	437.000000
1345.725947	403.600000
1346.766944	389.600000
1347.807916	360.000000
1348.848861	345.600000
1349.889780	332.000000
1350.930674	307.200000
1351.971541	298.800000
1353.012383	272.000000
1354.053199	259.800000
1355.093989	251.000000
1356.134753	233.800000
1357.175491	230.600000
1358.216203	213.600000
1359.256890	210.400000
1360.297550	201.200000
1361.338184	188.400000
1362.378793	189.200000
1363.419376	183.600000
1364.459933	178.600000
1365.500464	181.800000
1366.540969	177.000000
1367.581448	178.400000
1368.621901	175.200000
1369.662328	178.200000
1370.702730	180.200000
1371.743105	180.600000
1372.783455	191.200000
1373.823778	186.400000
1374.864076	189.400000
1375.904348	188.000000
1376.944594	200.400000
1377.984814	199.000000
1379.025009	202.600000
1380.065177	202.800000
1381.105319	213.200000
1382.145436	222.400000
1383.185526	229.600000
1384.225591	240.000000
1385.265630	252.600000
1386.305643	268.600000
1387.345630	272.800000
1388.385591	284.000000
1389.425526	309.600000
1390.465435	316.000000
1391.505319	318.800000
1392.545176	332.200000
1393.585008	346.000000
1394.624814	353.000000
1395.664593	363.000000
1396.704347	384.600000
1397.744075	394.600000
1398.783777	398.600000
1399.823454	409.000000
1400.863104	424.400000
1401.902728	438.200000
1402.942327	437.200000
1403.981899	443.800000
1405.021446	446.400000
1406.060967	452.400000
1407.100462	461.400000
1408.139931	451.200000
1409.179374	450.000000
1410.218791	450.800000
1411.258182	446.400000
1412.297548	444.000000
1413.336887	431.200000
1414.376201	423.200000
1415.415489	423.600000
1416.454750	406.000000
1417.493986	397.400000
1418.533196	379.000000
1419.572380	363.000000
1420.611539	353.600000
1421.650671	334.800000
1422.689777	329.000000
1423.728858	313.000000
1424.767912	293.600000
1425.806941	271.600000
1426.845944	263.000000
1427.884921	252.400000
1428.923872	242.600000
1429.962797	230.000000
1431.001696	210.800000
1432.040569	202.200000
1433.079417	187.600000
1434.118238	168.200000
1435.157034	167.200000
1436.195803	162.600000
1437.234547	142.800000
1438.273265	136.600000
1439.311957	128.600000
1440.350623	117.800000
1441.389263	112.200000
1442.427878	106.000000
1443.466466	103.600000
1444.505029	88.600000
1445.543565	87.600000
1446.582076	78.600000
1447.620561	79.600000
1448.659019	78.200000
1449.697452	72.800000
1450.735860	62.600000
1451.774241	66.400000
1452.812596	63.400000
1453.850925	60.000000
1454.889229	50.400000
1455.927506	60.000000
1456.965758	53.800000
1458.003984	51.400000
1459.042184	53.400000
1460.080358	39.600000
1461.118506	41.200000
1462.156628	39.400000
1463.194724	35.200000
1464.232795	33.400000
1465.270839	38.800000
1466.308858	44.000000
1467.346850	34.200000
1468.384817	35.400000
1469.422758	32.800000
1470.460673	36.000000
1471.498562	27.800000
1472.536425	34.000000
1473.574263	32.800000
1474.612074	39.000000
1475.649859	26.800000
1476.687619	36.600000
1477.725353	38.600000
1478.763060	36.800000
1479.800742	31.600000
1480.838398	35.800000
1481.876028	33.000000
1482.913632	43.600000
1483.951211	35.400000
1484.988763	35.400000
1486.026290	30.600000
1487.063790	43.000000
1488.101265	36.600000
1489.138714	43.000000
1490.176136	37.000000
1491.213533	39.800000
1492.250904	40.400000
1493.288250	45.600000
1494.325569	37.600000
1495.362862	42.600000
1496.400130	40.800000
1497.437371	39.400000
1498.474587	50.200000
1499.511777	43.400000
1500.548941	43.600000
1501.586078	49.800000
1502.623191	48.400000
1503.660277	42.200000
1504.697337	44.800000
1505.734371	52.600000
1506.771380	52.800000
1507.808362	49.600000
1508.845319	47.400000
1509.882250	46.600000
1510.919155	52.400000
1511.956034	43.400000
1512.992887	49.000000
1514.029714	51.800000
1515.066515	45.200000
1516.103290	42.400000
1517.140040	42.200000
1518.176763	45.200000
1519.213461	37.800000
1520.250133	39.200000
1521.286779	42.200000
1522.323399	39.800000
1523.359993	36.800000
1524.396561	42.200000
1525.433103	42.600000
1526.469619	32.200000
1527.506110	36.800000
1528.542574	33.000000
1529.579013	28.200000
1530.615426	26.200000
1531.651813	34.200000
1532.688174	26.400000
1533.724509	24.000000
1534.760818	24.600000
1535.797101	24.200000
1536.833358	29.000000
1537.869590	19.600000
1538.905795	21.600000
1539.941975	19.400000
1540.978129	23.400000
1542.014257	22.800000
1543.050358	17.200000
1544.086435	19.600000
1545.122485	18.400000
1546.158509	14.800000
1547.194507	13.800000
1548.230480	8.200000
1549.266426	10.600000
1550.302347	15.600000
1551.338242	10.800000
1552.374110	14.800000
1553.409953	14.800000
1554.445770	9.800000
1555.481562	8.600000
1556.517327	10.600000
1557.553066	7.400000
1558.588780	10.600000
1559.624467	15.400000
1560.660129	10.400000
1561.695764	7.200000
1562.731374	6.200000
1563.766958	9.800000
1564.802516	11.000000
1565.838048	5.000000
1566.873555	9.200000
1567.909035	10.400000
1568.944489	8.000000
1569.979918	1.400000
1571.015321	4.800000
1572.050697	7.600000
1573.086048	6.400000
1574.121373	3.000000
1575.156672	-3.200000
1576.191945	11.200000
1577.227192	1.400000
1578.262414	4.000000
1579.297609	5.400000
1580.332779	2.200000
1581.367922	-3.000000
1582.403040	2.200000
1583.438132	1.400000
1584.473198	1.200000
1585.508238	2.200000
1586.543252	-5.400000
1587.578240	-3.600000
1588.613202	-9.400000
1589.648139	-3.600000
1590.683049	4.400000
1591.717934	-3.800000
1592.752793	-6.000000
1593.787626	-2.000000
1594.822433	-3.400000
1595.857214	-0.800000
1596.891969	-3.600000
1597.926698	-3.800000
1598.961401	1.200000
1599.996079	-8.400000
1601.030730	-5.600000
1602.065356	-0.800000
1603.099955	-6.600000
1604.134529	-4.000000
