# Supplementary material for: Formation of organic color centers in air-suspended carbon nanotubes using vapor-phase reaction
Source: Nat Commun. 2022 May 20;13:2814. doi: 10.1038/s41467-022-30508-z (PMC9123200; doi:10.1038/s41467-022-30508-z)
Supplement: Supplementary file 3 — Source Data [file 41467_2022_30508_MOESM3_ESM.zip › Source Data/Figure 2/b_1.59eV exc/190425SP039 TC5-6a-40_Target_02 CW_780nm_100uW_90deg_5sec (9,7).dat]

CW_780nm_100uW_90deg_5sec	CW_780nm_100uW_90deg_5sec
1073.140136	0.000000
1074.187893	0.600000
1075.235624	-6.600000
1076.283329	-2.600000
1077.331009	-0.600000
1078.378662	-2.200000
1079.426290	2.800000
1080.473892	3.600000
1081.521468	-6.000000
1082.569018	-1.200000
1083.616542	-2.200000
1084.664040	-2.400000
1085.711512	-1.400000
1086.758958	-1.800000
1087.806379	4.000000
1088.853773	-7.000000
1089.901142	-0.400000
1090.948485	-4.800000
1091.995801	0.400000
1093.043092	-0.400000
1094.090357	-0.200000
1095.137597	2.600000
1096.184810	2.200000
1097.231997	3.400000
1098.279159	-0.400000
1099.326294	0.200000
1100.373404	-0.600000
1101.420487	-3.800000
1102.467545	-7.200000
1103.514577	-3.000000
1104.561583	2.000000
1105.608563	-1.000000
1106.655518	-6.200000
1107.702446	0.200000
1108.749348	-3.200000
1109.796225	-2.400000
1110.843075	1.400000
1111.889900	-2.600000
1112.936699	-7.600000
1113.983472	-1.200000
1115.030219	-6.800000
1116.076940	-2.200000
1117.123635	3.800000
1118.170305	-4.600000
1119.216948	-4.600000
1120.263566	-3.400000
1121.310157	-4.600000
1122.356723	2.600000
1123.403263	0.800000
1124.449777	-0.200000
1125.496265	-5.400000
1126.542727	-1.000000
1127.589163	-3.200000
1128.635573	-3.400000
1129.681958	3.800000
1130.728316	-2.800000
1131.774649	1.000000
1132.820956	6.800000
1133.867236	1.000000
1134.913491	3.200000
1135.959720	0.600000
1137.005923	2.400000
1138.052101	-1.200000
1139.098252	3.400000
1140.144377	1.600000
1141.190477	-3.600000
1142.236550	6.000000
1143.282598	-4.200000
1144.328620	2.800000
1145.374616	3.600000
1146.420586	0.600000
1147.466530	-0.800000
1148.512448	-3.000000
1149.558341	-4.800000
1150.604207	-2.000000
1151.650047	0.800000
1152.695862	1.000000
1153.741651	6.400000
1154.787414	-4.800000
1155.833150	-2.600000
1156.878861	1.800000
1157.924547	-4.000000
1158.970206	0.000000
1160.015839	4.000000
1161.061446	-4.400000
1162.107028	3.200000
1163.152584	-1.200000
1164.198113	-3.600000
1165.243617	-2.600000
1166.289095	1.200000
1167.334547	6.400000
1168.379973	0.000000
1169.425373	0.600000
1170.470748	2.000000
1171.516096	2.600000
1172.561418	2.000000
1173.606715	3.000000
1174.651986	-2.200000
1175.697231	0.200000
1176.742449	-1.200000
1177.787642	6.000000
1178.832810	4.600000
1179.877951	0.000000
1180.923066	9.000000
1181.968155	5.600000
1183.013219	0.400000
1184.058257	1.600000
1185.103268	-1.200000
1186.148254	1.000000
1187.193214	1.200000
1188.238148	6.400000
1189.283056	6.800000
1190.327938	1.200000
1191.372794	9.200000
1192.417625	4.400000
1193.462429	4.200000
1194.507208	-0.600000
1195.551961	3.800000
1196.596687	4.600000
1197.641388	9.400000
1198.686063	2.600000
1199.730712	11.000000
1200.775336	-1.200000
1201.819933	6.600000
1202.864504	5.000000
1203.909050	6.800000
1204.953569	6.400000
1205.998063	4.800000
1207.042531	5.600000
1208.086973	5.400000
1209.131389	8.600000
1210.175779	4.800000
1211.220143	10.600000
1212.264481	16.400000
1213.308794	10.800000
1214.353080	10.200000
1215.397341	16.200000
1216.441575	16.600000
1217.485784	9.600000
1218.529967	17.600000
1219.574124	23.200000
1220.618255	13.600000
1221.662360	16.200000
1222.706439	21.000000
1223.750493	25.200000
1224.794520	20.600000
1225.838522	20.000000
1226.882498	31.600000
1227.926447	26.600000
1228.970371	30.200000
1230.014269	32.000000
1231.058141	34.800000
1232.101987	45.200000
1233.145808	40.200000
1234.189602	44.800000
1235.233371	45.800000
1236.277113	51.400000
1237.320830	58.600000
1238.364521	65.200000
1239.408185	59.600000
1240.451824	68.000000
1241.495437	78.800000
1242.539025	86.800000
1243.582586	87.800000
1244.626121	90.800000
1245.669631	102.600000
1246.713114	112.200000
1247.756572	125.000000
1248.800004	139.200000
1249.843410	149.600000
1250.886790	165.200000
1251.930144	187.400000
1252.973472	209.000000
1254.016774	232.400000
1255.060050	263.600000
1256.103301	284.000000
1257.146525	309.800000
1258.189724	332.800000
1259.232897	376.200000
1260.276044	423.200000
1261.319165	468.000000
1262.362260	517.000000
1263.405329	586.600000
1264.448372	661.800000
1265.491390	753.600000
1266.534381	846.600000
1267.577347	956.600000
1268.620286	1092.800000
1269.663200	1239.600000
1270.706088	1393.800000
1271.748950	1594.600000
1272.791786	1805.800000
1273.834596	2061.400000
1274.877380	2333.000000
1275.920139	2635.000000
1276.962871	2940.200000
1278.005578	3246.000000
1279.048258	3549.800000
1280.090913	3823.600000
1281.133542	4024.800000
1282.176145	4174.800000
1283.218722	4237.400000
1284.261273	4209.400000
1285.303798	4084.600000
1286.346298	3893.400000
1287.388771	3615.200000
1288.431219	3313.600000
1289.473640	2967.000000
1290.516036	2617.200000
1291.558406	2268.800000
1292.600750	1952.600000
1293.643068	1663.800000
1294.685360	1414.400000
1295.727626	1191.600000
1296.769867	1017.200000
1297.812081	866.000000
1298.854270	741.000000
1299.896432	643.200000
1300.938569	566.800000
1301.980680	504.600000
1303.022765	440.400000
1304.064824	396.800000
1305.106857	363.000000
1306.148864	325.200000
1307.190846	303.000000
1308.232801	284.400000
1309.274731	257.600000
1310.316634	237.200000
1311.358512	220.400000
1312.400364	208.000000
1313.442190	199.800000
1314.483990	186.200000
1315.525764	173.800000
1316.567512	165.800000
1317.609234	153.600000
1318.650931	150.400000
1319.692601	148.400000
1320.734246	138.000000
1321.775865	131.200000
1322.817458	128.000000
1323.859025	122.600000
1324.900566	123.200000
1325.942081	119.400000
1326.983570	111.600000
1328.025033	108.400000
1329.066471	112.000000
1330.107882	106.600000
1331.149268	108.800000
1332.190628	109.400000
1333.231961	108.400000
1334.273269	108.600000
1335.314551	105.200000
1336.355808	110.800000
1337.397038	114.200000
1338.438242	107.400000
1339.479420	116.600000
1340.520573	113.000000
1341.561700	115.800000
1342.602800	121.400000
1343.643875	122.000000
1344.684924	123.400000
1345.725947	130.000000
1346.766944	126.400000
1347.807916	129.200000
1348.848861	130.600000
1349.889780	152.400000
1350.930674	152.600000
1351.971541	156.800000
1353.012383	156.000000
1354.053199	167.400000
1355.093989	170.400000
1356.134753	181.800000
1357.175491	195.000000
1358.216203	206.400000
1359.256890	213.800000
1360.297550	219.800000
1361.338184	231.800000
1362.378793	240.600000
1363.419376	258.600000
1364.459933	267.800000
1365.500464	268.000000
1366.540969	294.200000
1367.581448	290.200000
1368.621901	298.000000
1369.662328	300.000000
1370.702730	304.400000
1371.743105	312.600000
1372.783455	324.000000
1373.823778	325.600000
1374.864076	324.200000
1375.904348	329.400000
1376.944594	331.400000
1377.984814	327.200000
1379.025009	324.600000
1380.065177	321.400000
1381.105319	322.000000
1382.145436	311.200000
1383.185526	327.000000
1384.225591	319.000000
1385.265630	320.000000
1386.305643	321.200000
1387.345630	313.600000
1388.385591	309.600000
1389.425526	303.600000
1390.465435	306.600000
1391.505319	298.200000
1392.545176	289.800000
1393.585008	278.600000
1394.624814	268.400000
1395.664593	262.200000
1396.704347	260.800000
1397.744075	250.200000
1398.783777	238.600000
1399.823454	230.800000
1400.863104	230.200000
1401.902728	220.800000
1402.942327	209.600000
1403.981899	202.000000
1405.021446	190.600000
1406.060967	183.800000
1407.100462	181.400000
1408.139931	169.000000
1409.179374	169.600000
1410.218791	159.000000
1411.258182	151.600000
1412.297548	147.400000
1413.336887	140.600000
1414.376201	140.200000
1415.415489	132.200000
1416.454750	136.200000
1417.493986	127.800000
1418.533196	134.800000
1419.572380	116.200000
1420.611539	114.000000
1421.650671	116.600000
1422.689777	106.200000
1423.728858	102.800000
1424.767912	101.200000
1425.806941	101.000000
1426.845944	94.600000
1427.884921	98.000000
1428.923872	86.200000
1429.962797	88.200000
1431.001696	83.200000
1432.040569	80.600000
1433.079417	82.600000
1434.118238	78.400000
1435.157034	85.400000
1436.195803	81.200000
1437.234547	80.200000
1438.273265	79.200000
1439.311957	72.200000
1440.350623	67.200000
1441.389263	73.800000
1442.427878	73.200000
1443.466466	73.800000
1444.505029	75.600000
1445.543565	78.600000
1446.582076	74.800000
1447.620561	73.200000
1448.659019	72.600000
1449.697452	80.000000
1450.735860	69.200000
1451.774241	78.400000
1452.812596	80.000000
1453.850925	78.400000
1454.889229	76.000000
1455.927506	73.600000
1456.965758	79.000000
1458.003984	83.000000
1459.042184	80.800000
1460.080358	87.800000
1461.118506	85.800000
1462.156628	82.600000
1463.194724	85.400000
1464.232795	87.600000
1465.270839	84.000000
1466.308858	89.800000
1467.346850	85.000000
1468.384817	85.000000
1469.422758	85.000000
1470.460673	87.400000
1471.498562	91.800000
1472.536425	88.600000
1473.574263	84.600000
1474.612074	85.000000
1475.649859	85.600000
1476.687619	85.200000
1477.725353	82.000000
1478.763060	85.800000
1479.800742	82.000000
1480.838398	85.800000
1481.876028	81.600000
1482.913632	81.200000
1483.951211	77.600000
1484.988763	78.200000
1486.026290	80.600000
1487.063790	69.800000
1488.101265	81.400000
1489.138714	69.200000
1490.176136	76.000000
1491.213533	74.000000
1492.250904	74.000000
1493.288250	69.000000
1494.325569	72.600000
1495.362862	73.000000
1496.400130	67.600000
1497.437371	66.000000
1498.474587	63.800000
1499.511777	71.400000
1500.548941	61.200000
1501.586078	66.000000
1502.623191	64.000000
1503.660277	67.200000
1504.697337	61.800000
1505.734371	55.600000
1506.771380	66.000000
1507.808362	60.400000
1508.845319	59.800000
1509.882250	63.800000
1510.919155	67.400000
1511.956034	63.600000
1512.992887	59.400000
1514.029714	64.200000
1515.066515	68.600000
1516.103290	61.800000
1517.140040	64.800000
1518.176763	71.400000
1519.213461	61.600000
1520.250133	72.400000
1521.286779	75.200000
1522.323399	66.400000
1523.359993	72.800000
1524.396561	74.800000
1525.433103	71.000000
1526.469619	80.800000
1527.506110	78.200000
1528.542574	80.000000
1529.579013	80.200000
1530.615426	82.600000
1531.651813	80.600000
1532.688174	88.200000
1533.724509	90.600000
1534.760818	88.200000
1535.797101	98.600000
1536.833358	93.200000
1537.869590	94.800000
1538.905795	99.600000
1539.941975	94.200000
1540.978129	108.000000
1542.014257	111.800000
1543.050358	106.600000
1544.086435	112.000000
1545.122485	107.400000
1546.158509	104.800000
1547.194507	117.200000
1548.230480	115.800000
1549.266426	114.800000
1550.302347	113.200000
1551.338242	115.600000
1552.374110	106.800000
1553.409953	111.200000
1554.445770	116.000000
1555.481562	114.000000
1556.517327	121.600000
1557.553066	116.400000
1558.588780	113.000000
1559.624467	108.200000
1560.660129	107.200000
1561.695764	99.200000
1562.731374	105.200000
1563.766958	107.200000
1564.802516	96.200000
1565.838048	94.400000
1566.873555	94.800000
1567.909035	90.800000
1568.944489	88.600000
1569.979918	87.600000
1571.015321	86.400000
1572.050697	84.000000
1573.086048	87.800000
1574.121373	74.800000
1575.156672	71.200000
1576.191945	70.400000
1577.227192	65.200000
1578.262414	61.600000
1579.297609	68.800000
1580.332779	51.200000
1581.367922	58.400000
1582.403040	47.600000
1583.438132	49.600000
1584.473198	42.800000
1585.508238	43.800000
1586.543252	39.200000
1587.578240	30.400000
1588.613202	28.000000
1589.648139	22.800000
1590.683049	22.200000
1591.717934	17.800000
1592.752793	12.800000
1593.787626	13.000000
1594.822433	12.600000
1595.857214	5.400000
1596.891969	7.600000
1597.926698	0.200000
1598.961401	0.000000
1599.996079	2.800000
1601.030730	-2.400000
1602.065356	2.800000
1603.099955	-2.400000
1604.134529	1.000000
