# Supplementary material for: Formation of organic color centers in air-suspended carbon nanotubes using vapor-phase reaction
Source: Nat Commun. 2022 May 20;13:2814. doi: 10.1038/s41467-022-30508-z (PMC9123200; doi:10.1038/s41467-022-30508-z)
Supplement: Supplementary file 3 — Source Data [file 41467_2022_30508_MOESM3_ESM.zip › Source Data/Figure 2/b_1.59eV exc/190425SP109 TC5-6a-40_Target_02 CW_780nm_100uW_90deg_5sec (12,1).dat]

CW_780nm_100uW_90deg_5sec	CW_780nm_100uW_90deg_5sec
1073.140136	-2.400000
1074.187893	-6.400000
1075.235624	4.000000
1076.283329	-6.600000
1077.331009	7.800000
1078.378662	5.200000
1079.426290	3.600000
1080.473892	1.800000
1081.521468	-1.800000
1082.569018	5.400000
1083.616542	-4.000000
1084.664040	2.600000
1085.711512	-3.800000
1086.758958	-1.600000
1087.806379	2.400000
1088.853773	9.200000
1089.901142	6.800000
1090.948485	1.400000
1091.995801	6.800000
1093.043092	0.600000
1094.090357	3.000000
1095.137597	7.200000
1096.184810	2.000000
1097.231997	2.400000
1098.279159	6.200000
1099.326294	3.200000
1100.373404	16.400000
1101.420487	11.600000
1102.467545	9.200000
1103.514577	10.600000
1104.561583	8.600000
1105.608563	6.200000
1106.655518	11.400000
1107.702446	16.200000
1108.749348	27.000000
1109.796225	18.000000
1110.843075	19.600000
1111.889900	22.400000
1112.936699	17.800000
1113.983472	28.800000
1115.030219	29.200000
1116.076940	40.200000
1117.123635	39.400000
1118.170305	46.600000
1119.216948	47.600000
1120.263566	52.600000
1121.310157	56.800000
1122.356723	66.400000
1123.403263	71.000000
1124.449777	81.400000
1125.496265	87.600000
1126.542727	98.400000
1127.589163	113.800000
1128.635573	128.200000
1129.681958	146.200000
1130.728316	171.600000
1131.774649	186.200000
1132.820956	210.200000
1133.867236	248.200000
1134.913491	283.600000
1135.959720	330.800000
1137.005923	390.800000
1138.052101	448.800000
1139.098252	527.400000
1140.144377	613.200000
1141.190477	736.400000
1142.236550	865.600000
1143.282598	1030.400000
1144.328620	1216.400000
1145.374616	1420.200000
1146.420586	1631.600000
1147.466530	1820.000000
1148.512448	1958.400000
1149.558341	2041.800000
1150.604207	2045.800000
1151.650047	1961.800000
1152.695862	1825.800000
1153.741651	1628.400000
1154.787414	1419.800000
1155.833150	1190.600000
1156.878861	990.000000
1157.924547	826.400000
1158.970206	696.400000
1160.015839	598.600000
1161.061446	518.800000
1162.107028	459.000000
1163.152584	412.400000
1164.198113	373.200000
1165.243617	343.600000
1166.289095	318.400000
1167.334547	298.000000
1168.379973	267.200000
1169.425373	241.400000
1170.470748	222.400000
1171.516096	197.800000
1172.561418	189.400000
1173.606715	179.000000
1174.651986	161.000000
1175.697231	159.200000
1176.742449	152.000000
1177.787642	141.800000
1178.832810	138.200000
1179.877951	127.600000
1180.923066	131.400000
1181.968155	127.000000
1183.013219	115.600000
1184.058257	113.400000
1185.103268	102.600000
1186.148254	96.600000
1187.193214	94.000000
1188.238148	103.000000
1189.283056	84.200000
1190.327938	85.400000
1191.372794	81.000000
1192.417625	83.000000
1193.462429	74.000000
1194.507208	71.000000
1195.551961	69.400000
1196.596687	72.400000
1197.641388	68.800000
1198.686063	68.000000
1199.730712	59.200000
1200.775336	64.000000
1201.819933	59.800000
1202.864504	70.800000
1203.909050	58.200000
1204.953569	58.200000
1205.998063	62.000000
1207.042531	60.400000
1208.086973	60.200000
1209.131389	64.400000
1210.175779	60.400000
1211.220143	62.800000
1212.264481	65.200000
1213.308794	72.600000
1214.353080	62.800000
1215.397341	64.200000
1216.441575	74.800000
1217.485784	71.200000
1218.529967	69.800000
1219.574124	81.600000
1220.618255	75.200000
1221.662360	83.200000
1222.706439	84.400000
1223.750493	86.200000
1224.794520	91.400000
1225.838522	85.800000
1226.882498	89.600000
1227.926447	89.800000
1228.970371	89.600000
1230.014269	98.400000
1231.058141	98.600000
1232.101987	93.400000
1233.145808	96.600000
1234.189602	95.800000
1235.233371	98.200000
1236.277113	96.000000
1237.320830	94.600000
1238.364521	105.200000
1239.408185	101.800000
1240.451824	96.200000
1241.495437	103.800000
1242.539025	104.600000
1243.582586	114.000000
1244.626121	117.000000
1245.669631	123.400000
1246.713114	134.200000
1247.756572	140.400000
1248.800004	150.200000
1249.843410	158.600000
1250.886790	172.000000
1251.930144	184.200000
1252.973472	194.000000
1254.016774	201.600000
1255.060050	214.800000
1256.103301	220.800000
1257.146525	233.400000
1258.189724	241.800000
1259.232897	250.400000
1260.276044	255.000000
1261.319165	257.000000
1262.362260	271.200000
1263.405329	277.800000
1264.448372	274.000000
1265.491390	271.400000
1266.534381	277.800000
1267.577347	274.800000
1268.620286	270.600000
1269.663200	265.600000
1270.706088	255.600000
1271.748950	259.200000
1272.791786	257.000000
1273.834596	243.800000
1274.877380	244.600000
1275.920139	240.000000
1276.962871	234.000000
1278.005578	231.800000
1279.048258	223.200000
1280.090913	218.400000
1281.133542	209.400000
1282.176145	207.000000
1283.218722	195.000000
1284.261273	191.400000
1285.303798	179.600000
1286.346298	171.400000
1287.388771	166.000000
1288.431219	160.200000
1289.473640	155.000000
1290.516036	156.400000
1291.558406	142.800000
1292.600750	138.000000
1293.643068	133.000000
1294.685360	124.200000
1295.727626	117.400000
1296.769867	114.000000
1297.812081	107.200000
1298.854270	105.000000
1299.896432	104.400000
1300.938569	105.000000
1301.980680	94.600000
1303.022765	91.600000
1304.064824	88.400000
1305.106857	97.400000
1306.148864	93.400000
1307.190846	93.600000
1308.232801	87.400000
1309.274731	87.600000
1310.316634	89.600000
1311.358512	84.800000
1312.400364	86.400000
1313.442190	82.800000
1314.483990	85.600000
1315.525764	78.800000
1316.567512	84.000000
1317.609234	77.200000
1318.650931	82.200000
1319.692601	78.800000
1320.734246	77.800000
1321.775865	72.200000
1322.817458	69.400000
1323.859025	75.600000
1324.900566	72.400000
1325.942081	71.000000
1326.983570	71.600000
1328.025033	69.000000
1329.066471	66.200000
1330.107882	69.400000
1331.149268	62.000000
1332.190628	66.400000
1333.231961	69.200000
1334.273269	65.600000
1335.314551	57.800000
1336.355808	62.200000
1337.397038	56.600000
1338.438242	63.600000
1339.479420	59.800000
1340.520573	55.600000
1341.561700	54.400000
1342.602800	51.600000
1343.643875	56.200000
1344.684924	53.200000
1345.725947	58.600000
1346.766944	50.400000
1347.807916	55.400000
1348.848861	58.000000
1349.889780	59.000000
1350.930674	50.800000
1351.971541	52.600000
1353.012383	52.400000
1354.053199	51.600000
1355.093989	53.800000
1356.134753	54.400000
1357.175491	58.400000
1358.216203	48.800000
1359.256890	59.200000
1360.297550	58.600000
1361.338184	50.200000
1362.378793	58.800000
1363.419376	58.000000
1364.459933	50.800000
1365.500464	51.800000
1366.540969	54.200000
1367.581448	56.800000
1368.621901	54.800000
1369.662328	52.000000
1370.702730	58.200000
1371.743105	56.800000
1372.783455	56.000000
1373.823778	64.200000
1374.864076	66.200000
1375.904348	56.000000
1376.944594	56.800000
1377.984814	47.600000
1379.025009	54.600000
1380.065177	51.000000
1381.105319	51.000000
1382.145436	53.800000
1383.185526	51.600000
1384.225591	47.000000
1385.265630	42.400000
1386.305643	45.400000
1387.345630	43.400000
1388.385591	48.400000
1389.425526	46.600000
1390.465435	43.200000
1391.505319	43.800000
1392.545176	40.800000
1393.585008	39.200000
1394.624814	40.000000
1395.664593	34.600000
1396.704347	33.200000
1397.744075	32.200000
1398.783777	37.200000
1399.823454	26.600000
1400.863104	27.600000
1401.902728	29.800000
1402.942327	29.800000
1403.981899	20.000000
1405.021446	28.400000
1406.060967	22.400000
1407.100462	21.600000
1408.139931	23.000000
1409.179374	16.800000
1410.218791	21.200000
1411.258182	21.000000
1412.297548	25.600000
1413.336887	21.800000
1414.376201	23.400000
1415.415489	19.800000
1416.454750	18.000000
1417.493986	19.000000
1418.533196	24.200000
1419.572380	21.400000
1420.611539	18.600000
1421.650671	19.800000
1422.689777	12.800000
1423.728858	14.000000
1424.767912	8.000000
1425.806941	21.600000
1426.845944	16.400000
1427.884921	20.800000
1428.923872	18.200000
1429.962797	14.200000
1431.001696	15.200000
1432.040569	18.000000
1433.079417	25.800000
1434.118238	18.200000
1435.157034	20.200000
1436.195803	14.600000
1437.234547	24.400000
1438.273265	17.800000
1439.311957	16.800000
1440.350623	13.600000
1441.389263	14.200000
1442.427878	24.200000
1443.466466	13.200000
1444.505029	15.000000
1445.543565	16.800000
1446.582076	10.800000
1447.620561	14.200000
1448.659019	16.600000
1449.697452	21.800000
1450.735860	16.000000
1451.774241	16.800000
1452.812596	21.400000
1453.850925	13.200000
1454.889229	11.000000
1455.927506	10.400000
1456.965758	10.800000
1458.003984	13.000000
1459.042184	13.200000
1460.080358	5.400000
1461.118506	6.200000
1462.156628	11.200000
1463.194724	12.200000
1464.232795	11.400000
1465.270839	7.400000
1466.308858	7.800000
1467.346850	7.400000
1468.384817	3.000000
1469.422758	10.000000
1470.460673	12.400000
1471.498562	10.200000
1472.536425	13.000000
1473.574263	4.000000
1474.612074	9.600000
1475.649859	9.200000
1476.687619	4.000000
1477.725353	10.600000
1478.763060	7.600000
1479.800742	6.800000
1480.838398	8.600000
1481.876028	8.200000
1482.913632	5.800000
1483.951211	13.000000
1484.988763	8.400000
1486.026290	5.000000
1487.063790	5.800000
1488.101265	11.600000
1489.138714	13.400000
1490.176136	9.400000
1491.213533	9.000000
1492.250904	7.200000
1493.288250	10.400000
1494.325569	7.600000
1495.362862	10.600000
1496.400130	3.800000
1497.437371	7.600000
1498.474587	2.800000
1499.511777	11.400000
1500.548941	10.400000
1501.586078	12.000000
1502.623191	7.000000
1503.660277	6.600000
1504.697337	3.000000
1505.734371	6.200000
1506.771380	10.400000
1507.808362	7.800000
1508.845319	6.800000
1509.882250	3.000000
1510.919155	10.200000
1511.956034	8.800000
1512.992887	0.200000
1514.029714	2.600000
1515.066515	9.600000
1516.103290	-0.800000
1517.140040	7.000000
1518.176763	8.600000
1519.213461	3.800000
1520.250133	1.200000
1521.286779	5.000000
1522.323399	11.800000
1523.359993	7.400000
1524.396561	-3.200000
1525.433103	7.400000
1526.469619	-1.600000
1527.506110	-3.000000
1528.542574	8.600000
1529.579013	1.600000
1530.615426	-0.600000
1531.651813	6.600000
1532.688174	6.200000
1533.724509	9.600000
1534.760818	6.800000
1535.797101	7.000000
1536.833358	2.200000
1537.869590	4.800000
1538.905795	9.200000
1539.941975	0.800000
1540.978129	-3.400000
1542.014257	2.000000
1543.050358	0.600000
1544.086435	3.400000
1545.122485	6.200000
1546.158509	-3.200000
1547.194507	8.200000
1548.230480	2.000000
1549.266426	5.000000
1550.302347	7.600000
1551.338242	4.600000
1552.374110	-1.800000
1553.409953	1.600000
1554.445770	8.200000
1555.481562	6.000000
1556.517327	7.000000
1557.553066	1.600000
1558.588780	10.200000
1559.624467	-3.000000
1560.660129	3.200000
1561.695764	4.800000
1562.731374	9.400000
1563.766958	3.000000
1564.802516	9.600000
1565.838048	0.600000
1566.873555	1.400000
1567.909035	-0.600000
1568.944489	3.000000
1569.979918	-2.600000
1571.015321	4.800000
1572.050697	5.600000
1573.086048	3.200000
1574.121373	-3.000000
1575.156672	-0.400000
1576.191945	1.800000
1577.227192	-5.600000
1578.262414	2.800000
1579.297609	-4.000000
1580.332779	1.800000
1581.367922	0.600000
1582.403040	2.400000
1583.438132	-2.000000
1584.473198	-4.400000
1585.508238	1.800000
1586.543252	-1.000000
1587.578240	2.000000
1588.613202	-4.400000
1589.648139	-0.200000
1590.683049	-2.600000
1591.717934	-0.200000
1592.752793	1.200000
1593.787626	-1.800000
1594.822433	4.600000
1595.857214	4.000000
1596.891969	-3.600000
1597.926698	-3.200000
1598.961401	-3.400000
1599.996079	3.400000
1601.030730	-4.000000
1602.065356	-1.600000
1603.099955	-4.200000
1604.134529	-7.400000
