# Supplementary material for: Formation of organic color centers in air-suspended carbon nanotubes using vapor-phase reaction
Source: Nat Commun. 2022 May 20;13:2814. doi: 10.1038/s41467-022-30508-z (PMC9123200; doi:10.1038/s41467-022-30508-z)
Supplement: Supplementary file 3 — Source Data [file 41467_2022_30508_MOESM3_ESM.zip › Source Data/Figure 2/b_1.59eV exc/190507SP311 TC5-6a-40_780nm_Target_02 CW_780nm_100uW_90deg_5sec (9,8).dat]

CW_780nm_100uW_90deg_5sec	CW_780nm_100uW_90deg_5sec
1073.140136	1.800000
1074.187893	-2.600000
1075.235624	1.600000
1076.283329	-5.400000
1077.331009	1.200000
1078.378662	1.000000
1079.426290	2.800000
1080.473892	-2.000000
1081.521468	-1.600000
1082.569018	-5.200000
1083.616542	-3.000000
1084.664040	-3.400000
1085.711512	-1.400000
1086.758958	-0.400000
1087.806379	-0.200000
1088.853773	2.600000
1089.901142	-0.200000
1090.948485	-2.000000
1091.995801	0.600000
1093.043092	-1.200000
1094.090357	-2.800000
1095.137597	2.600000
1096.184810	-1.600000
1097.231997	0.000000
1098.279159	-5.000000
1099.326294	2.800000
1100.373404	1.000000
1101.420487	6.000000
1102.467545	3.000000
1103.514577	-4.400000
1104.561583	-4.000000
1105.608563	-2.000000
1106.655518	3.200000
1107.702446	3.800000
1108.749348	-1.200000
1109.796225	1.000000
1110.843075	0.400000
1111.889900	2.800000
1112.936699	-4.600000
1113.983472	1.200000
1115.030219	-3.000000
1116.076940	6.000000
1117.123635	4.000000
1118.170305	-1.400000
1119.216948	-2.200000
1120.263566	-0.600000
1121.310157	2.200000
1122.356723	2.000000
1123.403263	4.400000
1124.449777	-5.000000
1125.496265	0.400000
1126.542727	4.600000
1127.589163	3.800000
1128.635573	-0.800000
1129.681958	-0.200000
1130.728316	3.200000
1131.774649	0.200000
1132.820956	-6.200000
1133.867236	-4.000000
1134.913491	1.800000
1135.959720	-2.400000
1137.005923	-1.000000
1138.052101	-2.600000
1139.098252	-2.400000
1140.144377	-0.400000
1141.190477	-6.400000
1142.236550	2.800000
1143.282598	2.000000
1144.328620	-0.600000
1145.374616	4.800000
1146.420586	2.200000
1147.466530	4.600000
1148.512448	5.200000
1149.558341	-0.600000
1150.604207	5.800000
1151.650047	3.600000
1152.695862	-1.600000
1153.741651	5.600000
1154.787414	-6.200000
1155.833150	-1.000000
1156.878861	1.600000
1157.924547	-0.400000
1158.970206	-6.000000
1160.015839	1.600000
1161.061446	5.200000
1162.107028	0.000000
1163.152584	0.000000
1164.198113	-6.400000
1165.243617	-3.200000
1166.289095	4.000000
1167.334547	2.000000
1168.379973	1.600000
1169.425373	-3.400000
1170.470748	4.200000
1171.516096	-1.000000
1172.561418	0.200000
1173.606715	0.800000
1174.651986	-2.800000
1175.697231	3.200000
1176.742449	1.600000
1177.787642	-1.200000
1178.832810	-8.400000
1179.877951	0.200000
1180.923066	2.200000
1181.968155	-5.800000
1183.013219	-3.200000
1184.058257	-8.000000
1185.103268	-1.200000
1186.148254	1.000000
1187.193214	4.000000
1188.238148	-0.200000
1189.283056	1.600000
1190.327938	-1.200000
1191.372794	-2.200000
1192.417625	2.800000
1193.462429	-4.000000
1194.507208	5.000000
1195.551961	1.200000
1196.596687	-0.200000
1197.641388	-9.400000
1198.686063	0.800000
1199.730712	-0.800000
1200.775336	6.600000
1201.819933	5.400000
1202.864504	-4.000000
1203.909050	-5.800000
1204.953569	-0.200000
1205.998063	0.800000
1207.042531	1.400000
1208.086973	-2.400000
1209.131389	-3.800000
1210.175779	-7.000000
1211.220143	2.000000
1212.264481	4.000000
1213.308794	0.400000
1214.353080	3.000000
1215.397341	4.200000
1216.441575	2.000000
1217.485784	-1.200000
1218.529967	-1.800000
1219.574124	2.400000
1220.618255	0.400000
1221.662360	2.000000
1222.706439	-2.600000
1223.750493	3.000000
1224.794520	-9.400000
1225.838522	1.800000
1226.882498	8.400000
1227.926447	-2.200000
1228.970371	6.200000
1230.014269	-2.800000
1231.058141	3.000000
1232.101987	5.200000
1233.145808	4.200000
1234.189602	-3.600000
1235.233371	7.800000
1236.277113	-2.000000
1237.320830	3.400000
1238.364521	6.000000
1239.408185	-1.600000
1240.451824	-0.400000
1241.495437	4.600000
1242.539025	2.800000
1243.582586	3.000000
1244.626121	2.400000
1245.669631	0.400000
1246.713114	-0.200000
1247.756572	4.400000
1248.800004	-1.600000
1249.843410	-3.600000
1250.886790	-7.600000
1251.930144	-1.800000
1252.973472	1.800000
1254.016774	0.000000
1255.060050	-4.600000
1256.103301	2.200000
1257.146525	4.800000
1258.189724	3.200000
1259.232897	-2.200000
1260.276044	3.000000
1261.319165	7.000000
1262.362260	-4.400000
1263.405329	-1.600000
1264.448372	4.000000
1265.491390	-4.200000
1266.534381	-4.200000
1267.577347	-1.200000
1268.620286	0.200000
1269.663200	-0.200000
1270.706088	0.800000
1271.748950	4.400000
1272.791786	-3.800000
1273.834596	1.800000
1274.877380	-4.000000
1275.920139	6.000000
1276.962871	-4.800000
1278.005578	-0.600000
1279.048258	-2.200000
1280.090913	3.200000
1281.133542	3.400000
1282.176145	5.800000
1283.218722	-1.400000
1284.261273	-3.400000
1285.303798	-0.200000
1286.346298	3.400000
1287.388771	-0.600000
1288.431219	6.800000
1289.473640	2.600000
1290.516036	6.000000
1291.558406	10.000000
1292.600750	-7.600000
1293.643068	4.200000
1294.685360	0.800000
1295.727626	2.800000
1296.769867	-2.000000
1297.812081	-0.400000
1298.854270	5.600000
1299.896432	1.400000
1300.938569	3.800000
1301.980680	0.400000
1303.022765	3.800000
1304.064824	7.800000
1305.106857	1.400000
1306.148864	11.400000
1307.190846	10.600000
1308.232801	4.000000
1309.274731	4.600000
1310.316634	7.400000
1311.358512	5.800000
1312.400364	5.000000
1313.442190	10.000000
1314.483990	7.200000
1315.525764	3.600000
1316.567512	7.800000
1317.609234	10.200000
1318.650931	16.000000
1319.692601	8.800000
1320.734246	15.200000
1321.775865	16.600000
1322.817458	13.800000
1323.859025	15.800000
1324.900566	16.200000
1325.942081	18.400000
1326.983570	18.000000
1328.025033	21.800000
1329.066471	16.400000
1330.107882	23.600000
1331.149268	32.800000
1332.190628	33.600000
1333.231961	33.600000
1334.273269	42.600000
1335.314551	35.600000
1336.355808	42.400000
1337.397038	46.000000
1338.438242	53.800000
1339.479420	54.600000
1340.520573	67.000000
1341.561700	64.600000
1342.602800	80.200000
1343.643875	86.400000
1344.684924	91.800000
1345.725947	104.800000
1346.766944	114.800000
1347.807916	125.800000
1348.848861	137.400000
1349.889780	161.800000
1350.930674	176.200000
1351.971541	201.400000
1353.012383	220.600000
1354.053199	248.600000
1355.093989	279.200000
1356.134753	312.800000
1357.175491	361.800000
1358.216203	416.000000
1359.256890	483.000000
1360.297550	549.600000
1361.338184	631.400000
1362.378793	737.000000
1363.419376	869.200000
1364.459933	996.200000
1365.500464	1159.000000
1366.540969	1328.600000
1367.581448	1487.400000
1368.621901	1694.600000
1369.662328	1879.200000
1370.702730	2062.800000
1371.743105	2218.400000
1372.783455	2343.600000
1373.823778	2381.800000
1374.864076	2358.400000
1375.904348	2273.800000
1376.944594	2129.000000
1377.984814	1920.600000
1379.025009	1696.000000
1380.065177	1435.200000
1381.105319	1224.800000
1382.145436	1009.400000
1383.185526	836.400000
1384.225591	688.400000
1385.265630	568.600000
1386.305643	460.000000
1387.345630	374.200000
1388.385591	316.800000
1389.425526	266.600000
1390.465435	227.000000
1391.505319	194.800000
1392.545176	163.800000
1393.585008	145.600000
1394.624814	135.600000
1395.664593	115.000000
1396.704347	111.000000
1397.744075	105.200000
1398.783777	93.400000
1399.823454	93.400000
1400.863104	84.400000
1401.902728	80.200000
1402.942327	80.200000
1403.981899	66.000000
1405.021446	62.600000
1406.060967	60.200000
1407.100462	60.400000
1408.139931	51.000000
1409.179374	48.000000
1410.218791	48.000000
1411.258182	49.200000
1412.297548	42.800000
1413.336887	42.800000
1414.376201	46.400000
1415.415489	38.400000
1416.454750	35.600000
1417.493986	36.200000
1418.533196	38.600000
1419.572380	30.400000
1420.611539	33.000000
1421.650671	39.200000
1422.689777	33.600000
1423.728858	34.200000
1424.767912	35.200000
1425.806941	33.400000
1426.845944	33.400000
1427.884921	35.000000
1428.923872	32.200000
1429.962797	36.400000
1431.001696	32.600000
1432.040569	34.800000
1433.079417	34.000000
1434.118238	30.400000
1435.157034	42.400000
1436.195803	36.200000
1437.234547	35.600000
1438.273265	32.200000
1439.311957	36.400000
1440.350623	29.000000
1441.389263	29.600000
1442.427878	32.400000
1443.466466	28.800000
1444.505029	24.800000
1445.543565	26.600000
1446.582076	29.600000
1447.620561	26.800000
1448.659019	26.400000
1449.697452	23.800000
1450.735860	16.200000
1451.774241	19.400000
1452.812596	15.200000
1453.850925	10.200000
1454.889229	20.200000
1455.927506	18.600000
1456.965758	18.800000
1458.003984	20.000000
1459.042184	18.800000
1460.080358	16.200000
1461.118506	9.600000
1462.156628	6.600000
1463.194724	16.600000
1464.232795	14.000000
1465.270839	10.200000
1466.308858	3.800000
1467.346850	14.000000
1468.384817	7.800000
1469.422758	11.800000
1470.460673	7.400000
1471.498562	4.200000
1472.536425	11.600000
1473.574263	8.400000
1474.612074	2.200000
1475.649859	11.600000
1476.687619	8.600000
1477.725353	0.200000
1478.763060	6.000000
1479.800742	4.800000
1480.838398	2.600000
1481.876028	1.800000
1482.913632	4.200000
1483.951211	7.200000
1484.988763	3.400000
1486.026290	8.400000
1487.063790	11.200000
1488.101265	2.400000
1489.138714	4.600000
1490.176136	-2.600000
1491.213533	7.000000
1492.250904	1.000000
1493.288250	5.200000
1494.325569	3.200000
1495.362862	6.400000
1496.400130	9.800000
1497.437371	7.200000
1498.474587	5.400000
1499.511777	7.200000
1500.548941	2.400000
1501.586078	5.600000
1502.623191	10.200000
1503.660277	5.000000
1504.697337	5.000000
1505.734371	6.800000
1506.771380	13.400000
1507.808362	5.000000
1508.845319	8.600000
1509.882250	9.000000
1510.919155	7.000000
1511.956034	8.200000
1512.992887	15.800000
1514.029714	5.400000
1515.066515	3.600000
1516.103290	3.800000
1517.140040	16.600000
1518.176763	11.800000
1519.213461	13.200000
1520.250133	12.200000
1521.286779	11.800000
1522.323399	7.800000
1523.359993	14.600000
1524.396561	7.200000
1525.433103	3.600000
1526.469619	6.000000
1527.506110	13.400000
1528.542574	9.800000
1529.579013	8.000000
1530.615426	18.600000
1531.651813	10.600000
1532.688174	17.600000
1533.724509	9.600000
1534.760818	10.600000
1535.797101	18.200000
1536.833358	11.800000
1537.869590	7.800000
1538.905795	14.800000
1539.941975	15.000000
1540.978129	10.000000
1542.014257	5.200000
1543.050358	9.800000
1544.086435	19.200000
1545.122485	8.400000
1546.158509	12.000000
1547.194507	15.000000
1548.230480	13.400000
1549.266426	9.600000
1550.302347	5.400000
1551.338242	8.600000
1552.374110	4.800000
1553.409953	12.000000
1554.445770	10.200000
1555.481562	7.800000
1556.517327	6.800000
1557.553066	4.000000
1558.588780	7.200000
1559.624467	14.600000
1560.660129	14.200000
1561.695764	4.200000
1562.731374	8.000000
1563.766958	10.800000
1564.802516	-0.400000
1565.838048	7.200000
1566.873555	6.400000
1567.909035	7.200000
1568.944489	8.800000
1569.979918	8.600000
1571.015321	6.200000
1572.050697	12.600000
1573.086048	-2.600000
1574.121373	8.800000
1575.156672	2.800000
1576.191945	3.800000
1577.227192	6.000000
1578.262414	8.200000
1579.297609	8.200000
1580.332779	0.600000
1581.367922	7.000000
1582.403040	9.800000
1583.438132	13.200000
1584.473198	4.400000
1585.508238	8.200000
1586.543252	7.400000
1587.578240	2.200000
1588.613202	10.200000
1589.648139	9.200000
1590.683049	0.400000
1591.717934	7.200000
1592.752793	1.400000
1593.787626	3.400000
1594.822433	4.000000
1595.857214	3.400000
1596.891969	3.000000
1597.926698	-0.200000
1598.961401	2.600000
1599.996079	1.800000
1601.030730	-0.400000
1602.065356	-1.400000
1603.099955	-2.800000
1604.134529	0.200000
