# Supplementary material for: Formation of organic color centers in air-suspended carbon nanotubes using vapor-phase reaction
Source: Nat Commun. 2022 May 20;13:2814. doi: 10.1038/s41467-022-30508-z (PMC9123200; doi:10.1038/s41467-022-30508-z)
Supplement: Supplementary file 3 — Source Data [file 41467_2022_30508_MOESM3_ESM.zip › Source Data/Figure 2/b_1.59eV exc/190507SP421 TC5-6a-40_780nm_Target_02 CW_780nm_100uW_90deg_5sec (12,5).dat]

CW_780nm_100uW_90deg_5sec	CW_780nm_100uW_90deg_5sec
1073.140136	1.000000
1074.187893	0.600000
1075.235624	-0.800000
1076.283329	-7.600000
1077.331009	-0.600000
1078.378662	-0.600000
1079.426290	1.800000
1080.473892	3.000000
1081.521468	0.400000
1082.569018	-0.800000
1083.616542	0.400000
1084.664040	-9.600000
1085.711512	0.800000
1086.758958	1.400000
1087.806379	0.800000
1088.853773	1.000000
1089.901142	-10.200000
1090.948485	0.600000
1091.995801	0.200000
1093.043092	-0.400000
1094.090357	-1.800000
1095.137597	-1.000000
1096.184810	-2.200000
1097.231997	-3.000000
1098.279159	-6.200000
1099.326294	-3.800000
1100.373404	-3.200000
1101.420487	-1.000000
1102.467545	-5.000000
1103.514577	-5.800000
1104.561583	0.400000
1105.608563	-0.400000
1106.655518	-1.000000
1107.702446	-1.200000
1108.749348	-5.000000
1109.796225	-2.400000
1110.843075	-1.000000
1111.889900	-3.600000
1112.936699	1.400000
1113.983472	3.800000
1115.030219	3.800000
1116.076940	-3.200000
1117.123635	-5.200000
1118.170305	5.200000
1119.216948	4.000000
1120.263566	-0.400000
1121.310157	-5.400000
1122.356723	0.200000
1123.403263	-3.000000
1124.449777	-1.600000
1125.496265	1.200000
1126.542727	-3.600000
1127.589163	-3.800000
1128.635573	2.000000
1129.681958	-1.200000
1130.728316	-9.000000
1131.774649	-5.400000
1132.820956	3.800000
1133.867236	-2.800000
1134.913491	0.400000
1135.959720	-1.400000
1137.005923	-4.600000
1138.052101	1.800000
1139.098252	-6.400000
1140.144377	-5.800000
1141.190477	-3.800000
1142.236550	1.400000
1143.282598	-0.400000
1144.328620	-0.800000
1145.374616	1.400000
1146.420586	-2.000000
1147.466530	-1.000000
1148.512448	0.000000
1149.558341	1.600000
1150.604207	3.200000
1151.650047	-2.200000
1152.695862	3.200000
1153.741651	0.200000
1154.787414	5.400000
1155.833150	5.600000
1156.878861	-0.400000
1157.924547	-2.400000
1158.970206	-0.600000
1160.015839	-2.800000
1161.061446	2.200000
1162.107028	-2.000000
1163.152584	-2.400000
1164.198113	3.400000
1165.243617	-1.000000
1166.289095	-1.800000
1167.334547	-1.400000
1168.379973	-2.800000
1169.425373	-2.200000
1170.470748	-6.800000
1171.516096	-0.400000
1172.561418	0.600000
1173.606715	3.600000
1174.651986	-4.000000
1175.697231	5.000000
1176.742449	5.800000
1177.787642	3.600000
1178.832810	5.600000
1179.877951	-2.200000
1180.923066	-0.200000
1181.968155	0.800000
1183.013219	-2.600000
1184.058257	-0.800000
1185.103268	-4.600000
1186.148254	-1.000000
1187.193214	3.000000
1188.238148	-2.000000
1189.283056	-1.800000
1190.327938	-2.800000
1191.372794	-0.400000
1192.417625	4.600000
1193.462429	-3.200000
1194.507208	3.600000
1195.551961	-3.800000
1196.596687	-2.800000
1197.641388	1.400000
1198.686063	2.400000
1199.730712	3.400000
1200.775336	4.600000
1201.819933	3.000000
1202.864504	-5.400000
1203.909050	3.600000
1204.953569	6.000000
1205.998063	-6.200000
1207.042531	0.200000
1208.086973	-2.000000
1209.131389	4.600000
1210.175779	1.200000
1211.220143	-1.400000
1212.264481	0.000000
1213.308794	-4.000000
1214.353080	-2.200000
1215.397341	-5.800000
1216.441575	2.600000
1217.485784	0.800000
1218.529967	1.400000
1219.574124	-5.800000
1220.618255	0.200000
1221.662360	-2.800000
1222.706439	0.800000
1223.750493	-3.600000
1224.794520	4.400000
1225.838522	1.600000
1226.882498	-3.400000
1227.926447	-2.000000
1228.970371	5.200000
1230.014269	1.800000
1231.058141	-2.400000
1232.101987	-4.400000
1233.145808	3.600000
1234.189602	2.600000
1235.233371	1.000000
1236.277113	1.000000
1237.320830	4.400000
1238.364521	2.200000
1239.408185	1.000000
1240.451824	2.400000
1241.495437	-0.200000
1242.539025	0.600000
1243.582586	1.800000
1244.626121	4.000000
1245.669631	5.600000
1246.713114	4.600000
1247.756572	6.000000
1248.800004	8.400000
1249.843410	3.600000
1250.886790	0.800000
1251.930144	14.800000
1252.973472	9.200000
1254.016774	5.800000
1255.060050	10.600000
1256.103301	5.800000
1257.146525	9.800000
1258.189724	6.600000
1259.232897	9.600000
1260.276044	9.400000
1261.319165	1.000000
1262.362260	11.200000
1263.405329	4.800000
1264.448372	8.200000
1265.491390	9.200000
1266.534381	9.800000
1267.577347	8.800000
1268.620286	6.600000
1269.663200	5.200000
1270.706088	7.600000
1271.748950	6.600000
1272.791786	7.400000
1273.834596	-2.400000
1274.877380	0.800000
1275.920139	4.000000
1276.962871	-0.400000
1278.005578	1.400000
1279.048258	-3.000000
1280.090913	3.200000
1281.133542	1.400000
1282.176145	-4.200000
1283.218722	3.200000
1284.261273	3.600000
1285.303798	4.000000
1286.346298	-4.400000
1287.388771	4.000000
1288.431219	1.600000
1289.473640	-7.000000
1290.516036	1.400000
1291.558406	2.200000
1292.600750	6.800000
1293.643068	-1.800000
1294.685360	3.200000
1295.727626	0.400000
1296.769867	-2.400000
1297.812081	-2.200000
1298.854270	-0.200000
1299.896432	-6.400000
1300.938569	1.200000
1301.980680	4.400000
1303.022765	0.600000
1304.064824	-2.200000
1305.106857	-3.200000
1306.148864	2.200000
1307.190846	-4.600000
1308.232801	5.200000
1309.274731	-2.600000
1310.316634	-0.200000
1311.358512	1.000000
1312.400364	2.400000
1313.442190	0.400000
1314.483990	-0.200000
1315.525764	-2.200000
1316.567512	7.800000
1317.609234	-4.200000
1318.650931	-0.400000
1319.692601	3.800000
1320.734246	6.000000
1321.775865	4.800000
1322.817458	3.000000
1323.859025	1.800000
1324.900566	-0.200000
1325.942081	2.000000
1326.983570	5.600000
1328.025033	2.000000
1329.066471	3.200000
1330.107882	6.200000
1331.149268	6.200000
1332.190628	5.800000
1333.231961	2.600000
1334.273269	7.400000
1335.314551	1.200000
1336.355808	7.600000
1337.397038	2.200000
1338.438242	4.400000
1339.479420	9.200000
1340.520573	6.800000
1341.561700	6.600000
1342.602800	5.600000
1343.643875	8.000000
1344.684924	0.800000
1345.725947	13.200000
1346.766944	11.400000
1347.807916	8.600000
1348.848861	10.400000
1349.889780	15.200000
1350.930674	10.600000
1351.971541	8.600000
1353.012383	16.800000
1354.053199	15.600000
1355.093989	15.000000
1356.134753	23.400000
1357.175491	14.400000
1358.216203	24.000000
1359.256890	14.800000
1360.297550	22.600000
1361.338184	19.600000
1362.378793	21.600000
1363.419376	17.800000
1364.459933	19.200000
1365.500464	10.800000
1366.540969	16.000000
1367.581448	16.200000
1368.621901	11.800000
1369.662328	13.600000
1370.702730	14.800000
1371.743105	14.000000
1372.783455	10.200000
1373.823778	8.000000
1374.864076	0.800000
1375.904348	11.800000
1376.944594	10.200000
1377.984814	12.000000
1379.025009	6.000000
1380.065177	13.800000
1381.105319	16.000000
1382.145436	13.000000
1383.185526	13.400000
1384.225591	15.400000
1385.265630	15.000000
1386.305643	15.000000
1387.345630	21.800000
1388.385591	12.800000
1389.425526	19.200000
1390.465435	20.200000
1391.505319	12.800000
1392.545176	19.200000
1393.585008	13.400000
1394.624814	22.000000
1395.664593	18.200000
1396.704347	19.400000
1397.744075	28.400000
1398.783777	29.800000
1399.823454	23.400000
1400.863104	36.000000
1401.902728	36.000000
1402.942327	38.000000
1403.981899	31.400000
1405.021446	33.800000
1406.060967	35.800000
1407.100462	45.600000
1408.139931	48.000000
1409.179374	53.000000
1410.218791	45.400000
1411.258182	51.600000
1412.297548	51.400000
1413.336887	58.800000
1414.376201	61.600000
1415.415489	57.000000
1416.454750	67.200000
1417.493986	68.400000
1418.533196	69.000000
1419.572380	69.400000
1420.611539	71.200000
1421.650671	84.000000
1422.689777	89.200000
1423.728858	88.600000
1424.767912	100.000000
1425.806941	102.200000
1426.845944	114.000000
1427.884921	129.600000
1428.923872	138.400000
1429.962797	154.200000
1431.001696	171.800000
1432.040569	177.800000
1433.079417	217.200000
1434.118238	229.600000
1435.157034	261.000000
1436.195803	299.000000
1437.234547	326.600000
1438.273265	384.600000
1439.311957	434.400000
1440.350623	486.800000
1441.389263	550.800000
1442.427878	622.600000
1443.466466	707.800000
1444.505029	810.400000
1445.543565	902.800000
1446.582076	1014.800000
1447.620561	1120.800000
1448.659019	1220.800000
1449.697452	1314.600000
1450.735860	1385.600000
1451.774241	1426.800000
1452.812596	1439.600000
1453.850925	1403.600000
1454.889229	1346.200000
1455.927506	1247.000000
1456.965758	1134.400000
1458.003984	997.600000
1459.042184	855.400000
1460.080358	724.200000
1461.118506	607.000000
1462.156628	496.000000
1463.194724	407.000000
1464.232795	335.200000
1465.270839	272.000000
1466.308858	217.600000
1467.346850	182.400000
1468.384817	160.200000
1469.422758	133.400000
1470.460673	111.600000
1471.498562	102.800000
1472.536425	88.400000
1473.574263	80.600000
1474.612074	70.400000
1475.649859	73.000000
1476.687619	60.400000
1477.725353	56.000000
1478.763060	57.200000
1479.800742	49.000000
1480.838398	44.600000
1481.876028	50.000000
1482.913632	44.000000
1483.951211	39.000000
1484.988763	37.200000
1486.026290	31.600000
1487.063790	39.200000
1488.101265	40.200000
1489.138714	40.200000
1490.176136	31.400000
1491.213533	34.600000
1492.250904	34.600000
1493.288250	31.400000
1494.325569	26.400000
1495.362862	26.600000
1496.400130	33.600000
1497.437371	29.800000
1498.474587	24.400000
1499.511777	30.400000
1500.548941	26.600000
1501.586078	28.200000
1502.623191	18.000000
1503.660277	23.600000
1504.697337	18.000000
1505.734371	24.600000
1506.771380	22.800000
1507.808362	21.000000
1508.845319	15.000000
1509.882250	20.000000
1510.919155	15.800000
1511.956034	13.200000
1512.992887	20.400000
1514.029714	22.800000
1515.066515	17.400000
1516.103290	23.200000
1517.140040	18.400000
1518.176763	22.600000
1519.213461	19.800000
1520.250133	18.000000
1521.286779	16.400000
1522.323399	20.200000
1523.359993	16.400000
1524.396561	17.000000
1525.433103	18.800000
1526.469619	10.000000
1527.506110	17.400000
1528.542574	19.000000
1529.579013	12.400000
1530.615426	23.200000
1531.651813	21.800000
1532.688174	19.600000
1533.724509	13.200000
1534.760818	11.400000
1535.797101	14.000000
1536.833358	11.400000
1537.869590	11.400000
1538.905795	12.800000
1539.941975	12.200000
1540.978129	6.200000
1542.014257	10.000000
1543.050358	13.400000
1544.086435	7.200000
1545.122485	12.600000
1546.158509	3.600000
1547.194507	3.600000
1548.230480	10.600000
1549.266426	8.000000
1550.302347	11.000000
1551.338242	5.800000
1552.374110	2.800000
1553.409953	1.000000
1554.445770	9.600000
1555.481562	9.000000
1556.517327	4.800000
1557.553066	9.600000
1558.588780	5.400000
1559.624467	1.200000
1560.660129	4.200000
1561.695764	2.200000
1562.731374	5.000000
1563.766958	0.200000
1564.802516	6.000000
1565.838048	11.000000
1566.873555	1.200000
1567.909035	1.800000
1568.944489	-0.400000
1569.979918	6.200000
1571.015321	1.800000
1572.050697	3.200000
1573.086048	3.600000
1574.121373	3.000000
1575.156672	-2.200000
1576.191945	5.400000
1577.227192	-2.000000
1578.262414	4.800000
1579.297609	-6.000000
1580.332779	-5.200000
1581.367922	0.400000
1582.403040	2.000000
1583.438132	3.000000
1584.473198	6.800000
1585.508238	-1.200000
1586.543252	2.800000
1587.578240	2.600000
1588.613202	2.400000
1589.648139	-3.600000
1590.683049	4.000000
1591.717934	4.400000
1592.752793	3.800000
1593.787626	3.000000
1594.822433	-2.000000
1595.857214	2.400000
1596.891969	-0.800000
1597.926698	4.200000
1598.961401	-8.800000
1599.996079	-5.800000
1601.030730	-3.600000
1602.065356	2.000000
1603.099955	-10.600000
1604.134529	7.400000
