# Supplementary material for: Formation of organic color centers in air-suspended carbon nanotubes using vapor-phase reaction
Source: Nat Commun. 2022 May 20;13:2814. doi: 10.1038/s41467-022-30508-z (PMC9123200; doi:10.1038/s41467-022-30508-z)
Supplement: Supplementary file 3 — Source Data [file 41467_2022_30508_MOESM3_ESM.zip › Source Data/Figure 3/3a/subpeak_ratio_1.46eV.csv]

	E11	subpeak_ratio	n	m
1	0.9708633579180083	0.11953528228170764	13	2
2	0.9088395550949121	0.025526208934465174	11	6
3	0.9410131656054675	0.4276146329168174	12	4
6	0.9143219645243589	0.18608633545181946	11	6
7	0.8657510731643696	0.018724229114053893	10	8
10	0.9526043838346484	0.32932722456705216	12	4
12	0.9807541448985412	0.27563171579044166	14	0
13	0.9466608881303799	0.026289671295179538	12	4
14	0.9747121594227801	0.38418092148655886	14	0
15	0.9734320834940591	0.25152284280628334	13	2
18	0.9075685834406954	0.016677989657366235	11	6
19	0.8670494853721197	0.27037196567653055	10	8
22	0.9119500082965882	0.004577806327475248	11	6
25	0.9770139926012664	0.6389381563411297	14	0
26	0.866482548812021	0.013624379079536298	10	8
27	0.8664847175379232	0.017613646528736808	10	8
30	0.870129104625907	0.20980371548698426	10	8
34	0.9442315460335381	0.09898819622540421	12	4
35	0.9111539496611261	0.00386023351943391	11	6
38	0.969603414094146	0.17065800320431457	13	2
41	0.980476895107762	0.09455915260155613	14	0
43	0.952173892112297	0.23549496362282166	12	4
44	0.970984880744625	0.3303916666364757	13	2
46	0.913113508448644	0.030532535715042518	11	6
47	0.9097122607511847	0.0475715312752429	11	6
48	0.9433035794173206	0.614930827778527	12	4
49	0.913968341550599	0.040198575738166056	11	6
50	0.9431053932271237	0.08208076864531604	12	4
51	0.912280767824919	0.03982659200509179	11	6
52	0.9785809480828107	0.38957008141987626	14	0
53	0.9099441271468023	0.03287241249477791	11	6
55	0.9102383691574482	0.012785087574790282	11	6
57	0.946561424284833	0.08373009096317917	12	4
58	0.9129777966894949	0.000744423518588878	11	6
59	0.9512117860477897	0.18035344861386554	12	4
61	0.9437619122999036	0.08726108282923876	12	4
62	0.9484377288869669	0.08906698698496446	12	4
63	0.9123031600561933	0.042903287161559396	11	6
64	0.9125289232831257	0.02973911118591023	11	6
65	0.9105149450047731	0.04222229131867679	11	6
66	0.9125144988804278	0.032944451088101	11	6
67	0.9729600732165202	0.237470767608094	13	2
68	0.9479377843037955	0.13482600143854864	12	4
70	0.9111563064897997	0.00030598104191595447	11	6
71	0.9723671635309425	0.26439388360451677	13	2
72	0.94966739454537	0.2317622405639882	12	4
73	0.9179651703218461	0.02435612340435942	11	6
74	0.9138582392316544	0.01544795973970497	11	6
77	0.9758231666812676	0.7121120505793039	14	0
78	0.9677227129962754	0.4913646492572904	13	2
80	0.907837603421405	0.05310340868290826	11	6
81	0.9089589415122394	0.006732294833459998	11	6
85	0.9111835914615476	0.04012007802696028	11	6
86	0.9828978528149845	0.7585156184033077	14	0
87	0.9743905885577845	0.3348959205492691	14	0
88	0.9124075064151183	4.114752755411474e-05	11	6
89	0.9730184686595845	0.2545679798232	13	2
91	0.9094847280361545	0.0041796103790719555	11	6
92	0.9496911698858392	0.09155543814106061	12	4
94	0.9714492849575197	0.21825569326076344	13	2
95	0.979049929334279	0.29957895606327306	14	0
96	0.9711426862074763	0.20276624829984274	13	2
97	0.908577498729189	0.021239663368236905	11	6
99	0.9783375821976921	0.09985509652440133	14	0
101	0.9110832059635359	0.07409992156887078	11	6
102	0.9112283929003651	0.029256958960179925	11	6
104	0.9120333295366881	0.01630871683506441	11	6
107	0.9486510736157425	0.22572067258882453	12	4
108	0.9146296560962575	0.15740130549855258	11	6
109	0.9507808379776526	0.07527659058833026	12	4
110	0.9092929608392359	0.01106161591221961	11	6
111	0.9724300190666144	0.3073263620785022	13	2
112	0.9063543025737999	0.2970745536590615	11	6
113	0.9713241423918936	0.23637939208147912	13	2
114	0.9067872544211859	0.003093135548832527	11	6
115	0.9118769008077361	0.025654420445887467	11	6
117	0.9108683210595971	0.047861995125170635	11	6
120	0.9119815100515344	0.011430934051743419	11	6
121	0.9458010267847742	0.12879979062878916	12	4
122	0.9777548869577373	0.27587009343522634	14	0
123	0.969138946953715	0.3815402346911939	13	2
124	0.9050877908423001	0.06540453996759915	11	6
126	0.9141458525106129	0.07188254574009893	11	6
127	0.9124175159049321	0.06121465238535761	11	6
128	0.914004876727413	0.022883994669222134	11	6
129	0.970413173575703	0.3096224460779826	13	2
130	0.9461254423709015	0.18592987598164432	12	4
131	0.9406259264329736	0.48096768603350476	12	4
132	0.9102936071223958	0.015633013929655843	11	6
133	0.9650098161272542	0.18181173254995797	13	2
134	0.9495611280446432	0.17922778311379653	12	4
135	0.9108536587347921	0.16599726439733514	11	6
136	0.9160900754328521	0.021905077169241192	11	6
137	0.9088085934117494	0.10937837703470032	11	6
138	0.9143145375173257	0.08796640488472356	11	6
140	0.9115731273923412	0.12375840120845773	11	6
141	0.9138020965004635	0.03636743661502903	11	6
143	0.9508511732431442	0.38115891658587736	12	4
144	0.9691693349616827	0.5150920253824124	13	2
145	0.965560056447496	0.518002631503754	13	2
146	0.9673481651579096	0.3019866477334436	13	2
148	0.9743296598293264	0.7562770660916603	14	0
149	0.8652494257450674	0.04569456275801489	10	8
151	0.9084762526688404	0.07226424885563913	11	6
153	0.9459171977487696	0.04286145257400289	12	4
154	0.9480783677626126	0.07784715904237871	12	4
155	0.980509574946807	0.3606503530814782	14	0
159	0.9130710938957441	0.06980633556905441	11	6
161	0.9691958994978316	0.38167842950607017	13	2
162	0.8664670133202043	0.07170007530985593	10	8
164	0.9444172092853097	0.057145639628755594	12	4
165	0.9785872944587383	0.3461369921613846	14	0
166	0.9106481296310193	0.01546172990430931	11	6
168	0.8651377158701886	0.021306798394906446	10	8
169	0.9099896709882314	0.0287951589338992	11	6
171	0.9685186436196835	0.2094745445147158	13	2
173	0.9120671561457754	0.02359863676900279	11	6
175	0.9474640244159639	0.17799986295268205	12	4
176	0.9064348342671873	0.022929592472028314	11	6
177	0.9749650647585116	0.8478337072056803	14	0
178	0.9729377207090285	0.274272428715573	13	2
179	0.9171180327766062	0.044586572273540674	11	6
180	0.9081008824853575	0.03836568899271984	11	6
181	0.9749713140554183	0.13886816974255986	14	0
182	0.9462476106643993	0.34827051537894627	12	4
183	0.9152097279336621	0.01541022483945847	11	6
184	0.9110833933843926	0.023101686093448544	11	6
185	0.9461720091041332	0.14025983709438528	12	4
186	0.9708081406542844	0.4008517151972889	13	2
187	0.9800353881329541	0.31092499879625524	14	0
189	0.9675326725786701	0.31805901036944756	13	2
190	0.9705642965747268	0.13067115187154177	13	2
191	0.9686930549380124	0.28097665448778003	13	2
193	0.9437964302740175	0.44627464853357734	12	4
194	0.9061921322676368	0.18737331740650795	11	6
195	0.9123204627422752	0.019672431332248583	11	6
196	0.9155105742485706	0.012256864236851366	11	6
197	0.9080352884708636	0.11735075994492022	11	6
198	0.9780654689727285	0.15882006726038364	14	0
199	0.9689342383145518	0.48852338676830287	13	2
200	0.9680104165348479	0.46514966626596355	13	2
201	0.9119017569956794	0.10528614979389767	11	6
202	0.9445112606530155	0.2304432163812421	12	4
203	0.9447258914561549	0.11320119209254931	12	4
204	0.916181297724774	0.05113432899558943	11	6
205	0.9461256064704883	0.1205785372702899	12	4
206	0.939944958667894	0.06598183494111655	12	4
207	0.972673457231372	0.7059350773403832	13	2
209	0.9731485482188096	0.33232343779591345	13	2
211	0.9463332533376609	0.2586741572002875	12	4
212	0.9053232458015555	0.02604047839829508	11	6
213	0.9105417819371115	0.0033032421652153163	11	6
214	0.8650232197947821	0.007218369154689927	10	8
215	0.9063511328931442	0.052312620309719955	11	6
216	0.9663070340815884	0.34117383610210733	13	2
217	0.9479445139126754	0.11133972680760973	12	4
221	0.8662038977505019	0.07217594736682822	10	8
222	0.912776304453093	0.011040657842740113	11	6
223	0.9089712342195803	0.040945602984665784	11	6
224	0.8686645957171201	0.00658889917085875	10	8
226	0.9115293752948804	0.1280021074232228	11	6
227	0.9452924059905168	0.2619077116812851	12	4
228	0.9097931072456947	0.05147273672889675	11	6
229	0.9135041552682639	0.05956125535848359	11	6
231	0.9155652379920232	0.10891177748370698	11	6
233	0.9454664607260295	0.12843066930107724	12	4
234	0.9496382440315179	0.27659965042620643	12	4
235	0.9733623510475002	0.2875840911143009	13	2
236	0.9747865897848014	0.3113524811400895	14	0
237	0.9115736004862254	0.03934048279642322	11	6
238	0.9631395399694485	0.12433254401966091	13	2
239	0.8626639017616575	0.017773037595442704	10	8
240	0.9453441356915784	0.19079905907991335	12	4
241	0.8676952955548793	0.014823593071684377	10	8
243	0.9795919957645518	0.3793027943644299	14	0
244	0.9698663407837547	0.20033592969896397	13	2
245	0.8674695196572175	0.026186591890660037	10	8
249	0.9453131304441201	0.12511240610355034	12	4
250	0.9108692315363666	0.07011058727445105	11	6
251	0.948448188472726	0.06382368881599466	12	4
256	0.9500495072349121	0.05891732838141437	12	4
257	0.9071368415421385	0.1746633969533812	11	6
259	0.9079216276789452	0.11087861112417641	11	6
260	0.9093884274472295	0.015112719787241094	11	6
261	0.9816534165232216	0.25669073904304707	14	0
262	0.9112493046988239	0.0573722098452625	11	6
263	0.949463695093548	0.07852812885638717	12	4
264	0.9750355288978004	0.20043150954831715	14	0
266	0.9471147178538218	0.2869492480048997	12	4
267	0.9479107498187046	0.08754961908407356	12	4
268	0.944906461082278	0.08086699372540537	12	4
269	0.9103417953264832	0.04115624924088719	11	6
270	0.9721067024656507	0.1924875721089639	13	2
271	0.8690707473356029	0.05689310185277638	10	8
272	0.9057005206142807	0.02963613617148512	11	6
273	0.8672642057096878	0.014067645072915726	10	8
274	0.9804084790317902	0.16695000369203503	14	0
276	0.9474337380434378	0.18185094124205967	12	4
278	0.866853704221371	0.02602247461626362	10	8
279	0.950966897451228	0.341718284000248	12	4
280	0.9154519879954626	0.03008121787061582	11	6
281	0.9723808727450891	0.1774035355873207	13	2
283	0.909238899523851	0.1290499911206301	11	6
285	0.9704164429220499	0.7930648831167648	13	2
286	0.9690296416619925	0.07794900572744372	13	2
287	0.9509597222592688	0.2748473629480143	12	4
288	0.9695390527038038	0.2917775120650379	13	2
290	0.9454176491280766	0.05831489885317573	12	4
293	0.9472704785669069	0.11065404652479185	12	4
297	0.9151253420104547	0.052234050652680684	11	6
299	0.9807871992956001	0.20177665704634926	14	0
300	0.912137123740046	0.1373572895153805	11	6
302	0.9728427808276584	0.1633494225654208	13	2
303	0.9090206753164073	0.07898750517905902	11	6
304	0.975449971321627	0.47424676814844496	14	0
305	0.9483482779773323	0.32905400224460607	12	4
306	0.9691219741493172	0.3913065469112823	13	2
307	0.9115074791299691	0.04042156529643042	11	6
308	0.9050612951594231	0.044731263169353254	11	6
311	0.9452512640165204	0.08836058907996629	12	4
313	0.9402364839200035	0.42759294348311744	12	4
314	0.9056608023470475	0.027268390740282415	11	6
316	0.9448316614344752	0.28151530318249535	12	4
317	0.9052504297561921	0.1504067248911954	11	6
319	0.9110294173142851	0.023636663382294056	11	6
321	0.9119985816859145	0.16161237185620347	11	6
322	0.9121904743132768	0.04268967525725564	11	6
323	0.9083081577782727	0.0025778280527357445	11	6
324	0.9687083049492159	0.194802799929855	13	2
325	0.9718322907234883	0.17428998030085485	13	2
332	0.9102892916568021	0.010276096246491003	11	6
333	0.8708585295482473	0.005185644485474065	10	8
335	0.9829152199101683	0.4452459759251833	14	0
336	0.8650810831666316	0.053875019589601204	10	8
337	0.9537041937622438	0.15734792737416284	12	4
339	0.9757736669670201	0.31665003926235713	14	0
340	0.8682882776025296	0.040804253601183296	10	8
341	0.9694604460982017	0.29684527337049865	13	2
342	0.9622050946291058	0.2950049013184492	13	2
343	0.9510215824639308	0.3531602707324907	12	4
344	0.9757963881141131	0.8600420337950553	14	0
345	0.9482865161014543	0.19165390009610292	12	4
346	0.9080549040124977	0.021487607909717824	11	6
347	0.9110420083465558	0.007292809005691795	11	6
348	0.8682775572413705	0.03318252669757139	10	8
349	0.8689403010920166	0.07395446406934267	10	8
350	0.9101620249537995	0.24132226552409722	11	6
353	0.9501882523898005	0.2957624902144579	12	4
354	0.9402935926094733	0.14428768592206598	12	4
356	0.9661911205829041	0.3196407228129534	13	2
358	0.9062247659255056	0.039473810517944095	11	6
359	0.9128217203820908	0.05696825029751371	11	6
360	0.9147533553126144	0.04913092816238214	11	6
362	0.8663580975706733	0.04315967639357384	10	8
363	0.9709813186832225	0.5010336008789462	13	2
364	0.865191075585473	0.018932956246856633	10	8
365	0.968447548517747	0.15840262951874695	13	2
366	0.964414766183016	0.1533034094794179	13	2
368	0.9139418005240837	0.06957430619998005	11	6
369	0.9429564334858681	0.7219482268303583	12	4
370	0.9457275599362557	0.04356844731946388	12	4
372	0.868967741904444	0.01192826562678065	10	8
374	0.913389354223433	0.014049430321929512	11	6
375	0.9728148793593183	0.48989715694278946	13	2
376	0.9136353771066915	0.02205555646905259	11	6
377	0.9451115227709087	0.07614991018341233	12	4
378	0.9687225311964603	0.1414940132791413	13	2
380	0.9066931945240094	0.012510059506936557	11	6
382	0.8681406626938876	0.03968822591063072	10	8
383	0.9114121917609757	0.04278893470032782	11	6
386	0.9716514635114418	0.07543660014747557	13	2
388	0.9129640649291857	0.014271900893884065	11	6
390	0.9708918342682566	0.34114460468103247	13	2
396	0.9750938720793011	0.6101542247242089	14	0
397	0.9746912091552357	0.2548274001757266	14	0
398	0.9114732616158808	0.0185089075846669	11	6
399	0.9466960839959848	0.02912688719150811	12	4
400	0.8647212714310879	0.07629914292576523	10	8
403	0.8442586557513563	0.0003496350259682906	11	7
404	0.9175298306097835	0.15745760785977794	11	6
406	0.9481144395542456	0.18793206467492204	12	4
408	0.9126226570275169	0.18208592900630569	11	6
409	0.9659172977570806	0.22324246335067852	13	2
410	0.9078120209374514	0.0025609006289515563	11	6
411	0.9643739589170849	0.4637955394225435	13	2
412	0.9716334285519964	0.1245848426732008	13	2
414	0.9078251875132578	0.06876809682463232	11	6
415	0.911645043286562	0.036468465637808686	11	6
417	0.9097493714608686	0.011483511128804514	11	6
420	0.95074587937943	0.33941924110769667	12	4
421	0.9181965836476457	0.018968602488468485	11	6
422	0.9121288954379051	0.12544655551225872	11	6
426	0.8741106648486757	0.06234151537882742	10	8
427	0.944053318268305	0.5080102219889746	12	4
428	0.8652847903252818	0.03801742428117166	10	8
429	0.866119186114655	0.02800725975461861	10	8
430	0.8665581267186043	0.13826005435170088	10	8
432	0.945815527664211	0.10368681464295518	12	4
433	0.8687587351502938	0.0007915465941041968	10	8
435	0.9506887345333475	0.25342683745496064	12	4
437	0.8651585745364607	0.034443250256462006	10	8
439	0.912155501218268	0.02144881294866103	11	6
441	0.9752399926757661	0.5810092359568716	14	0
444	0.9158826824117461	0.07545866928542497	11	6
447	0.9170386483009391	0.41711948448983993	11	6
448	0.9146223613109433	0.06209016932334052	11	6
449	0.9693153807253404	0.420742186702366	13	2
450	0.8665880879659597	0.13351826943451875	10	8
452	0.9790289113445138	0.6478983288875613	14	0
453	0.9117884752640952	0.015109537357793613	11	6
454	0.9483703206726504	0.28483096755256876	12	4
455	0.9108603569891284	0.055577468539171566	11	6
456	0.9091847596533988	0.1779285907319824	11	6
457	0.9699072129608679	0.14268093254058406	13	2
459	0.9139767574908236	0.197555559606488	11	6
461	0.9094023195534531	0.054561305646775596	11	6
462	0.912473196973619	0.11563171043885577	11	6
463	0.9083665723483834	0.033292568014832984	11	6
464	0.9788889934345926	0.26035469194931543	14	0
465	0.9128292771186345	0.12319845983009127	11	6
466	0.8652436610225923	0.005740011741734243	10	8
467	0.9108303371317037	0.03169858318004099	11	6
468	0.8684455786821987	0.06596240210264817	10	8
469	0.8682737057469642	0.03389050452476522	10	8
470	0.912354560395806	0.03653573270712575	11	6
473	0.8691287650798192	0.0018104964922206735	10	8
474	0.943913408242443	0.09150005395808217	12	4
475	0.9436834314600547	0.19357744209550265	12	4
477	0.9485492875100507	0.3135868872265391	12	4
478	0.9441713957469053	0.13719887228066058	12	4
480	0.8666789491635871	0.050177765201915685	10	8
481	0.9106738603934825	0.18048496457567584	11	6
482	0.9469220179031776	0.09784137638121526	12	4
484	0.8681577018688955	0.0217187043899278	10	8
485	0.911208727392644	0.03723116454906742	11	6
487	0.8671261180956562	0.018400426639119536	10	8
488	0.9158059342080058	0.11135701837957147	11	6
490	0.909098500283526	0.0558349564383311	11	6
491	0.9101186726789373	0.009826385717257717	11	6
492	0.9082591878978264	0.006506932255511274	11	6
494	0.9774389199303332	0.2685796074812778	14	0
495	0.9787732474039996	0.4153086198368925	14	0
496	0.9147106743320376	0.0015374222744961514	11	6
497	0.913002667784467	0.13333969858852965	11	6
499	0.9077965409492108	0.031558394980921445	11	6
500	0.9062119876334599	0.24460672413399215	11	6
503	0.9501964367224578	0.1452116490295814	12	4
504	0.871964366246697	0.03000483918986394	10	8
505	0.9763936609110064	0.1019345307022748	14	0
506	0.8642466339733076	0.026087323148949598	10	8
507	0.8671019604773319	0.015461142058600079	10	8
508	0.8680971794780934	0.03581823604449499	10	8
510	0.9761035931915748	0.37668201950264235	14	0
512	0.9111319989418967	0.40495540436598465	11	6
514	0.8662041488560619	0.0032617818768927004	10	8
516	0.8658343925614584	0.12057419036045877	10	8
518	0.9686067987326129	0.11051790899667033	13	2
520	0.86638317522452	0.14855218849670132	10	8
521	0.9687358185787593	0.3313581003912013	13	2
523	0.8669336427076114	0.11857510327040341	10	8
525	0.8681629172234072	0.00014202502658032672	10	8
529	0.9173320078845625	0.15764471271226865	11	6
530	0.8704780151843963	0.05490418570601595	10	8
531	0.911827652908376	0.06233373018278415	11	6
532	0.9110864238676114	0.06004527158773584	11	6
533	0.9726845083976536	0.15295487256859608	13	2
535	0.8720759726691643	0.1574990578774123	10	8
536	0.9436797686988249	0.11682314748874587	12	4
542	0.9162993298025404	0.013146352709476615	11	6
544	0.8660027228389535	0.03325449107451528	10	8
546	0.8641506126103013	0.034797902148313756	10	8
550	0.9141222799606762	0.0177494532768652	11	6
552	0.9096346311975367	0.042734208397843323	11	6
553	0.8661312916231155	0.017296294177779108	10	8
554	0.9727210725732095	0.22268702399348134	13	2
555	0.9796760279151996	0.4406419242203058	14	0
556	0.9127855797219708	0.0003197238209274442	11	6
558	0.9162838226866652	0.03953288113540238	11	6
560	0.9051480178795417	0.06724705712234406	11	6
562	0.8681720166026772	0.03736562780298016	10	8
563	0.9449964400363037	0.1295120949117222	12	4
571	0.9515269211619232	0.08332333151664008	12	4
572	0.9531762290447279	0.12985699838565617	12	4
574	0.9698710924499425	0.264568731297572	13	2
576	0.9689900347409101	0.19563236649684806	13	2
577	0.9068753481701411	0.11607050090879968	11	6
579	0.8690006405151047	0.024059578358931185	10	8
580	0.9682885396341909	1.0784502715195816	13	2
582	0.9470068811454398	0.19690325719445403	12	4
583	0.9085481276315082	0.39028707779939337	11	6
584	0.9711094153279289	0.24868793140041154	13	2
585	0.8680229612624644	0.01134701171679537	10	8
586	0.911183984176836	0.006544530350137153	11	6
587	0.962974731278221	0.37948211719031244	13	2
589	0.9090046151639813	0.06157038434268711	11	6
591	0.8666283026025394	0.03140906549616473	10	8
594	0.9108447298434303	0.00938247434537371	11	6
595	0.9141195848411569	0.013653280732847802	11	6
596	0.8670852961781877	0.01800622584408246	10	8
598	0.8647985225520193	0.023674477890151334	10	8
603	0.9729121236003688	0.5656870573743779	13	2
604	0.9693637372516695	0.6272569605767504	13	2
605	0.9727518528338913	0.23558715878147252	13	2
606	0.9149604057901611	0.016483131089058398	11	6
608	0.869008841237692	0.07688466390360658	10	8
609	0.9126352723499176	0.2875387439516672	11	6
611	0.8432799933988763	0.08850549134801876	11	7
613	0.9521889839090711	0.4513537242787412	12	4
614	0.8641778797484485	0.0366981167870509	10	8
618	0.8676790986911357	0.27270433972042024	10	8
619	0.91237275460437	0.01169829553354668	11	6
620	0.8674028431359879	0.04374807458079796	10	8
621	0.9122630624053859	0.30370373790898336	11	6
622	0.8654735606201189	0.03698179648335372	10	8
623	0.9710653370137574	0.8905312476335826	13	2
626	0.8677345772857441	0.004700361413183211	10	8
627	0.9451597204136972	0.04177646306806145	12	4
628	0.9475331367651325	0.09901433001938696	12	4
629	0.9108779215700163	0.02716519387052599	11	6
632	0.9129495019036095	0.21488374816754413	11	6
634	0.9741526759981612	0.5272908631711791	14	0
638	0.8686464057961951	1.8751036935103584e-08	10	8
641	0.9727154012931386	0.2731681109891254	13	2
644	0.8696920905832269	0.06498955803062319	10	8
645	0.9112772172921656	0.26445654704502125	11	6
647	0.8672483840747596	0.06714759749164705	10	8
649	0.870880148657271	0.011931228240875013	10	8
652	0.8670079352388229	0.008024334051113595	10	8
653	0.9419579075211315	0.0227285305020014	12	4
654	0.9139164017430327	0.05785691893672902	11	6
656	0.9531767089194185	0.5772835510984794	12	4
657	0.9705679167438446	0.5501392958295451	13	2
658	0.9095499171888799	0.0645369001544482	11	6
660	0.9517842383508555	0.14444118698510564	12	4
662	0.9107882375151849	1.018539156591579e-06	11	6
663	0.907339005576265	0.040088604782145654	11	6
664	0.9119488245179562	0.00012512747614369202	11	6
665	0.9726427493117377	0.2003706652350478	13	2
666	0.9427307434772086	0.28684023971426276	12	4
667	0.9415965798023078	0.14729417844275908	12	4
668	0.9124435972755081	0.0033862363945596475	11	6
670	0.8670238300965091	0.0071579810913443825	10	8
672	0.8658920177426134	0.02032934725144966	10	8
682	0.9718693026009643	0.8012803221079796	13	2
683	0.982234134692814	0.434267183035249	14	0
685	0.8642086372798432	0.020557189750997098	10	8
686	0.9468368821009466	0.05328278774827128	12	4
688	0.8673286949748065	0.013328138500920168	10	8
689	0.9705144608425917	0.12366322768438645	13	2
690	0.8745526490934883	0.031488951550908334	10	8
691	0.8661382697715675	0.011219824624393053	10	8
694	0.8660609110971417	0.016490246745675778	10	8
695	0.9067103733565204	0.19910488492069103	11	6
696	0.9782100037569263	0.14810957092802052	14	0
697	0.948868208779791	0.1070384604920823	12	4
699	0.9054145450703561	0.00820283387887294	11	6
700	0.9475705122550889	0.469911958505538	12	4
705	0.8678590514042508	0.05054889496039025	10	8
706	0.8668921191362111	0.06662362222576286	10	8
707	0.9129799365476406	0.11397461490296498	11	6
709	0.941845465704191	0.1077944871352467	12	4
711	0.8681349576634227	0.1671786843340574	10	8
713	0.9825456137569107	0.3965208943529617	14	0
715	0.914714955697457	0.2754483427156401	11	6
718	0.9106110261329634	0.011460803355005834	11	6
719	0.9656173969841956	0.062502665250555	13	2
722	0.869901668499229	0.04209167906876802	10	8
723	0.8662498805298197	0.03825478420047473	10	8
727	0.8714893937046262	0.07427693807364749	10	8
728	0.967062907636573	0.2830960031832766	13	2
729	0.8708660167406125	0.0034139703607467668	10	8
730	0.915984775147275	0.12839691600523714	11	6
731	0.8668780111234007	0.020346721487454297	10	8
733	0.9443741651931101	0.2913804723062111	12	4
736	0.8682780365531668	0.050248014597934744	10	8
737	0.8695885381758255	0.03385607138336451	10	8
738	0.9788538873001279	0.3464107530212129	14	0
739	0.9805407641852822	0.21308754403374397	14	0
741	0.9713322135375636	0.24029598766113616	13	2
742	0.9083087329855601	0.04945947543941871	11	6
743	0.868898491840651	0.04403551676127964	10	8
744	0.9759925828630183	0.5894716027671002	14	0
748	0.9144942909786339	0.052060304489140716	11	6
749	0.9110985974702853	0.06343885770459426	11	6
750	0.9102522475788266	0.09406471782149796	11	6
751	0.9465630907079067	0.11215015109930089	12	4
752	0.9111688064008356	6.682886165228165e-06	11	6
753	0.9719865677103415	3.03874433584347	13	2
754	0.8680457422407306	0.06702237776173606	10	8
755	0.948111611769869	0.2187871132203845	12	4
757	0.9122636552177972	0.02747424859044169	11	6
761	0.8650004633758971	0.005706359239882785	10	8
762	0.9133777242380312	0.12321509307221278	11	6
763	0.9783544569015218	0.5742770566753103	14	0
768	0.8642206521963414	0.05410700759731625	10	8
770	0.9135699027229095	0.1489011864047107	11	6
773	0.9773229941394403	0.10869733724897454	14	0
774	0.9146347183497492	0.016617724026838265	11	6
775	0.86743677800567	0.05741267106505557	10	8
776	0.9107460486870399	0.03148965455013562	11	6
777	0.9159592332967211	0.03991811523817707	11	6
779	0.9407267246711937	0.19984811814292197	12	4
780	0.9682531961574471	0.20347722781386351	13	2
782	0.8686716579113347	0.01797076939910011	10	8
783	0.8687800476613281	0.021657278456449998	10	8
784	0.866676320271705	0.02223830792635602	10	8
786	0.8647909978236883	0.03910269901787311	10	8
793	0.9159256294268632	0.14557184453282243	11	6
794	0.9087192057805067	0.02649992533108217	11	6
795	0.8654454128998805	0.04182570045411815	10	8
796	0.9111462029478476	0.04107395230515122	11	6
801	0.8673696196893717	1.755741216132788e-05	10	8
802	0.944164544327151	0.16483846697104101	12	4
803	0.914986993511691	0.187986667887339	11	6
804	0.8640328895773836	0.0126242994303176	10	8
807	0.9807816554669814	0.2506801076785917	14	0
809	0.9140938404670225	0.06108409976785723	11	6
811	0.8636590757194612	0.12471111505854265	10	8
812	0.9166591354713337	0.09028050372273524	11	6
813	0.867426993467989	0.06282137660404731	10	8
819	0.9117468505381288	0.01624829768796578	11	6
821	0.9099076138112441	0.20684560420433068	11	6
823	0.8701310517173965	0.03342132113481246	10	8
824	0.9111075544105968	0.10631761725637295	11	6
825	0.8697013188190534	0.003837494112890154	10	8
826	0.9094522224580804	0.15396282802427363	11	6
830	0.9481151905697328	0.2422377650708156	12	4
831	0.947694051784761	0.130390964891723	12	4
832	0.8697581207718634	0.27146464771004153	10	8
833	0.973504351626273	0.5022301121886745	13	2
835	0.9521196796830024	0.09245374175497857	12	4
836	0.9691931997324559	0.1923612660956155	13	2
837	0.8657725043540581	0.0012504272433858088	10	8
839	0.8639795648858921	0.01683697052421053	10	8
841	0.9125453030471153	0.14907167347576017	11	6
842	0.9131464911143989	2.6961963899219293e-05	11	6
843	0.9445542487265447	0.1079763174859277	12	4
844	0.9092967831979979	0.09109547829459332	11	6
845	0.9146728290980465	0.23836836162142788	11	6
846	0.8662712225704746	0.02060648294683949	10	8
847	0.8655528952879065	0.006120717426570795	10	8
851	0.8659243165681739	0.017843930332603602	10	8
854	0.9446218785362067	0.004326094803007876	12	4
855	0.9773431088843259	0.05612952187711959	14	0
856	0.8699121439907396	0.02242210725593283	10	8
857	0.9412673249244086	0.13503313975476963	12	4
858	0.9474820829919905	0.054114548398781936	12	4
861	0.9107601767312777	0.016952151353296946	11	6
863	0.9437961028286102	0.08620975908978855	12	4
864	0.9712352112180899	0.47433166229099516	13	2
866	0.914241934546527	0.06330361683702447	11	6
867	0.8645375052499905	0.02276154724533553	10	8
869	0.8656953483754734	0.01190523366562827	10	8
870	0.9108458820372145	0.013906376411558678	11	6
871	0.910416913867859	0.007115876968542965	11	6
873	0.9123053058993907	0.15221494945780242	11	6
874	0.9118991556752258	0.02205403238366967	11	6
875	0.8685164555329453	0.07373052643253533	10	8
876	0.9091738840336161	0.07448477592501748	11	6
878	0.8625023854050635	0.024598275608644617	10	8
879	0.9449539756381373	0.08149096644987595	12	4
880	0.9092011151689983	0.0289299058476942	11	6
883	0.8663868513754341	0.0707393993085666	10	8
884	0.9715471846147409	0.17488432274322463	13	2
886	0.8727573092181873	0.001645123248126736	10	8
890	0.9447333468900052	0.22671944216382242	12	4
891	0.8667876301178352	0.26261695232053056	10	8
892	0.9050464971081338	0.33786932839963085	11	6
898	0.9511683445872405	0.08477713828502363	12	4
900	0.9111401868643466	0.08253329612200343	11	6
901	0.9460930857857678	0.08425574950215406	12	4
902	0.9450509022979265	0.08096224449702664	12	4
905	0.9146194160872294	0.05346543454432769	11	6
906	0.911688510659881	0.022266471677599004	11	6
907	0.9102079597774958	0.0005366656875872209	11	6
908	0.9470787781518073	0.23473773650362323	12	4
910	0.9687868158350033	0.20251943033015216	13	2
911	0.9138933830792397	0.03814086928233074	11	6
913	0.9145927617159699	0.054898941835947665	11	6
914	0.9716888342600106	0.49769596226735136	13	2
916	0.9810269234867174	0.2527215526191172	14	0
918	0.9105509007856997	0.02112704067857938	11	6
919	0.9448908886826013	0.1785244037142498	12	4
921	0.8677732325426134	0.017240972487894725	10	8
923	0.9502692420417065	0.3202815364030487	12	4
924	0.9068309101129985	0.055797499920498844	11	6
925	0.8649631768655563	0.060983548691767274	10	8
926	0.9107422235072318	0.17782611817968155	11	6
929	0.8738315758610525	0.019862031534400384	10	8
930	0.8698857561178803	0.025637924726094666	10	8
931	0.9661498322065566	0.29304129995817446	13	2
932	0.866012010138806	0.022735654903878497	10	8
934	0.865948789827178	0.08420642315721637	10	8
936	0.8662944878056803	0.2052605031532693	10	8
938	0.972978250320864	0.3922256957589037	13	2
939	0.8638938052790484	0.05491403068154504	10	8
940	0.8687064713932993	0.009688915736913523	10	8
941	0.9061589206720864	0.005964342816523666	11	6
943	0.8672495053668605	0.042255067659947375	10	8
944	0.9726569962423343	0.28464183748864036	13	2
947	0.8693415430167591	0.011490009086666858	10	8
949	0.9061028444438842	0.023012541319136225	11	6
950	0.8682124052090071	0.016256679402600633	10	8
953	0.9107903582232014	6.945584312528188e-06	11	6
955	0.9431290061440386	0.07875290719659812	12	4
961	0.8665759438215146	0.011849885867959858	10	8
962	0.9521279183089828	0.1119634103120763	12	4
963	0.8676916470596564	0.006138491698233784	10	8
967	0.8688692013586882	0.16031138366422876	10	8
969	0.9506185883830234	0.4015542055154913	12	4
972	0.8676287907199234	0.003638230240434619	10	8
974	0.9057013962120714	0.253023629050522	11	6
979	0.9062668091708269	0.014968320600542455	11	6
980	0.8667657152292088	0.06688785119861271	10	8
981	0.8683058867011443	0.01999330979402303	10	8
983	0.9486696825700897	0.2251457067908678	12	4
985	0.9682552171518751	1.100695131683821	13	2
986	0.8649979952531668	0.011301249869150525	10	8
987	0.8717614031676172	2.062235177978408e-09	10	8
988	0.8650580101642821	0.2888368243384494	10	8
990	0.8661881059876344	0.2398062902005386	10	8
991	0.8688869619590456	0.03541285190312717	10	8
992	0.8686749891203228	0.03335819787375962	10	8
994	0.9074759648656525	0.21474529198046782	11	6
995	0.9433011492573283	0.04357891152517193	12	4
996	0.9447165825738482	0.22882924834836513	12	4
999	0.9089844275148137	0.012754173914831022	11	6
1000	0.908502891587517	0.005091933554907349	11	6
1004	0.9113479930630243	0.023391613563747686	11	6
1008	0.9471628509506576	0.24936226884334006	12	4
1010	0.8714826959755643	0.054305521078591566	10	8
1011	0.8678212383479341	0.021364886056471074	10	8
1013	0.9130188232300198	0.022110518762147226	11	6
1014	0.867051123998565	0.05084987452471337	10	8
1015	0.9695295962245876	0.8808364718068452	13	2
1017	0.9137516593456596	0.03369713815550807	11	6
1019	0.9110192187656057	0.020407696980974065	11	6
1024	0.9099345326970197	0.08489003489184913	11	6
