# Supplementary material for: Formation of organic color centers in air-suspended carbon nanotubes using vapor-phase reaction
Source: Nat Commun. 2022 May 20;13:2814. doi: 10.1038/s41467-022-30508-z (PMC9123200; doi:10.1038/s41467-022-30508-z)
Supplement: Supplementary file 3 — Source Data [file 41467_2022_30508_MOESM3_ESM.zip › Source Data/Figure 3/3b/subpeak_ratio_1.59eV.csv]

	E11	subpeak_ratio	n	m
0	1.061489030319231	0.3834193107272504	11	3
1	1.058873447649237	0.7140628541123237	11	3
2	0.9612189751831915	0.021981210878664448	9	7
3	1.0176056294528033	0.12523887392052338	10	5
4	0.9625148114963422	0.10426695177553914	9	7
5	1.0585375737990381	0.8247055613700117	11	3
6	1.0204305029175065	0.12332876215617347	10	5
7	1.015034945328202	0.12103465184305132	10	5
8	1.0169282511777278	0.055626955100442674	10	5
9	1.0109853818099128	0.15444664531545174	10	5
10	1.0571905143930505	0.34905331571559356	11	3
11	1.077649917178815	0.318747313671164	12	1
13	0.9654412379012932	0.11552274874506155	9	7
14	0.9640639787158074	0.11358661240108435	9	7
15	0.962306775511657	0.15734408695953817	9	7
16	0.9614773360124409	0.17448377979182905	9	7
17	1.0117003219299117	0.15716723727079948	10	5
19	0.9650986290983634	0.21273072594963485	9	7
22	0.9588506003618267	0.07391714158300279	9	7
23	1.0202055113504813	0.21930156799922784	10	5
24	0.9635615367775751	0.07177282606506584	9	7
25	1.013099885697188	0.33505053617756003	10	5
27	1.0779845863035644	0.2036465623248124	12	1
28	0.962333682180286	0.13202596915894413	9	7
29	0.9701092103423348	0.2979013046065759	9	7
30	0.963914409941917	0.04525615509341194	9	7
31	0.9666713094833944	1.6014797757391977e-06	9	7
32	1.0574339640931942	0.17710848183336714	11	3
33	1.0509564131827078	0.2570181856634442	11	3
34	1.0546936192587055	0.202432201077897	11	3
35	0.964752690072776	0.338496443021497	9	7
36	0.9635322896762291	0.0870747037535588	9	7
37	0.9635222587556109	0.05190979256369715	9	7
38	0.9631072067966489	0.08418433215961951	9	7
42	1.055554719568487	0.33735962116140583	11	3
45	1.0550400654021557	0.4723750014818252	11	3
48	0.9654316398671374	0.30327370412781846	9	7
49	1.0547854972196127	0.39687219797184164	11	3
50	1.0179177288537693	0.28081403338049526	10	5
51	1.0188894036260345	0.1593527363608326	10	5
52	0.9663986480034342	0.10577420915570454	9	7
54	1.0497177752812057	0.29682813088261706	11	3
55	0.9666052017779841	0.34896113425142167	9	7
57	1.0630603210279301	0.8167730200994239	11	3
58	1.0574094478552363	0.3253189328253945	11	3
59	1.0135167763462736	0.07209217911757233	10	5
60	1.0092657839492127	0.5340378870543125	10	5
62	0.9655749269030177	0.07879958193331538	9	7
63	1.081889114679311	0.5776185265822826	12	1
64	0.9647851819219839	0.1569494593839269	9	7
66	1.0813043923784649	0.4259497568018719	12	1
67	1.0706601600622103	0.5476830709685961	12	1
69	1.0170328177233652	0.15014824032556126	10	5
70	1.0228060066097098	0.027298112618481737	10	5
71	1.0135164712961822	0.2732373280255094	10	5
73	0.9623427758207161	0.16129711467574895	9	7
74	0.965836294403717	0.11210215708173885	9	7
76	1.0249597432755326	0.4741884081976581	10	5
77	0.9618662200048448	0.22855746563788815	9	7
78	1.0186935840231628	0.11391789587504939	10	5
79	0.9603694294210777	0.0973948308484722	9	7
82	0.9623420600860358	0.29258970182184835	9	7
83	0.9636953396824005	0.13955507487647884	9	7
84	1.0501046542028978	0.33682741784590925	11	3
86	1.0818684093034086	1.4587863928364222	12	1
87	1.0160743236611443	0.21565001285567903	10	5
88	1.0188241183320004	0.24295158792454813	10	5
90	0.9626668989619687	0.04004138881754765	9	7
91	0.9633332896094067	0.08951088861707295	9	7
92	0.9632085155252587	0.07371717971527571	9	7
93	0.96266829393437	0.12081835148880811	9	7
94	0.9636568835724423	0.04276738250685231	9	7
95	1.0126410385491968	0.20404376784283987	10	5
97	0.9630528875704624	0.04090553109984682	9	7
98	0.9570961596264242	0.013171941942974302	9	7
99	1.0199024584005152	0.11601723603654568	10	5
101	0.9606628089162718	0.4715670405497611	9	7
102	0.9576586052974957	0.14057035871468737	9	7
103	0.962677582690327	0.05695133622180711	9	7
104	0.964815911866406	0.00858070451400672	9	7
105	0.9669002395575167	0.1073105172480717	9	7
107	1.013950214519347	0.0198442061348438	10	5
108	0.9658361647488439	0.10217194258111778	9	7
109	0.9595230056809814	0.230286175575941	9	7
111	1.019664716165965	0.21863320699788202	10	5
112	1.0140849395939808	0.25181449306338594	10	5
113	0.9640194687437027	0.0775488695651938	9	7
115	1.0156904472544257	0.31384583714915276	10	5
116	1.0212022196742316	0.4445374046342357	10	5
117	1.0181679630965903	0.3859263290310928	10	5
118	0.9617882442579215	0.10522925372579958	9	7
119	0.9626868237723185	0.060288254373836406	9	7
120	1.0226221714695822	0.43728359094686464	10	5
122	1.0104380241046145	0.45068277330167716	10	5
123	1.0565171689590536	0.4401979761008743	11	3
124	0.9616990673306267	0.07266278559558909	9	7
126	1.018688451379811	0.6112566528090321	10	5
128	0.9639289133895315	0.02278594089375617	9	7
129	0.9596372020052614	0.0749370974257661	9	7
130	0.9646956162491281	0.03196710576586319	9	7
132	0.9639475151348934	0.23785939761629737	9	7
133	1.0182915785961393	0.23478271112401167	10	5
134	1.015923177773101	0.05239076010353155	10	5
135	1.0189969739683664	0.39960348133703233	10	5
136	1.0152007202713842	0.22439083286403771	10	5
137	1.0213550530543936	0.6322043023631717	10	5
138	1.0568180774399318	0.23523463550658252	11	3
140	0.9667673109479127	0.3178344334858106	9	7
143	1.051138593110632	0.21683051807564213	11	3
144	0.9648070418345788	0.09027433269608605	9	7
147	1.0537133978514086	0.26588650467875463	11	3
148	1.017515734073869	0.221924078203191	10	5
149	0.9662985238024348	0.30272008329838507	9	7
150	0.9663250667889077	0.019949655005050616	9	7
151	1.0110391932967118	0.0514890197317026	10	5
152	1.0486481922258946	0.28930841515172034	11	3
153	1.0109092364651384	0.5839214312584676	10	5
154	1.0149207236756006	0.11735880827844455	10	5
155	0.9614030362350704	0.26021243372423025	9	7
157	1.0204305127651416	0.28133877879065605	10	5
159	1.0641109140125042	0.6721341468231686	11	3
161	0.9607098889418424	0.09018833888334128	9	7
162	0.9643362479870555	0.09263675616732343	9	7
163	1.0572685640123642	0.5042964937487971	11	3
164	0.9637468749978557	0.15219976576140803	9	7
165	0.9576459126916277	0.025672330892478945	9	7
166	0.9589148794430945	0.10215024861148668	9	7
169	1.0160554991447237	0.26919145669962974	10	5
171	1.0168878622903221	0.07889825942786347	10	5
172	0.9632344768551483	0.26895666213956976	9	7
173	1.0564447308308085	0.3938791966222609	11	3
174	0.961874724496176	0.1022968395101413	9	7
175	0.9618674232930623	0.07396708637670843	9	7
176	0.9614449074307319	0.8382680276748254	9	7
177	0.964270188741641	0.21251405803396714	9	7
179	1.0163135299138948	0.20102759612221954	10	5
181	0.964539151355896	0.14227663193296433	9	7
182	1.0623353487936955	0.27828543903718983	11	3
184	0.9684563455833937	0.36524545043463513	9	7
185	1.014275271844599	0.3134660222604109	10	5
186	0.9621712240196396	0.007714829394045867	9	7
187	0.9631436702220677	0.2171531495151599	9	7
188	0.9627551322795627	0.28213199010965456	9	7
189	0.8591536907149392	0.000525493731980105	12	5
191	1.0210690163751057	0.32670432032003094	10	5
192	0.9616003011049273	0.2858402418720279	9	7
193	0.9654246944919153	0.15155747357636495	9	7
194	0.9678765741228653	0.03705351763323556	9	7
196	1.013468151753285	0.047549063918553264	10	5
197	0.970906046970358	0.0300281468400048	9	7
198	1.0165043405889091	0.17279743736787398	10	5
199	1.0481386017926868	0.111913510036418	11	3
200	0.9622481291385536	0.012431551591478775	9	7
201	0.9639106198110363	0.04049577316054512	9	7
202	1.0600529688870495	0.395180118739628	11	3
204	0.9598133200172497	0.13787453929007687	9	7
205	0.9661318062628879	0.10303788182638227	9	7
207	0.9615438997679698	0.06992493323815786	9	7
208	0.96354858866802	0.3105829197985169	9	7
211	1.0104330867087634	0.7218651575064301	10	5
212	0.9675122321822495	0.24691256009337	9	7
213	0.9667283373246328	0.05454169292251245	9	7
214	0.9635795904533513	0.2811777949477201	9	7
215	0.9628004448552161	0.20022410940048233	9	7
216	0.9654105937700581	0.10717040547229872	9	7
217	0.9685516146407481	0.25606924396916664	9	7
218	1.0569196246054429	0.8153395768426018	11	3
219	1.0177534447746335	0.3251737842719711	10	5
220	1.0832829987829102	0.9458327231867749	12	1
221	0.9633613335077998	0.028091044759528665	9	7
222	1.0615518543699274	0.5507961008116784	11	3
223	1.018492696518359	0.20126528628906537	10	5
224	0.9636008353981093	0.3362472187959825	9	7
225	0.9579215547877961	0.19109087916009546	9	7
226	1.0131039001300006	0.17635758727417863	10	5
228	0.9643979820292102	0.06490938622860169	9	7
229	1.012966206123753	0.23161918626252428	10	5
230	1.0216741633627977	0.20539444706638407	10	5
233	0.9612937812310625	0.2519909041456711	9	7
234	1.011548949986479	0.24476405532051082	10	5
236	0.9650973127609587	0.13921802325801233	9	7
237	0.9681663238112941	0.018132119313837024	9	7
239	0.9590768523619321	0.08514210772736457	9	7
240	1.0593600464751805	0.2569075677458484	11	3
241	1.05146830875921	0.22241097795706935	11	3
243	0.9651274208541754	0.18820502533743114	9	7
244	0.9625236197160459	0.07150740945767711	9	7
245	1.017997376548566	0.10041071110000582	10	5
246	1.0594029922227666	0.35584498552300275	11	3
247	0.9590781570044058	0.056323994383703675	9	7
248	1.0598964857727524	0.34090644076592475	11	3
250	0.9594668880546593	0.3166203087454959	9	7
251	0.9578313399628646	0.27776306128380196	9	7
253	0.9042689516265362	0.023916801939249954	9	8
255	0.9621288986285111	0.18037901384803134	9	7
256	1.0628891773184843	0.6131474358504031	11	3
257	1.0124150517493937	0.20112769425624127	10	5
258	1.011987556569262	0.092660494380046	10	5
260	1.0119066607170917	0.26480937439050833	10	5
261	1.0521349198474834	0.10006652229003184	11	3
262	1.0162248573189616	0.42893228259199645	10	5
263	0.9666834077682417	0.16517586220309072	9	7
264	1.0626830546549852	0.5784666428532423	11	3
265	0.9630530099882855	0.038286520407118205	9	7
266	1.0177165335881015	0.019472750497397846	10	5
267	1.0215482753285035	0.10614338226206477	10	5
268	1.0508624972553144	0.38308534153019524	11	3
269	1.0532892547739137	0.2030624446295022	11	3
270	1.080913454739154	0.31746325557343136	12	1
271	0.9625938336681973	0.10126029366456472	9	7
272	1.0189734918565734	0.2015434582547177	10	5
273	0.9649974721952467	0.07033966916240501	9	7
275	1.0183195599140593	0.20791906167122995	10	5
277	0.9675998475767712	0.08707804136550722	9	7
278	0.9635407160969088	0.015059311992585627	9	7
279	1.0626314179781509	0.5672840327755222	11	3
280	1.0596444953698152	0.43418460811673526	11	3
281	1.0184922006150707	0.27437752189188	10	5
283	1.0613224779702874	0.08352889908732951	11	3
286	1.0561061546031703	0.3439980088471038	11	3
287	1.0554010811259444	0.35462777287717107	11	3
289	0.9639708134514353	0.2002437580791668	9	7
290	0.9648347589327346	0.30760356629238544	9	7
291	1.0206228057582638	0.28213191120547776	10	5
295	1.0195858562512037	0.11510316214581164	10	5
296	0.960908650935721	0.07053497747033843	9	7
297	1.056957628158175	0.16750601211276192	11	3
298	1.0130444037176227	0.23911935912869087	10	5
299	0.9647999991548032	0.1306006338918632	9	7
300	0.9606950530224458	0.06379391812040794	9	7
301	0.9603513685533457	0.039061807528696035	9	7
303	1.0549428781924168	0.3003492654381385	11	3
304	1.0183709879755132	0.24621531259463506	10	5
307	0.9615886670636286	0.27239703679162436	9	7
308	1.0188303802714935	0.08498708643882101	10	5
309	1.017975575419884	0.1736561695372658	10	5
310	1.0514221756807747	0.20215886183209203	11	3
312	1.0163075801294308	0.1819266288154152	10	5
313	0.9625916701107619	0.0426405612624989	9	7
314	1.0184875662556516	0.29842001853589967	10	5
317	0.963447665180735	0.12035685091122411	9	7
318	1.0186809072072742	0.06889092882684196	10	5
319	1.0597201814925694	0.5674411763263166	11	3
320	1.0196861224015323	0.24030337462208448	10	5
321	1.058849472325045	0.3778613208852431	11	3
322	0.9595060010290362	0.0867609125630248	9	7
323	0.9638982495483609	4.3768352203790426e-11	9	7
324	1.0527625838379921	0.6123077691404145	11	3
325	0.9639731129985322	0.038657599815852386	9	7
326	1.0512630615545144	0.14007937940728543	11	3
327	0.9626159104961178	0.2715739888764346	9	7
328	1.017869357958666	0.05076716887107878	10	5
329	0.964108559887665	0.03138116822407808	9	7
330	0.9622240233992404	0.1788064050072136	9	7
332	0.9639282592527836	0.15603524854104175	9	7
333	0.9575438532141265	0.021750787225534533	9	7
336	0.9672077986177323	0.26625407684446745	9	7
337	1.0566499033297239	0.9649860919595188	11	3
338	0.9605379043523214	0.07085866356836121	9	7
340	1.0124055681273063	0.11508486762678313	10	5
344	0.9625996737262699	0.22714746961907023	9	7
345	1.0128319922735205	0.14189924752962352	10	5
346	0.9674977123735632	0.07954700505365794	9	7
348	0.9647196655635218	0.5519488651276169	9	7
349	0.9581535190838142	0.35490195672468916	9	7
350	0.9653325063546131	0.22959212463334883	9	7
351	0.9619697626187799	0.09408818070961646	9	7
353	0.9681667331599677	0.08264399648364686	9	7
354	0.9576660216146488	0.2034844355615023	9	7
355	0.9629776793000139	0.29319020769378207	9	7
356	0.9608903365680131	0.18548405048595015	9	7
357	0.957383856506437	0.27750841577937124	9	7
358	1.0192694288029693	0.2201854833151128	10	5
360	0.9650780375574112	0.24289044633784174	9	7
361	1.0200841062345167	0.10018806399037447	10	5
363	0.9643696269518389	0.1465211380136598	9	7
364	0.9641347520075779	0.06551201786393578	9	7
367	0.963883663358431	0.04068449043366106	9	7
368	0.9618711286575307	0.0541857997122061	9	7
369	1.0219342274273822	0.23598987374550523	10	5
370	0.9614599020783199	0.05826861241742655	9	7
371	1.014042828106539	0.7702640006115365	10	5
375	1.062743179264914	0.9053096738941278	11	3
377	0.9569178012325308	0.21579010868887719	9	7
378	0.9609586782173682	0.12173159034097013	9	7
381	0.95697085232659	0.07973898516767143	9	7
383	0.9622777960127932	0.20744831483763598	9	7
385	0.963123771273378	0.24553873959951594	9	7
386	0.9640935761267067	0.10172275755391615	9	7
390	1.0181188842303968	0.26744387809962034	10	5
391	0.9608561608799129	0.38793635769297424	9	7
392	0.9605331190845454	0.2463510593569577	9	7
395	0.959174835071162	0.07832326873126169	9	7
397	1.0566183695068678	0.24294738275086897	11	3
398	0.9607426670397657	0.053065344198251145	9	7
401	1.0792700812943303	0.32252934282956214	12	1
403	0.9616450687067856	0.12053034155009457	9	7
407	1.0779178860110379	0.9397626495708609	12	1
408	1.053111368478804	0.2930113205622538	11	3
410	0.9663243675410779	0.1487818903046201	9	7
411	0.9678369169778794	0.14028539067956117	9	7
412	0.9626457953978885	0.0381244920771719	9	7
414	1.012262280522229	0.25935718628313664	10	5
415	0.9630682442250154	0.03399432805890389	9	7
416	0.9646582084235623	0.10374773593613476	9	7
417	0.9666304989736223	0.0551849724778445	9	7
418	1.0517825474544213	0.32735813093573285	11	3
419	0.963720818695571	0.2722020443327156	9	7
423	1.0228304925152178	0.2554550003886183	10	5
424	0.9624363642926683	0.365352129104944	9	7
429	0.9632174799932788	0.6554191116943974	9	7
430	1.0160638791355832	0.2521751755775637	10	5
431	1.0207316480400417	0.15847329568446653	10	5
432	0.9690733901973022	0.3299508560517727	9	7
433	0.9613025541044193	0.07047688330133876	9	7
435	1.0589496212700684	0.4053180311394413	11	3
436	1.019106574255504	0.08774339046587482	10	5
438	0.9001332339922543	0.29089333759822134	9	8
439	0.9629815257815325	0.09981126372207678	9	7
441	0.9634641268507019	0.09608684179149028	9	7
442	0.9641978289344635	0.05878330684430268	9	7
443	0.9652257760393403	0.09188790837051584	9	7
446	1.017689054865712	0.014069721992228727	10	5
447	0.9673328318844021	0.12651013288679672	9	7
448	0.9628008479509402	0.2516423629485992	9	7
449	0.9657024050593569	0.07849109545408714	9	7
450	1.0139685581566484	0.0002596242947578398	10	5
452	0.962535911975271	0.007713008025821864	9	7
454	0.9646000252722368	0.0024594673588461354	9	7
456	0.9615570250834382	0.0742630379135104	9	7
457	0.9664209491234058	0.06749441745768936	9	7
458	0.9628866338811137	0.08254016310529651	9	7
459	1.0160502365988189	0.12430272708279798	10	5
460	1.0509573484022194	0.36805619604027834	11	3
463	0.9659089423055449	0.3126867315807456	9	7
464	0.8523952505069745	0.037222625445347025	12	5
466	0.9594955015052175	0.2584962838524315	9	7
467	0.9632894543876326	0.0738913617189528	9	7
468	0.964202614894975	0.1767284280479355	9	7
471	0.9670409400218969	0.13370674253232884	9	7
479	1.013142155534372	0.3395374049772762	10	5
481	1.0600776388436866	0.21904150332781566	11	3
482	0.9619942851445127	0.24480934803964585	9	7
483	0.9618542187230761	0.18188760430619488	9	7
484	0.9620937118268437	0.11674683847578911	9	7
485	0.9653423758159979	0.4027113693894704	9	7
486	0.963860334165827	0.13425445156833904	9	7
487	0.9655312173252479	0.3411742355179123	9	7
488	1.072824056436067	0.7619250629418756	12	1
490	1.0192955819070837	0.8872932769455832	10	5
491	1.0141624466882455	0.7035494309207573	10	5
495	0.9641141916951289	0.07549127576157354	9	7
496	0.9651058146780428	0.17531623369345256	9	7
497	1.0130631737005757	0.06828337541929547	10	5
499	0.9631140936921765	0.20901664935293307	9	7
500	0.9569914165587607	0.20013905626700457	9	7
502	0.9655270519024431	0.3142958477319857	9	7
503	0.9658161399751244	0.14126884082505645	9	7
504	0.9610079317588484	0.13309528257734984	9	7
507	1.0181328687486835	0.15844108882262434	10	5
508	0.9639430688126527	0.17070180926319722	9	7
509	0.9625658983413198	0.037604282348700405	9	7
510	0.9630718591629305	0.2571413454168341	9	7
511	0.9607932021112308	0.09506736959187753	9	7
512	0.9651231871594405	0.23022666262828465	9	7
517	0.9613828760609805	0.10306974704623441	9	7
518	0.9683458076908745	0.13182792482855887	9	7
523	0.9619387453699623	0.06828157045081845	9	7
524	0.9627707191653945	0.1443596932512617	9	7
526	1.0509060545824949	0.06594300577643963	11	3
527	1.0247919655277287	0.2604158028420296	10	5
528	0.9696960347106623	0.05424669344821282	9	7
529	1.0145302645271963	0.03692674398181948	10	5
532	0.961124504976388	0.040070772090411474	9	7
533	0.9678556647835278	0.4502858998402204	9	7
535	1.0118751539746003	0.17067570895740938	10	5
537	1.0508924282617975	0.36182926907240087	11	3
540	0.960274792565397	0.18602952432398231	9	7
544	0.9649591076276486	0.04107665170871678	9	7
553	0.9635228156943776	0.5000982036598548	9	7
554	0.9612569667877422	0.2649803121645402	9	7
557	0.9619970040200918	0.2464667045510703	9	7
559	0.9674533799614142	0.2128729487074395	9	7
560	0.9654244941357721	0.15724544777897217	9	7
561	0.9600009922106806	0.09561365255240828	9	7
563	1.0129182838164952	0.049324535336597634	10	5
566	0.9028020081773389	0.019317038976526944	9	8
571	0.962428674255009	0.15528649157710997	9	7
575	0.9614910333445722	0.039202911774855985	9	7
576	0.9692145030423602	0.8761413162230904	9	7
577	0.9630247962435362	0.06457305609893081	9	7
580	0.9638580152614648	0.21061807074707403	9	7
581	0.9624020000735256	0.27125562103810524	9	7
582	1.0183612463928984	0.5799466529106675	10	5
583	0.9565396210633614	0.053253073000184295	9	7
584	0.9606028796000615	0.06770105057866213	9	7
588	1.0172753594170165	0.2869853100257357	10	5
592	0.9673430705836922	0.2870236763831768	9	7
593	0.9638565583981218	0.10079120616654572	9	7
594	0.907627935441596	0.2473612803554908	9	8
595	0.9639864391955276	0.06230544948612902	9	7
596	0.9608468299694002	0.1878873554219169	9	7
598	0.9635803481074303	0.4080745134879772	9	7
601	0.9630398997920955	0.21347287109816063	9	7
602	0.9605958614699049	0.13737497150850742	9	7
603	0.9679217072310907	0.2455754778074633	9	7
605	0.9604109585267062	0.06190556035296367	9	7
606	0.9631335646231682	0.7123690230531945	9	7
607	0.9692861606787035	0.13853643089007198	9	7
608	0.9643117014297375	0.12896871575313434	9	7
610	1.0110881313016116	0.4242026061816849	10	5
612	0.9706957029622847	0.45494557516044026	9	7
613	0.9615881976481234	0.09109103138124851	9	7
614	0.9603937856357957	0.0978933011014027	9	7
616	0.9638674718103462	0.124618521089069	9	7
617	0.9661053138423082	0.054536887658126476	9	7
619	0.965065201525868	0.2856148648492779	9	7
621	0.9631490839920752	0.29318123251682887	9	7
623	0.9640072071462761	0.16409477822668567	9	7
625	1.057950988052165	1.092226504471131	11	3
628	1.0830329699534396	0.3749139875482194	12	1
630	0.9625594892637571	0.12335466289219825	9	7
634	1.0231007182697736	0.43389026012699183	10	5
635	0.961986964688206	0.3254046615539391	9	7
636	1.0171841052473833	0.2011708256861217	10	5
638	0.964531117936737	0.05492400551987505	9	7
639	1.0192378755802132	0.2297325774159508	10	5
640	0.9574290916791629	0.35580196215989573	9	7
641	0.9642922425677765	0.005289914864070975	9	7
644	0.9645057659414922	0.31786801048753544	9	7
648	0.9600498690048471	0.11117049695124574	9	7
649	1.0484803189812886	0.1318279824660883	11	3
650	0.9679137553278733	0.03697743260695658	9	7
651	0.9698352093597884	0.11488115986857902	9	7
652	0.9572169434687149	0.37133034887743793	9	7
653	0.9644337803443577	0.08908218019105998	9	7
658	1.0119825421979078	0.21840626158922918	10	5
660	1.0114521275279058	1.1276695319186671	10	5
661	0.9613002421608159	0.20892211388926546	9	7
662	1.0628185502145262	0.6952299921521042	11	3
663	1.0557440960044773	0.27863762682609927	11	3
665	0.9002057844423972	0.50166937642813	9	8
669	0.9631131253620412	0.14621181463504568	9	7
670	0.9627152083539637	0.0828440350667461	9	7
671	0.9595158680300714	0.12755183239469892	9	7
672	1.017969368514189	0.46021631700271337	10	5
673	0.9024310649760429	1.671811689598961e-05	9	8
675	1.060240822366038	0.13742129510164006	11	3
677	0.9017714148691157	0.09206189510471095	9	8
678	0.9666582400863377	0.08127865997613193	9	7
683	0.9658079449930083	0.11180896836327729	9	7
686	0.9613226710598245	0.21187814958251214	9	7
688	0.8538242755504764	0.33331575906446276	12	5
690	0.9589868543951297	0.5035531167456522	9	7
694	1.017008620004304	0.13438238438919792	10	5
695	0.9620122916426922	0.1949968249234498	9	7
697	0.9624714944867876	0.06123144228204722	9	7
698	0.9619400298494066	0.23706549690491155	9	7
701	0.8537464727001229	0.009043304681526183	12	5
705	1.0125891526226707	0.7704389307069756	10	5
706	0.9580357655950326	0.14101636608193205	9	7
707	0.9616329001073717	0.20020510196690355	9	7
709	0.9045325513464366	0.11638298923733302	9	8
712	0.9607073040184061	0.2697166198972108	9	7
713	1.061481859021599	0.07259617887660935	11	3
714	1.0134194831991934	0.07326611525956944	10	5
716	1.0167419977234395	0.7037737082879072	10	5
717	1.0125745819520644	0.08750778395190331	10	5
718	0.9600333927111603	0.08006932104572316	9	7
719	0.9635610318257686	0.10813872780158951	9	7
720	1.0109284741113866	0.4380307888150917	10	5
721	1.0116019294353307	0.3014891607547863	10	5
722	0.9634838693470394	0.23194822011469193	9	7
723	1.013238917651192	0.1380392690032286	10	5
725	0.9652003386812894	0.06974788901318954	9	7
726	0.9636533771142998	0.2755762013120298	9	7
728	0.9655940144765849	0.501370118693324	9	7
731	0.9609017684203266	0.049986516523024375	9	7
732	0.9638389679795628	0.08973838429441146	9	7
734	0.967468451167169	0.2661607037231947	9	7
735	0.9617337494974648	0.034723934484185946	9	7
740	0.9633224918277985	0.16764529164985328	9	7
741	1.0162716470420203	0.32535986343126566	10	5
743	1.0153259403590889	0.49448644678259523	10	5
744	0.9576553560651785	0.4449595115811904	9	7
746	0.9637545619565903	0.05150485006881784	9	7
750	0.9625343451763204	0.2548898207232587	9	7
751	0.9565633968748276	0.39735448853286925	9	7
752	0.9690122410638305	0.12500572786553074	9	7
753	1.0182334323216506	0.044140205987710526	10	5
754	1.0730653222885975	1.2565422815884146	12	1
755	1.057362567537896	0.4489376670705768	11	3
759	0.9003946397894753	0.024352586271902916	9	8
762	0.9662350022282962	0.18311370256925305	9	7
763	0.9577198475773779	0.1734600829012725	9	7
764	0.9675140781565474	0.13224054614479197	9	7
765	0.9638358199362871	0.4811076600949351	9	7
768	0.9618058058831132	0.06126895797969329	9	7
769	1.0205474611271745	0.11596844539271514	10	5
771	0.95882649505888	0.14109979052025068	9	7
772	0.9617593718365237	0.07307468339262067	9	7
774	1.0163315351078281	0.17039956973087256	10	5
775	1.0126725928493525	0.1529611952442208	10	5
778	0.9673731464570203	0.09066687480475746	9	7
780	0.9649880693752352	0.5237862867535905	9	7
781	0.9626774814848547	0.008075045829569385	9	7
782	0.9647969128143378	0.4046001938708626	9	7
784	0.9599838766890847	0.2176288818457997	9	7
785	0.9622798957734443	0.48829649807438796	9	7
786	0.9603580642102807	0.06027538482972304	9	7
789	0.9656227646482711	0.09637828933378817	9	7
790	0.8548530719933362	0.062212836535826474	12	5
791	0.9616170606285466	0.17263175566492506	9	7
792	0.9032041929062732	0.14653623008818736	9	8
793	0.9682920868188486	0.3145230452080371	9	7
795	0.9608400717379809	0.23627103092700477	9	7
797	0.961423299078692	0.1569095828128403	9	7
799	0.9603465613926825	0.36958295868402413	9	7
800	1.0186288992060428	0.3895558451537614	10	5
807	0.9641288700227832	0.2550130722253383	9	7
810	1.013433814205894	0.05410600495035721	10	5
815	0.9026031622063118	0.09611695919438078	9	8
817	0.9650637734670182	0.04471696015534642	9	7
819	1.0571709301636711	0.4154914259001453	11	3
822	0.9687052252540802	0.13023591312549085	9	7
824	1.0221645569418116	0.16869468896480266	10	5
829	1.0576645119755963	0.251885498131234	11	3
832	1.0591232356473976	0.2855124758248484	11	3
833	1.013673766087883	0.08201278500300886	10	5
835	0.9627576962956229	0.05025204756675923	9	7
837	0.9615991029606105	0.08725080286072891	9	7
838	0.9628080570051709	0.2562181339482198	9	7
840	0.9633816521067213	0.011190095756966435	9	7
845	0.9678133061172686	0.33964412209968353	9	7
846	0.9075509303836891	0.04600276002937617	9	8
848	0.9658899726250735	0.07216940662631696	9	7
851	0.902636305888343	0.1590938313762427	9	8
852	0.9578001660065373	0.07486294030531473	9	7
853	0.962531902007225	0.09348003197715184	9	7
855	1.0597084928455853	0.27790392212153986	11	3
861	0.9676871474052932	0.3540955589301823	9	7
863	0.9652297511868332	0.09291617188932384	9	7
864	1.0142672309520124	0.07566485933073787	10	5
865	0.9668160893451428	0.26334388291784333	9	7
866	0.8979970653545043	0.08611443701322802	9	8
869	0.8551898879668066	0.021602062166898597	12	5
870	0.9665031380198844	0.5382267899390144	9	7
871	0.9616581747550895	0.10757378237513662	9	7
872	0.9708326892277338	0.21117105868329727	9	7
873	0.961307930116395	0.10939890763805565	9	7
874	1.0575041925784858	0.6825292228879741	11	3
880	0.9032117500286487	0.10437716123148237	9	8
883	0.961239324306472	0.16580621930696193	9	7
884	0.9620235333596282	0.1663729076162419	9	7
885	0.9652582957427706	0.09494956812621716	9	7
887	0.9618220426214469	0.11857004646089062	9	7
888	0.8993952696530424	0.16745284017263054	9	8
890	0.9631452869118433	0.3182382098205948	9	7
894	0.8549145862757335	7.471057312201283e-05	12	5
896	1.0113695846982889	0.7127202226209097	10	5
897	0.9603361562695458	0.09016701726868165	9	7
900	0.8971711595523254	0.03396346753031903	9	8
901	0.9652374230072863	0.19512087183127277	9	7
904	1.0108494417822305	0.30275529485007174	10	5
905	1.0135562999284455	0.08116940716722286	10	5
906	0.9617073084256675	0.05630094701727586	9	7
907	0.9637146584212177	0.25075377764785167	9	7
910	0.9677856265692908	0.1846325570331096	9	7
912	0.967611145128177	0.12192490832672992	9	7
913	0.9028018324958219	0.14709511824925167	9	8
914	0.9689756479734595	0.06960293742098554	9	7
915	0.9618065306754152	0.24294080037967572	9	7
916	1.0223126283661734	0.26672319257979005	10	5
917	1.0163320217214842	0.1785787622551677	10	5
919	1.0170201409801876	0.11668236567910201	10	5
922	0.9641881479094988	0.06313849102355687	9	7
925	0.9638783534368619	0.22944894762285634	9	7
927	1.0129856846258052	0.054884785368793355	10	5
930	0.9625705534056085	0.10135131138135821	9	7
931	0.9027560378596894	0.09901417773920836	9	8
932	0.9570785447833826	0.0546108182798161	9	7
933	1.0224746416826553	0.7993824727459415	10	5
934	0.9038360614248234	0.17962951450779727	9	8
936	0.9623029890955668	0.036586810239134265	9	7
938	0.9636712391170642	0.1299689992906025	9	7
941	0.9661616455367066	0.07743111241087655	9	7
944	1.0128426018855596	0.40706303812959843	10	5
945	0.9609158075019647	0.29876333033343994	9	7
946	1.0800656968381865	0.27171637547135413	12	1
947	1.015320473397405	0.05607566641762776	10	5
952	0.9566457006337771	0.3041054612911833	9	7
953	0.9599426701831181	0.1219027043170197	9	7
957	0.9657800400778859	0.004915317200160912	9	7
959	1.0140227776578603	0.4354170334690219	10	5
963	0.9614488007389738	0.030919934742247305	9	7
967	0.9694079164473742	0.10628729289074831	9	7
969	0.9080561553909405	0.028063081783870226	9	8
971	0.9615686920136026	0.03223640334452654	9	7
973	0.9643822566640178	0.19230266655404268	9	7
974	1.018747519802906	0.21947102534045768	10	5
976	0.9570285270065042	0.44049982737028004	9	7
979	0.9670096249577014	0.08433219405007009	9	7
980	1.013905452755257	0.21355528232711543	10	5
982	1.053270341866303	1.0775101997097132	11	3
983	0.9005386742561968	0.017896201944830003	9	8
984	0.9012101498581381	0.05808963862862081	9	8
986	0.8551061633128463	0.0050948320088618744	12	5
987	0.959408487969058	0.17116650462555993	9	7
990	0.96453162704497	0.18933429158067214	9	7
993	0.8565021026970777	0.058674748148818755	12	5
994	0.9008700500827729	0.11387220797891508	9	8
996	0.9656672268178461	0.08097596584417249	9	7
997	1.0609636308989072	0.6961475430077438	11	3
998	0.8999673457056853	0.09197739541809592	9	8
999	0.9630683115391947	0.18089661984615443	9	7
1003	0.8593217134763108	0.40072573228030267	12	5
1004	0.964690756587249	0.6381568056055937	9	7
1006	0.9563174171952801	0.47699033520485506	9	7
1010	0.9577650988899375	0.49231753924331095	9	7
1012	0.961878083268004	0.18484471951205378	9	7
1013	0.9063975662736992	0.034607055680840576	9	8
1015	1.0224268879417622	0.04052780513186061	10	5
1018	0.9016208091553396	0.061868540479032855	9	8
1019	0.9639043873858263	0.05294517056601995	9	7
1020	0.9635573742784851	0.3164386802492	9	7
1023	0.9702295271835408	0.10146668002721583	9	7
1027	0.9648448311303842	0.2983589240402935	9	7
1030	0.9590726404625868	0.007065186975881103	9	7
1031	0.9071013841214454	0.04045955946648279	9	8
1034	0.9612669552121157	1.1862303365926927	9	7
1035	0.9618266965815643	0.03134116416693039	9	7
1036	0.9616278113902069	0.27876541472475436	9	7
1040	1.057985638458585	0.3390517465166829	11	3
1041	1.0635129030698542	0.3654917882374576	11	3
1042	1.0134289295364978	0.6681948079015997	10	5
1043	1.054698451600222	0.20326581874486582	11	3
1045	1.017849868092118	0.39629561143740977	10	5
1046	0.9637421775014797	0.13870459315952144	9	7
1048	0.9626776619395989	0.18395551611170607	9	7
1051	1.0102622609678444	0.15521056778584613	10	5
1052	1.0147256846695656	0.13029948838041097	10	5
1053	0.9041152360782588	0.23919769620132436	9	8
1054	0.9622490212661907	0.07198451074456544	9	7
1055	1.0584130870859634	0.32841943755001646	11	3
1056	0.964669758933676	0.06407270282072065	9	7
1059	0.9631341748896446	0.14836979295125796	9	7
1061	1.0147384734310654	0.34014583244816055	10	5
1064	0.9618492408143035	0.033446830403386384	9	7
1066	1.012050936026515	0.8282466660258025	10	5
