# Supplementary material for: Formation of organic color centers in air-suspended carbon nanotubes using vapor-phase reaction
Source: Nat Commun. 2022 May 20;13:2814. doi: 10.1038/s41467-022-30508-z (PMC9123200; doi:10.1038/s41467-022-30508-z)
Supplement: Supplementary file 3 — Source Data [file 41467_2022_30508_MOESM3_ESM.zip › Source Data/Figure 3/3d/qdeg1.59eV.csv]

	I0	qdeg	n	m
0	12893.95019268918	0.879502431268636	11	3
1	8525.533218771667	0.7684993846922847	10	5
2	4975.726419615375	0.9442474424594024	11	3
3	9508.691051512527	0.97245161974043	11	3
4	9665.354316986126	0.5425259518287472	10	5
5	8123.608474909557	0.955600812497415	11	3
6	5305.689184368726	0.8507436565750015	11	3
8	6388.484542951093	0.9537507808959679	11	3
11	7233.106250518976	0.61230788177991	10	5
13	6841.110569240162	0.9617530725825971	11	3
15	5136.263324371374	0.924405275474183	12	1
16	4454.937079878194	0.668190068165329	10	5
19	4519.564411833289	0.8246647728496581	10	5
20	9505.868585326156	0.9926842567849423	11	3
21	5934.780321297023	0.5520990985092866	10	5
27	6277.695420529272	0.867943466413217	9	7
29	5899.65804525917	0.8315926548366366	10	5
30	4525.147167942697	0.6784929997684543	10	5
31	6555.107188813065	0.8855975061894531	10	5
32	6143.155631710545	0.972440114762924	11	3
33	2944.0560141573833	0.25969751420688963	10	5
35	5340.6024918527555	0.7612653055916437	10	5
36	6207.894727083336	0.8021996867522411	11	3
37	6794.151011754405	0.824733741336652	10	5
38	4796.476844459161	0.8554024637754295	9	7
39	5643.122833304961	0.6128377855276584	9	7
40	5812.166492537482	0.767648531632677	10	5
41	5854.513588671251	0.7899368432735215	10	5
42	5287.081702704499	0.9197256373047592	11	3
45	6695.958952589624	0.8894298445376225	9	7
47	5511.0937514358975	0.9234765630695074	9	7
50	4746.783189451764	0.7548635328651085	9	7
51	5375.25004500819	0.8198633118145696	9	7
52	7660.063069561544	0.9594375269138891	11	3
53	6835.494548941553	0.8982085742713644	11	3
54	4662.072347390699	0.9038643103771207	10	5
56	6699.5055922014535	0.9865560254808033	11	3
57	6394.148667641045	0.9916971734187446	10	5
59	1489.0408746766411	0.7670641000939867	9	7
61	1566.1362410254972	-0.49449475826591377	9	7
62	5980.651880862355	0.9716174464550313	9	7
63	6343.018380293017	0.9416331345567275	10	5
66	5006.343745838568	0.9926664676448517	10	5
67	6182.291367689789	0.6830209038091363	10	5
68	4981.589621124998	0.7007981578757563	9	7
69	2895.415478477443	0.7224716317622605	10	5
70	2053.131240813977	0.48355054754303134	9	7
71	2682.9626556663457	0.5028438092738325	9	7
72	4277.841200911051	0.6578601781051292	9	7
73	768.760819882943	0.9477551050391431	9	7
74	4592.6103609247275	0.9266775221511386	11	3
75	6324.581274406293	0.800519883019485	10	5
77	4329.991392496953	0.9515802886782646	10	5
78	4375.145546479852	0.910136439345171	9	7
79	4903.982207426325	0.7206710050787091	10	5
80	7429.672925181845	0.9161885336331869	11	3
82	6561.5415076177305	0.614387093274002	10	5
83	4111.697555141567	0.6887349570336189	9	7
84	7172.283749380679	0.9116944884662584	10	5
87	5043.275806979711	0.7723639901064372	9	7
88	5452.379890380704	0.8032737835610528	10	5
89	5339.1261137558495	0.9303161592369082	10	5
90	4079.3976951250324	0.8528891091210754	11	3
91	4241.61420597968	0.8233325154440848	9	7
92	2947.215943284914	0.44820995785253687	9	7
93	4206.527808098976	0.8500560653460631	11	3
94	4829.043302118092	0.3880408534191151	9	7
95	2755.844237992922	0.8311368291179446	11	3
96	3627.886508498121	0.8661197082177935	9	7
97	5117.37291017107	0.7098060974153296	10	5
98	1102.8803012214219	0.8667929948158928	9	7
100	4905.895628142517	0.6641206009198781	10	5
101	4569.691524354928	0.8269721706077255	9	7
103	4383.434014285904	0.8060426007662861	10	5
104	4970.859998518728	0.8570013173570563	10	5
105	3661.1439373747453	0.6986448377790492	10	5
106	3972.5613545449946	0.9935144529177501	10	5
108	3745.0701891860044	0.8461908295101886	12	1
109	4991.071827966445	0.7035638548470818	9	7
110	3890.3427001960945	0.8255511656096695	9	7
111	4216.718868506363	0.9491286498304188	9	7
112	2800.1368626562057	0.5395237301509324	9	7
113	3430.691789154838	0.7953942468463706	10	5
115	3546.3798013274686	0.8942526839818665	9	7
118	4227.394179843775	0.9158874444895299	9	7
119	6156.235178713931	0.836810357560172	9	7
120	6159.154082276613	0.9788360448600545	10	5
121	3833.3001626248333	0.9986483094038928	12	1
122	4314.236499756955	0.9385487063286806	12	1
123	3747.2336554414846	0.7834340999167824	9	7
124	5178.227161877885	0.8626153678110738	9	7
125	2632.086674472114	0.45797537573098945	9	7
126	3732.8023352672158	0.8615810686086705	9	7
129	6194.602961753303	0.744711704565502	9	7
130	4513.355720442535	0.7137031796403759	9	7
131	3639.6534470221104	0.8574210675036112	9	7
132	3758.0721548203273	0.8359553135680531	9	7
142	2628.1096512130725	0.8722619456359255	11	3
143	6204.588430822996	0.8017418576468465	10	5
144	4711.009625134693	0.8227411522007853	10	5
145	2779.3337015370107	0.6579865049338319	9	7
146	2853.2481014380396	0.9921305303635805	9	7
147	4088.8528068423457	0.7748208521624788	11	3
148	3951.410366262784	0.8330760002471564	9	7
150	3440.9657258998404	0.9506620861485234	11	3
151	1936.5860476381645	0.8015460330573753	10	5
154	3617.9443294996186	0.8305944795135095	9	7
155	2602.5125770786894	0.9713135741177996	12	1
156	5500.9947009278585	0.8699284116838787	9	7
158	5580.714034127265	0.8923185196264123	12	1
160	4657.300741599302	0.8394154963068158	10	5
164	4713.76967958414	0.7979413097372603	9	7
165	5475.374139161705	0.834507152580701	9	7
167	6150.8228620632135	0.950598445090273	10	5
168	3783.2892961365105	0.6362302036276135	9	7
169	4259.051034443969	0.7428513838731782	9	7
172	2868.006679426805	0.7305361239954241	9	7
173	1152.8811657327701	0.03697780043467227	9	7
174	2805.102515801845	0.8492869669255363	11	3
176	2754.343712786885	0.9500631395755991	12	1
177	6893.617018677669	0.7816016669269784	10	5
178	2913.918125074591	0.8036797493389725	10	5
179	4546.436644910865	0.8234102032498242	9	7
180	2471.2480160324526	0.15234841095037777	9	7
181	3300.6626686091754	0.5676063044022244	9	7
182	3244.7259334212185	0.6781166548299515	9	7
183	2362.6091825122394	-0.17450880797413487	9	7
184	3619.566821695665	0.7817086881788661	10	5
186	3285.615678726387	0.43204394687192615	9	7
187	3552.670099223309	0.6900849138956519	9	7
188	4762.415104675083	0.9494807147952036	10	5
189	1877.8454739291315	0.7876400847605611	9	7
190	3626.18858318064	0.8951607983608405	9	7
192	2568.0085110658133	0.8251732178719441	9	7
193	3545.0294389460787	0.7005817554092408	9	7
195	3211.5191785060947	0.16551935421967065	10	5
196	3924.721124365622	0.7790044585131146	9	7
199	3229.9889602944563	0.44376163796911927	9	7
201	5813.76662996873	0.8944118616688257	10	5
202	3687.883759019619	0.7281036535733343	10	5
203	4194.960782505935	0.9298985087082775	10	5
204	2829.0745737013876	0.7886784089398061	9	7
205	3787.424398521765	0.8530178075451335	9	7
206	3673.2652969432056	0.7882127415120669	10	5
209	3180.6552350537395	0.7158022498125831	9	7
210	4768.377444898827	0.9962412195034144	10	5
211	5207.258492746784	0.8892722075460097	10	5
213	3495.935427693688	0.8618145087501934	9	7
214	3056.703087023575	0.6034973357028517	9	7
215	2383.1377156221606	0.317087444831017	9	7
217	3711.2970023511257	0.8697924479265782	9	7
218	3289.804574981475	0.8774719495401884	10	5
220	4467.4724794666345	0.7555517681557721	10	5
221	3776.037499802929	0.8795558196381423	10	5
224	3058.389184501758	0.8070943866691274	9	7
227	3852.823782454243	0.9715008095302342	11	3
228	2764.082506423171	0.733134856603298	9	7
230	3571.152669226747	0.8330067139316648	11	3
231	1623.7517869530218	0.6824754876505464	10	5
232	3661.266061169724	0.9416779141174609	9	7
233	2225.737343887056	0.5833557083843766	9	7
235	5766.134945109901	0.8216568904170731	11	3
236	5040.15150830784	0.9387405240750923	10	5
237	5754.629414980318	0.58940626289695	10	5
238	2860.1267166886128	0.7512183212861185	9	7
239	4215.10631131426	0.8618779868369705	10	5
243	2087.3308110971298	0.6037450509172847	9	7
244	3344.1072177384945	0.5586549002971603	9	7
246	2804.6740719884683	0.6958420181883649	9	7
247	2622.5104098784823	0.5935895880797091	9	7
248	4024.814758222046	0.8920640526890752	9	7
250	5715.405739228986	0.8502006324428577	10	5
252	6067.335156879693	0.8843208362736523	10	5
255	2847.9383820711096	0.6154793464797927	9	7
256	3269.8391320323813	0.6459275709020192	9	7
257	1861.9925568425103	0.6817080277174652	9	7
258	3295.2002646456617	0.8889802851293019	9	7
259	3235.38861895878	0.8584194234640297	10	5
261	2363.75190581829	0.5457715822902203	9	7
262	4428.979487874438	0.9032685095179139	11	3
265	5395.930644078729	0.7542200725856099	10	5
266	3712.756370599733	0.19574614079256095	9	7
267	3599.1593901408214	0.8191331735300398	9	7
268	3461.865865600767	0.7937288096262399	9	7
270	4903.935989076667	0.7609513445898488	10	5
271	2085.909812666289	0.6595753605589711	9	7
272	786.1851521565326	0.8774106533935476	9	7
273	4152.762689236766	0.5649392007433172	9	7
275	5727.786504658672	0.6983935198070405	10	5
276	2207.5384270566115	0.2980163113762873	10	5
277	3614.4722352961044	0.757074802051033	10	5
279	1895.013698791281	0.8695729687522422	9	7
280	2545.220836187089	0.923122374041234	11	3
285	2991.529116228274	0.8609202208034559	9	7
286	3209.4510642461287	0.9030571251047598	9	7
289	3393.170958589012	0.811589409436981	9	7
290	2962.4969383425023	0.9517077457970293	9	7
291	3325.526475753786	0.4027045723989714	9	7
292	3603.398826166809	0.8428554332711633	9	7
293	4251.609621012909	0.7709851358434276	9	7
294	2303.066481457419	0.7498397617817919	9	7
295	2365.025159427283	0.9281725637360466	11	3
296	3329.7895684632094	0.7544319045884694	10	5
298	3805.3526638041362	0.6881466254887996	9	7
299	2510.1144078355032	0.7670274818129532	9	7
300	1194.3070653109203	0.9157925338264207	9	7
301	5085.615306420112	0.7614387408928777	10	5
303	4086.721639638524	0.8652347624082238	9	7
304	2530.231294021698	0.5284693159549048	10	5
305	4636.088530445207	0.8377925595489598	10	5
306	5783.154730839165	0.9982082221731312	10	5
308	2136.826042638981	0.8905255483162027	9	7
310	1989.414209222	0.7435274034396832	9	7
311	2677.703054822066	0.7962736871749057	9	7
312	3703.805569481524	0.8179212902210088	9	7
314	2252.857547662848	0.971558693159542	11	3
315	7870.089583139022	0.8828044938532573	11	3
317	4164.628077363213	0.8034651752422367	9	7
318	2986.5808032342306	0.6563817447913597	9	7
319	2439.425380699398	0.8487737428952737	11	3
321	2622.513699107611	0.9856480788393507	11	3
330	3857.4248711431565	0.792024685206929	9	7
331	3908.2432504843823	0.903867258077973	9	7
334	1931.9946209460832	0.9390686608140375	10	5
336	3097.0696445222825	0.701957289616966	9	7
337	3376.114992198875	0.8752465846069046	10	5
338	2439.892278317158	0.6272387432947547	9	7
341	3668.4880522427898	0.7117921990889942	9	7
342	2819.0951237025674	0.823756296128698	9	7
344	3405.342859999947	0.8392340147148063	9	7
345	3939.7536653732336	0.8451954662640591	11	3
346	5000.052644247743	0.922094899798966	11	3
347	3036.8148626853585	0.9367316371782742	9	7
348	4727.52282599471	0.7076208093131596	10	5
349	2975.7866449215876	0.6636942234025963	9	7
352	3517.5201135621737	0.9689857186135812	11	3
353	773.9342019869205	0.887692396622527	9	7
354	2202.7122376414995	0.9638441066159139	11	3
355	3411.8710841523493	0.6083463119098095	9	7
356	2811.6285454049967	0.8862828855172459	9	7
358	7229.969622589181	0.9915466952851956	11	3
359	2357.4018813394787	0.9666597217972894	9	7
360	2895.5620651145377	0.9615039543813951	9	7
361	3388.9801472106656	0.4648947166791734	9	7
364	3129.6907627792766	0.6189387245434955	9	7
365	2908.3801869776375	0.7364526491616272	9	7
366	1996.0860847780093	0.6259477103070342	9	7
367	1937.6256315798303	0.46843370834196263	9	7
368	2365.9871589126656	0.8665662425806052	9	7
369	3403.8646205852897	0.45731744093397486	9	7
370	5272.995427282316	0.9830464240554398	11	3
371	2571.9244636969015	0.5666589488388105	9	7
372	2764.480260447351	0.5884592706923342	9	7
374	2210.299065998295	0.5598636549620812	9	7
375	5372.280361926565	0.7591997710971576	9	7
376	2671.3209828080985	0.9915636915154761	10	5
377	1778.6565443385884	0.9716326843923713	9	7
378	4824.496738042005	0.7838330914284993	10	5
379	5624.914762145397	0.6339798056606626	10	5
380	2548.863254001433	0.7026283279176032	9	7
381	2735.4716470351973	0.8030644756124965	9	7
383	2251.211075909415	0.8743665206548885	11	3
386	4006.023528673664	0.9681065257773303	11	3
387	4083.748056165648	0.7806394362665946	9	7
390	2890.8243738225783	0.4509344656153985	9	7
392	2080.594874118375	0.8689031662671359	10	5
393	2763.968414627012	0.70663879766171	9	7
394	2211.1951730104884	0.8269700260583523	9	7
396	3910.960600956955	0.5384135052982515	9	7
397	4277.39123329039	0.8824657849206319	10	5
399	1846.6946232513715	0.9499654150457226	11	3
401	1901.191115035574	0.8647349118139253	9	7
402	792.8885021688108	0.7980136267496188	9	7
404	3933.6286345654667	0.8624610960964811	11	3
406	659.6490859369959	0.8055098918426187	10	5
407	5385.005808923594	0.9521923560360233	11	3
408	1778.060672765879	0.9622363779063254	11	3
409	2985.676040667671	0.7867598925795652	9	7
411	2475.8313316114904	0.6762023395998262	9	7
414	3350.4955217465895	0.4809387663216187	10	5
415	5342.960750442315	0.7368862044595759	10	5
417	3029.878644220768	0.6710213508831425	9	7
418	3015.776419287241	0.9139059699257647	11	3
421	2798.9118853273267	0.8428134482996199	9	7
423	3910.697777864935	0.7797842093257407	10	5
426	3224.7827382304085	0.8382452941064252	9	7
428	2638.43667708848	0.9758758436992431	10	5
429	2559.7322647665465	0.8040760119530346	9	7
430	927.8393572409153	0.9402577658432857	9	7
434	4411.10750456757	0.9622793848049995	11	3
435	2741.8254773340377	0.73726174907346	9	7
437	2438.150496605163	0.7459360293501921	10	5
440	3973.8273111197727	0.7983792542835029	9	7
441	5579.803882706336	0.7996570354529278	10	5
442	3931.685765007152	0.8193639786884582	9	7
446	2437.1285339886217	0.7414484200266653	9	7
447	2454.307692725463	0.5473465467479949	9	7
449	3039.2687097243515	0.838122959476154	9	7
451	3318.979013291986	0.6457166367257179	9	7
452	2367.0446908983563	0.7089167196814662	9	7
453	2540.702278595175	0.707689015748196	10	5
455	2626.0505388091947	0.6471364436914184	9	7
456	3369.9099775922627	0.3778468498700482	10	5
458	2948.552986289945	0.5123148819603335	9	7
461	2865.274406904704	0.513132006282343	9	7
462	1289.6135488237253	0.8953480481778053	9	7
463	3420.3421123106295	0.6053072815427909	10	5
464	2997.2247885669203	0.48773584807264414	9	7
465	1511.865905536181	0.9371159023856898	10	5
470	3456.1871848935584	0.9597528794835033	9	7
471	2109.126512934433	0.3887505843131783	9	7
476	3098.083299714498	0.9826193925196529	9	7
477	2679.696421131725	0.9822362140008498	9	7
478	2742.362183900373	0.6866054018585733	9	7
480	2475.8174609015773	0.9463627318877343	10	5
481	1690.3719282984866	0.9450279371061114	10	5
482	2993.706403675946	0.9819805899689381	10	5
483	4062.8794516496378	0.9799991496344304	9	7
484	1634.529228842709	0.7890160221009309	9	7
487	3045.8639647411355	0.8501182124857407	9	7
489	3216.5679067457518	0.5025227122770956	9	7
492	1258.1994440023286	0.9007079070484562	12	1
494	2152.487700685947	0.6625439798057658	9	7
501	3036.347409341498	0.7450912052354717	9	7
502	1898.299273846531	0.6071910513986648	9	7
505	3149.280898547629	0.8116353269628674	9	7
506	3704.5343175802063	0.5517468838553228	9	7
507	1924.4283566486592	0.5781566460896783	9	7
511	3264.353395498067	0.9637415619680718	10	5
512	1956.4787691318704	0.8054422569235421	10	5
513	1658.150100828063	0.8168313128148018	9	7
518	1866.2933219492918	0.9268315346866931	9	7
519	1542.4548656891411	0.6675784566321453	10	5
520	1080.0883660461845	0.8007309409930234	9	7
521	1646.70037300649	0.3666715840057447	9	7
523	2718.632568370362	0.872950596504159	11	3
524	3496.762229770824	0.8599712311238258	10	5
525	1653.6532842005963	0.9177605279387998	12	5
527	1813.1545318994629	0.47806688464847497	9	7
529	2833.6186862425275	0.7148275920054519	9	7
530	3375.9057743355347	0.9540342668214192	10	5
532	1809.4302623206768	0.6782575705272725	10	5
533	2526.6113153512274	0.6241318325921367	9	7
534	3652.9632404075965	0.7662494644134038	9	7
535	1481.670595362038	0.8588183654218156	9	7
536	2393.3524727563313	0.7970214737545307	10	5
538	2573.16665341989	0.9574770455739324	9	7
539	4552.628173131419	0.8513455398885276	9	7
541	1704.2131313993355	0.7960236505553878	9	7
542	1927.8130733633923	0.9561874781566243	9	7
543	2771.744794611952	0.8878975481583694	9	7
544	3843.7522388650564	0.9461246156813137	10	5
545	248.5633992735074	0.6916682039938057	11	3
548	770.4477286468534	0.9561152343409978	9	7
550	1888.860436902743	0.7814326601334854	9	7
551	2357.364532432076	0.9574731228486923	9	7
552	2789.333280222015	0.6012169564383293	9	7
559	2532.9222473295827	0.7834519823810179	9	7
562	2920.2364143688774	0.762325449646965	10	5
564	2051.9548854768327	0.6507493039648906	11	3
565	1490.619444423923	0.6464039044400539	9	7
566	1447.2598362926701	0.7963216818740763	9	7
567	3036.9228344612866	0.9194782348968767	9	7
568	199.3880829014115	-2.3316241581598	9	7
569	1936.6157403179193	0.7245423848189531	9	7
573	5507.621087910666	0.8986301618260406	10	5
577	532.17665171492	-0.17629588843367508	9	7
578	2673.8347681391083	0.849209222807777	9	7
580	2159.747341085312	0.8560510351656985	9	7
583	2348.991630458328	0.7033919652488582	9	7
584	1664.563640599424	0.6431884174751692	9	7
585	3137.555501683638	0.7445610585340017	9	7
588	1851.1118422649197	0.5309898572605639	10	5
589	403.7397375955044	-0.3729071324332236	9	7
590	1487.5241427102405	0.8150838513213935	9	7
591	3267.9614753338396	0.797061568505449	9	7
592	2001.79389589233	0.7108950585814521	9	7
593	2500.1568236305484	0.9896471978623653	9	7
596	120.81970476401159	-0.9357316988089054	9	7
597	2303.1531185361987	0.8304974655405265	9	7
598	1660.4653189883818	0.7312646721077181	9	7
602	3587.2831479339784	0.6809152416246524	9	7
603	1956.5188255152166	0.9474868667796721	9	7
606	1334.8282901698378	0.7105081865320221	10	5
608	1537.5714527168561	0.5358235961159891	10	5
610	2401.2820155729123	0.640994999243776	9	7
611	1267.4550800721743	0.9548609010330572	11	3
613	4770.411725623271	0.45415852904494347	10	5
618	1906.6753749794773	0.6084924607337803	9	7
621	3561.054362224634	0.6901881597431099	9	7
632	866.6240889718598	0.7627092931999797	9	7
633	1875.7329585648358	0.8413999791470115	10	5
635	2408.7141784535174	0.8426269447070092	9	7
636	3190.0174051108033	0.5800111730885062	9	7
638	1238.9153705719934	0.4428434100308299	10	5
640	1568.2648707009785	0.9579270726984069	9	8
645	2621.2376840287616	0.7754991276692345	9	7
648	2135.9618941580047	0.7536030757669377	10	5
649	1502.3107850165238	0.9782649288805535	9	7
650	1998.794310489296	0.7912271283691737	9	7
653	1812.0489541468573	0.6243473990061519	9	7
654	2385.8904755699564	0.7302778853999177	9	7
655	2208.2792814417717	0.8620889600249068	10	5
656	2136.378283975148	0.6562602664598226	9	7
657	2341.5217085364948	0.6802474782636129	9	7
660	1778.050596846584	0.7972416876697466	10	5
664	2785.886733991771	0.8096451395845181	9	7
665	1953.715234983339	0.4000729099242152	9	7
667	1180.2431613916322	0.8068328538743484	9	7
668	2099.414256637011	0.8657118980049787	9	7
669	1401.22492507782	0.6779684253649771	9	7
672	3147.3473761823752	0.8687951134110176	9	7
673	1431.4709779290408	0.7825406701495894	9	7
674	2227.629412182159	0.8945948319522312	9	7
676	2355.600670058986	0.5823337374462987	9	7
677	1513.291648221298	0.7743202525833343	9	7
678	1272.589284469677	0.6510948102843592	9	7
682	1465.3673848468304	0.984556497574042	9	7
683	2196.7237242889278	0.7545522607705532	9	7
684	864.6479041012299	0.2673473225429872	9	7
686	2059.860501328846	0.8815192970553437	9	7
687	2587.5795128645273	0.5857525406532632	9	7
690	1199.8924827180485	0.7565315542071918	9	7
692	2762.2727890233864	0.946765619670289	9	7
693	1921.496128564897	0.9881005657671347	10	5
695	1243.784045048591	0.8409889109339714	9	7
702	3060.0167002614903	0.6967658263744156	10	5
703	2309.2638389788513	0.6405331485873346	9	7
704	5031.891070471469	0.8830212031695726	10	5
706	3816.6950848314236	0.7295799525980744	9	7
707	2164.300832009053	0.6456849726211005	10	5
710	2045.49512865729	0.8826604209488724	9	7
711	1808.479345676156	0.8790986573669973	9	7
715	1925.8151232233868	0.6964998719906415	9	7
716	827.2354449793484	0.5256451192455687	11	3
717	1312.1480569304845	0.908999424899356	9	7
718	1918.9558287508728	0.9055862849763517	9	7
719	3109.5192487368804	0.7668634063926872	9	7
724	2842.4756645890384	0.8475344314019552	10	5
727	2772.3209272899076	0.9561613852287832	9	7
729	1262.2422389121982	0.9486017945329843	9	8
733	1379.1418408647478	0.7878965740654588	9	7
734	1415.4413284696861	0.46298270543076164	9	7
735	1144.3642874585014	0.8879151675538213	9	7
737	1175.237881532986	0.5555819287073593	9	8
741	2236.3964441690086	0.3400479248522003	9	7
742	1566.3978062422239	0.8064829332995177	9	7
746	1098.5688861728834	-0.031029894205139682	9	7
750	1188.946814986938	0.7252238772496774	12	5
752	1730.6111439091299	0.7643815401594464	9	7
754	1149.275270650554	0.9113837241558826	9	8
757	2907.4942333624113	0.7722103047068588	9	7
759	1513.2008248231043	0.8804410208687352	9	7
761	3418.414259873469	0.8399136941615593	10	5
762	1354.7995039934306	0.7904452459758657	12	5
765	1051.7879565535868	0.8057065126774475	9	7
766	984.1178457340436	0.920876493512281	10	5
767	2685.22331469224	0.55229091961628	9	7
768	1559.028071164939	0.5252260922807168	9	7
772	2606.3585686587094	0.5374027510514121	9	7
773	1252.4093203767927	0.758848488958441	11	3
774	4781.329846491363	0.5690446541517211	10	5
776	2271.16756972659	0.6757641277311089	10	5
778	854.1299008557512	0.6089772862024897	9	7
779	3088.846944171098	0.7075251685108099	10	5
780	1129.8121514209802	0.36259728958865683	10	5
781	2067.8127207739076	0.777281815015195	9	7
782	1086.3589777205132	0.5287770648725821	10	5
784	1172.8492805771073	0.6589465858530623	9	7
785	1403.9314825184927	0.6750909208208926	9	7
789	2067.956159344385	0.6209478049111145	9	7
790	2806.8674186337485	0.7818788582514109	9	7
792	1368.702398007323	0.5580978119236955	9	7
793	992.7540577052454	0.4702882415066548	9	7
798	1550.167671137508	0.7804694479980763	9	7
800	1058.0262955092103	0.7569377263949777	10	5
801	1538.7194242002354	0.7483205542785261	9	7
803	2266.095085745582	0.5440552898318026	9	7
807	1365.576205792777	0.8530849713203471	9	7
808	3119.782946396974	0.9026553415254569	9	7
809	1103.27972240345	0.6971889018667177	10	5
815	1211.6372408343352	0.8466656475500678	9	8
818	2713.8985667641755	0.8810610470787905	9	7
821	1218.139760569186	0.8597029337543123	9	7
824	1879.2662780902954	0.3276314382178374	10	5
827	1183.8084551200564	0.3463572911996498	9	7
835	958.2839089629808	0.3772006552416515	9	7
838	2871.2060943798865	0.717583162889596	9	7
841	1962.6172934345616	0.8857426339436202	9	7
842	1114.2052584054188	0.9665201129582268	12	5
843	3670.3888063095283	0.6496240704981726	9	7
844	1066.509373726848	0.9300374920389815	9	8
845	2567.374014071583	0.6245327948203928	9	7
847	1548.7298226652613	0.6465218860439871	9	7
850	243.94481115374657	-1.5128897283783167	9	7
858	1137.8550829827298	0.4727788849018026	9	7
867	407.5456937735085	0.5881979250663751	9	7
871	1042.2927928120732	0.8771349934013207	9	7
873	5490.906395697929	0.706128334506083	10	5
880	716.731486991059	0.5994134300799366	11	3
881	3624.215993076503	0.5484561913819127	10	5
885	1990.5572562189363	0.42943442769717555	9	7
886	913.9713589601486	0.7654246135673368	9	7
887	1166.1987097662582	0.9589690615937192	9	8
888	1982.0751010529043	0.6570337936632474	9	7
892	1072.6857842898646	0.6346294524518064	9	7
893	1242.6950929046634	0.875626802323067	9	8
895	561.4369195151404	0.7697207414442391	9	7
898	1087.2834910966997	0.8429653155287488	9	8
899	1258.5994338589255	0.35754086610318564	9	7
901	1235.5374151246078	0.8417744039227302	11	3
907	1034.090979952802	0.9719664422228282	9	7
909	595.2209161682647	-0.19777637710859813	10	5
910	501.10928952519293	-0.4600937706595489	9	7
911	1094.2382531965716	0.34932733998758564	9	8
914	1056.9376069801822	0.7700727643724613	12	5
915	361.47066693599777	0.0565489847301264	9	7
916	1569.1802532734764	0.5940485384314436	9	7
917	918.1873507192106	0.8018905174894753	9	7
918	1322.274641846542	0.39195291287846895	9	7
919	610.0976809356496	0.9438230484950085	9	7
926	154.48845621684796	0.5693348594133956	9	7
927	3797.5570876910538	0.7738694373100466	9	7
928	754.540263696777	0.849856308237157	9	7
929	3532.8407181142757	0.8687153148966741	9	7
930	1296.0449066120698	0.9642146422656749	9	8
932	862.0268234943017	0.9360131738656428	9	7
936	1225.4438687604838	0.768961292937227	12	5
939	1157.0327981965474	0.8675665249817038	9	7
944	1151.6445049481374	0.909241290984252	9	8
945	1481.0439486952837	0.7332267706687586	10	5
946	1502.9557965686993	0.7256766919393064	10	5
947	1761.9936533705868	0.45073469824798273	9	7
948	1813.145769216667	0.7759971660701039	9	7
950	1377.626487755993	0.6479533323149876	9	7
952	1169.9958825108217	0.7845615560159345	9	7
953	1271.5350931466792	0.8938153246795597	9	8
954	1885.9435573016583	0.8658657960195807	9	7
955	4083.2256821682377	0.7913841173752519	9	7
957	2450.9133974072483	0.40272687640537047	10	5
961	1618.8142755953959	0.6097039352494574	9	7
964	1455.9674037266202	0.7917894395219942	9	7
965	3601.613316377644	0.9944934724151856	11	3
966	2154.933855828787	0.5046715816444276	10	5
969	1226.5366764098364	0.8895349535389652	9	8
970	1551.6033415526663	0.6038180392687499	9	7
971	1990.1590286854682	0.5461873521365714	10	5
973	1079.822671735025	0.952596015417909	12	1
974	2197.476830772674	0.5777838477921095	9	7
976	1264.099074487563	0.5257943838310595	9	7
977	880.7135289999139	0.9669513700552906	9	8
979	1128.6389713165024	0.3711488372465692	9	7
982	4377.458425867854	0.8888022714577835	9	7
983	5408.605010629361	0.8524487076974583	12	1
984	4408.044091860369	0.645486730040951	10	5
989	92.9651824458714	0.09019980746244076	9	7
993	190.78595727534625	-4.3985649939706	9	7
999	1569.1741454787393	0.9817225046601654	9	7
1001	940.3130379020746	0.9482074487228971	9	7
1002	1910.3338833393418	0.6739835359230683	9	7
1003	495.6560714854975	0.8331796593538932	10	5
1004	990.2855589755657	0.9375226804492585	9	8
1006	1299.8873998692684	0.6761302031177508	9	7
1008	1286.6937116997244	0.6599556614700893	9	7
1011	1440.9263900522944	0.959165156776062	11	3
1013	1585.3581044713294	0.7600404443190707	9	7
1014	1317.3577328523124	0.6386387980753352	10	5
1016	1186.6573176543204	0.8457022538187141	11	3
1017	1107.0494742833482	0.9279477575928738	9	8
1018	1347.299243541243	0.9236857296676692	9	8
1019	922.1953386080297	0.9517283938904718	12	5
1020	1642.843032897442	0.26454615240376717	9	7
1023	859.5605360002043	0.6800615946646613	9	7
1026	717.7758221398816	0.6610310903689436	12	5
1027	1084.8772334447842	0.7006498633289364	9	8
1030	1157.7405952652136	0.5057025808167275	9	7
1034	1031.5759016366794	0.8213158592909	12	5
1041	975.0343053178211	0.8866750981210577	12	5
1042	2167.289981283632	0.8350473710757809	9	7
1043	2209.1775199534195	0.9981359392036917	9	7
1045	760.4482641588462	0.8111803781998299	10	5
1048	1184.5571380631761	0.7577346895018344	9	8
1049	1603.8879237569554	0.6791376372076681	9	7
1054	953.4779312770435	0.9548799617078476	12	5
1056	704.5978362980354	0.8928726430362364	9	7
1059	990.1355756039538	0.9693542821398996	9	8
1063	3847.1715497005116	0.5490272528398373	9	7
1064	1337.991899305994	0.900116756503321	9	7
