# Supplementary material for: Formation of organic color centers in air-suspended carbon nanotubes using vapor-phase reaction
Source: Nat Commun. 2022 May 20;13:2814. doi: 10.1038/s41467-022-30508-z (PMC9123200; doi:10.1038/s41467-022-30508-z)
Supplement: Supplementary file 3 — Source Data [file 41467_2022_30508_MOESM3_ESM.zip › Source Data/Figure 4/4b/df_arm.csv]

d_arm	armchair
0.40680003454288444	9.936678400081073
0.5424000460571793	7.474292695644055
0.6780000575714741	5.987137039689443
0.8136000690857689	4.992724121612093
0.9492000806000638	4.281239921877913
1.0848000921143586	3.7470291097066806
1.2204001036286534	3.3313004933558403
1.3560001151429482	2.9985331887609323
1.4916001266572432	2.7261821685971195
1.6272001381715377	2.4991695942105667
1.7628001496858325	2.3070593307548437
1.8984001612001276	2.1423574987579985
2.0340001727144226	1.9995993967425345
2.169600184228717	1.874676693726686
