# Supplementary material for: Formation of organic color centers in air-suspended carbon nanotubes using vapor-phase reaction
Source: Nat Commun. 2022 May 20;13:2814. doi: 10.1038/s41467-022-30508-z (PMC9123200; doi:10.1038/s41467-022-30508-z)
Supplement: Supplementary file 3 — Source Data [file 41467_2022_30508_MOESM3_ESM.zip › Source Data/Figure 4/4b/df_chi.csv]

d_chi	chiral
0.28227393349652363	13.965314076189774
0.3412525454512444	11.821221198959286
0.3587639082443191	11.07065437414263
0.4142648780007597	9.727967458592778
0.47621159006581826	8.513312378344619
0.43589305141016094	9.169139733067652
0.48891279446829733	8.245375347321398
0.5480209220492612	7.394275788355887
0.6114543184036155	6.640839817727542
0.5133733580527614	7.817767763336204
0.5645478669930473	7.148762843393996
0.6213973170011395	6.519542950120244
0.6825050909024888	5.948332997867877
0.7468266296277865	5.440891383823517
0.5910667469337628	6.809682080408937
0.6408206533342881	6.3046738068986885
0.6958452142757694	5.822783298500906
0.7549889117086314	5.376051783372387
0.817358057070009	4.970918326486604
0.8822688774933193	4.607312479165384
0.6688989729287508	6.030295675757301
0.7175278164886382	5.635317140642627
0.7710543048103373	5.255892063812149
0.8285297560015193	4.898461148165542
0.8891887393996317	4.568792260315933
0.9524231801316365	4.26774495493888
1.017753140948628	3.9948336327673966
0.7468266296277865	5.409426486994979
0.7945435590399728	5.09373941744525
0.8468218004895709	4.78706083272942
0.9028693695317587	4.495438896474355
0.9620276904407361	4.222728625939104
1.0237576363537333	3.9700961905307377
1.0876214235165713	3.738156416545368
1.1532646122523782	3.525885579981091
0.8248226691471597	4.903643980453933
0.8717861028203219	4.645576404893002
0.9230101974973133	4.393456632273166
0.9778255889365947	4.150904386678645
1.0356621950018992	3.922147041205043
1.0960418440985225	3.708017795870144
1.1585670062432352	3.509036283745772
1.222908636807231	3.325032877365803
1.2887947090525362	3.1553794535909963
0.9028693695317587	4.483797874737302
0.9492000806000638	4.269155421796883
0.9995232511880072	4.058315016683294
1.0532667793116357	3.8543845090859716
1.109933930114469	3.659765100542343
1.1690996502090751	3.4762572151594937
1.2304035505070672	3.304082366518702
1.2935416669607505	3.1433864629474995
1.358258235133725	2.9940128820799297
1.4243381145414	2.855286316503937
0.9809546388187838	4.129902063006647
1.0267467161055228	3.9485951990618795
1.0762917247329573	3.7695241574997764
1.1290957339860945	3.5957691086963854
1.1847230555553208	3.4289750766982414
1.242794634002279	3.2699240637090017
1.3029837022492514	3.1199295409442445
1.3650101818049776	2.9787198028272837
1.4286347701974549	2.846447035414686
1.493653259255573	2.7227693745135424
1.559891359433163	2.6072857088451666
1.0590699459824597	3.8273718397677916
1.104398065525998	3.6725554202304664
1.1532646122523782	3.519086031033751
1.2052392653292847	3.3690471121853083
1.259937438760792	3.2244210148344
1.317019838336735	3.0857669195726043
1.3761898130838344	2.9538204333513223
1.437189545877893	2.8290850361343525
1.4997957934357171	2.7113738283146445
1.5638156206266856	2.6005826435422836
1.629082383032351	2.4965596881262933
1.6954520837164602	2.398903651995637
1.1372091011015848	3.566089126227503
1.1821334938675256	3.432094566188341
1.2304035505070672	3.299175232705604
1.2816413066685761	3.1686027241526102
1.3355052313262041	3.0420071515968496
1.3916904285515388	2.9201474816396984
1.449927073002659	2.803550937886777
1.5099778234172627	2.6925923133936096
1.5716347474777959	2.587376139830092
1.634716114140018	2.4877533221986683
1.6990632743545107	2.393699611994152
1.7645377549866386	2.3049797582397824
1.831018626166344	2.2213543468792767
1.215367504442604	3.338009878285933
1.259937438760792	3.221165116838193
1.3076791542304826	3.1047021893206743
1.358258235133725	2.99034090225491
1.4113696674826182	2.8786745252656276
1.4667383834048922	2.7707463176643885
1.5241183925463861	2.6671622713339844
1.583291036330639	2.5679339918362873
1.644062766147784	2.4733146948644706
1.7062627272562219	2.3834013577625552
1.7697403345960003	2.2981011295999876
1.8343629552108467	2.2172308380706913
1.9000137612884707	2.140694746707258
1.9665897835601198	2.068264966462104
1.2935416669607505	3.1372090708580522
1.3377979458575016	3.0343442419970774
1.385068549133684	2.931838469704045
1.4350556329772763	2.8304604156760216
1.487485359847995	2.73162522895052
1.5421086096206746	2.635442628532358
1.5987005579695301	2.5426907303579696
1.6570595120030387	2.4535383417380565
1.7170053059525454	2.3682340389097765
1.7783774787992634	2.286714437756365
1.8410333879681378	2.2090828950338
1.904846360263273	2.1351717754906496
1.969703941937677	2.064942874634006
2.035506281897256	1.9982453082817127
2.1021646630279336	1.9349099257454958
