# Supplementary material for: Formation of organic color centers in air-suspended carbon nanotubes using vapor-phase reaction
Source: Nat Commun. 2022 May 20;13:2814. doi: 10.1038/s41467-022-30508-z (PMC9123200; doi:10.1038/s41467-022-30508-z)
Supplement: Supplementary file 3 — Source Data [file 41467_2022_30508_MOESM3_ESM.zip › Source Data/Figure 4/4b/df_fit.csv]

d	fit
0.23	17.426318913436905
0.23985	16.710666458580313
0.2497	16.051475170566633
0.25955	15.442316894973949
0.26940000000000003	14.8777036009298
0.27925	14.3529215759731
0.2891	13.863899516051498
0.29895000000000005	13.407102693060672
0.3088	12.979447377236037
0.31865	12.578231131619296
0.3285	12.201075647155216
0.33835000000000004	11.845879562850563
0.3482	11.510779293769351
0.35805000000000003	11.194116324788403
0.3679	10.894409758332396
0.37775000000000003	10.610333157089313
0.38760000000000006	10.340694917674117
0.39745	10.084421562688359
0.4073	9.840543457133535
0.41715	9.608182548460958
0.42700000000000005	9.386541803490605
0.43685000000000007	9.174896074374471
0.44670000000000004	8.972584173025494
0.45655	8.779001971504739
0.46640000000000004	8.593596376694872
0.47625000000000006	8.415860052683438
0.4861000000000001	8.24532678479837
0.49595	8.0815673960893
0.5058	7.924186140946003
0.51565	7.772817512053695
0.5255000000000001	7.627123406451927
0.53535	7.486790604446602
0.5452	7.351528521809406
0.55505	7.221067201316076
0.5649000000000001	7.095155514410494
0.5747500000000001	6.973559547786842
0.5846	6.856061153079864
0.59445	6.742456640744366
0.6043000000000001	6.632555601672163
0.6141500000000001	6.526179842205468
0.624	6.4231624200168085
0.63385	6.323346769883234
0.6437	6.226585909725785
0.6535500000000001	6.132741718446161
0.6634000000000001	6.041684278098414
0.67325	5.953291273806889
0.6831	5.867447445601652
0.6929500000000001	5.7840440870055385
0.7028000000000001	5.702978585786124
0.7126500000000001	5.624154002793079
0.7225	5.54747868524635
0.7323500000000001	5.472865911231636
0.7422000000000001	5.400233562504026
0.75205	5.32950382300444
0.7619	5.260602900761896
0.77175	5.193460771092307
0.7816000000000001	5.128010939215057
0.7914500000000001	5.0641902205957265
0.8013	5.00193853748969
0.81115	4.941198730309423
0.8210000000000001	4.8819163825706315
0.8308500000000001	4.824039658290291
0.8407	4.767519150815378
0.85055	4.71230774215565
0.8604	4.6583604719787175
0.8702500000000001	4.605634415501854
0.8801000000000001	4.5540885695835565
0.88995	4.503683746379559
0.8998	4.45438247398365
0.9096500000000001	4.40614890352387
0.9195000000000001	4.358948722230004
0.92935	4.312749072029363
0.9392	4.2675184732650004
0.9490500000000001	4.223226753164204
0.9589000000000001	4.179844978715703
0.9687500000000001	4.137345393641794
0.9786	4.095701359176873
0.98845	4.0548872983868565
0.9983000000000001	4.014878643784923
1.00815	3.97565178801814
1.018	3.9371840374169826
1.0278500000000002	3.899453568215681
1.0377	3.8624393852659615
1.0475500000000002	3.826121283080032
1.0574000000000001	3.7904798090509626
1.06725	3.7554962287097573
1.0771000000000002	3.721152492888764
1.08695	3.6874312066704893
1.0968000000000002	3.654315600009562
1.1066500000000001	3.6217894999236324
1.1165	3.5898373041562817
1.1263500000000002	3.5584439562218564
1.1362	3.5275949217483613
1.1460500000000002	3.497276166040302
1.1559000000000001	3.4674741327887255
1.16575	3.438175723860595
1.1756000000000002	3.4093682801041916
1.1854500000000001	3.3810395631114667
1.1953000000000003	3.3531777378821115
1.2051500000000002	3.3257713563377904
1.215	3.298809341638262
1.2248500000000002	3.272280973254266
1.2347000000000001	3.2461758727549106
1.24455	3.2204839902699676
1.2544000000000002	3.1951955915899934
1.26425	3.1703012458694784
1.2741	3.145791813900391
1.2839500000000001	3.121658436925494
1.2938	3.097892525962659
1.3036500000000002	3.0744857516131536
1.3135000000000001	3.0514300343285026
1.32335	3.0287175351120177
1.3332000000000002	3.006340646632529
1.34305	2.9842919847291527
1.3529000000000002	2.962564380287152
1.3627500000000001	2.941150871466144
1.3726	2.920044696262923
1.3824500000000002	2.8992392853922295
1.3923	2.878728255469718
1.40215	2.858505402482251
1.4120000000000001	2.838564695531507
1.42185	2.818900270837633
1.4317000000000002	2.7995064259904225
1.44155	2.780377614436189
1.4514	2.76150844018912
1.4612500000000002	2.742893652756536
1.4711	2.7245281422680225
1.4809500000000002	2.7064069347989386
1.4908000000000001	2.6885251878793186
1.50065	2.670878186179648
1.5105000000000002	2.653461337365434
1.52035	2.636270168112927
1.5302000000000002	2.6193003202787137
1.5400500000000001	2.602547547216316
1.5499	2.5860077102332335
1.5597500000000002	2.569676775182233
1.5696	2.553550809180994
1.5794500000000002	2.537625977454486
1.5893000000000002	2.5218985402947762
1.59915	2.5063648501331883
1.6090000000000002	2.491021348720005
1.6188500000000001	2.4758645644071335
1.6287	2.460891109529372
1.6385500000000002	2.4460976778801307
1.6484	2.4314810422776563
1.6582500000000002	2.4170380522179937
1.6681000000000001	2.4027656316111075
1.67795	2.388660776596733
1.6878000000000002	2.374720553436715
1.69765	2.3609420964807164
1.7075000000000002	2.3473226062023356
1.7173500000000002	2.3338593473028144
1.7272	2.320549646879625
1.7370500000000002	2.307390892657372
1.7469000000000001	2.2943805312785437
1.7567500000000003	2.281516066651765
1.7666000000000002	2.2687950583553085
1.77645	2.2562151200937195
1.7863000000000002	2.243773918205502
1.7961500000000001	2.231469170219908
1.806	2.219298643460957
1.8158500000000002	2.2072601536968848
1.8257	2.195351563833318
1.8355500000000002	2.1835707826485184
1.8454000000000002	2.1719157635691384
1.85525	2.160384503484969
1.8651000000000002	2.1489750416012483
1.8749500000000001	2.137685458327149
1.8848000000000003	2.1265138741991128
1.8946500000000002	2.115458448837774
1.9045	2.104517379937248
1.9143500000000002	2.093688902285626
1.9242000000000001	2.0829712868155537
1.9340500000000003	2.0723628396838176
1.9439000000000002	2.061861901378923
1.95375	2.051466845855656
1.9636000000000002	2.0411760796957057
1.9734500000000001	2.0309880412934143
1.9833000000000003	2.020901200065793
1.9931500000000002	2.0109140556859684
2.003	2.0010251373392354
2.0128500000000003	1.9912330030009628
2.0227000000000004	1.9815362387355948
2.03255	1.9719334580160333
2.0424	1.9624233010627146
2.0522500000000004	1.9530044342017239
2.0621000000000005	1.9436755492413014
2.07195	1.9344353628661348
2.0818000000000003	1.925282616048846
2.0916500000000005	1.9162160734781095
2.1015	1.9072345230028496
2.1113500000000003	1.898336775091997
2.1212000000000004	1.8895216623093003
2.13105	1.8807880388026974
2.1409000000000002	1.8721347798077854
2.1507500000000004	1.8635607811649368
2.1606000000000005	1.8550649588496193
2.17045	1.8466462485155097
2.1803000000000003	1.8383036050499875
2.1901500000000005	1.8300360021416284
2.2	1.8218424318593127
