# Supplementary material for: Formation of organic color centers in air-suspended carbon nanotubes using vapor-phase reaction
Source: Nat Commun. 2022 May 20;13:2814. doi: 10.1038/s41467-022-30508-z (PMC9123200; doi:10.1038/s41467-022-30508-z)
Supplement: Supplementary file 3 — Source Data [file 41467_2022_30508_MOESM3_ESM.zip › Source Data/Figure 4/4b/df_zig.csv]

d_zig	zigzag
0.23486610944968342	9.936678400081073
0.31315481259957784	7.474292695644055
0.39144351574947234	5.987137039689443
0.46973221889936684	4.992724121612093
0.5480209220492612	4.281239921877913
0.6263096251991557	3.7470291097066806
0.7045983283490502	3.3313004933558403
0.7828870314989447	2.9985331887609323
0.8611757346488391	2.7261821685971195
0.9394644377987337	2.4991695942105667
1.017753140948628	2.3070593307548437
1.0960418440985225	2.1423574987579985
1.174330547248417	1.9995993967425345
1.2526192503983113	1.874676693726686
