# Supplementary material for: Formation of organic color centers in air-suspended carbon nanotubes using vapor-phase reaction
Source: Nat Commun. 2022 May 20;13:2814. doi: 10.1038/s41467-022-30508-z (PMC9123200; doi:10.1038/s41467-022-30508-z)
Supplement: Supplementary file 3 — Source Data [file 41467_2022_30508_MOESM3_ESM.zip › Source Data/Figure 4/4c/fit.csv]

	d	fit
0	0.9711450924305959	0.490744099806865
1	0.9725097280767343	0.48619184927546394
2	0.9738743637228727	0.4816944070692945
3	0.975238999369011	0.4772509800239979
4	0.9766036350151495	0.47286078825061123
5	0.9779682706612879	0.46852306488474976
6	0.9793329063074263	0.4642370558410481
7	0.9806975419535647	0.4600020195727412
8	0.982062177599703	0.4558172268362649
9	0.9834268132458415	0.4516819604607567
10	0.9847914488919799	0.44759551512236534
11	0.9861560845381183	0.4435571971232288
12	0.9875207201842567	0.4395663241750375
13	0.9888853558303952	0.43562222518707494
14	0.9902499914765335	0.43172424005862153
15	0.9916146271226719	0.4278717194756392
16	0.9929792627688103	0.42406402471163335
17	0.9943438984149487	0.4203005274325944
18	0.9957085340610872	0.4165806095059295
19	0.9970731697072255	0.41290366281330343
20	0.9984378053533639	0.40926908906728415
21	0.9998024409995023	0.4056762996317251
22	1.0011670766456406	0.4021247153457906
23	1.0025317122917792	0.39861376635154155
24	1.0038963479379175	0.3951428919250186
25	1.005260983584056	0.39171154031071775
26	1.0066256192301943	0.3883191685594127
27	1.0079902548763326	0.38496524236922686
28	1.0093548905224712	0.38164923592989797
29	1.0107195261686095	0.3783706317701586
30	1.012084161814748	0.3751289206081636
31	1.0134487974608863	0.3719236012049031
32	1.0148134331070247	0.36875418022052614
33	1.0161780687531632	0.3656201720735238
34	1.0175427043993015	0.36252109880270234
35	1.01890734004544	0.3594564899318782
36	1.0202719756915783	0.35642588233725786
37	1.0216366113377167	0.3534288201174159
38	1.0230012469838552	0.350464854465841
39	1.0243658826299935	0.347533543545979
40	1.025730518276132	0.3446344523687188
41	1.0270951539222704	0.3417671526722838
42	1.0284597895684087	0.3389312228044549
43	1.0298244252145472	0.3361262476070941
44	1.0311890608606855	0.3333518183029126
45	1.032553696506824	0.3306075323844287
46	1.0339183321529624	0.32789299350508505
47	1.035282967799101	0.32520781137245747
48	1.0366476034452392	0.3225516016435357
49	1.0380122390913775	0.3199239858220102
50	1.039376874737516	0.3173245911575364
51	1.0407415103836544	0.3147530505469308
52	1.0421061460297927	0.312209002437254
53	1.0434707816759312	0.3096920907307473
54	1.0448354173220695	0.30720196469158456
55	1.046200052968208	0.3047382788543902
56	1.0475646886143464	0.30230069293450157
57	1.048929324260485	0.29988887173992923
58	1.0502939599066232	0.2975024850849831
59	1.0516585955527615	0.2951412077055284
60	1.0530232311989	0.29280471917584083
61	1.0543878668450384	0.2904927038270239
62	1.055752502491177	0.2882048506669579
63	1.0571171381373152	0.28594085330175123
64	1.0584817737834535	0.283700409858656
65	1.059846409429592	0.28148322291042815
66	1.0612110450757304	0.27928899940109386
67	1.062575680721869	0.2771174505730961
68	1.0639403163680072	0.2749682918957964
69	1.0653049520141455	0.2728412429952969
70	1.066669587660284	0.2707360275855646
71	1.0680342233064224	0.2686523734008259
72	1.069398858952561	0.26659001212920264
73	1.0707634945986992	0.26454867934757614
74	1.0721281302448376	0.2625281144576387
75	1.073492765890976	0.26052806062312256
76	1.0748574015371144	0.25854826470817593
77	1.076222037183253	0.256588477216859
78	1.0775866728293912	0.2546484522337508
79	1.0789513084755296	0.252727947365628
80	1.080315944121668	0.25082672368420655
81	1.0816805797678064	0.2489445456699222
82	1.083045215413945	0.2470811811567221
83	1.0844098510600833	0.24523640127786062
84	1.0857744867062216	0.24340998041266415
85	1.08713912235236	0.24160169613425933
86	1.0885037579984984	0.23981132915823883
87	1.089868393644637	0.2380386632922418
88	1.0912330292907753	0.2362834853864444
89	1.0925976649369136	0.23454558528492717
90	1.093962300583052	0.23282475577791434
91	1.0953269362291904	0.23112079255485965
92	1.096691571875329	0.22943349415836528
93	1.0980562075214673	0.2277626619389216
94	1.0994208431676058	0.22610810001044118
95	1.1007854788137441	0.22446961520658426
96	1.1021501144598824	0.2228470170378512
97	1.103514750106021	0.2212401176494288
98	1.1048793857521593	0.21964873177978197
99	1.1062440213982976	0.21807267671996547
100	1.1076086570444361	0.21651177227365204
101	1.1089732926905744	0.21496584071785765
102	1.110337928336713	0.21343470676435108
103	1.1117025639828513	0.21191819752173677
104	1.1130671996289898	0.21041614245819476
105	1.1144318352751281	0.20892837336486955
106	1.1157964709212664	0.20745472431988954
107	1.117161106567405	0.20599503165301147
108	1.1185257422135433	0.2045491339108744
109	1.1198903778596818	0.20311687182285004
110	1.1212550135058201	0.20169808826748287
111	1.1226196491519584	0.2002926282395049
112	1.123984284798097	0.19890033881741542
113	1.1253489204442353	0.19752106913161704
114	1.1267135560903738	0.19615467033309233
115	1.1280781917365121	0.19480099556261843
116	1.1294428273826504	0.19345989992050214
117	1.130807463028789	0.1921312404368306
118	1.1321720986749273	0.1908148760422259
119	1.1335367343210658	0.1895106675390949
120	1.1349013699672041	0.18821847757336463
121	1.1362660056133425	0.18693817060669352
122	1.137630641259481	0.185669612889152
123	1.1389952769056193	0.1844126724323621
124	1.1403599125517578	0.18316721898308547
125	1.1417245481978961	0.18193312399725697
126	1.1430891838440345	0.1807102606144494
127	1.144453819490173	0.17949850363276704
128	1.1458184551363113	0.17829772948415554
129	1.1471830907824498	0.17710781621012311
130	1.1485477264285882	0.17592864343786555
131	1.1499123620747267	0.17476009235678577
132	1.151276997720865	0.17360204569540266
133	1.1526416333670033	0.1724543876986412
134	1.1540062690131418	0.17131700410549633
135	1.1553709046592802	0.1701897821270669
136	1.1567355403054185	0.16907261042494706
137	1.158100175951557	0.16796537908997464
138	1.1594648115976953	0.1668679796213277
139	1.1608294472438339	0.1657803049059604
140	1.1621940828899722	0.16470224919837795
141	1.1635587185361107	0.16363370810073835
142	1.164923354182249	0.16257457854327909
143	1.1662879898283873	0.16152475876506114
144	1.1676526254745259	0.16048414829502528
145	1.1690172611206642	0.159452647933356
146	1.1703818967668025	0.15843015973314512
147	1.171746532412941	0.1574165869823505
148	1.1731111680590793	0.15641183418604887
149	1.1744758037052179	0.15541580704896898
150	1.1758404393513562	0.15442841245830932
151	1.1772050749974947	0.15344955846682837
152	1.178569710643633	0.15247915427620723
153	1.1799343462897713	0.151517110220676
154	1.1812989819359099	0.1505633377509029
155	1.1826636175820482	0.14961774941813902
156	1.1840282532281867	0.14868025885861452
157	1.185392888874325	0.14775078077818374
158	1.1867575245204633	0.14682923093721173
159	1.1881221601666019	0.14591552613570072
160	1.1894867958127402	0.14500958419865156
161	1.1908514314588787	0.1441113239616551
162	1.192216067105017	0.14322066525671068
163	1.1935807027511554	0.142337528898267
164	1.1949453383972939	0.14146183666948217
165	1.1963099740434322	0.1405935113086988
166	1.1976746096895707	0.13973247649613038
167	1.199039245335709	0.1388786568407552
168	1.2004038809818474	0.1380319778674147
169	1.201768516627986	0.13719236600411167
170	1.2031331522741242	0.13635974856950778
171	1.2044977879202627	0.1355340537606119
172	1.205862423566401	0.13471521064066108
173	1.2072270592125394	0.13390314912718826
174	1.208591694858678	0.13309779998027316
175	1.2099563305048162	0.13229909479097615
176	1.2113209661509547	0.13150696596994688
177	1.212685601797093	0.1307213467362109
178	1.2140502374432316	0.12994217110612596
179	1.21541487308937	0.12916937388250835
180	1.2167795087355082	0.12840289064392452
181	1.2181441443816468	0.12764265773414668
182	1.219508780027785	0.12688861225176953
183	1.2208734156739234	0.12614069203998238
184	1.222238051320062	0.12539883567649923
185	1.2236026869662002	0.12466298246364067
186	1.2249673226123388	0.12393307241856447
187	1.226331958258477	0.1232090462636451
188	1.2276965939046156	0.12249084541699853
189	1.229061229550754	0.12177841198314816
190	1.2304258651968922	0.12107168874383271
191	1.2317905008430308	0.12037061914895102
192	1.233155136489169	0.11967514730764287
193	1.2345197721353074	0.11898521797950355
194	1.235884407781446	0.11830077656592862
195	1.2372490434275842	0.11762176910158913
196	1.2386136790737228	0.11694814224603259
197	1.239978314719861	0.11627984327540962
198	1.2413429503659996	0.11561682007432277
199	1.242707586012138	0.11495902112779635
