# Supplementary material for: Formation of organic color centers in air-suspended carbon nanotubes using vapor-phase reaction
Source: Nat Commun. 2022 May 20;13:2814. doi: 10.1038/s41467-022-30508-z (PMC9123200; doi:10.1038/s41467-022-30508-z)
Supplement: Supplementary file 3 — Source Data [file 41467_2022_30508_MOESM3_ESM.zip › Source Data/Figure 4/4c/subpeak_ratio.csv]

	d	subpeak_ratio	error
1	0.9995232511880072	0.40934984594605084	0.055271023269546485
2	1.0356621950018992	0.2302345018595127	0.029208333168226998
3	1.0876214235165713	0.16696920276775287	0.017668053918127938
4	1.1532646122523782	0.1238626258743903	0.03443936916515621
0	1.0960418440985225	0.39729250812421846	0.048844396037614375
1	1.104398065525998	0.39902153024491605	0.06391357128262985
2	1.1290957339860945	0.19121967321676833	0.03327884646862002
3	1.1690996502090751	0.06978276305804672	0.014696240688373814
4	1.222908636807231	0.06441788180252436	0.014518881323745998
