# Supplementary material for: Formation of organic color centers in air-suspended carbon nanotubes using vapor-phase reaction
Source: Nat Commun. 2022 May 20;13:2814. doi: 10.1038/s41467-022-30508-z (PMC9123200; doi:10.1038/s41467-022-30508-z)
Supplement: Supplementary file 3 — Source Data [file 41467_2022_30508_MOESM3_ESM.zip › Source Data/Figure 4/4d/fit.csv]

	d	fit
0	0.9895280186761272	0.8435027668313888
1	0.990762238296726	0.8412765279309153
2	0.9919964579173249	0.8390616824677599
3	0.9932306775379238	0.8368581508384386
4	0.9944648971585227	0.8346658541347066
5	0.9956991167791216	0.8324847141363242
6	0.9969333363997204	0.8303146533039085
7	0.9981675560203193	0.8281555947718731
8	0.9994017756409181	0.8260074623414505
9	1.0006359952615171	0.8238701804737982
10	1.001870214882116	0.8217436742831887
11	1.0031044345027147	0.8196278695302783
12	1.0043386541233137	0.8175226926154575
13	1.0055728737439125	0.8154280705722822
14	1.0068070933645115	0.8133439310609789
15	1.0080413129851102	0.81127020236203
16	1.0092755326057092	0.8092068133698335
17	1.010509752226308	0.8071536935864401
18	1.011743971846907	0.8051107731153592
19	1.0129781914675058	0.8030779826554441
20	1.0142124110881046	0.8010552534948431
21	1.0154466307087036	0.7990425175050262
22	1.0166808503293023	0.7970397071348809
23	1.0179150699499013	0.7950467554048737
24	1.0191492895705	0.7930635959012852
25	1.020383509191099	0.7910901627705076
26	1.0216177288116979	0.7891263907134126
27	1.0228519484322969	0.7871722149797812
28	1.0240861680528957	0.7852275713628021
29	1.0253203876734946	0.7832923961936294
30	1.0265546072940934	0.781366626336008
31	1.0277888269146922	0.779450199180957
32	1.0290230465352912	0.7775430526415178
33	1.03025726615589	0.7756451251475603
34	1.031491485776489	0.7737563556406502
35	1.0327257053970877	0.7718766835689747
36	1.0339599250176867	0.7700060488823265
37	1.0351941446382855	0.7681443920271468
38	1.0364283642588845	0.7662916539416199
39	1.0376625838794833	0.7644477760508331
40	1.0388968035000823	0.7626127002619801
41	1.040131023120681	0.7607863689596296
42	1.0413652427412798	0.7589687250010414
43	1.0425994623618788	0.7571597117115361
44	1.0438336819824776	0.7553592728799219
45	1.0450679016030766	0.7535673527539664
46	1.0463021212236754	0.7517838960359255
47	1.0475363408442744	0.7500088478781185
48	1.0487705604648732	0.7482421538785559
49	1.0500047800854722	0.7464837600766142
50	1.051238999706071	0.7447336129487623
51	1.0524732193266697	0.7429916594043309
52	1.0537074389472687	0.7412578467813343
53	1.0549416585678675	0.7395321228423369
54	1.0561758781884665	0.7378144357703645
55	1.0574100978090653	0.7361047341648631
56	1.0586443174296642	0.7344029670377017
57	1.059878537050263	0.7327090838092211
58	1.061112756670862	0.7310230343043225
59	1.0623469762914608	0.7293447687486052
60	1.0635811959120596	0.7276742377645429
61	1.0648154155326586	0.7260113923677012
62	1.0660496351532573	0.7243561839630037
63	1.0672838547738563	0.7227085643410294
64	1.0685180743944551	0.7210684856743597
65	1.0697522940150541	0.719435900513959
66	1.070986513635653	0.7178107617856001
67	1.072220733256252	0.7161930227863245
68	1.0734549528768507	0.7145826371809446
69	1.0746891724974497	0.7129795589985811
70	1.0759233921180484	0.7113837426292415
71	1.0771576117386472	0.7097951428204334
72	1.0783918313592462	0.7082137146738144
73	1.079626050979845	0.7066394136418817
74	1.080860270600444	0.7050721955246912
75	1.0820944902210428	0.7035120164666211
76	1.0833287098416418	0.7019588329531604
77	1.0845629294622405	0.7004126018077413
78	1.0857971490828395	0.6988732801885976
79	1.0870313687034383	0.6973408255856646
80	1.0882655883240373	0.695815195817505
81	1.089499807944636	0.6942963490282744
82	1.0907340275652349	0.6927842436847129
83	1.0919682471858339	0.6912788385731747
84	1.0932024668064326	0.6897800927966868
85	1.0944366864270316	0.6882879657720363
86	1.0956709060476304	0.6868024172268957
87	1.0969051256682294	0.6853234071969704
88	1.0981393452888282	0.6838508960231842
89	1.0993735649094272	0.6823848443488886
90	1.100607784530026	0.680925213117106
91	1.1018420041506247	0.6794719635677989
92	1.1030762237712237	0.6780250572351699
93	1.1043104433918225	0.6765844559449893
94	1.1055446630124215	0.675150121811951
95	1.1067788826330203	0.6737220172370572
96	1.1080131022536193	0.6723001049050275
97	1.109247321874218	0.6708843477817394
98	1.110481541494817	0.6694747091116924
99	1.1117157611154158	0.6680711524154997
100	1.1129499807360146	0.6666736414874063
101	1.1141842003566136	0.6652821403928318
102	1.1154184199772124	0.6638966134659418
103	1.1166526395978114	0.6625170253072397
104	1.1178868592184101	0.6611433407811885
105	1.1191210788390091	0.6597755250138533
106	1.120355298459608	0.6584135433905716
107	1.121589518080207	0.6570573615536432
108	1.1228237377008057	0.6557069454000504
109	1.1240579573214047	0.6543622610791942
110	1.1252921769420035	0.6530232749906603
111	1.1265263965626025	0.6516899537820038
112	1.1277606161832012	0.6503622643465597
113	1.1289948358038	0.6490401738212722
114	1.130229055424399	0.6477236495845496
115	1.1314632750449978	0.6464126592541408
116	1.1326974946655968	0.6451071706850294
117	1.1339317142861955	0.6438071519673566
118	1.1351659339067945	0.6425125714243568
119	1.1364001535273933	0.6412233976103217
120	1.1376343731479923	0.6399395993085798
121	1.138868592768591	0.6386611455294997
122	1.1401028123891899	0.6373880055085106
123	1.1413370320097889	0.6361201487041455
124	1.1425712516303876	0.6348575447961037
125	1.1438054712509866	0.6336001636833308
126	1.1450396908715854	0.6323479754821206
127	1.1462739104921844	0.6311009505242343
128	1.1475081301127832	0.6298590593550395
129	1.1487423497333822	0.6286222727316674
130	1.149976569353981	0.627390561621189
131	1.1512107889745797	0.6261638971988084
132	1.1524450085951787	0.6249422508460756
133	1.1536792282157775	0.6237255941491168
134	1.1549134478363765	0.6225138988968796
135	1.1561476674569753	0.6213071370794018
136	1.1573818870775743	0.6201052808860898
137	1.158616106698173	0.6189083027040206
138	1.159850326318772	0.6177161751162557
139	1.1610845459393708	0.6165288709001755
140	1.1623187655599696	0.6153463630258279
141	1.1635529851805686	0.6141686246542928
142	1.1647872048011674	0.6129956291360655
143	1.1660214244217664	0.6118273500094525
144	1.1672556440423651	0.6106637609989861
145	1.1684898636629641	0.6095048360138515
146	1.169724083283563	0.6083505491463331
147	1.170958302904162	0.6072008746702715
148	1.1721925225247607	0.6060557870395404
149	1.1734267421453597	0.6049152608865336
150	1.1746609617659585	0.6037792710206711
151	1.1758951813865575	0.6026477924269157
152	1.1771294010071562	0.6015208002643081
153	1.178363620627755	0.6003982698645124
154	1.179597840248354	0.5992801767303779
155	1.1808320598689528	0.5981664965345157
156	1.1820662794895518	0.5970572051178847
157	1.1833004991101506	0.5959522784883978
158	1.1845347187307496	0.5948516928195352
159	1.1857689383513483	0.5937554244489753
160	1.1870031579719473	0.5926634498772365
161	1.188237377592546	0.5915757457663339
162	1.1894715972131449	0.5904922889384463
163	1.1907058168337439	0.5894130563745988
164	1.1919400364543427	0.5883380252133563
165	1.1931742560749417	0.5872671727495297
166	1.1944084756955404	0.5862004764328942
167	1.1956426953161394	0.5851379138669214
168	1.1968769149367382	0.5840794628075214
169	1.1981111345573372	0.583025101161798
170	1.199345354177936	0.5819748069868146
171	1.2005795737985347	0.5809285584883745
172	1.2018137934191337	0.5798863340198089
173	1.2030480130397325	0.5788481120807806
174	1.2042822326603315	0.5778138713160933
175	1.2055164522809303	0.5767835905145196
176	1.2067506719015293	0.5757572486076328
177	1.207984891522128	0.5747348246686547
178	1.209219111142727	0.5737162979113116
179	1.2104533307633258	0.5727016476887025
180	1.2116875503839246	0.5716908534921761
181	1.2129217700045236	0.5706838949502203
182	1.2141559896251224	0.569680751827362
183	1.2153902092457214	0.568681404023074
184	1.2166244288663202	0.5676858315706966
185	1.2178586484869192	0.5666940146363666
186	1.219092868107518	0.5657059335179563
187	1.220327087728117	0.5647215686440231
188	1.2215613073487157	0.5637409005727684
189	1.2227955269693147	0.5627639099910066
190	1.2240297465899135	0.5617905777131432
191	1.2252639662105125	0.560820884680162
192	1.2264981858311113	0.5598548119586233
193	1.22773240545171	0.5588923407396682
194	1.228966625072309	0.5579334523380356
195	1.2302008446929078	0.5569781281910866
196	1.2314350643135068	0.5560263498578368
197	1.2326692839341056	0.5550780990179996
198	1.2339035035547046	0.5541333574710362
199	1.2351377231753033	0.5531921071352167
