# Supplementary material for: Formation of organic color centers in air-suspended carbon nanotubes using vapor-phase reaction
Source: Nat Commun. 2022 May 20;13:2814. doi: 10.1038/s41467-022-30508-z (PMC9123200; doi:10.1038/s41467-022-30508-z)
Supplement: Supplementary file 3 — Source Data [file 41467_2022_30508_MOESM3_ESM.zip › Source Data/Figure 4/4d/qdeg.csv]

	d	qdeg	sem
31	0.9995232511880072	0.8447573214039116	0.03197727404843672
32	1.0356621950018992	0.7623476246065489	0.02479656631511341
33	1.0876214235165713	0.7323369549045244	0.025415570899227365
30	1.0960418440985225	0.6712662650007434	0.08827282239239562
31	1.104398065525998	0.654273917320623	0.05423792185857957
32	1.1290957339860945	0.5682583358892351	0.04742084288102426
33	1.1690996502090751	0.6543343150476587	0.03750554494175407
34	1.222908636807231	0.5865804364413433	0.04100586926520915
