# Supplementary material for: Formation of organic color centers in air-suspended carbon nanotubes using vapor-phase reaction
Source: Nat Commun. 2022 May 20;13:2814. doi: 10.1038/s41467-022-30508-z (PMC9123200; doi:10.1038/s41467-022-30508-z)
Supplement: Supplementary file 3 — Source Data [file 41467_2022_30508_MOESM3_ESM.zip › Source Data/Figure 4/4e/comparison_3um.csv]

	z	n0	z11_0	n11_0	z11_1	n11_1
0	-1.5	0.7637950139806295	-1.5	4.6913402218631256e-21	-1.5	4.6913402218631256e-21
1	-1.496996996996997	0.7708172496171471	-1.496996996996997	7.322444697472238e-06	-1.496996996996997	7.322444697472238e-06
2	-1.493993993993994	0.7779041294512803	-1.493993993993994	1.4644952149645555e-05	-1.493993993993994	1.4644952149645555e-05
3	-1.490990990990991	0.7850563245464232	-1.490990990990991	2.196809979841698e-05	-1.490990990990991	2.196809979841698e-05
4	-1.487987987987988	0.7922745059659699	-1.487987987987988	2.9292464849987625e-05	-1.487987987987988	2.9292464849987625e-05
5	-1.484984984984985	0.7995593447733144	-1.484984984984985	3.6618620310702266e-05	-1.484984984984985	3.6618620310702266e-05
6	-1.481981981981982	0.8069115120318504	-1.481981981981982	4.39471356131395e-05	-1.481981981981982	4.39471356131395e-05
7	-1.478978978978979	0.8143316788049718	-1.478978978978979	5.127858007416485e-05	-1.478978978978979	5.127858007416485e-05
8	-1.475975975975976	0.8218205161560718	-1.475975975975976	5.8613520589370504e-05	-1.475975975975976	5.8613520589370504e-05
9	-1.472972972972973	0.8293786951485457	-1.472972972972973	6.595251794772187e-05	-1.472972972972973	6.595251794772187e-05
10	-1.46996996996997	0.8370068868457865	-1.46996996996997	7.329613200501006e-05	-1.46996996996997	7.329613200501006e-05
11	-1.466966966966967	0.8447057623111887	-1.466966966966967	8.064492181998204e-05	-1.466966966966967	8.064492181998204e-05
12	-1.4639639639639639	0.8524759926081454	-1.4639639639639639	8.79994395381159e-05	-1.4639639639639639	8.79994395381159e-05
13	-1.460960960960961	0.8603182488000505	-1.460960960960961	9.536023381883835e-05	-1.460960960960961	9.536023381883835e-05
14	-1.457957957957958	0.868233201950299	-1.457957957957958	0.00010272785320425357	-1.457957957957958	0.00010272785320425357
15	-1.454954954954955	0.876221523122284	-1.454954954954955	0.00011010284104944948	-1.454954954954955	0.00011010284104944948
16	-1.451951951951952	0.8842838833793996	-1.451951951951952	0.00011748573311203056	-1.451951951951952	0.00011748573311203056
17	-1.4489489489489489	0.8924209537850395	-1.4489489489489489	0.00012487706455921436	-1.4489489489489489	0.00012487706455921436
18	-1.445945945945946	0.9006334054025973	-1.445945945945946	0.00013227736821396968	-1.445945945945946	0.00013227736821396968
19	-1.442942942942943	0.9089219092954678	-1.442942942942943	0.00013968716601247058	-1.442942942942943	0.00013968716601247058
20	-1.43993993993994	0.9172871365270445	-1.43993993993994	0.00014710697681640252	-1.43993993993994	0.00014710697681640252
21	-1.436936936936937	0.9257297581607213	-1.436936936936937	0.00015453731893718038	-1.436936936936937	0.00015453731893718038
22	-1.4339339339339339	0.934250445259892	-1.4339339339339339	0.000161978700472619	-1.4339339339339339	0.000161978700472619
23	-1.430930930930931	0.9428498688879499	-1.430930930930931	0.00016943162071245824	-1.430930930930931	0.00016943162071245824
24	-1.427927927927928	0.9515287001082902	-1.427927927927928	0.0001768965786615971	-1.427927927927928	0.0001768965786615971
25	-1.424924924924925	0.9602876099843062	-1.424924924924925	0.00018437406713948818	-1.424924924924925	0.00018437406713948818
26	-1.421921921921922	0.9691272695793917	-1.421921921921922	0.0001918645633082088	-1.421921921921922	0.0001918645633082088
27	-1.4189189189189189	0.9780483499569407	-1.4189189189189189	0.00019936854194622992	-1.4189189189189189	0.00019936854194622992
28	-1.415915915915916	0.9870515221803464	-1.415915915915916	0.00020688647570742794	-1.415915915915916	0.00020688647570742794
29	-1.412912912912913	0.996137457313004	-1.412912912912913	0.00021441881893661922	-1.412912912912913	0.00021441881893661922
30	-1.40990990990991	1.005306826418307	-1.40990990990991	0.00022196601684565568	-1.40990990990991	0.00022196601684565568
31	-1.406906906906907	1.0145603005596486	-1.406906906906907	0.0002295285143251396	-1.406906906906907	0.0002295285143251396
32	-1.4039039039039038	1.0238985508004237	-1.4039039039039038	0.00023710674215852588	-1.4039039039039038	0.00023710674215852588
33	-1.4009009009009008	1.0333222482040254	-1.4009009009009008	0.0002447011108205305	-1.4009009009009008	0.0002447011108205305
34	-1.397897897897898	1.0428320638338473	-1.397897897897898	0.00025231202925137024	-1.397897897897898	0.00025231202925137024
35	-1.394894894894895	1.0524286687532844	-1.394894894894895	0.0002599398998556839	-1.394894894894895	0.0002599398998556839
36	-1.3918918918918919	1.0621127340257304	-1.3918918918918919	0.0002675850954746813	-1.3918918918918919	0.0002675850954746813
37	-1.3888888888888888	1.0718849307145786	-1.3888888888888888	0.000275247980825847	-1.3888888888888888	0.000275247980825847
38	-1.3858858858858858	1.0817457052130508	-1.3858858858858858	0.0002829289190426908	-1.3858858858858858	0.0002829289190426908
39	-1.382882882882883	1.0916957390261577	-1.382882882882883	0.0002906282451777336	-1.382882882882883	0.0002906282451777336
40	-1.37987987987988	1.1017360558849796	-1.37987987987988	0.0002983462707285407	-1.37987987987988	0.0002983462707285407
41	-1.3768768768768769	1.111867679520595	-1.3768768768768769	0.0003060833064620997	-1.3768768768768769	0.0003060833064620997
42	-1.3738738738738738	1.122091633664083	-1.3738738738738738	0.00031383964591551503	-1.3738738738738738	0.00031383964591551503
43	-1.3708708708708708	1.132408942046522	-1.3708708708708708	0.00032161554046704626	-1.3708708708708708	0.00032161554046704626
44	-1.367867867867868	1.142820628398991	-1.367867867867868	0.00032941123530477696	-1.367867867867868	0.00032941123530477696
45	-1.364864864864865	1.1533277164525702	-1.364864864864865	0.0003372269696054553	-1.364864864864865	0.0003372269696054553
46	-1.3618618618618619	1.1639312299383378	-1.3618618618618619	0.00034506293293761023	-1.3618618618618619	0.00034506293293761023
47	-1.3588588588588588	1.1746321925873733	-1.3588588588588588	0.00035291929095855677	-1.3588588588588588	0.00035291929095855677
48	-1.3558558558558558	1.1854316281307549	-1.3558558558558558	0.0003607962084027469	-1.3558558558558558	0.0003607962084027469
49	-1.352852852852853	1.1963305602995618	-1.352852852852853	0.0003686938115752054	-1.352852852852853	0.0003686938115752054
50	-1.34984984984985	1.2073300128248738	-1.34984984984985	0.0003766121733436068	-1.34984984984985	0.0003766121733436068
51	-1.3468468468468469	1.2184310094377695	-1.3468468468468469	0.0003845513627270379	-1.3468468468468469	0.0003845513627270379
52	-1.3438438438438438	1.229634573869328	-1.3438438438438438	0.00039251143075556393	-1.3438438438438438	0.00039251143075556393
53	-1.3408408408408408	1.2409417298506278	-1.3408408408408408	0.0004004923504434799	-1.3408408408408408	0.0004004923504434799
54	-1.3378378378378377	1.2523535011127487	-1.3378378378378377	0.00040849407417975974	-1.3378378378378377	0.00040849407417975974
55	-1.334834834834835	1.2638709113867683	-1.334834834834835	0.00041651654989886144	-1.334834834834835	0.00041651654989886144
56	-1.3318318318318318	1.2754949844037677	-1.3318318318318318	0.00042455965122098753	-1.3318318318318318	0.00042455965122098753
57	-1.3288288288288288	1.287226743894825	-1.3288288288288288	0.00043262319158755965	-1.3288288288288288	0.00043262319158755965
58	-1.3258258258258258	1.2990672135910188	-1.3258258258258258	0.00044070698265689565	-1.3258258258258258	0.00044070698265689565
59	-1.3228228228228227	1.311017417223429	-1.3228228228228227	0.0004488107902162979	-1.3228228228228227	0.0004488107902162979
60	-1.3198198198198199	1.3230783785231328	-1.3198198198198199	0.0004569342721350529	-1.3198198198198199	0.0004569342721350529
61	-1.3168168168168168	1.3352511212212113	-1.3168168168168168	0.0004650770710773974	-1.3168168168168168	0.0004650770710773974
62	-1.3138138138138138	1.3475366690487434	-1.3138138138138138	0.00047323881353553225	-1.3138138138138138	0.00047323881353553225
63	-1.3108108108108107	1.3599360457368066	-1.3108108108108107	0.00048141899866330733	-1.3108108108108107	0.00048141899866330733
64	-1.3078078078078077	1.3724502750164813	-1.3078078078078077	0.0004896170664808123	-1.3078078078078077	0.0004896170664808123
65	-1.3048048048048049	1.3850803806188448	-1.3048048048048049	0.0004978324544856133	-1.3048048048048049	0.0004978324544856133
66	-1.3018018018018018	1.3978273862749784	-1.3018018018018018	0.0005060645012529234	-1.3018018018018018	0.0005060645012529234
67	-1.2987987987987988	1.41069231571596	-1.2987987987987988	0.0005143124126650394	-1.2987987987987988	0.0005143124126650394
68	-1.2957957957957957	1.4236761926728685	-1.2957957957957957	0.0005225753855187543	-1.2957957957957957	0.0005225753855187543
69	-1.2927927927927927	1.4367800408767835	-1.2927927927927927	0.0005308525698992055	-1.2927927927927927	0.0005308525698992055
70	-1.2897897897897899	1.4500048840587825	-1.2897897897897899	0.0005391429217486966	-1.2897897897897899	0.0005391429217486966
71	-1.2867867867867868	1.4633517459499465	-1.2867867867867868	0.0005474453476526592	-1.2867867867867868	0.0005474453476526592
72	-1.2837837837837838	1.4768216502813538	-1.2837837837837838	0.000555758742410323	-1.2837837837837838	0.000555758742410323
73	-1.2807807807807807	1.4904156207840833	-1.2807807807807807	0.0005640818153983311	-1.2807807807807807	0.0005640818153983311
74	-1.2777777777777777	1.504134681189214	-1.2777777777777777	0.0005724131310239278	-1.2777777777777777	0.0005724131310239278
75	-1.2747747747747749	1.517979855227824	-1.2747747747747749	0.0005807512495736639	-1.2747747747747749	0.0005807512495736639
76	-1.2717717717717718	1.5319521666309943	-1.2717717717717718	0.0005890946162229234	-1.2717717717717718	0.0005890946162229234
77	-1.2687687687687688	1.5460526391298028	-1.2687687687687688	0.0005974414155123865	-1.2687687687687688	0.0005974414155123865
78	-1.2657657657657657	1.560282296455329	-1.2657657657657657	0.0006057897967405695	-1.2657657657657657	0.0006057897967405695
79	-1.2627627627627627	1.574642162338651	-1.2627627627627627	0.0006141378682081552	-1.2627627627627627	0.0006141378682081552
80	-1.2597597597597598	1.5891332605108477	-1.2597597597597598	0.0006224834296390925	-1.2597597597597598	0.0006224834296390925
81	-1.2567567567567568	1.603756614703	-1.2567567567567568	0.0006308241426217674	-1.2567567567567568	0.0006308241426217674
82	-1.2537537537537538	1.6185132486461855	-1.2537537537537538	0.0006391576622296262	-1.2537537537537538	0.0006391576622296262
83	-1.2507507507507507	1.6334041860714836	-1.2507507507507507	0.0006474814030027859	-1.2507507507507507	0.0006474814030027859
84	-1.2477477477477477	1.6484302667994675	-1.2477477477477477	0.0006557924679193003	-1.2477477477477477	0.0006557924679193003
85	-1.2447447447447448	1.6635923345145938	-1.2447447447447448	0.0006640879396751108	-1.2447447447447448	0.0006640879396751108
86	-1.2417417417417418	1.678891915037466	-1.2417417417417418	0.0006723647863432718	-1.2417417417417418	0.0006723647863432718
87	-1.2387387387387387	1.6943305601234389	-1.2387387387387387	0.0006806195187875558	-1.2387387387387387	0.0006806195187875558
88	-1.2357357357357357	1.7099098215278683	-1.2357357357357357	0.0006888485359995009	-1.2357357357357357	0.0006888485359995009
89	-1.2327327327327327	1.7256312510061096	-1.2327327327327327	0.0006970482075305012	-1.2327327327327327	0.0006970482075305012
90	-1.2297297297297298	1.741496400313517	-1.2297297297297298	0.0007052144647055807	-1.2297297297297298	0.0007052144647055807
91	-1.2267267267267268	1.7575068212054488	-1.2267267267267268	0.00071334290778185	-1.2267267267267268	0.00071334290778185
92	-1.2237237237237237	1.7736640654372593	-1.2237237237237237	0.0007214291279371145	-1.2237237237237237	0.0007214291279371145
93	-1.2207207207207207	1.7899696847643034	-1.2207207207207207	0.0007294684425954435	-1.2207207207207207	0.0007294684425954435
94	-1.2177177177177176	1.806425230941938	-1.2177177177177176	0.000737455571875068	-1.2177177177177176	0.000737455571875068
95	-1.2147147147147148	1.8230322557255163	-1.2147147147147148	0.0007453851583450468	-1.2147147147147148	0.0007453851583450468
96	-1.2117117117117118	1.8397923108703966	-1.2117117117117118	0.0007532517460500516	-1.2117117117117118	0.0007532517460500516
97	-1.2087087087087087	1.8567069481319338	-1.2087087087087087	0.0007610491689091213	-1.2087087087087087	0.0007610491689091213
98	-1.2057057057057057	1.8737777192654828	-1.2057057057057057	0.0007687709542111324	-1.2057057057057057	0.0007687709542111324
99	-1.2027027027027026	1.8910061760263994	-1.2027027027027026	0.0007764106132564459	-1.2027027027027026	0.0007764106132564459
100	-1.1996996996996998	1.9083938701700378	-1.1996996996996998	0.0007839611015635772	-1.1996996996996998	0.0007839611015635772
101	-1.1966966966966968	1.9259423534517566	-1.1966966966966968	0.0007914146788699814	-1.1966966966966968	0.0007914146788699814
102	-1.1936936936936937	1.9436531776269093	-1.1936936936936937	0.0007987635618496946	-1.1936936936936937	0.0007987635618496946
103	-1.1906906906906907	1.9615278944508523	-1.1906906906906907	0.0008059996997902847	-1.1906906906906907	0.0008059996997902847
104	-1.1876876876876876	1.9795680556789408	-1.1876876876876876	0.0008131140172231479	-1.1876876876876876	0.0008131140172231479
105	-1.1846846846846848	1.997775213066529	-1.1846846846846848	0.0008200971971983628	-1.1846846846846848	0.0008200971971983628
106	-1.1816816816816818	2.0161509183689748	-1.1816816816816818	0.0008269398529082576	-1.1816816816816818	0.0008269398529082576
107	-1.1786786786786787	2.0346967233416335	-1.1786786786786787	0.0008336316111865585	-1.1786786786786787	0.0008336316111865585
108	-1.1756756756756757	2.0534141797398595	-1.1756756756756757	0.0008401613784308065	-1.1756756756756757	0.0008401613784308065
109	-1.1726726726726726	2.072304839319009	-1.1726726726726726	0.000846518041854352	-1.1726726726726726	0.000846518041854352
110	-1.1696696696696698	2.091370253834436	-1.1696696696696698	0.0008526898684687434	-1.1696696696696698	0.0008526898684687434
111	-1.1666666666666667	2.110611975041499	-1.1666666666666667	0.0008586638200745432	-1.1666666666666667	0.0008586638200745432
112	-1.1636636636636637	2.1300315546955524	-1.1636636636636637	0.0008644266957356565	-1.1636636636636637	0.0008644266957356565
113	-1.1606606606606606	2.149630544551951	-1.1606606606606606	0.0008699650689237103	-1.1606606606606606	0.0008699650689237103
114	-1.1576576576576576	2.1694104963660514	-1.1576576576576576	0.0008752639541526434	-1.1576576576576576	0.0008752639541526434
115	-1.1546546546546548	2.189372961893207	-1.1546546546546548	0.0008803077164298135	-1.1546546546546548	0.0008803077164298135
116	-1.1516516516516517	2.209519492888776	-1.1516516516516517	0.0008850806833114055	-1.1516516516516517	0.0008850806833114055
117	-1.1486486486486487	2.229851641108113	-1.1486486486486487	0.000889565956844096	-1.1486486486486487	0.000889565956844096
118	-1.1456456456456456	2.2503709583065743	-1.1456456456456456	0.0008937451554788955	-1.1456456456456456	0.0008937451554788955
119	-1.1426426426426426	2.271078996239514	-1.1426426426426426	0.0008975998103940702	-1.1426426426426426	0.0008975998103940702
120	-1.1396396396396398	2.2919773066622873	-1.1396396396396398	0.0009011108574332082	-1.1396396396396398	0.0009011108574332082
121	-1.1366366366366367	2.313067441330252	-1.1366366366366367	0.0009042570386669192	-1.1366366366366367	0.0009042570386669192
122	-1.1336336336336337	2.3343509519987626	-1.1336336336336337	0.0009070165981462677	-1.1336336336336337	0.0009070165981462677
123	-1.1306306306306306	2.355829390423175	-1.1306306306306306	0.0009093676218191534	-1.1306306306306306	0.0009093676218191534
124	-1.1276276276276276	2.377504308358844	-1.1276276276276276	0.0009112860743422142	-1.1276276276276276	0.0009112860743422142
125	-1.1246246246246248	2.3993772575611247	-1.1246246246246248	0.0009127464220243706	-1.1246246246246248	0.0009127464220243706
126	-1.1216216216216215	2.4214497897853757	-1.1216216216216215	0.0009137230921578673	-1.1216216216216215	0.0009137230921578673
127	-1.1186186186186187	2.4437234567869477	-1.1186186186186187	0.0009141891693772597	-1.1186186186186187	0.0009141891693772597
128	-1.1156156156156156	2.466199810321201	-1.1156156156156156	0.0009141150114103393	-1.1156156156156156	0.0009141150114103393
129	-1.1126126126126126	2.4888804021434887	-1.1126126126126126	0.0009134706495121721	-1.1126126126126126	0.0009134706495121721
130	-1.1096096096096097	2.511766708874411	-1.1096096096096097	0.0009122256213498321	-1.1096096096096097	0.0009122256213498321
131	-1.1066066066066065	2.5348601065294556	-1.1066066066066065	0.0009103461916371966	-1.1066066066066065	0.0009103461916371966
132	-1.1036036036036037	2.5581627746824487	-1.1036036036036037	0.0009077973093071898	-1.1036036036036037	0.0009077973093071898
133	-1.1006006006006006	2.581676998605165	-1.1006006006006006	0.0009045438393682788	-1.1006006006006006	0.0009045438393682788
134	-1.0975975975975976	2.605405063569373	-1.0975975975975976	0.0009005480621999492	-1.0975975975975976	0.0009005480621999492
135	-1.0945945945945945	2.6293492548468436	-1.0945945945945945	0.0008957692315914207	-1.0945945945945945	0.0008957692315914207
136	-1.0915915915915915	2.653511857709346	-1.0915915915915915	0.0008901664322062358	-1.0915915915915915	0.0008901664322062358
137	-1.0885885885885886	2.67789515742865	-1.0885885885885886	0.0008836974809283868	-1.0885885885885886	0.0008836974809283868
138	-1.0855855855855856	2.7025014392765287	-1.0855855855855856	0.0008763157007438113	-1.0855855855855856	0.0008763157007438113
139	-1.0825825825825826	2.7273329885247493	-1.0825825825825826	0.0008679734317370936	-1.0825825825825826	0.0008679734317370936
140	-1.0795795795795795	2.7523920904450847	-1.0795795795795795	0.000858622671992362	-1.0795795795795795	0.000858622671992362
141	-1.0765765765765765	2.777681030309304	-1.0765765765765765	0.0008482110533505953	-1.0765765765765765	0.0008482110533505953
142	-1.0735735735735736	2.803202093389174	-1.0735735735735736	0.0008366832250261911	-1.0735735735735736	0.0008366832250261911
143	-1.0705705705705706	2.828957564956471	-1.0705705705705706	0.0008239837596840306	-1.0705705705705706	0.0008239837596840306
144	-1.0675675675675675	2.854949730282962	-1.0675675675675675	0.0008100544483147608	-1.0675675675675675	0.0008100544483147608
145	-1.0645645645645645	2.881180874640418	-1.0645645645645645	0.0007948316277545305	-1.0645645645645645	0.0007948316277545305
146	-1.0615615615615615	2.907653283300609	-1.0615615615615615	0.0007782510080252042	-1.0615615615615615	0.0007782510080252042
147	-1.0585585585585586	2.934369241535303	-1.0585585585585586	0.0007602472657394505	-1.0585585585585586	0.0007602472657394505
148	-1.0555555555555556	2.961331034616275	-1.0555555555555556	0.0007407484986837677	-1.0555555555555556	0.0007407484986837677
149	-1.0525525525525525	2.9885409478152924	-1.0525525525525525	0.0007196802528450205	-1.0525525525525525	0.0007196802528450205
150	-1.0495495495495495	3.016001266404126	-1.0495495495495495	0.0006969678941281892	-1.0495495495495495	0.0006969678941281892
151	-1.0465465465465464	3.0437142756545454	-1.0465465465465464	0.0006725315693914386	-1.0465465465465464	0.0006725315693914386
152	-1.0435435435435436	3.0716822608383203	-1.0435435435435436	0.0006462855130710289	-1.0435435435435436	0.0006462855130710289
153	-1.0405405405405406	3.0999075072272233	-1.0405405405405406	0.0006181436459597623	-1.0405405405405406	0.0006181436459597623
154	-1.0375375375375375	3.128392300093023	-1.0375375375375375	0.0005880173043317225	-1.0375375375375375	0.0005880173043317225
155	-1.0345345345345345	3.1571389247074904	-1.0345345345345345	0.0005558090089884743	-1.0345345345345345	0.0005558090089884743
156	-1.0315315315315314	3.186149666342396	-1.0315315315315314	0.0005214194231648883	-1.0315315315315314	0.0005214194231648883
157	-1.0285285285285286	3.215426810269506	-1.0285285285285286	0.00048474850235661064	-1.0285285285285286	0.00048474850235661064
158	-1.0255255255255256	3.2449726417605973	-1.0255255255255256	0.00044568759529140813	-1.0255255255255256	0.00044568759529140813
159	-1.0225225225225225	3.2747894460874365	-1.0225225225225225	0.00040412236495662555	-1.0225225225225225	0.00040412236495662555
160	-1.0195195195195195	3.3048795085217937	-1.0195195195195195	0.0003599383292672051	-1.0195195195195195	0.0003599383292672051
161	-1.0165165165165164	3.335245114335441	-1.0165165165165164	0.00031301548787766	-1.0165165165165164	0.00031301548787766
162	-1.0135135135135136	3.3658885488001444	-1.0135135135135136	0.00026322339210689446	-1.0135135135135136	0.00026322339210689446
163	-1.0105105105105106	3.3968120971876794	-1.0105105105105106	0.0002104304411477714	-1.0105105105105106	0.0002104304411477714
164	-1.0075075075075075	3.4280180447698143	-1.0075075075075075	0.0001545029627592588	-1.0075075075075075	0.0001545029627592588
165	-1.0045045045045045	3.459508676818319	-1.0045045045045045	9.529461935471686e-05	-1.0045045045045045	9.529461935471686e-05
166	-1.0015015015015014	3.491286278604964	-1.0015015015015014	3.2654334300482434e-05	-1.0015015015015014	3.2654334300482434e-05
167	-0.9984984984984985	3.523353135401518	-0.9984984984984985	0.018691592521819594	-0.9984984984984985	0.0022009343461748504
168	-0.9954954954954955	3.5557115324797532	-0.9954954954954955	0.05607352658914988	-0.9954954954954955	0.006600160520864969
169	-0.9924924924924925	3.58836375511144	-0.9924924924924925	0.09345625722596025	-0.9924924924924925	0.010996031446723125
170	-0.9894894894894894	3.6213120885683474	-0.9894894894894894	0.13084274187771583	-0.9894894894894894	0.015388748853015232
171	-0.9864864864864865	3.6545588181222457	-0.9864864864864865	0.1682359379898818	-0.9864864864864865	0.019778509444388755
172	-0.9834834834834835	3.688106229044907	-0.9834834834834835	0.20563880300792742	-0.9834834834834835	0.02416549362103145
173	-0.9804804804804805	3.7219566066080993	-0.9804804804804805	0.24305429437731646	-0.9804804804804805	0.028549878506605102
174	-0.9774774774774775	3.7561122360835943	-0.9774774774774775	0.2804853671619696	-0.9774774774774775	0.03293183984002064
175	-0.9744744744744744	3.790575402743162	-0.9744744744744744	0.31793495051739407	-0.9744744744744744	0.03731153749376212
176	-0.9714714714714715	3.8253484202555885	-0.9714714714714715	0.35540595772625844	-0.9714714714714715	0.04168912128016946
177	-0.9684684684684685	3.860434396399952	-0.9684684684684685	0.39290130184406596	-0.9684684684684685	0.04606474075386235
178	-0.9654654654654655	3.8958365602709515	-0.9654654654654655	0.4304238959263145	-0.9654654654654655	0.05043853530238485
179	-0.9624624624624625	3.931557956588387	-0.9624624624624625	0.4679766530285075	-0.9624624624624625	0.054810625833022465
180	-0.9594594594594594	3.9676016300720542	-0.9594594594594594	0.5055624862061442	-0.9594594594594594	0.05918113131156274
181	-0.9564564564564565	4.00397062544175	-0.9564564564564565	0.5431843036613033	-0.9564564564564565	0.06355016686758613
182	-0.9534534534534534	4.040667987417275	-0.9534534534534534	0.5808449828588382	-0.9534534534534534	0.06791782522090652
183	-0.9504504504504504	4.077696760718424	-0.9504504504504504	0.6185473895373479	-0.9504504504504504	0.07228419103982484
184	-0.9474474474474475	4.115059990064994	-0.9474474474474475	0.6562943894185267	-0.9474474474474475	0.07664934829209764
185	-0.9444444444444444	4.1527607201767855	-0.9444444444444444	0.6940888482240732	-0.9444444444444444	0.081013363074817
186	-0.9414414414414415	4.190801995773594	-0.9414414414414415	0.7319336316756804	-0.9414414414414415	0.0853762825928091
187	-0.9384384384384384	4.229186861575218	-0.9384384384384384	0.7698316055114194	-0.9384384384384384	0.0897381531532259
188	-0.9354354354354354	4.267918362301455	-0.9354354354354354	0.8077856259550571	-0.9354354354354354	0.09409901207349412
189	-0.9324324324324325	4.306999542672101	-0.9324324324324325	0.8457985131714527	-0.9324324324324325	0.09845886833163726
190	-0.9294294294294294	4.346433447406955	-0.9294294294294294	0.8838730792576371	-0.9294294294294294	0.1028177253777861
191	-0.9264264264264265	4.3862231212258145	-0.9264264264264265	0.9220121363106356	-0.9264264264264265	0.10717558413552938
192	-0.9234234234234234	4.426371608848478	-0.9234234234234234	0.9602184964274793	-0.9234234234234234	0.1115324176357638
193	-0.9204204204204204	4.466881954994743	-0.9204204204204204	0.9984949717051946	-0.9204204204204204	0.1158881817067742
194	-0.9174174174174174	4.507757204384403	-0.9174174174174174	1.0368443742533628	-0.9174174174174174	0.12024283173067625
195	-0.9144144144144144	4.549000401737261	-0.9144144144144144	1.0752694979201383	-0.9144144144144144	0.12459630501055345
196	-0.9114114114114115	4.590614591773111	-0.9114114114114115	1.1137730960183252	-0.9114114114114115	0.12894850693801732
197	-0.9084084084084084	4.632602819211753	-0.9084084084084084	1.1523579168308726	-0.9084084084084084	0.13329933967331065
198	-0.9054054054054054	4.674968128772982	-0.9054054054054054	1.1910267086407251	-0.9054054054054054	0.1376486984574976
199	-0.9024024024024024	4.717713565176598	-0.9024024024024024	1.2297822197308284	-0.9024024024024024	0.1419964394875205
200	-0.8993993993993994	4.760842173142398	-0.8993993993993994	1.2686271983841306	-0.8993993993993994	0.14634240537861481
201	-0.8963963963963965	4.804356997390178	-0.8963963963963965	1.3075643923544855	-0.8963963963963965	0.1506864374485398
202	-0.8933933933933934	4.848261082639737	-0.8933933933933934	1.3465965167488565	-0.8933933933933934	0.15502834563167264
203	-0.8903903903903904	4.892557473610873	-0.8903903903903904	1.385726243902118	-0.8903903903903904	0.15936790766366293
204	-0.8873873873873874	4.937249215023381	-0.8873873873873874	1.4249562435889016	-0.8873873873873874	0.16370489982400685
205	-0.8843843843843844	4.982339351597062	-0.8843843843843844	1.4642891855838427	-0.8843843843843844	0.16803908242193988
206	-0.8813813813813813	5.0278309280517135	-0.8813813813813813	1.5037277396615725	-0.8813813813813813	0.17237016714774644
207	-0.8783783783783784	5.073726989107128	-0.8783783783783784	1.5432745755967223	-0.8783783783783784	0.17669785653651685
208	-0.8753753753753754	5.1200305794831085	-0.8753753753753754	1.5829323602955285	-0.8753753753753754	0.18102184856588827
209	-0.8723723723723724	5.16674474389945	-0.8723723723723724	1.6227037071347434	-0.8723723723723724	0.1853417930294371
210	-0.8693693693693694	5.213872527075951	-0.8693693693693694	1.662591188358722	-0.8693693693693694	0.18965731094076077
211	-0.8663663663663663	5.26141697373241	-0.8663663663663663	1.7025973753822767	-0.8663663663663663	0.19396802254998835
212	-0.8633633633633634	5.3093811285886225	-0.8633633633633634	1.7427248396202208	-0.8633633633633634	0.19827351664277806
213	-0.8603603603603603	5.357768036364386	-0.8603603603603603	1.782976152487372	-0.8603603603603603	0.20257332826771035
214	-0.8573573573573574	5.4065807417795	-0.8573573573573574	1.8233538853985414	-0.8573573573573574	0.2068669872527186
215	-0.8543543543543544	5.455822289553761	-0.8543543543543544	1.8638606002553313	-0.8543543543543544	0.21115401124872263
216	-0.8513513513513513	5.505495724406967	-0.8513513513513513	1.9044987790745436	-0.8513513513513513	0.21543385177099747
217	-0.8483483483483484	5.555604091058914	-0.8483483483483484	1.9452708692653224	-0.8483483483483484	0.2197059381333652
218	-0.8453453453453453	5.606150434229403	-0.8453453453453453	1.9861793181876177	-0.8453453453453453	0.22396969730907249
219	-0.8423423423423424	5.657137798638227	-0.8423423423423424	2.027226573201374	-0.8423423423423424	0.22822450283453385
220	-0.8393393393393394	5.708569229005187	-0.8393393393393394	2.068415081666541	-0.8393393393393394	0.23246967516661962
221	-0.8363363363363363	5.760447770050081	-0.8363363363363363	2.109747291060319	-0.8363363363363363	0.2367045324855988
222	-0.8333333333333334	5.812776466492703	-0.8333333333333334	2.151225623520686	-0.8333333333333334	0.24092836552643263
223	-0.8303303303303303	5.8655597366949435	-0.8303303303303303	2.192852394721756	-0.8303303303303303	0.24514038451047065
224	-0.8273273273273274	5.918802114684671	-0.8273273273273274	2.234629895728323	-0.8273273273273274	0.24933978505653584
225	-0.8243243243243243	5.972506818680668	-0.8243243243243243	2.276560417605191	-0.8243243243243243	0.253525754847265
226	-0.8213213213213213	6.026677066901708	-0.8213213213213213	2.3186462514171566	-0.8213213213213213	0.2576974013582005
227	-0.8183183183183184	6.081316077566562	-0.8183183183183184	2.360889688229017	-0.8183183183183184	0.2618537857517512
228	-0.8153153153153153	6.136427068894015	-0.8153153153153153	2.403293019250424	-0.8153153153153153	0.26599396792054286
229	-0.8123123123123123	6.192013259102839	-0.8123123123123123	2.4458584790905347	-0.8123123123123123	0.2701169550781061
230	-0.8093093093093093	6.248077866411807	-0.8093093093093093	2.488588177955546	-0.8093093093093093	0.2742216674985711
231	-0.8063063063063063	6.304624109039702	-0.8063063063063063	2.5314842111354574	-0.8063063063063063	0.2783070173703782
232	-0.8033033033033034	6.361655205205295	-0.8033033033033034	2.5745486739202597	-0.8033033033033034	0.2823718962923748
233	-0.8003003003003003	6.419174373127366	-0.8003003003003003	2.617783661599951	-0.8003003003003003	0.2864150883629786
234	-0.7972972972972973	6.47718483102469	-0.7972972972972973	2.6611912694645246	-0.7972972972972973	0.29043534290258416
235	-0.7942942942942943	6.53568979711604	-0.7942942942942943	2.7047735906606793	-0.7942942942942943	0.2944314051799318
236	-0.7912912912912913	6.594692489620197	-0.7912912912912913	2.748532613299463	-0.7912912912912913	0.29840193324348313
237	-0.7882882882882883	6.654196126755934	-0.7882882882882883	2.7924701965193894	-0.7882882882882883	0.302345501340636
238	-0.7852852852852853	6.714203926742031	-0.7852852852852853	2.8365881924593523	-0.7852852852852853	0.3062606803144691
239	-0.7822822822822822	6.774719107797262	-0.7822822822822822	2.8808884532582404	-0.7822822822822822	0.3101459958423128
240	-0.7792792792792793	6.8357448881404	-0.7792792792792793	2.925372831054942	-0.7792792792792793	0.31399984600649844
241	-0.7762762762762763	6.897284485990228	-0.7762762762762763	2.9700431779883516	-0.7762762762762763	0.317820606623825
242	-0.7732732732732733	6.959341119565515	-0.7732732732732733	3.0149013350680764	-0.7732732732732733	0.3216066402914757
243	-0.7702702702702703	7.021918007085044	-0.7702702702702703	3.0599489750221966	-0.7702702702702703	0.3253561819238349
244	-0.7672672672672672	7.085018366767589	-0.7672672672672672	3.105187652918231	-0.7672672672672672	0.3290673952192176
245	-0.7642642642642643	7.148645416831922	-0.7642642642642643	3.150618921885864	-0.7642642642642643	0.33273844183754037
246	-0.7612612612612613	7.212802828005344	-0.7612612612612613	3.196244335054786	-0.7612612612612613	0.3363673991562128
247	-0.7582582582582582	7.2774942380367085	-0.7582582582582582	3.242065445554682	-0.7582582582582582	0.33995221019531213
248	-0.7552552552552553	7.342722362368913	-0.7552552552552553	3.2880838065152367	-0.7552552552552553	0.34349080602864923
249	-0.7522522522522522	7.40848990587315	-0.7522522522522522	3.3343009369455734	-0.7522522522522522	0.3469810844803933
250	-0.7492492492492493	7.474799573420606	-0.7492492492492493	3.380718118086742	-0.7492492492492493	0.35042077654911874
251	-0.7462462462462462	7.541654069882472	-0.7462462462462462	3.4273365393044797	-0.7462462462462462	0.3538075612569281
252	-0.7432432432432432	7.609056100129936	-0.7432432432432432	3.4741573899053027	-0.7432432432432432	0.35713911093448847
253	-0.7402402402402403	7.677008369034187	-0.7402402402402403	3.5211818591957242	-0.7402402402402403	0.36041296205694195
254	-0.7372372372372372	7.745513581466415	-0.7372372372372372	3.5684111364822657	-0.7372372372372372	0.3636265248939671
255	-0.7342342342342343	7.814574442297808	-0.7342342342342343	3.6158464113323547	-0.7342342342342343	0.36677720486071463
256	-0.7312312312312312	7.884193656399556	-0.7312312312312312	3.6634887900404314	-0.7312312312312312	0.36986233648364725
257	-0.7282282282282282	7.954373928642848	-0.7282282282282282	3.7113390843468825	-0.7282282282282282	0.37287906146394867
258	-0.7252252252252253	8.02511796389887	-0.7252252252252253	3.759398045651306	-0.7252252252252253	0.37582448914896716
259	-0.7222222222222222	8.096428467038818	-0.7222222222222222	3.807666425353305	-0.7222222222222222	0.3786957078990846
260	-0.7192192192192193	8.168308142933869	-0.7192192192192193	3.856144974852476	-0.7192192192192193	0.3814896123061741
261	-0.7162162162162162	8.240759696455227	-0.7162162162162162	3.9048344455484227	-0.7162162162162162	0.3842029926170579
262	-0.7132132132132132	8.31378583247407	-0.7132132132132132	3.953735588065778	-0.7132132132132132	0.3868326359310245
263	-0.7102102102102102	8.387389255861592	-0.7102102102102102	4.002848984892041	-0.7102102102102102	0.38937520085618865
264	-0.7072072072072072	8.461572671488982	-0.7072072072072072	4.052174899456341	-0.7072072072072072	0.3918271481765737
265	-0.7042042042042043	8.536338784227425	-0.7042042042042043	4.101713561787978	-0.7042042042042043	0.39418492187873344
266	-0.7012012012012012	8.611690298948115	-0.7012012012012012	4.151465201916261	-0.7012012012012012	0.39644491480301275
267	-0.6981981981981982	8.687629920522243	-0.6981981981981982	4.201430049870488	-0.6981981981981982	0.3986032732122421
268	-0.6951951951951952	8.764160353820987	-0.6951951951951952	4.251608335679966	-0.6951951951951952	0.4006560694188193
269	-0.6921921921921922	8.841284759407277	-0.6921921921921922	4.302000279952329	-0.6921921921921922	0.40259936521920525
270	-0.6891891891891891	8.919006257551478	-0.6891891891891891	4.352605818616388	-0.6891891891891891	0.4044290209157467
271	-0.6861861861861862	8.997326249495456	-0.6861861861861862	4.40342458158153	-0.6861861861861862	0.4061407158792509
272	-0.6831831831831832	9.076246071593292	-0.6831831831831832	4.454456184812358	-0.6831831831831832	0.4077301228890697
273	-0.6801801801801802	9.155767060199054	-0.6801801801801802	4.505700244273465	-0.6801801801801802	0.4091928088312452
274	-0.6771771771771772	9.235890551666822	-0.6771771771771772	4.557156375929451	-0.6771771771771772	0.4105240632506336
275	-0.6741741741741741	9.316617882350664	-0.6741741741741741	4.608824195744913	-0.6741741741741741	0.41171913097293883
276	-0.6711711711711712	9.397950388604654	-0.6711711711711712	4.660703283751244	-0.6711711711711712	0.41277322513125014
277	-0.6681681681681682	9.479889406782869	-0.6681681681681682	4.712792800885265	-0.6681681681681682	0.4136812790537817
278	-0.6651651651651652	9.562436273239376	-0.6651651651651652	4.7650916507668555	-0.6651651651651652	0.4144380806565552
279	-0.6621621621621622	9.645592324328254	-0.6621621621621622	4.817598733826467	-0.6621621621621622	0.4150384131924676
280	-0.6591591591591591	9.729358896403573	-0.6591591591591591	4.870312950494543	-0.6591591591591591	0.4154768735917124
281	-0.6561561561561562	9.813737325819405	-0.6561561561561562	4.9232332012015325	-0.6561561561561562	0.4157477817670731
282	-0.6531531531531531	9.89872894892983	-0.6531531531531531	4.976358386377888	-0.6531531531531531	0.4158454351934512
283	-0.6501501501501502	9.984335102088913	-0.6501501501501502	5.029687311295339	-0.6501501501501502	0.4157640565336574
284	-0.6471471471471472	10.070557121650737	-0.6471471471471472	5.083218235839463	-0.6471471471471472	0.41549752192974204
285	-0.6441441441441441	10.157396343969367	-0.6441441441441441	5.1369492355069895	-0.6441441441441441	0.41503960753212915
286	-0.6411411411411412	10.244854105398877	-0.6411411411411412	5.190878385760692	-0.6411411411411412	0.4143840737933514
287	-0.6381381381381381	10.332931742293345	-0.6381381381381381	5.2450037620633525	-0.6381381381381381	0.41352439709354677
288	-0.6351351351351351	10.421630591006844	-0.6351351351351351	5.299323439877746	-0.6351351351351351	0.4124538073179349
289	-0.6321321321321322	10.51095198789344	-0.6321321321321322	5.353835494862756	-0.6321321321321322	0.41116552584087324
290	-0.6291291291291291	10.600897269307213	-0.6291291291291291	5.408537794866389	-0.6291291291291291	0.4096526237434284
291	-0.6261261261261262	10.691467771602236	-0.6261261261261262	5.46342758580444	-0.6261261261261262	0.4079077931124104
292	-0.6231231231231231	10.782665199195366	-0.6231231231231231	5.5185020019814335	-0.6231231231231231	0.40592366734553187
293	-0.6201201201201201	10.874491166542857	-0.6201201201201201	5.573758177701887	-0.6201201201201201	0.4036928343930407
294	-0.6171171171171171	10.96694468877234	-0.6171171171171171	5.629193247270317	-0.6171171171171171	0.4012074984233627
295	-0.6141141141141141	11.060024589619355	-0.6141141141141141	5.6848043449912495	-0.6141141141141141	0.39845967121682563
296	-0.6111111111111112	11.153729692819425	-0.6111111111111112	5.740588600615062	-0.6111111111111112	0.39544135794241436
297	-0.6081081081081081	11.248058822108096	-0.6081081081081081	5.796542765448548	-0.6081081081081081	0.39214430723856997
298	-0.6051051051051051	11.34301080122089	-0.6051051051051051	5.852662967554299	-0.6051051051051051	0.3885598994927673
299	-0.6021021021021021	11.438584453893343	-0.6021021021021021	5.9089452787654455	-0.6021021021021021	0.38467948667520124
300	-0.5990990990990991	11.534778603860994	-0.5990990990990991	5.9653857709151215	-0.5990990990990991	0.3804943168899371
301	-0.5960960960960962	11.631592074859368	-0.5960960960960962	6.021980515836453	-0.5960960960960962	0.37599517611172245
302	-0.5930930930930931	11.729023690624008	-0.5930930930930931	6.078725585362574	-0.5930930930930931	0.37117272207491636
303	-0.5900900900900901	11.82707227489044	-0.5900900900900901	6.135617024393146	-0.5900900900900901	0.36601759029725717
304	-0.5870870870870871	11.925736651394198	-0.5870870870870871	6.192650291579796	-0.5870870870870871	0.3605200363437745
305	-0.5840840840840841	12.025015643870818	-0.5840840840840841	6.249820292615627	-0.5840840840840841	0.35466999730475823
306	-0.5810810810810811	12.124908076055828	-0.5810810810810811	6.307121912506872	-0.5810810810810811	0.34845739983697793
307	-0.5780780780780781	12.225412771684768	-0.5780780780780781	6.364550036259775	-0.5780780780780781	0.34187196833472094
308	-0.575075075075075	12.326528554493171	-0.575075075075075	6.422099548880572	-0.575075075075075	0.3349029361643536
309	-0.5720720720720721	12.428254248216563	-0.5720720720720721	6.4797653353755	-0.5720720720720721	0.32753946372207426
310	-0.5690690690690691	12.530588676590487	-0.5690690690690691	6.537542196429868	-0.5690690690690691	0.3197706496428879
311	-0.566066066066066	12.63353066335047	-0.566066066066066	6.5954241373524685	-0.566066066066066	0.31158509365215126
312	-0.5630630630630631	12.73707903223204	-0.5630630630630631	6.653404735218581	-0.5630630630630631	0.30297115436989636
313	-0.56006006006006	12.841232606970745	-0.56006006006006	6.711477563336793	-0.56006006006006	0.2939171814732821
314	-0.5570570570570571	12.945990211302105	-0.5570570570570571	6.769636195015683	-0.5570570570570571	0.2844111900520483
315	-0.5540540540540541	13.051350880307703	-0.5540540540540541	6.827874203563841	-0.5540540540540541	0.27444073158007143
316	-0.551051051051051	13.15731329538895	-0.551051051051051	6.886185162289846	-0.551051051051051	0.2639933234971437
317	-0.5480480480480481	13.26387288724532	-0.5480480480480481	6.944562446071223	-0.5480480480480481	0.25305634668877364
318	-0.545045045045045	13.371024718518	-0.545045045045045	7.002998475227082	-0.545045045045045	0.24161659862436313
319	-0.5420420420420421	13.478763851848157	-0.5420420420420421	7.061485388941257	-0.5420420420420421	0.229660721177086
320	-0.539039039039039	13.587085349876975	-0.539039039039039	7.120015326393792	-0.539039039039039	0.21717532648293478
321	-0.536036036036036	13.695984275245628	-0.536036036036036	7.178580426764727	-0.536036036036036	0.20414654578914435
322	-0.5330330330330331	13.805455690595286	-0.5330330330330331	7.237172829234097	-0.5330330330330331	0.1905601211740472
323	-0.53003003003003	13.915494658567134	-0.53003003003003	7.295784672297386	-0.53003003003003	0.17640178259910333
324	-0.5270270270270271	14.026096241802339	-0.5270270270270271	7.354407702831362	-0.5270270270270271	0.16165700261286653
325	-0.524024024024024	14.13725550294209	-0.524024024024024	7.4130326653610155	-0.524024024024024	0.14631065229909238
326	-0.521021021021021	14.24896750462755	-0.521021021021021	7.471650148288158	-0.521021021021021	0.1303475170487742
327	-0.5180180180180181	14.361227309499899	-0.5180180180180181	7.530250740014607	-0.5180180180180181	0.11375230293381851
328	-0.515015015015015	14.474029980200319	-0.515015015015015	7.588825028942179	-0.515015015015015	0.09650910312959775
329	-0.5120120120120121	14.58737057936998	-0.5120120120120121	7.647363603472691	-0.5120120120120121	0.07860172549060128
330	-0.509009009009009	14.70124416965006	-0.509009009009009	7.705857039134669	-0.509009009009009	0.06001396637446981
331	-0.506006006006006	14.815645813681737	-0.506006006006006	7.764295264063763	-0.506006006006006	0.040729210002254025
332	-0.503003003003003	14.930570574106179	-0.503003003003003	7.822667279370794	-0.503003003003003	0.020730289603688497
333	-0.5	15.046013513564574	-0.5	7.8809620154717095	-0.5	6.505213034913027e-19
334	-0.49699699699699695	15.161969694698094	-0.49699699699699695	7.939168402782442	-0.5	6.04741514816951e-17
335	-0.4939939939939939	15.27843418014791	-0.4939939939939939	7.997275371718931	-0.49699699699699695	0.13723139494079556
336	-0.4909909909909911	15.395402032555197	-0.4909909909909911	8.05527185269711	-0.4939939939939939	0.27370928818442797
337	-0.48798798798798804	15.51286831456114	-0.48798798798798804	8.11314672124386	-0.4909909909909911	0.4094287457406907
338	-0.484984984984985	15.630828142110264	-0.484984984984985	8.170887934402396	-0.48798798798798804	0.5443847959064122
339	-0.48198198198198194	15.749275639553598	-0.48198198198198194	8.228482692982496	-0.484984984984985	0.6785718979979088
340	-0.4789789789789789	15.868201581977134	-0.4789789789789789	8.285918175536482	-0.48198198198198194	0.8119840709704095
341	-0.4759759759759761	15.987596287514801	-0.4759759759759761	8.343181560616667	-0.4789789789789789	0.9446153208756607
342	-0.472972972972973	16.107450074300562	-0.472972972972973	8.400260026775376	-0.4759759759759761	1.076459350120127
343	-0.46996996996997	16.227753260468347	-0.46996996996997	8.457140752564918	-0.472972972972973	1.2075091847794077
344	-0.46696696696696693	16.348496164152092	-0.46696696696696693	8.51381076916589	-0.46996996996997	1.3377577596024037
345	-0.4639639639639639	16.46966910348575	-0.4639639639639639	8.570255963387412	-0.46696696696696693	1.4671979156249073
346	-0.46096096096096106	16.59126239660324	-0.46096096096096106	8.626461688297777	-0.4639639639639639	1.5958218085634681
347	-0.457957957957958	16.71326636163853	-0.457957957957958	8.682413294035184	-0.46096096096096106	1.7236212898146617
348	-0.45495495495495497	16.83567131672555	-0.45495495495495497	8.73809613073783	-0.457957957957958	1.8505881971917233
349	-0.4519519519519519	16.95846757999824	-0.4519519519519519	8.793495548543913	-0.45495495495495497	1.9767139104079179
350	-0.4489489489489489	17.08164546959054	-0.4489489489489489	8.848596897592577	-0.4519519519519519	2.101989223485528
351	-0.44594594594594605	17.205195303636383	-0.44594594594594605	8.903385216919945	-0.4489489489489489	2.22640489223684
352	-0.442942942942943	17.32910740026973	-0.442942942942943	8.957844289470195	-0.44594594594594605	2.3499514840730567
353	-0.43993993993993996	17.45337207762451	-0.43993993993993996	9.011957581698475	-0.442942942942943	2.4726188325264213
354	-0.4369369369369369	17.577979653834667	-0.4369369369369369	9.065708560059928	-0.43993993993993996	2.594396592465245
355	-0.43393393393393387	17.702920447034142	-0.43393393393393387	9.119080691009701	-0.4369369369369369	2.7152743766182237
356	-0.43093093093093104	17.828184775356867	-0.43093093093093104	9.172057441002938	-0.43393393393393387	2.835241195476701
357	-0.427927927927928	17.953762956936796	-0.427927927927928	9.224622273570743	-0.43093093093093104	2.954285609988256
358	-0.42492492492492495	18.079645309907864	-0.42492492492492495	9.276758099720698	-0.427927927927928	3.0723961685007386
359	-0.4219219219219219	18.205822152404018	-0.4219219219219219	9.3284466296641	-0.42492492492492495	3.189561096600897
360	-0.41891891891891886	18.332283802559193	-0.41891891891891886	9.379669416006179	-0.4219219219219219	3.3057679284861514
361	-0.41591591591591603	18.459020338992016	-0.41591591591591603	9.430408011352165	-0.41891891891891886	3.4210041091014953
362	-0.412912912912913	18.586015825017935	-0.412912912912913	9.480643968307287	-0.41591591591591603	3.5352569830079563
363	-0.40990990990990994	18.71325499365641	-0.40990990990990994	9.530358839476781	-0.412912912912913	3.64851319322797
364	-0.4069069069069069	18.84072437879119	-0.4069069069069069	9.579534153419008	-0.40990990990990994	3.760759083482463
365	-0.40390390390390385	18.968410514306026	-0.40390390390390385	9.628150616209613	-0.4069069069069069	3.8719809827945095
366	-0.4009009009009008	19.096299934084673	-0.4009009009009008	9.676187926406913	-0.40390390390390385	3.982164750983362
367	-0.397897897897898	19.224379172010874	-0.397897897897898	9.723625721041067	-0.4009009009009008	4.091295670358711
368	-0.39489489489489493	19.35263476196839	-0.39489489489489493	9.77044363714225	-0.397897897897898	4.1993589876924675
369	-0.3918918918918919	19.48105323784097	-0.3918918918918919	9.81662131174062	-0.39489489489489493	4.306339755733975
370	-0.38888888888888884	19.60962113351237	-0.38888888888888884	9.862138381866343	-0.3918918918918919	4.4122223041359465
371	-0.3858858858858858	19.738324982866335	-0.3858858858858858	9.906974403694981	-0.38888888888888884	4.516990794147234
372	-0.38288288288288297	19.867151319786608	-0.38288288288288297	9.951107880071168	-0.3858858858858858	4.62062934306563
373	-0.3798798798798799	19.996086494936108	-0.3798798798798799	9.994516577130304	-0.38288288288288297	4.7231214753912365
374	-0.3768768768768769	20.125115365305355	-0.3768768768768769	10.037178245949692	-0.3798798798798799	4.824450290381327
375	-0.37387387387387383	20.254222099924494	-0.37387387387387383	10.07907063760664	-0.3768768768768769	4.924598875881631
376	-0.3708708708708708	20.383390867178246	-0.3708708708708708	10.120171503178454	-0.37387387387387383	5.023550001735555
377	-0.36786786786786796	20.51260583545132	-0.36786786786786796	10.160458593742444	-0.3708708708708708	5.121285785087806
378	-0.3648648648648649	20.641851173128472	-0.3648648648648649	10.19990947329509	-0.36786786786786796	5.217788262970357
379	-0.36186186186186187	20.771111048594403	-0.36186186186186187	10.238500526960086	-0.3648648648648649	5.3130393730619225
380	-0.3588588588588588	20.90036963023385	-0.3588588588588588	10.276207683853606	-0.36186186186186187	5.407020392293172
381	-0.3558558558558558	21.02961108643153	-0.3558558558558558	10.313006872190236	-0.3588588588588588	5.4997123280430245
382	-0.35285285285285295	21.158819585572157	-0.35285285285285295	10.348874020184562	-0.3558558558558558	5.591096172979769
383	-0.3498498498498499	21.287979296040483	-0.3498498498498499	10.38378505605118	-0.35285285285285295	5.681152479395858
384	-0.34684684684684686	21.417074382380775	-0.34684684684684686	10.417715907965823	-0.3498498498498499	5.7698612800522415
385	-0.3438438438438438	21.5460882844148	-0.3438438438438438	10.450642154844719	-0.34684684684684686	5.857202577822312
386	-0.34084084084084076	21.675003208050473	-0.34084084084084076	10.482538231054408	-0.3438438438438438	5.943156193166076
387	-0.33783783783783794	21.803801287853435	-0.33783783783783794	10.513378339737518	-0.34084084084084076	6.027701299542094
388	-0.3348348348348349	21.932464658389357	-0.3348348348348349	10.543136684036677	-0.33783783783783794	6.1108169271418955
389	-0.33183183183183185	22.06097545422388	-0.33183183183183185	10.571787467094504	-0.3348348348348349	6.19248206447527
390	-0.3288288288288288	22.18931580992265	-0.3288288288288288	10.59930489205363	-0.33183183183183185	6.272675172739403
391	-0.32582582582582575	22.317467860051323	-0.32582582582582575	10.62566315628726	-0.3288288288288288	6.351374351751925
392	-0.32282282282282293	22.445413739175535	-0.32282282282282293	10.650835915974243	-0.32582582582582575	6.428557692041529
393	-0.3198198198198199	22.573135581860964	-0.3198198198198199	10.67479587595481	-0.32282282282282293	6.504203002516768
394	-0.31681681681681684	22.700615522673242	-0.31681681681681684	10.697515646974125	-0.3198198198198199	6.578287541709874
395	-0.3138138138138138	22.827835696178028	-0.3138138138138138	10.718967839777347	-0.31681681681681684	6.650788504527495
396	-0.31081081081081074	22.95477810030821	-0.31081081081081074	10.739125065109642	-0.3138138138138138	6.721682997942293
397	-0.3078078078078079	23.08142360592495	-0.3078078078078079	10.757959933716167	-0.31081081081081074	6.790947576660717
398	-0.3048048048048049	23.207752791411362	-0.3048048048048049	10.775445026293777	-0.3078078078078079	6.858558581837191
399	-0.30180180180180183	23.333746269248845	-0.30180180180180183	10.791552228716252	-0.3048048048048049	6.924492341469907
400	-0.2987987987987988	23.45938465191881	-0.2987987987987988	10.806252751592325	-0.30180180180180183	6.988724819496853
401	-0.29579579579579574	23.58464855190266	-0.29579579579579574	10.819517779840913	-0.2987987987987988	7.051231571695509
402	-0.2927927927927929	23.709518581681795	-0.2927927927927929	10.831318498380936	-0.29579579579579574	7.111988132278549
403	-0.28978978978978986	23.833975353737646	-0.28978978978978986	10.841626092131307	-0.2927927927927929	7.170969885484963
404	-0.2867867867867868	23.957999480551607	-0.2867867867867868	10.850411746010943	-0.28978978978978986	7.228151714744401
405	-0.28378378378378377	24.081571574605082	-0.28378378378378377	10.857646565646059	-0.2867867867867868	7.283508399430558
406	-0.2807807807807807	24.204672248379485	-0.2807807807807807	10.863300903773874	-0.28378378378378377	7.337014684602056
407	-0.2777777777777777	24.327282114356223	-0.2777777777777777	10.867344719340078	-0.2807807807807807	7.388644913789762
408	-0.27477477477477485	24.44938109763026	-0.27477477477477485	10.869747969666522	-0.2777777777777777	7.438373171092461
409	-0.2717717717717718	24.57094855576015	-0.2717717717717718	10.870480612075074	-0.27477477477477485	7.486173534246952
410	-0.26876876876876876	24.691964249922652	-0.26876876876876876	10.869512603887596	-0.2717717717717718	7.532019870013617
411	-0.2657657657657657	24.812407941294524	-0.2657657657657657	10.866813902425944	-0.26876876876876876	7.5758856585201295
412	-0.26276276276276267	24.932259391052533	-0.26276276276276267	10.862354315076876	-0.2657657657657657	7.6177443387886905
413	-0.25975975975975985	25.051498360373426	-0.25975975975975985	10.856102966710802	-0.26276276276276267	7.657569284788735
414	-0.2567567567567568	25.17010461043399	-0.2567567567567568	10.84802881242716	-0.25975975975975985	7.695333492239593
415	-0.25375375375375375	25.288057902410984	-0.25375375375375375	10.838100808312943	-0.2567567567567568	7.7310098214393985
416	-0.2507507507507507	25.40533799748116	-0.2507507507507507	10.826287910455141	-0.25375375375375375	7.764571122909233
417	-0.24774774774774766	25.52192465682128	-0.24774774774774766	10.812559074940747	-0.2507507507507507	7.795990005434837
418	-0.24474474474474484	25.637797641608106	-0.24474474474474484	10.79688325764875	-0.24774774774774766	7.825238826608486
419	-0.2417417417417418	25.752936713018418	-0.2417417417417418	10.779229188657709	-0.24474474474474484	7.8522899324957915
420	-0.23873873873873874	25.86732163222896	-0.23873873873873874	10.759565113360468	-0.2417417417417418	7.877115572151057
421	-0.2357357357357357	25.980932160416504	-0.2357357357357357	10.737859236311694	-0.23873873873873874	7.899687699826036
422	-0.23273273273273265	26.093748058757807	-0.23273273273273265	10.714079762066044	-0.2357357357357357	7.9199782148648685
423	-0.22972972972972983	26.205749088429627	-0.22972972972972983	10.688194895178189	-0.23273273273273265	7.9379589948474605
424	-0.22672672672672678	26.316915010608746	-0.22672672672672678	10.660172840202785	-0.22972972972972983	7.95360169311132
425	-0.22372372372372373	26.427225586471913	-0.22372372372372373	10.629981795311416	-0.22672672672672678	7.966877833094424
426	-0.2207207207207207	26.536660577195892	-0.2207207207207207	10.597589702499308	-0.22372372372372373	7.977758935298407
427	-0.21771771771771764	26.64519974395745	-0.21771771771771764	10.56296427222564	-0.2207207207207207	7.986216409336288
428	-0.21471471471471482	26.752822847933334	-0.21471471471471482	10.526073224570688	-0.21771771771771764	7.992221486454858
429	-0.21171171171171177	26.859509650300325	-0.21171171171171177	10.486884279614712	-0.21471471471471482	7.9957453824493285
430	-0.20870870870870872	26.965239912235184	-0.20870870870870872	10.44536515743799	-0.21171171171171177	7.996759280994188
431	-0.20570570570570568	27.06999084108769	-0.20570570570570568	10.401483578120795	-0.20870870870870872	7.995234209030108
432	-0.20270270270270263	27.17373919289216	-0.20270270270270263	10.355207241675544	-0.20570570570570568	7.991141148398918
433	-0.1996996996996998	27.276466481288598	-0.1996996996996998	10.306503652240066	-0.20270270270270263	7.984451076256024
434	-0.19669669669669676	27.378154276747676	-0.19669669669669676	10.255340305047671	-0.1996996996996998	7.975134883546319
435	-0.1936936936936937	27.478784149740015	-0.1936936936936937	10.201684713073229	-0.19669669669669676	7.963163392670746
436	-0.19069069069069067	27.57833767073627	-0.19069069069069067	10.145504389291608	-0.1936936936936937	7.948507424787591
437	-0.18768768768768762	27.676796410207082	-0.18768768768768762	10.086766846677673	-0.19069069069069067	7.931137772127981
438	-0.1846846846846848	27.77414193862309	-0.1846846846846848	10.0254395982063	-0.18768768768768762	7.911025171422956
439	-0.18168168168168175	27.870355826454947	-0.18168168168168175	9.961490125710911	-0.1846846846846848	7.8881403565075745
440	-0.1786786786786787	27.965419644173295	-0.1786786786786787	9.894885873258463	-0.18168168168168175	7.862454055988939
441	-0.17567567567567566	28.059314962248777	-0.17567567567567566	9.825594417083021	-0.1786786786786787	7.833936979932982
442	-0.1726726726726726	28.152023351152028	-0.1726726726726726	9.753583342818546	-0.17567567567567566	7.802559846832543
443	-0.1696696696696698	28.2435263813537	-0.1696696696696698	9.678820236099002	-0.1726726726726726	7.768293375724346
444	-0.16666666666666674	28.333805623324437	-0.16666666666666674	9.601272682558335	-0.1696696696696698	7.731108291116764
445	-0.1636636636636637	28.422842647534882	-0.1636636636636637	9.52090826783051	-0.16666666666666674	7.690975361289297
446	-0.16066066066066065	28.51061902445568	-0.16066066066066065	9.437694558161171	-0.1636636636636637	7.647865363836916
447	-0.1576576576576576	28.597116324557472	-0.1576576576576576	9.35159930872119	-0.16066066066066065	7.601749082914626
448	-0.15465465465465478	28.6823161183109	-0.15465465465465478	9.26259044994569	-0.1576576576576576	7.552597381783599
449	-0.15165165165165173	28.766199976186616	-0.15165165165165173	9.170635913738847	-0.15465465465465478	7.50038116676134
450	-0.14864864864864868	28.84874946865526	-0.14864864864864868	9.075703632004847	-0.15165165165165173	7.445071345685035
451	-0.14564564564564564	28.929946166187474	-0.14564564564564564	8.97776153664787	-0.14864864864864868	7.386638905132965
452	-0.1426426426426426	29.0097716392539	-0.1426426426426426	8.876777559250206	-0.14564564564564564	7.325054941959347
453	-0.13963963963963955	29.088207458325186	-0.13963963963963955	8.772719675974752	-0.1426426426426426	7.260290560621212
454	-0.13663663663663672	29.16523370990552	-0.13663663663663672	8.66555628223259	-0.13963963963963955	7.192316909331364
455	-0.13363363363363367	29.240831128180794	-0.13363363363363367	8.555255914752562	-0.13663663663663672	7.1211053137996965
456	-0.13063063063063063	29.31498653022489	-0.13063063063063063	8.441787110263537	-0.13363363363363367	7.0466271429731115
457	-0.12762762762762758	29.387686954959907	-0.12762762762762758	8.325118405494369	-0.13063063063063063	6.968853778526256
458	-0.12462462462462454	29.458919441307938	-0.12462462462462454	8.205218337173921	-0.12762762762762758	6.887756782870951
459	-0.12162162162162171	29.528671028191077	-0.12162162162162171	8.082055440232145	-0.12462462462462454	6.8033078500481885
460	-0.11861861861861867	29.596928754531433	-0.11861861861861867	7.955598445837301	-0.12162162162162171	6.715478677663671
461	-0.11561561561561562	29.663679659251095	-0.11561561561561562	7.825816644222836	-0.11861861861861867	6.624241081193014
462	-0.11261261261261257	29.728910781272155	-0.11261261261261257	7.692679411490733	-0.11561561561561562	6.529567116438595
463	-0.10960960960960953	29.79260915951671	-0.10960960960960953	7.556156123742977	-0.11261261261261257	6.431428868085733
464	-0.1066066066066067	29.854761832906863	-0.1066066066066067	7.416216157081565	-0.10960960960960953	6.329798464943271
465	-0.10360360360360366	29.9153558403647	-0.10360360360360366	7.272828887608458	-0.1066066066066067	6.224648321913724
466	-0.10060060060060061	29.97437822081232	-0.10060060060060061	7.125963698653279	-0.10360360360360366	6.11595096699539
467	-0.09759759759759756	30.03181601317182	-0.09759759759759756	6.975590393340858	-0.10060060060060061	6.003678935946731
468	-0.09459459459459452	30.087656256365296	-0.09459459459459452	6.821679350528775	-0.09759759759759756	5.887804986459169
469	-0.09159159159159169	30.141885989314837	-0.09159159159159169	6.664200987563527	-0.09459459459459452	5.768302127969632
470	-0.08858858858858865	30.194492250942552	-0.08858858858858865	6.503125721791571	-0.09159159159159169	5.645143383407956
471	-0.0855855855855856	30.24546208017053	-0.0855855855855856	6.3384239705594	-0.08858858858858865	5.518301882531366
472	-0.08258258258258255	30.294782515920865	-0.08258258258258255	6.170066151213496	-0.0855855855855856	5.387751113953486
473	-0.0795795795795795	30.34244059711565	-0.0795795795795795	5.998022726816385	-0.08258258258258255	5.2534646412476835
474	-0.07657657657657668	30.388423362676996	-0.07657657657657668	5.822264822897644	-0.0795795795795795	5.115416056454675
475	-0.07357357357357364	30.432717851526977	-0.07357357357357364	5.6427640489094095	-0.07657657657657668	4.973579284909506
476	-0.07057057057057059	30.475311102587707	-0.07057057057057059	5.459492024569053	-0.07357357357357364	4.827928467622228
477	-0.06756756756756754	30.516192249365066	-0.06756756756756754	5.272420369593931	-0.07057057057057059	4.678437751230003
478	-0.0645645645645645	30.555358840573486	-0.0645645645645645	5.081520703701401	-0.06756756756756754	4.525081484925436
479	-0.06156156156156167	30.59280451420872	-0.06156156156156167	4.886764646608836	-0.0645645645645645	4.36783438906764
480	-0.05855855855855863	30.62852229449692	-0.05855855855855863	4.688123951961837	-0.06156156156156167	4.206671223648163
481	-0.05555555555555558	30.662505205664242	-0.05555555555555558	4.485571224662121	-0.05855855855855863	4.041566820928631
482	-0.052552552552552534	30.694746271936832	-0.052552552552552534	4.279079399402659	-0.05555555555555558	3.872496432967338
483	-0.04954954954954949	30.725238517540845	-0.04954954954954949	4.068621411497924	-0.052552552552552534	3.699435462879695
484	-0.04654654654654666	30.753974966702433	-0.04654654654654666	3.8541701962624053	-0.04954954954954949	3.522359326389225
485	-0.04354354354354362	30.78094864364775	-0.04354354354354362	3.6356986890105474	-0.04654654654654666	3.341243750209133
486	-0.04054054054054057	30.80615257260294	-0.04054054054054057	3.413179825160611	-0.04354354354354362	3.1560647867724674
487	-0.037537537537537524	30.82957977779417	-0.037537537537537524	3.1865868275666736	-0.04054054054054057	2.966798503947258
488	-0.03453453453453448	30.851223283116195	-0.03453453453453448	2.9558938276485676	-0.037537537537537524	2.773421114737772
489	-0.031531531531531654	30.87107688432968	-0.031531531531531654	2.721075135680378	-0.03453453453453448	2.575909279572749
490	-0.028528528528528607	30.88913746096446	-0.028528528528528607	2.4821050619361373	-0.031531531531531654	2.37423974481226
491	-0.02552552552552556	30.905402641572202	-0.02552552552552556	2.2389579166899303	-0.028528528528528607	2.1683892947692884
492	-0.022522522522522515	30.919870054704585	-0.022522522522522515	1.9916080102158233	-0.02552552552552556	1.958335115840444
493	-0.019519519519519468	30.932537328913277	-0.019519519519519468	1.7400296594572198	-0.022522522522522515	1.7440546363856368
494	-0.016516516516516422	30.943402092749952	-0.016516516516516422	1.4841976677079982	-0.019519519519519468	1.5255252910949524
495	-0.013513513513513598	30.952461974766276	-0.013513513513513598	1.2240876452367813	-0.016516516516516422	1.3027247519982095
496	-0.010510510510510551	30.95971460351393	-0.010510510510510551	0.9596752782372355	-0.013513513513513598	1.0756310957975954
497	-0.007507507507507505	30.96515760754457	-0.007507507507507505	0.6909362529030837	-0.010510510510510551	0.8442224386913059
498	-0.0045045045045044585	30.968788615409878	-0.0045045045045044585	0.41784625542803067	-0.007507507507507505	0.6084769798708969
499	-0.0015015015015014122	30.97060525566152	-0.0015015015015014122	0.14038097200578065	-0.0045045045045044585	0.3683733631937277
500	0.0015015015015014122	30.97060525566152	0.0015015015015014122	0.14038097200578079	-0.0015015015015014122	0.12389038078402076
501	0.0045045045045044585	30.968788615409878	0.0045045045045044585	0.4178462554280307	0.0015015015015014122	0.12389038078402075
502	0.007507507507507505	30.96515760754457	0.007507507507507505	0.6909362529030837	0.0045045045045044585	0.3683733631937277
503	0.010510510510510551	30.959714603513923	0.010510510510510551	0.9596752782372353	0.007507507507507505	0.6084769798708968
504	0.013513513513513598	30.952461974766276	0.013513513513513598	1.2240876452367813	0.010510510510510551	0.8442224386913059
505	0.016516516516516422	30.943402092749952	0.016516516516516422	1.4841976677079978	0.013513513513513598	1.0756310957975959
506	0.019519519519519468	30.932537328913277	0.019519519519519468	1.740029659457219	0.016516516516516422	1.3027247519982097
507	0.022522522522522515	30.919870054704585	0.022522522522522515	1.9916080102158225	0.019519519519519468	1.525525291094953
508	0.02552552552552556	30.905402641572202	0.02552552552552556	2.2389579166899294	0.022522522522522515	1.744054636385637
509	0.028528528528528607	30.889137460964456	0.028528528528528607	2.482105061936137	0.02552552552552556	1.9583351158404443
510	0.03153153153153143	30.87107688432968	0.03153153153153143	2.72107513568036	0.028528528528528607	2.1683892947692884
511	0.03453453453453448	30.851223283116198	0.03453453453453448	2.955893827648567	0.03153153153153143	2.3742397448122454
512	0.037537537537537524	30.82957977779417	0.037537537537537524	3.1865868275666736	0.03453453453453448	2.5759092795727496
513	0.04054054054054057	30.806152572602944	0.04054054054054057	3.41317982516061	0.037537537537537524	2.773421114737772
514	0.04354354354354362	30.78094864364775	0.04354354354354362	3.635698689010547	0.04054054054054057	2.966798503947258
515	0.04654654654654644	30.753974966702437	0.04654654654654644	3.854170196262389	0.04354354354354362	3.1560647867724674
516	0.04954954954954949	30.725238517540845	0.04954954954954949	4.068621411497923	0.04654654654654644	3.34124375020912
517	0.052552552552552534	30.694746271936836	0.052552552552552534	4.279079399402659	0.04954954954954949	3.5223593263892257
518	0.05555555555555558	30.662505205664246	0.05555555555555558	4.485571224662121	0.052552552552552534	3.6994354628796953
519	0.05855855855855863	30.62852229449693	0.05855855855855863	4.6881239519618365	0.05555555555555558	3.8724964329673384
520	0.06156156156156145	30.592804514208726	0.06156156156156145	4.886764646608821	0.05855855855855863	4.041566820928632
521	0.0645645645645645	30.55535884057349	0.0645645645645645	5.0815207037014	0.06156156156156145	4.2066712236481525
522	0.06756756756756754	30.516192249365073	0.06756756756756754	5.272420369593929	0.0645645645645645	4.36783438906764
523	0.07057057057057059	30.475311102587714	0.07057057057057059	5.459492024569052	0.06756756756756754	4.525081484925437
524	0.07357357357357364	30.432717851526984	0.07357357357357364	5.642764048909409	0.07057057057057059	4.678437751230005
525	0.07657657657657646	30.388423362677003	0.07657657657657646	5.82226482289763	0.07357357357357364	4.827928467622229
526	0.0795795795795795	30.34244059711566	0.0795795795795795	5.998022726816383	0.07657657657657646	4.973579284909496
527	0.08258258258258255	30.294782515920872	0.08258258258258255	6.170066151213495	0.0795795795795795	5.115416056454676
528	0.0855855855855856	30.245462080170537	0.0855855855855856	6.338423970559399	0.08258258258258255	5.2534646412476835
529	0.08858858858858865	30.194492250942563	0.08858858858858865	6.50312572179157	0.0855855855855856	5.387751113953487
530	0.09159159159159147	30.14188598931485	0.09159159159159147	6.664200987563514	0.08858858858858865	5.518301882531367
531	0.09459459459459452	30.087656256365303	0.09459459459459452	6.821679350528775	0.09159159159159147	5.645143383407947
532	0.09759759759759756	30.03181601317183	0.09759759759759756	6.975590393340856	0.09459459459459452	5.768302127969632
533	0.10060060060060061	29.97437822081233	0.10060060060060061	7.125963698653278	0.09759759759759756	5.88780498645917
534	0.10360360360360366	29.915355840364704	0.10360360360360366	7.272828887608456	0.10060060060060061	6.0036789359467315
535	0.1066066066066067	29.85476183290687	0.1066066066066067	7.416216157081564	0.10360360360360366	6.115950966995392
536	0.10960960960960953	29.792609159516726	0.10960960960960953	7.556156123742976	0.1066066066066067	6.224648321913725
537	0.11261261261261257	29.728910781272166	0.11261261261261257	7.692679411490731	0.10960960960960953	6.329798464943271
538	0.11561561561561562	29.663679659251105	0.11561561561561562	7.825816644222834	0.11261261261261257	6.431428868085734
539	0.11861861861861867	29.596928754531447	0.11861861861861867	7.955598445837298	0.11561561561561562	6.529567116438595
540	0.12162162162162171	29.52867102819109	0.12162162162162171	8.082055440232143	0.11861861861861867	6.624241081193015
541	0.12462462462462454	29.45891944130795	0.12462462462462454	8.20521833717392	0.12162162162162171	6.715478677663672
542	0.12762762762762758	29.387686954959918	0.12762762762762758	8.325118405494367	0.12462462462462454	6.80330785004819
543	0.13063063063063063	29.3149865302249	0.13063063063063063	8.441787110263535	0.12762762762762758	6.887756782870951
544	0.13363363363363367	29.240831128180805	0.13363363363363367	8.55525591475256	0.13063063063063063	6.968853778526258
545	0.13663663663663672	29.165233709905536	0.13663663663663672	8.665556282232588	0.13363363363363367	7.046627142973113
546	0.13963963963963955	29.0882074583252	0.13963963963963955	8.77271967597475	0.13663663663663672	7.121105313799698
547	0.1426426426426426	29.009771639253913	0.1426426426426426	8.876777559250206	0.13963963963963955	7.192316909331367
548	0.14564564564564564	28.929946166187484	0.14564564564564564	8.977761536647868	0.1426426426426426	7.260290560621213
549	0.14864864864864868	28.848749468655274	0.14864864864864868	9.075703632004846	0.14564564564564564	7.325054941959348
550	0.15165165165165173	28.766199976186627	0.15165165165165173	9.170635913738847	0.14864864864864868	7.386638905132966
551	0.15465465465465456	28.68231611831092	0.15465465465465456	9.262590449945682	0.15165165165165173	7.445071345685037
552	0.1576576576576576	28.597116324557486	0.1576576576576576	9.351599308721187	0.15465465465465456	7.500381166761338
553	0.16066066066066065	28.510619024455693	0.16066066066066065	9.437694558161173	0.1576576576576576	7.552597381783601
554	0.1636636636636637	28.422842647534896	0.1636636636636637	9.520908267830512	0.16066066066066065	7.601749082914628
555	0.16666666666666674	28.333805623324448	0.16666666666666674	9.601272682558337	0.1636636636636637	7.6478653638369165
556	0.16966966966966956	28.243526381353718	0.16966966966966956	9.678820236098996	0.16666666666666674	7.690975361289298
557	0.1726726726726726	28.152023351152042	0.1726726726726726	9.753583342818546	0.16966966966966956	7.731108291116762
558	0.17567567567567566	28.05931496224879	0.17567567567567566	9.825594417083023	0.1726726726726726	7.768293375724346
559	0.1786786786786787	27.96541964417331	0.1786786786786787	9.894885873258463	0.17567567567567566	7.802559846832543
560	0.18168168168168175	27.870355826454965	0.18168168168168175	9.961490125710911	0.1786786786786787	7.833936979932983
561	0.18468468468468457	27.774141938623114	0.18468468468468457	10.025439598206294	0.18168168168168175	7.86245405598894
562	0.18768768768768762	27.6767964102071	0.18768768768768762	10.086766846677675	0.18468468468468457	7.888140356507573
563	0.19069069069069067	27.578337670736286	0.19069069069069067	10.145504389291608	0.18768768768768762	7.911025171422956
564	0.1936936936936937	27.478784149740033	0.1936936936936937	10.201684713073229	0.19069069069069067	7.9311377721279825
565	0.19669669669669676	27.378154276747686	0.19669669669669676	10.25534030504767	0.1936936936936937	7.948507424787592
566	0.19969969969969958	27.276466481288626	0.19969969969969958	10.306503652240062	0.19669669669669676	7.963163392670748
567	0.20270270270270263	27.173739192892175	0.20270270270270263	10.355207241675542	0.19969969969969958	7.975134883546319
568	0.20570570570570568	27.06999084108771	0.20570570570570568	10.401483578120793	0.20270270270270263	7.984451076256023
569	0.20870870870870872	26.9652399122352	0.20870870870870872	10.44536515743799	0.20570570570570568	7.991141148398917
570	0.21171171171171177	26.859509650300343	0.21171171171171177	10.48688427961471	0.20870870870870872	7.995234209030108
571	0.2147147147147146	26.75282284793336	0.2147147147147146	10.526073224570682	0.21171171171171177	7.996759280994189
572	0.21771771771771764	26.645199743957466	0.21771771771771764	10.562964272225637	0.2147147147147146	7.995745382449331
573	0.2207207207207207	26.536660577195914	0.2207207207207207	10.597589702499306	0.21771771771771764	7.992221486454859
574	0.22372372372372373	26.427225586471934	0.22372372372372373	10.629981795311414	0.2207207207207207	7.986216409336288
575	0.22672672672672678	26.316915010608767	0.22672672672672678	10.660172840202785	0.22372372372372373	7.977758935298408
576	0.22972972972972983	26.20574908842965	0.22972972972972983	10.688194895178189	0.22672672672672678	7.966877833094424
577	0.23273273273273265	26.09374805875783	0.23273273273273265	10.714079762066046	0.22972972972972983	7.95360169311132
578	0.2357357357357357	25.980932160416526	0.2357357357357357	10.737859236311692	0.23273273273273265	7.9379589948474605
579	0.23873873873873874	25.867321632228983	0.23873873873873874	10.759565113360468	0.2357357357357357	7.919978214864871
580	0.2417417417417418	25.752936713018435	0.2417417417417418	10.779229188657707	0.23873873873873874	7.899687699826037
581	0.24474474474474484	25.63779764160813	0.24474474474474484	10.796883257648746	0.2417417417417418	7.877115572151058
582	0.24774774774774766	25.5219246568213	0.24774774774774766	10.812559074940747	0.24474474474474484	7.852289932495791
583	0.2507507507507507	25.40533799748118	0.2507507507507507	10.826287910455141	0.24774774774774766	7.825238826608486
584	0.25375375375375375	25.28805790241101	0.25375375375375375	10.838100808312943	0.2507507507507507	7.795990005434837
585	0.2567567567567568	25.170104610434016	0.2567567567567568	10.848028812427161	0.25375375375375375	7.764571122909231
586	0.25975975975975985	25.051498360373454	0.25975975975975985	10.856102966710806	0.2567567567567568	7.731009821439397
587	0.26276276276276267	24.932259391052558	0.26276276276276267	10.86235431507688	0.25975975975975985	7.69533349223959
588	0.2657657657657657	24.81240794129455	0.2657657657657657	10.866813902425946	0.26276276276276267	7.657569284788732
589	0.26876876876876876	24.691964249922677	0.26876876876876876	10.869512603887598	0.2657657657657657	7.617744338788687
590	0.2717717717717718	24.570948555760175	0.2717717717717718	10.870480612075077	0.26876876876876876	7.575885658520128
591	0.27477477477477485	24.449381097630283	0.27477477477477485	10.869747969666525	0.2717717717717718	7.532019870013615
592	0.2777777777777777	24.32728211435625	0.2777777777777777	10.86734471934008	0.27477477477477485	7.48617353424695
593	0.2807807807807807	24.20467224837951	0.2807807807807807	10.863300903773878	0.2777777777777777	7.43837317109246
594	0.28378378378378377	24.081571574605107	0.28378378378378377	10.85764656564606	0.2807807807807807	7.388644913789761
595	0.2867867867867868	23.957999480551628	0.2867867867867868	10.850411746010947	0.28378378378378377	7.337014684602056
596	0.28978978978978986	23.833975353737667	0.28978978978978986	10.841626092131307	0.2867867867867868	7.283508399430559
597	0.2927927927927927	23.70951858168183	0.2927927927927927	10.831318498380938	0.28978978978978986	7.2281517147444
598	0.29579579579579574	23.58464855190268	0.29579579579579574	10.819517779840917	0.2927927927927927	7.1709698854849675
599	0.2987987987987988	23.459384651918835	0.2987987987987988	10.806252751592325	0.29579579579579574	7.111988132278548
600	0.30180180180180183	23.33374626924887	0.30180180180180183	10.791552228716252	0.2987987987987988	7.051231571695507
601	0.3048048048048049	23.207752791411387	0.3048048048048049	10.775445026293777	0.30180180180180183	6.988724819496853
602	0.3078078078078077	23.081423605924982	0.3078078078078077	10.75795993371617	0.3048048048048049	6.924492341469905
603	0.31081081081081074	22.954778100308236	0.31081081081081074	10.739125065109642	0.3078078078078077	6.858558581837194
604	0.3138138138138138	22.827835696178052	0.3138138138138138	10.718967839777347	0.31081081081081074	6.790947576660715
605	0.31681681681681684	22.700615522673267	0.31681681681681684	10.697515646974127	0.3138138138138138	6.721682997942291
606	0.3198198198198199	22.573135581860992	0.3198198198198199	10.674795875954812	0.31681681681681684	6.650788504527494
607	0.3228228228228227	22.44541373917557	0.3228228228228227	10.650835915974248	0.3198198198198199	6.578287541709872
608	0.32582582582582575	22.31746786005135	0.32582582582582575	10.625663156287262	0.3228228228228227	6.504203002516771
609	0.3288288288288288	22.189315809922675	0.3288288288288288	10.599304892053631	0.32582582582582575	6.428557692041527
610	0.33183183183183185	22.060975454223904	0.33183183183183185	10.571787467094506	0.3288288288288288	6.351374351751923
611	0.3348348348348349	21.932464658389385	0.3348348348348349	10.543136684036677	0.33183183183183185	6.272675172739401
612	0.3378378378378377	21.803801287853474	0.3378378378378377	10.513378339737521	0.3348348348348349	6.192482064475269
613	0.34084084084084076	21.675003208050505	0.34084084084084076	10.48253823105441	0.3378378378378377	6.110816927141901
614	0.3438438438438438	21.546088284414832	0.3438438438438438	10.450642154844719	0.34084084084084076	6.027701299542093
615	0.34684684684684686	21.417074382380807	0.34684684684684686	10.417715907965825	0.3438438438438438	5.943156193166074
616	0.3498498498498499	21.28797929604051	0.3498498498498499	10.38378505605118	0.34684684684684686	5.857202577822311
617	0.3528528528528527	21.158819585572196	0.3528528528528527	10.348874020184565	0.3498498498498499	5.769861280052241
618	0.3558558558558558	21.029611086431558	0.3558558558558558	10.313006872190236	0.3528528528528527	5.681152479395863
619	0.3588588588588588	20.900369630233875	0.3588588588588588	10.276207683853606	0.3558558558558558	5.591096172979767
620	0.36186186186186187	20.771111048594435	0.36186186186186187	10.238500526960088	0.3588588588588588	5.499712328043024
621	0.3648648648648649	20.6418511731285	0.3648648648648649	10.199909473295094	0.36186186186186187	5.40702039229317
622	0.36786786786786796	20.512605835451353	0.36786786786786796	10.160458593742447	0.3648648648648649	5.313039373061921
623	0.3708708708708708	20.383390867178274	0.3708708708708708	10.120171503178458	0.36786786786786796	5.2177882629703545
624	0.37387387387387383	20.254222099924526	0.37387387387387383	10.079070637606641	0.3708708708708708	5.121285785087804
625	0.3768768768768769	20.125115365305387	0.3768768768768769	10.037178245949693	0.37387387387387383	5.023550001735554
626	0.3798798798798799	19.996086494936137	0.3798798798798799	9.994516577130305	0.3768768768768769	4.924598875881631
627	0.38288288288288297	19.867151319786633	0.38288288288288297	9.951107880071168	0.3798798798798799	4.824450290381327
628	0.3858858858858858	19.738324982866366	0.3858858858858858	9.906974403694983	0.38288288288288297	4.723121475391236
629	0.38888888888888884	19.609621133512398	0.38888888888888884	9.862138381866345	0.3858858858858858	4.62062934306563
630	0.3918918918918919	19.481053237841	0.3918918918918919	9.81662131174062	0.38888888888888884	4.516990794147234
631	0.39489489489489493	19.35263476196842	0.39489489489489493	9.77044363714225	0.3918918918918919	4.412222304135947
632	0.397897897897898	19.224379172010902	0.397897897897898	9.723625721041067	0.39489489489489493	4.306339755733975
633	0.4009009009009008	19.096299934084705	0.4009009009009008	9.676187926406909	0.397897897897898	4.1993589876924675
634	0.40390390390390385	18.968410514306058	0.40390390390390385	9.62815061620961	0.4009009009009008	4.091295670358711
635	0.4069069069069069	18.84072437879122	0.4069069069069069	9.579534153419004	0.40390390390390385	3.9821647509833626
636	0.40990990990990994	18.71325499365644	0.40990990990990994	9.53035883947678	0.4069069069069069	3.8719809827945095
637	0.412912912912913	18.586015825017967	0.412912912912913	9.480643968307287	0.40990990990990994	3.760759083482463
638	0.4159159159159158	18.459020338992055	0.4159159159159158	9.430408011352165	0.412912912912913	3.648513193227971
639	0.41891891891891886	18.332283802559225	0.41891891891891886	9.379669416006179	0.4159159159159158	3.535256983007965
640	0.4219219219219219	18.205822152404046	0.4219219219219219	9.3284466296641	0.41891891891891886	3.4210041091014958
641	0.42492492492492495	18.079645309907892	0.42492492492492495	9.276758099720697	0.4219219219219219	3.305767928486152
642	0.427927927927928	17.95376295693682	0.427927927927928	9.224622273570741	0.42492492492492495	3.1895610966008974
643	0.4309309309309308	17.828184775356902	0.4309309309309308	9.17205744100294	0.427927927927928	3.0723961685007395
644	0.43393393393393387	17.70292044703417	0.43393393393393387	9.119080691009701	0.4309309309309308	2.9542856099882657
645	0.4369369369369369	17.577979653834692	0.4369369369369369	9.065708560059928	0.43393393393393387	2.835241195476702
646	0.43993993993993996	17.453372077624536	0.43993993993993996	9.011957581698475	0.4369369369369369	2.715274376618224
647	0.442942942942943	17.329107400269756	0.442942942942943	8.957844289470195	0.43993993993993996	2.5943965924652455
648	0.44594594594594583	17.20519530363642	0.44594594594594583	8.903385216919947	0.442942942942943	2.4726188325264222
649	0.4489489489489489	17.081645469590562	0.4489489489489489	8.848596897592575	0.44594594594594583	2.349951484073066
650	0.4519519519519519	16.958467579998263	0.4519519519519519	8.79349554854391	0.4489489489489489	2.2264048922368405
651	0.45495495495495497	16.835671316725573	0.45495495495495497	8.738096130737828	0.4519519519519519	2.101989223485528
652	0.457957957957958	16.713266361638556	0.457957957957958	8.682413294035182	0.45495495495495497	1.9767139104079179
653	0.46096096096096084	16.591262396603273	0.46096096096096084	8.626461688297777	0.457957957957958	1.8505881971917233
654	0.4639639639639639	16.469669103485767	0.4639639639639639	8.57025596338741	0.46096096096096084	1.7236212898146712
655	0.46696696696696693	16.34849616415212	0.46696696696696693	8.513810769165888	0.4639639639639639	1.5958218085634681
656	0.46996996996997	16.227753260468365	0.46996996996997	8.457140752564916	0.46696696696696693	1.4671979156249075
657	0.472972972972973	16.107450074300584	0.472972972972973	8.400260026775372	0.46996996996997	1.337757759602404
658	0.47597597597597585	15.987596287514833	0.47597597597597585	8.34318156061667	0.472972972972973	1.207509184779408
659	0.4789789789789789	15.868201581977155	0.4789789789789789	8.285918175536484	0.47597597597597585	1.0764593501201372
660	0.48198198198198194	15.74927563955362	0.48198198198198194	8.228482692982496	0.4789789789789789	0.944615320875661
661	0.484984984984985	15.630828142110285	0.484984984984985	8.170887934402396	0.48198198198198194	0.8119840709704097
662	0.48798798798798804	15.512868314561164	0.48798798798798804	8.113146721243861	0.484984984984985	0.678571897997909
663	0.4909909909909911	15.395402032555218	0.4909909909909911	8.055271852697112	0.48798798798798804	0.5443847959064123
664	0.4939939939939939	15.278434180147931	0.4939939939939939	7.997275371718933	0.4909909909909911	0.40942874574069066
665	0.49699699699699695	15.161969694698113	0.49699699699699695	7.939168402782443	0.4939939939939939	0.27370928818442797
666	0.5	15.046013513564596	0.5	7.88096201547171	0.49699699699699695	0.1372313949407956
667	0.5030030030030028	14.93057057410621	0.5030030030030028	7.8226672793707985	0.5	1.9014195599964534e-17
668	0.5060060060060061	14.815645813681751	0.5060060060060061	7.76429526406376	0.5030030030030028	0.020730289603686995
669	0.5090090090090089	14.701244169650083	0.5090090090090089	7.705857039134672	0.5060060060060061	0.04072921000225476
670	0.5120120120120122	14.587370579369992	0.5120120120120122	7.647363603472688	0.5090090090090089	0.06001396637446913
671	0.515015015015015	14.47402998020034	0.515015015015015	7.58882502894218	0.5120120120120122	0.07860172549060199
672	0.5180180180180178	14.361227309499927	0.5180180180180178	7.530250740014612	0.515015015015015	0.09650910312959782
673	0.5210210210210211	14.248967504627567	0.5210210210210211	7.471650148288159	0.5180180180180178	0.11375230293381734
674	0.5240240240240239	14.137255502942113	0.5240240240240239	7.41303266536102	0.5210210210210211	0.1303475170487749
675	0.5270270270270272	14.026096241802357	0.5270270270270272	7.354407702831364	0.5240240240240239	0.14631065229909188
676	0.53003003003003	13.915494658567154	0.53003003003003	7.2957846722973905	0.5270270270270272	0.1616570026128672
677	0.5330330330330328	13.805455690595313	0.5330330330330328	7.237172829234105	0.53003003003003	0.17640178259910338
678	0.5360360360360361	13.695984275245644	0.5360360360360361	7.178580426764728	0.5330330330330328	0.19056012117404625
679	0.5390390390390389	13.587085349876997	0.5390390390390389	7.120015326393799	0.5360360360360361	0.20414654578914493
680	0.5420420420420422	13.478763851848171	0.5420420420420422	7.061485388941257	0.5390390390390389	0.2171753264829344
681	0.545045045045045	13.371024718518019	0.545045045045045	7.002998475227084	0.5420420420420422	0.2296607211770866
682	0.5480480480480479	13.263872887245347	0.5480480480480479	6.944562446071228	0.545045045045045	0.24161659862436322
683	0.5510510510510511	13.157313295388963	0.5510510510510511	6.886185162289845	0.5480480480480479	0.25305634668877297
684	0.554054054054054	13.051350880307728	0.554054054054054	6.827874203563844	0.5510510510510511	0.26399332349714416
685	0.5570570570570572	12.945990211302119	0.5570570570570572	6.769636195015683	0.554054054054054	0.2744407315800711
686	0.56006006006006	12.841232606970763	0.56006006006006	6.7114775633367945	0.5570570570570572	0.28441119005204873
687	0.5630630630630629	12.737079032232067	0.5630630630630629	6.6534047352185866	0.56006006006006	0.2939171814732822
688	0.5660660660660661	12.63353066335048	0.5660660660660661	6.595424137352468	0.5630630630630629	0.30297115436989575
689	0.569069069069069	12.530588676590506	0.569069069069069	6.537542196429872	0.5660660660660661	0.31158509365215176
690	0.5720720720720722	12.428254248216575	0.5720720720720722	6.479765335375499	0.569069069069069	0.31977064964288776
691	0.575075075075075	12.326528554493189	0.575075075075075	6.422099548880572	0.5720720720720722	0.3275394637220746
692	0.5780780780780779	12.225412771684793	0.5780780780780779	6.3645500362597796	0.575075075075075	0.3349029361643536
693	0.5810810810810811	12.124908076055844	0.5810810810810811	6.307121912506872	0.5780780780780779	0.3418719683347205
694	0.584084084084084	12.025015643870837	0.584084084084084	6.24982029261563	0.5810810810810811	0.348457399836978
695	0.5870870870870872	11.925736651394208	0.5870870870870872	6.192650291579795	0.584084084084084	0.35466999730475807
696	0.5900900900900901	11.827072274890456	0.5900900900900901	6.135617024393147	0.5870870870870872	0.3605200363437747
697	0.5930930930930929	11.72902369062403	0.5930930930930929	6.078725585362578	0.5900900900900901	0.3660175902972573
698	0.5960960960960962	11.631592074859384	0.5960960960960962	6.021980515836454	0.5930930930930929	0.3711727220749161
699	0.599099099099099	11.534778603861014	0.599099099099099	5.965385770915125	0.5960960960960962	0.3759951761117225
700	0.6021021021021022	11.438584453893355	0.6021021021021022	5.908945278765444	0.599099099099099	0.38049431688993707
701	0.6051051051051051	11.343010801220906	0.6051051051051051	5.8526629675542985	0.6021021021021022	0.38467948667520147
702	0.6081081081081079	11.248058822108115	0.6081081081081079	5.796542765448552	0.6051051051051051	0.3885598994927673
703	0.6111111111111112	11.15372969281944	0.6111111111111112	5.740588600615062	0.6081081081081079	0.39214430723856974
704	0.614114114114114	11.060024589619374	0.614114114114114	5.684804344991251	0.6111111111111112	0.3954413579424145
705	0.6171171171171173	10.966944688772351	0.6171171171171173	5.629193247270314	0.614114114114114	0.3984596712168256
706	0.6201201201201201	10.874491166542871	0.6201201201201201	5.573758177701885	0.6171171171171173	0.4012074984233628
707	0.6231231231231229	10.782665199195387	0.6231231231231229	5.518502001981436	0.6201201201201201	0.4036928343930408
708	0.6261261261261262	10.69146777160225	0.6261261261261262	5.463427585804439	0.6231231231231229	0.4059236673455317
709	0.629129129129129	10.600897269307232	0.629129129129129	5.408537794866391	0.6261261261261262	0.40790779311241043
710	0.6321321321321323	10.510951987893451	0.6321321321321323	5.3538354948627545	0.629129129129129	0.4096526237434284
711	0.6351351351351351	10.421630591006856	0.6351351351351351	5.299323439877747	0.6321321321321323	0.4111655258408734
712	0.6381381381381379	10.332931742293365	0.6381381381381379	5.245003762063356	0.6351351351351351	0.412453807317935
713	0.6411411411411412	10.24485410539889	0.6411411411411412	5.190878385760692	0.6381381381381379	0.4135243970935467
714	0.644144144144144	10.157396343969383	0.644144144144144	5.136949235506993	0.6411411411411412	0.41438407379335157
715	0.6471471471471473	10.070557121650745	0.6471471471471473	5.083218235839462	0.644144144144144	0.41503960753212926
716	0.6501501501501501	9.98433510208893	0.6501501501501501	5.0296873112953415	0.6471471471471473	0.4154975219297422
717	0.6531531531531529	9.898728948929849	0.6531531531531529	4.976358386377893	0.6501501501501501	0.41576405653365744
718	0.6561561561561562	9.813737325819416	0.6561561561561562	4.923233201201534	0.6531531531531529	0.41584543519345124
719	0.659159159159159	9.729358896403587	0.659159159159159	4.870312950494546	0.6561561561561562	0.4157477817670732
720	0.6621621621621623	9.64559232432826	0.6621621621621623	4.817598733826465	0.659159159159159	0.4154768735917124
721	0.6651651651651651	9.562436273239388	0.6651651651651651	4.765091650766857	0.6621621621621623	0.41503841319246754
722	0.6681681681681679	9.479889406782885	0.6681681681681679	4.7127928008852695	0.6651651651651651	0.41443808065655524
723	0.6711711711711712	9.397950388604666	0.6711711711711712	4.660703283751243	0.6681681681681679	0.4136812790537819
724	0.674174174174174	9.316617882350679	0.674174174174174	4.608824195744916	0.6711711711711712	0.41277322513125025
725	0.6771771771771773	9.235890551666829	0.6771771771771773	4.557156375929449	0.674174174174174	0.411719130972939
726	0.6801801801801801	9.155767060199066	0.6801801801801801	4.505700244273467	0.6771771771771773	0.41052406325063373
727	0.6831831831831834	9.076246071593296	0.6831831831831834	4.454456184812354	0.6801801801801801	0.40919280883124537
728	0.6861861861861862	8.997326249495465	0.6861861861861862	4.403424581581532	0.6831831831831834	0.4077301228890697
729	0.689189189189189	8.919006257551489	0.689189189189189	4.35260581861639	0.6861861861861862	0.40614071587925094
730	0.6921921921921923	8.841284759407285	0.6921921921921923	4.302000279952329	0.689189189189189	0.40442902091574684
731	0.6951951951951951	8.764160353820998	0.6951951951951951	4.251608335679969	0.6921921921921923	0.40259936521920525
732	0.6981981981981984	8.687629920522246	0.6981981981981984	4.201430049870487	0.6951951951951951	0.4006560694188195
733	0.7012012012012012	8.611690298948124	0.7012012012012012	4.1514652019162614	0.6981981981981984	0.39860327321224204
734	0.704204204204204	8.53633878422744	0.704204204204204	4.1017135617879825	0.7012012012012012	0.39644491480301275
735	0.7072072072072073	8.461572671488987	0.7072072072072073	4.0521748994563405	0.704204204204204	0.3941849218787337
736	0.7102102102102101	8.387389255861603	0.7102102102102101	4.002848984892043	0.7072072072072073	0.39182714817657366
737	0.7132132132132134	8.313785832474075	0.7132132132132134	3.953735588065774	0.7102102102102101	0.38937520085618876
738	0.7162162162162162	8.240759696455234	0.7162162162162162	3.9048344455484227	0.7132132132132134	0.38683263593102435
739	0.719219219219219	8.168308142933883	0.719219219219219	3.8561449748524796	0.7162162162162162	0.38420299261705804
740	0.7222222222222223	8.096428467038821	0.7222222222222223	3.8076664253533035	0.719219219219219	0.3814896123061744
741	0.7252252252252251	8.02511796389888	0.7252252252252251	3.759398045651308	0.7222222222222223	0.37869570789908447
742	0.7282282282282284	7.954373928642851	0.7282282282282284	3.7113390843468794	0.7252252252252251	0.3758244891489674
743	0.7312312312312312	7.884193656399564	0.7312312312312312	3.663488790040432	0.7282282282282284	0.3728790614639485
744	0.7342342342342341	7.81457444229782	0.7342342342342341	3.615846411332358	0.7312312312312312	0.3698623364836473
745	0.7372372372372373	7.745513581466421	0.7372372372372373	3.568411136482264	0.7342342342342341	0.3667772048607149
746	0.7402402402402402	7.677008369034198	0.7402402402402402	3.521181859195726	0.7372372372372373	0.363626524893967
747	0.7432432432432434	7.609056100129941	0.7432432432432434	3.474157389905299	0.7402402402402402	0.3604129620569421
748	0.7462462462462462	7.5416540698824805	0.7462462462462462	3.427336539304481	0.7432432432432434	0.3571391109344883
749	0.7492492492492491	7.4747995734206185	0.7492492492492491	3.3807181180867465	0.7462462462462462	0.3538075612569281
750	0.7522522522522523	7.408489905873156	0.7522522522522523	3.334300936945572	0.7492492492492491	0.350420776549119
751	0.7552552552552552	7.3427223623689235	0.7552552552552552	3.2880838065152385	0.7522522522522523	0.3469810844803932
752	0.7582582582582584	7.277494238036713	0.7582582582582584	3.242065445554679	0.7552552552552552	0.34349080602864945
753	0.7612612612612613	7.212802828005353	0.7612612612612613	3.1962443350547867	0.7582582582582584	0.3399522101953119
754	0.7642642642642641	7.148645416831934	0.7642642642642641	3.150618921885868	0.7612612612612613	0.33636739915621283
755	0.7672672672672673	7.085018366767594	0.7672672672672673	3.1051876529182296	0.7642642642642641	0.3327384418375406
756	0.7702702702702702	7.021918007085055	0.7702702702702702	3.0599489750221993	0.7672672672672673	0.3290673952192174
757	0.7732732732732734	6.95934111956552	0.7732732732732734	3.0149013350680756	0.7702702702702702	0.3253561819238351
758	0.7762762762762763	6.897284485990236	0.7762762762762763	2.970043177988352	0.7732732732732734	0.3216066402914755
759	0.7792792792792791	6.835744888140413	0.7792792792792791	2.9253728310549456	0.7762762762762763	0.317820606623825
760	0.7822822822822824	6.774719107797266	0.7822822822822824	2.880888453258239	0.7792792792792791	0.3139998460064987
761	0.7852852852852852	6.714203926742041	0.7852852852852852	2.836588192459354	0.7822822822822824	0.31014599584231256
762	0.7882882882882885	6.654196126755941	0.7882882882882885	2.792470196519388	0.7852852852852852	0.3062606803144693
763	0.7912912912912913	6.594692489620206	0.7912912912912913	2.748532613299463	0.7882882882882885	0.30234550134063587
764	0.7942942942942941	6.535689797116052	0.7942942942942941	2.704773590660682	0.7912912912912913	0.2984019332434831
765	0.7972972972972974	6.4771848310246956	0.7972972972972974	2.661191269464523	0.7942942942942941	0.29443140517993205
766	0.8003003003003002	6.419174373127376	0.8003003003003002	2.6177836615999523	0.7972972972972974	0.29043534290258405
767	0.8033033033033035	6.361655205205301	0.8033033033033035	2.5745486739202583	0.8003003003003002	0.2864150883629787
768	0.8063063063063063	6.304624109039709	0.8063063063063063	2.531484211135458	0.8033033033033035	0.28237189629237464
769	0.8093093093093091	6.248077866411819	0.8093093093093091	2.48858817795555	0.8063063063063063	0.27830701737037816
770	0.8123123123123124	6.192013259102844	0.8123123123123124	2.4458584790905333	0.8093093093093091	0.27422166749857135
771	0.8153153153153152	6.136427068894024	0.8153153153153152	2.4032930192504263	0.8123123123123124	0.27011695507810596
772	0.8183183183183185	6.081316077566567	0.8183183183183185	2.3608896882290167	0.8153153153153152	0.2659939679205431
773	0.8213213213213213	6.026677066901715	0.8213213213213213	2.3186462514171575	0.8183183183183185	0.26185378575175106
774	0.8243243243243241	5.97250681868068	0.8243243243243241	2.276560417605195	0.8213213213213213	0.25769740135820063
775	0.8273273273273274	5.918802114684678	0.8273273273273274	2.2346298957283235	0.8243243243243241	0.2535257548472653
776	0.8303303303303302	5.8655597366949515	0.8303303303303302	2.1928523947217577	0.8273273273273274	0.24933978505653592
777	0.8333333333333335	5.812776466492708	0.8333333333333335	2.1512256235206855	0.8303303303303302	0.24514038451047088
778	0.8363363363363363	5.760447770050088	0.8363363363363363	2.1097472910603194	0.8333333333333335	0.24092836552643257
779	0.8393393393393391	5.708569229005199	0.8393393393393391	2.068415081666545	0.8363363363363363	0.23670453248559886
780	0.8423423423423424	5.657137798638234	0.8423423423423424	2.0272265732013746	0.8393393393393391	0.23246967516662
781	0.8453453453453452	5.606150434229412	0.8453453453453452	1.98617931818762	0.8423423423423424	0.2282245028345339
782	0.8483483483483485	5.555604091058919	0.8483483483483485	1.9452708692653216	0.8453453453453452	0.22396969730907268
783	0.8513513513513513	5.505495724406974	0.8513513513513513	1.9044987790745445	0.8483483483483485	0.21970593813336506
784	0.8543543543543541	5.455822289553772	0.8543543543543541	1.8638606002553348	0.8513513513513513	0.2154338517709975
785	0.8573573573573574	5.406580741779506	0.8573573573573574	1.8233538853985423	0.8543543543543541	0.211154011248723
786	0.8603603603603602	5.357768036364396	0.8603603603603602	1.7829761524873742	0.8573573573573574	0.20686698725271863
787	0.8633633633633635	5.309381128588627	0.8633633633633635	1.7427248396202202	0.8603603603603602	0.20257332826771055
788	0.8663663663663663	5.261416973732417	0.8663663663663663	1.7025973753822774	0.8633633633633635	0.198273516642778
789	0.8693693693693691	5.213872527075962	0.8693693693693691	1.6625911883587259	0.8663663663663663	0.19396802254998843
790	0.8723723723723724	5.166744743899456	0.8723723723723724	1.6227037071347445	0.8693693693693691	0.1896573109407612
791	0.8753753753753752	5.1200305794831165	0.8753753753753752	1.582932360295531	0.8723723723723724	0.18534179302943715
792	0.8783783783783785	5.073726989107133	0.8783783783783785	1.5432745755967214	0.8753753753753752	0.18102184856588852
793	0.8813813813813813	5.027830928051719	0.8813813813813813	1.5037277396615736	0.8783783783783785	0.1766978565365168
794	0.8843843843843842	4.982339351597072	0.8843843843843842	1.4642891855838467	0.8813813813813813	0.17237016714774653
795	0.8873873873873874	4.937249215023388	0.8873873873873874	1.4249562435889025	0.8843843843843842	0.1680390824219403
796	0.8903903903903903	4.89255747361088	0.8903903903903903	1.3857262439021205	0.8873873873873874	0.16370489982400696
797	0.8933933933933935	4.848261082639741	0.8933933933933935	1.346596516748856	0.8903903903903903	0.15936790766366318
798	0.8963963963963963	4.804356997390185	0.8963963963963963	1.3075643923544884	0.8933933933933935	0.15502834563167256
799	0.8993993993993992	4.760842173142406	0.8993993993993992	1.2686271983841348	0.8963963963963963	0.15068643744854002
800	0.9024024024024024	4.717713565176603	0.9024024024024024	1.2297822197308295	0.8993993993993992	0.14634240537861523
801	0.9054054054054053	4.67496812877299	0.9054054054054053	1.191026708640728	0.9024024024024024	0.14199643948752055
802	0.9084084084084085	4.632602819211757	0.9084084084084085	1.1523579168308722	0.9054054054054053	0.13764869845749783
803	0.9114114114114114	4.590614591773118	0.9114114114114114	1.1137730960183279	0.9084084084084085	0.13329933967331054
804	0.9144144144144142	4.549000401737269	0.9144144144144142	1.0752694979201423	0.9114114114114114	0.1289485069380175
805	0.9174174174174174	4.507757204384408	0.9174174174174174	1.036844374253364	0.9144144144144142	0.1245963050105538
806	0.9204204204204203	4.466881954994749	0.9204204204204203	0.9984949717051971	0.9174174174174174	0.12024283173067628
807	0.9234234234234235	4.426371608848482	0.9234234234234235	0.9602184964274789	0.9204204204204203	0.11588818170677437
808	0.9264264264264264	4.386223121225822	0.9264264264264264	0.922012136310638	0.9234234234234235	0.11153241763576366
809	0.9294294294294292	4.346433447406964	0.9294294294294292	0.8838730792576407	0.9264264264264264	0.10717558413552956
810	0.9324324324324325	4.306999542672106	0.9324324324324325	0.8457985131714533	0.9294294294294292	0.10281772537778643
811	0.9354354354354353	4.267918362301462	0.9354354354354353	0.8077856259550591	0.9324324324324325	0.09845886833163729
812	0.9384384384384385	4.229186861575221	0.9384384384384385	0.7698316055114185	0.9354354354354353	0.0940990120734943
813	0.9414414414414414	4.1908019957736	0.9414414414414414	0.7319336316756824	0.9384384384384385	0.08973815315322574
814	0.9444444444444446	4.152760720176787	0.9444444444444446	0.6940888482240708	0.9414414414414414	0.08537628259280926
815	0.9474474474474475	4.115059990064999	0.9474474474474475	0.656294389418527	0.9444444444444446	0.08101336307481669
816	0.9504504504504503	4.07769676071843	0.9504504504504503	0.6185473895373498	0.9474474474474475	0.07664934829209766
817	0.9534534534534536	4.040667987417278	0.9534534534534536	0.5808449828588371	0.9504504504504503	0.07228419103982502
818	0.9564564564564564	4.003970625441756	0.9564564564564564	0.543184303661305	0.9534534534534536	0.06791782522090636
819	0.9594594594594597	3.9676016300720565	0.9594594594594597	0.5055624862061417	0.9564564564564564	0.06355016686758633
820	0.9624624624624625	3.9315579565883922	0.9624624624624625	0.4679766530285078	0.9594594594594597	0.05918113131156243
821	0.9654654654654653	3.895836560270959	0.9654654654654653	0.4304238959263176	0.9624624624624625	0.05481062583302248
822	0.9684684684684686	3.860434396399956	0.9684684684684686	0.39290130184406485	0.9654654654654653	0.05043853530238518
823	0.9714714714714714	3.8253484202555947	0.9714714714714714	0.35540595772626005	0.9684684684684686	0.0460647407538622
824	0.9744744744744747	3.790575402743164	0.9744744744744747	0.31793495051739157	0.9714714714714714	0.041689121280169626
825	0.9774774774774775	3.756112236083599	0.9774774774774775	0.2804853671619698	0.9744744744744747	0.037311537493761794
826	0.9804804804804803	3.721956606608106	0.9804804804804803	0.24305429437731946	0.9774774774774775	0.03293183984002065
827	0.9834834834834836	3.6881062290449105	0.9834834834834836	0.20563880300792622	0.9804804804804803	0.028549878506605432
828	0.9864864864864864	3.6545588181222515	0.9864864864864864	0.16823593798988334	0.9834834834834836	0.024165493621031292
829	0.9894894894894897	3.62131208856835	0.9894894894894897	0.13084274187771322	0.9864864864864864	0.019778509444388925
830	0.9924924924924925	3.588363755111444	0.9924924924924925	0.09345625722596039	0.9894894894894897	0.015388748853014908
831	0.9954954954954953	3.5557115324797595	0.9954954954954953	0.05607352658915277	0.9924924924924925	0.010996031446723127
832	0.9984984984984986	3.5233531354015213	0.9984984984984986	0.018691592521818297	0.9954954954954953	0.006600160520865295
833	1.0015015015015014	3.4912862786049685	1.0015015015015014	3.265433430048243e-05	0.9984984984984986	0.0022009343461746864
834	1.0045045045045047	3.459508676818321	1.0045045045045047	9.529461935472136e-05	1.0015015015015014	3.265433430048243e-05
835	1.0075075075075075	3.4280180447698188	1.0075075075075075	0.00015450296275925878	1.0045045045045047	9.529461935472136e-05
836	1.0105105105105103	3.3968120971876865	1.0105105105105103	0.00021043044114776735	1.0075075075075075	0.00015450296275925878
837	1.0135135135135136	3.365888548800149	1.0135135135135136	0.0002632233921068944	1.0105105105105103	0.00021043044114776735
838	1.0165165165165164	3.335245114335445	1.0165165165165164	0.00031301548787766	1.0135135135135136	0.0002632233921068944
839	1.0195195195195197	3.3048795085217963	1.0195195195195197	0.00035993832926720846	1.0165165165165164	0.00031301548787766
840	1.0225225225225225	3.274789446087441	1.0225225225225225	0.00040412236495662555	1.0195195195195197	0.00035993832926720846
841	1.0255255255255253	3.2449726417606035	1.0255255255255253	0.0004456875952914051	1.0225225225225225	0.00040412236495662555
842	1.0285285285285286	3.2154268102695105	1.0285285285285286	0.00048474850235661053	1.0255255255255253	0.0004456875952914051
843	1.0315315315315314	3.1861496663424	1.0315315315315314	0.000521419423164888	1.0285285285285286	0.00048474850235661053
844	1.0345345345345347	3.1571389247074926	1.0345345345345347	0.0005558090089884766	1.0315315315315314	0.000521419423164888
845	1.0375375375375375	3.128392300093027	1.0375375375375375	0.0005880173043317222	1.0345345345345347	0.0005558090089884766
846	1.0405405405405403	3.0999075072272286	1.0405405405405403	0.0006181436459597599	1.0375375375375375	0.0005880173043317222
847	1.0435435435435436	3.071682260838324	1.0435435435435436	0.0006462855130710286	1.0405405405405403	0.0006181436459597599
848	1.0465465465465464	3.043714275654549	1.0465465465465464	0.0006725315693914384	1.0435435435435436	0.0006462855130710286
849	1.0495495495495497	3.016001266404128	1.0495495495495497	0.0006969678941281907	1.0465465465465464	0.0006725315693914384
850	1.0525525525525525	2.988540947815296	1.0525525525525525	0.0007196802528450204	1.0495495495495497	0.0006969678941281907
851	1.0555555555555554	2.961331034616281	1.0555555555555554	0.0007407484986837661	1.0525525525525525	0.0007196802528450204
852	1.0585585585585586	2.9343692415353066	1.0585585585585586	0.0007602472657394503	1.0555555555555554	0.0007407484986837661
853	1.0615615615615615	2.907653283300613	1.0615615615615615	0.000778251008025204	1.0585585585585586	0.0007602472657394503
854	1.0645645645645647	2.8811808746404193	1.0645645645645647	0.0007948316277545314	1.0615615615615615	0.000778251008025204
855	1.0675675675675675	2.8549497302829656	1.0675675675675675	0.0008100544483147606	1.0645645645645647	0.0007948316277545314
856	1.0705705705705704	2.828957564956476	1.0705705705705704	0.0008239837596840294	1.0675675675675675	0.0008100544483147606
857	1.0735735735735736	2.8032020933891775	1.0735735735735736	0.0008366832250261908	1.0705705705705704	0.0008239837596840294
858	1.0765765765765765	2.777681030309307	1.0765765765765765	0.0008482110533505951	1.0735735735735736	0.0008366832250261908
859	1.0795795795795797	2.7523920904450865	1.0795795795795797	0.0008586226719923625	1.0765765765765765	0.0008482110533505951
860	1.0825825825825826	2.7273329885247533	1.0825825825825826	0.0008679734317370934	1.0795795795795797	0.0008586226719923625
861	1.0855855855855854	2.7025014392765336	1.0855855855855854	0.0008763157007438104	1.0825825825825826	0.0008679734317370934
862	1.0885885885885886	2.677895157428653	1.0885885885885886	0.0008836974809283864	1.0855855855855854	0.0008763157007438104
863	1.0915915915915915	2.6535118577093497	1.0915915915915915	0.0008901664322062356	1.0885885885885886	0.0008836974809283864
864	1.0945945945945947	2.629349254846845	1.0945945945945947	0.0008957692315914208	1.0915915915915915	0.0008901664322062356
865	1.0975975975975976	2.6054050635693766	1.0975975975975976	0.0009005480621999491	1.0945945945945947	0.0008957692315914208
866	1.1006006006006004	2.5816769986051695	1.1006006006006004	0.0009045438393682785	1.0975975975975976	0.0009005480621999491
867	1.1036036036036037	2.5581627746824522	1.1036036036036037	0.0009077973093071898	1.1006006006006004	0.0009045438393682785
868	1.1066066066066065	2.5348601065294587	1.1066066066066065	0.0009103461916371965	1.1036036036036037	0.0009077973093071898
869	1.1096096096096097	2.5117667088744144	1.1096096096096097	0.0009122256213498321	1.1066066066066065	0.0009103461916371965
870	1.1126126126126126	2.488880402143492	1.1126126126126126	0.0009134706495121721	1.1096096096096097	0.0009122256213498321
871	1.1156156156156154	2.4661998103212053	1.1156156156156154	0.0009141150114103393	1.1126126126126126	0.0009134706495121721
872	1.1186186186186187	2.443723456786951	1.1186186186186187	0.0009141891693772597	1.1156156156156154	0.0009141150114103393
873	1.1216216216216215	2.421449789785379	1.1216216216216215	0.0009137230921578675	1.1186186186186187	0.0009141891693772597
874	1.1246246246246248	2.3993772575611274	1.1246246246246248	0.0009127464220243706	1.1216216216216215	0.0009137230921578675
875	1.1276276276276276	2.377504308358847	1.1276276276276276	0.0009112860743422142	1.1246246246246248	0.0009127464220243706
876	1.1306306306306304	2.3558293904231795	1.1306306306306304	0.0009093676218191537	1.1276276276276276	0.0009112860743422142
877	1.1336336336336337	2.3343509519987657	1.1336336336336337	0.0009070165981462676	1.1306306306306304	0.0009093676218191537
878	1.1366366366366365	2.3130674413302565	1.1366366366366365	0.0009042570386669194	1.1336336336336337	0.0009070165981462676
879	1.1396396396396398	2.29197730666229	1.1396396396396398	0.0009011108574332081	1.1366366366366365	0.0009042570386669194
880	1.1426426426426426	2.271078996239517	1.1426426426426426	0.0008975998103940701	1.1396396396396398	0.0009011108574332081
881	1.1456456456456454	2.2503709583065783	1.1456456456456454	0.0008937451554788958	1.1426426426426426	0.0008975998103940701
882	1.1486486486486487	2.229851641108116	1.1486486486486487	0.0008895659568440959	1.1456456456456454	0.0008937451554788958
883	1.1516516516516515	2.2095194928887802	1.1516516516516515	0.0008850806833114057	1.1486486486486487	0.0008895659568440959
884	1.1546546546546548	2.1893729618932096	1.1546546546546548	0.0008803077164298132	1.1516516516516515	0.0008850806833114057
885	1.1576576576576576	2.169410496366054	1.1576576576576576	0.0008752639541526433	1.1546546546546548	0.0008803077164298132
886	1.1606606606606604	2.1496305445519557	1.1606606606606604	0.0008699650689237105	1.1576576576576576	0.0008752639541526433
887	1.1636636636636637	2.1300315546955546	1.1636636636636637	0.0008644266957356563	1.1606606606606604	0.0008699650689237105
888	1.1666666666666665	2.1106119750415036	1.1666666666666665	0.0008586638200745435	1.1636636636636637	0.0008644266957356563
889	1.1696696696696698	2.0913702538344388	1.1696696696696698	0.0008526898684687433	1.1666666666666665	0.0008586638200745435
890	1.1726726726726726	2.0723048393190115	1.1726726726726726	0.000846518041854352	1.1696696696696698	0.0008526898684687433
891	1.1756756756756754	2.053414179739864	1.1756756756756754	0.000840161378430807	1.1726726726726726	0.000846518041854352
892	1.1786786786786787	2.034696723341636	1.1786786786786787	0.0008336316111865584	1.1756756756756754	0.000840161378430807
893	1.1816816816816815	2.0161509183689788	1.1816816816816815	0.000826939852908258	1.1786786786786787	0.0008336316111865584
894	1.1846846846846848	1.9977752130665316	1.1846846846846848	0.0008200971971983627	1.1816816816816815	0.000826939852908258
895	1.1876876876876876	1.9795680556789432	1.1876876876876876	0.0008131140172231478	1.1846846846846848	0.0008200971971983627
896	1.1906906906906904	1.961527894450856	1.1906906906906904	0.0008059996997902851	1.1876876876876876	0.0008131140172231478
897	1.1936936936936937	1.9436531776269117	1.1936936936936937	0.0007987635618496945	1.1906906906906904	0.0008059996997902851
898	1.1966966966966965	1.9259423534517601	1.1966966966966965	0.0007914146788699819	1.1936936936936937	0.0007987635618496945
899	1.1996996996996998	1.9083938701700403	1.1996996996996998	0.0007839611015635772	1.1966966966966965	0.0007914146788699819
900	1.2027027027027026	1.8910061760264016	1.2027027027027026	0.0007764106132564458	1.1996996996996998	0.0007839611015635772
901	1.205705705705706	1.8737777192654839	1.205705705705706	0.0007687709542111318	1.2027027027027026	0.0007764106132564458
902	1.2087087087087087	1.8567069481319358	1.2087087087087087	0.0007610491689091214	1.205705705705706	0.0007687709542111318
903	1.2117117117117115	1.8397923108704002	1.2117117117117115	0.0007532517460500523	1.2087087087087087	0.0007610491689091214
904	1.2147147147147148	1.8230322557255185	1.2147147147147148	0.0007453851583450469	1.2117117117117115	0.0007532517460500523
905	1.2177177177177176	1.80642523094194	1.2177177177177176	0.0007374555718750682	1.2147147147147148	0.0007453851583450469
906	1.220720720720721	1.7899696847643047	1.220720720720721	0.0007294684425954428	1.2177177177177176	0.0007374555718750682
907	1.2237237237237237	1.7736640654372613	1.2237237237237237	0.0007214291279371142	1.220720720720721	0.0007294684425954428
908	1.2267267267267266	1.7575068212054523	1.2267267267267266	0.0007133429077818503	1.2237237237237237	0.0007214291279371142
909	1.2297297297297298	1.7414964003135192	1.2297297297297298	0.0007052144647055806	1.2267267267267266	0.0007133429077818503
910	1.2327327327327327	1.7256312510061118	1.2327327327327327	0.0006970482075305011	1.2297297297297298	0.0007052144647055806
911	1.235735735735736	1.7099098215278692	1.235735735735736	0.0006888485359995003	1.2327327327327327	0.0006970482075305011
912	1.2387387387387387	1.694330560123441	1.2387387387387387	0.0006806195187875558	1.235735735735736	0.0006888485359995003
913	1.2417417417417416	1.6788919150374693	1.2417417417417416	0.0006723647863432726	1.2387387387387387	0.0006806195187875558
914	1.2447447447447448	1.6635923345145958	1.2447447447447448	0.0006640879396751109	1.2417417417417416	0.0006723647863432726
915	1.2477477477477477	1.6484302667994697	1.2477477477477477	0.0006557924679193004	1.2447447447447448	0.0006640879396751109
916	1.250750750750751	1.6334041860714845	1.250750750750751	0.0006474814030027853	1.2477477477477477	0.0006557924679193004
917	1.2537537537537538	1.6185132486461875	1.2537537537537538	0.0006391576622296264	1.250750750750751	0.0006474814030027853
918	1.2567567567567566	1.6037566147030031	1.2567567567567566	0.0006308241426217682	1.2537537537537538	0.0006391576622296264
919	1.2597597597597598	1.5891332605108497	1.2597597597597598	0.0006224834296390927	1.2567567567567566	0.0006308241426217682
920	1.2627627627627627	1.5746421623386533	1.2627627627627627	0.0006141378682081553	1.2597597597597598	0.0006224834296390927
921	1.265765765765766	1.5602822964553298	1.265765765765766	0.0006057897967405692	1.2627627627627627	0.0006141378682081553
922	1.2687687687687688	1.5460526391298048	1.2687687687687688	0.0005974414155123869	1.265765765765766	0.0006057897967405692
923	1.2717717717717716	1.5319521666309972	1.2717717717717716	0.0005890946162229243	1.2687687687687688	0.0005974414155123869
924	1.2747747747747749	1.5179798552278259	1.2747747747747749	0.000580751249573664	1.2717717717717716	0.0005890946162229243
925	1.2777777777777777	1.504134681189216	1.2777777777777777	0.0005724131310239282	1.2747747747747749	0.000580751249573664
926	1.280780780780781	1.4904156207840842	1.280780780780781	0.0005640818153983308	1.2777777777777777	0.0005724131310239282
927	1.2837837837837838	1.4768216502813556	1.2837837837837838	0.0005557587424103232	1.280780780780781	0.0005640818153983308
928	1.2867867867867866	1.4633517459499492	1.2867867867867866	0.0005474453476526598	1.2837837837837838	0.0005557587424103232
929	1.2897897897897899	1.4500048840587845	1.2897897897897899	0.0005391429217486967	1.2867867867867866	0.0005474453476526598
930	1.2927927927927927	1.4367800408767852	1.2927927927927927	0.0005308525698992055	1.2897897897897899	0.0005391429217486967
931	1.295795795795796	1.4236761926728694	1.295795795795796	0.0005225753855187538	1.2927927927927927	0.0005308525698992055
932	1.2987987987987988	1.4106923157159617	1.2987987987987988	0.0005143124126650395	1.295795795795796	0.0005225753855187538
933	1.3018018018018016	1.397827386274981	1.3018018018018016	0.0005060645012529242	1.2987987987987988	0.0005143124126650395
934	1.3048048048048049	1.3850803806188468	1.3048048048048049	0.0004978324544856136	1.3018018018018016	0.0005060645012529242
935	1.3078078078078077	1.3724502750164829	1.3078078078078077	0.0004896170664808125	1.3048048048048049	0.0004978324544856136
936	1.310810810810811	1.3599360457368075	1.310810810810811	0.000481418998663307	1.3078078078078077	0.0004896170664808125
937	1.3138138138138138	1.347536669048745	1.3138138138138138	0.0004732388135355326	1.310810810810811	0.000481418998663307
938	1.3168168168168166	1.3352511212212141	1.3168168168168166	0.00046507707107739825	1.3138138138138138	0.0004732388135355326
939	1.3198198198198199	1.3230783785231346	1.3198198198198199	0.0004569342721350532	1.3168168168168166	0.00046507707107739825
940	1.3228228228228227	1.3110174172234308	1.3228228228228227	0.00044881079021629817	1.3198198198198199	0.0004569342721350532
941	1.325825825825826	1.2990672135910197	1.325825825825826	0.0004407069826568953	1.3228228228228227	0.00044881079021629817
942	1.3288288288288288	1.2872267438948268	1.3288288288288288	0.00043262319158755987	1.325825825825826	0.0004407069826568953
943	1.3318318318318316	1.2754949844037704	1.3318318318318316	0.0004245596512209884	1.3288288288288288	0.00043262319158755987
944	1.334834834834835	1.2638709113867703	1.334834834834835	0.0004165165498988617	1.3318318318318316	0.0004245596512209884
945	1.3378378378378377	1.2523535011127505	1.3378378378378377	0.00040849407417976	1.334834834834835	0.0004165165498988617
946	1.340840840840841	1.240941729850629	1.340840840840841	0.0004004923504434796	1.3378378378378377	0.00040849407417976
947	1.3438438438438438	1.2296345738693295	1.3438438438438438	0.0003925114307555642	1.340840840840841	0.0004004923504434796
948	1.3468468468468466	1.218431009437772	1.3468468468468466	0.0003845513627270388	1.3438438438438438	0.0003925114307555642
949	1.34984984984985	1.2073300128248752	1.34984984984985	0.00037661217334360696	1.3468468468468466	0.0003845513627270388
950	1.3528528528528527	1.196330560299564	1.3528528528528527	0.0003686938115752062	1.34984984984985	0.00037661217334360696
951	1.355855855855856	1.1854316281307558	1.355855855855856	0.00036079620840274654	1.3528528528528527	0.0003686938115752062
952	1.3588588588588588	1.1746321925873748	1.3588588588588588	0.000352919290958557	1.355855855855856	0.00036079620840274654
953	1.3618618618618616	1.1639312299383402	1.3618618618618616	0.000345062932937611	1.3588588588588588	0.000352919290958557
954	1.364864864864865	1.153327716452572	1.364864864864865	0.00033722696960545554	1.3618618618618616	0.000345062932937611
955	1.3678678678678677	1.1428206283989935	1.3678678678678677	0.0003294112353047777	1.364864864864865	0.00033722696960545554
956	1.370870870870871	1.1324089420465229	1.370870870870871	0.0003216155404670459	1.3678678678678677	0.0003294112353047777
957	1.3738738738738738	1.1220916336640845	1.3738738738738738	0.00031383964591551525	1.370870870870871	0.0003216155404670459
958	1.3768768768768767	1.1118676795205973	1.3768768768768767	0.0003060833064621004	1.3738738738738738	0.00031383964591551525
959	1.37987987987988	1.1017360558849811	1.37987987987988	0.00029834627072854094	1.3768768768768767	0.0003060833064621004
960	1.3828828828828827	1.09169573902616	1.3828828828828827	0.00029062824517773437	1.37987987987988	0.00029834627072854094
961	1.385885885885886	1.0817457052130517	1.385885885885886	0.0002829289190426904	1.3828828828828827	0.00029062824517773437
962	1.3888888888888888	1.0718849307145801	1.3888888888888888	0.00027524798082584714	1.385885885885886	0.0002829289190426904
963	1.3918918918918917	1.0621127340257324	1.3918918918918917	0.0002675850954746821	1.3888888888888888	0.00027524798082584714
964	1.394894894894895	1.052428668753286	1.394894894894895	0.0002599398998556841	1.3918918918918917	0.0002675850954746821
965	1.3978978978978978	1.0428320638338495	1.3978978978978978	0.00025231202925137105	1.394894894894895	0.0002599398998556841
966	1.400900900900901	1.0333222482040263	1.400900900900901	0.0002447011108205301	1.3978978978978978	0.00025231202925137105
967	1.4039039039039038	1.0238985508004252	1.4039039039039038	0.0002371067421585261	1.400900900900901	0.0002447011108205301
968	1.4069069069069067	1.0145603005596509	1.4069069069069067	0.00022952851432514037	1.4039039039039038	0.0002371067421585261
969	1.40990990990991	1.0053068264183083	1.40990990990991	0.00022196601684565587	1.4069069069069067	0.00022952851432514037
970	1.4129129129129128	0.9961374573130061	1.4129129129129128	0.00021441881893661993	1.40990990990991	0.00022196601684565587
971	1.415915915915916	0.9870515221803479	1.415915915915916	0.0002068864757074281	1.4129129129129128	0.00021441881893661993
972	1.4189189189189189	0.9780483499569421	1.4189189189189189	0.00019936854194623006	1.415915915915916	0.0002068864757074281
973	1.4219219219219217	0.9691272695793937	1.4219219219219217	0.00019186456330820952	1.4189189189189189	0.00019936854194623006
974	1.424924924924925	0.9602876099843076	1.424924924924925	0.00018437406713948837	1.4219219219219217	0.00019186456330820952
975	1.4279279279279278	0.9515287001082923	1.4279279279279278	0.00017689657866159784	1.424924924924925	0.00018437406713948837
976	1.430930930930931	0.9428498688879513	1.430930930930931	0.00016943162071245837	1.4279279279279278	0.00017689657866159784
977	1.4339339339339339	0.9342504452598934	1.4339339339339339	0.00016197870047261916	1.430930930930931	0.00016943162071245837
978	1.4369369369369367	0.9257297581607232	1.4369369369369367	0.00015453731893718108	1.4339339339339339	0.00016197870047261916
979	1.43993993993994	0.9172871365270459	1.43993993993994	0.00014710697681640262	1.4369369369369367	0.00015453731893718108
980	1.4429429429429428	0.9089219092954697	1.4429429429429428	0.00013968716601247126	1.43993993993994	0.00014710697681640262
981	1.445945945945946	0.9006334054025986	1.445945945945946	0.00013227736821396974	1.4429429429429428	0.00013968716601247126
982	1.4489489489489489	0.8924209537850408	1.4489489489489489	0.0001248770645592144	1.445945945945946	0.00013227736821396974
983	1.4519519519519521	0.8842838833794003	1.4519519519519521	0.00011748573311203008	1.4489489489489489	0.0001248770645592144
984	1.454954954954955	0.8762215231222853	1.454954954954955	0.00011010284104944955	1.4519519519519521	0.00011748573311203008
985	1.4579579579579578	0.8682332019503007	1.4579579579579578	0.00010272785320425418	1.454954954954955	0.00011010284104944955
986	1.460960960960961	0.8603182488000518	1.460960960960961	9.53602338188384e-05	1.4579579579579578	0.00010272785320425418
987	1.4639639639639639	0.8524759926081467	1.4639639639639639	8.799943953811596e-05	1.460960960960961	9.53602338188384e-05
988	1.4669669669669672	0.8447057623111892	1.4669669669669672	8.064492181998155e-05	1.4639639639639639	8.799943953811596e-05
989	1.46996996996997	0.8370068868457877	1.46996996996997	7.32961320050101e-05	1.4669669669669672	8.064492181998155e-05
990	1.4729729729729728	0.8293786951485473	1.4729729729729728	6.595251794772245e-05	1.46996996996997	7.32961320050101e-05
991	1.475975975975976	0.8218205161560729	1.475975975975976	5.8613520589370544e-05	1.4729729729729728	6.595251794772245e-05
992	1.478978978978979	0.8143316788049729	1.478978978978979	5.127858007416488e-05	1.475975975975976	5.8613520589370544e-05
993	1.4819819819819822	0.806911512031851	1.4819819819819822	4.394713561313899e-05	1.478978978978979	5.127858007416488e-05
994	1.484984984984985	0.7995593447733155	1.484984984984985	3.6618620310702287e-05	1.4819819819819822	4.394713561313899e-05
995	1.4879879879879878	0.7922745059659717	1.4879879879879878	2.9292464849988187e-05	1.484984984984985	3.6618620310702287e-05
996	1.490990990990991	0.7850563245464242	1.490990990990991	2.1968099798416998e-05	1.4879879879879878	2.9292464849988187e-05
997	1.493993993993994	0.7779041294512815	1.493993993993994	1.4644952149645563e-05	1.490990990990991	2.1968099798416998e-05
998	1.4969969969969972	0.7708172496171477	1.4969969969969972	7.3224446974717e-06	1.493993993993994	1.4644952149645563e-05
999	1.5	0.7637950139806307	1.5	4.104470199488123e-21	1.4969969969969972	7.3224446974717e-06
