# Supplementary material for: Formation of organic color centers in air-suspended carbon nanotubes using vapor-phase reaction
Source: Nat Commun. 2022 May 20;13:2814. doi: 10.1038/s41467-022-30508-z (PMC9123200; doi:10.1038/s41467-022-30508-z)
Supplement: Supplementary file 3 — Source Data [file 41467_2022_30508_MOESM3_ESM.zip › Source Data/Figure 4/4f/rho.csv]

	d	rho	error
0	1.0960418440985225	1.2170941883767536	0.17512847489088185
1	1.104398065525998	1.2196502095099289	0.16009704840792602
2	1.1290957339860945	0.9647000668002671	0.078897102664541
3	1.1690996502090751	1.278719792526229	0.12394261503554994
4	1.222908636807231	1.0353573814295256	0.12514428800640903
1	0.9995232511880072	2.175316346979674	0.24884335294029464
2	1.0356621950018992	1.6343101016848511	0.14080956345150317
3	1.0876214235165713	1.5488449238903346	0.12040406107724683
