# Supplementary material for: Formation of organic color centers in air-suspended carbon nanotubes using vapor-phase reaction
Source: Nat Commun. 2022 May 20;13:2814. doi: 10.1038/s41467-022-30508-z (PMC9123200; doi:10.1038/s41467-022-30508-z)
Supplement: Supplementary file 3 — Source Data [file 41467_2022_30508_MOESM3_ESM.zip › Source Data/Figure 5/5a/dE11minus1.46eV.csv]

	ene0_850	dE11minus_850	n_850	m_850
1	0.9708633579180083	0.06770039628835711	13	2
2	0.9088395550949121	0.061696978216204235	11	6
3	0.9410131656054675	0.06924859328939126	12	4
6	0.9143219645243589	0.06271538894322604	11	6
7	0.8657510731643696	0.05694794554942939	10	8
10	0.9526043838346484	0.06725563999068895	12	4
12	0.9807541448985412	0.07268085939379898	14	0
13	0.9466608881303799	0.067232728041134	12	4
14	0.9747121594227801	0.06451466423339025	14	0
15	0.9734320834940591	0.0708495636083647	13	2
18	0.9075685834406954	0.06229182772039599	11	6
19	0.8670494853721197	0.0551796419288717	10	8
22	0.9119500082965882	0.06294416895813582	11	6
25	0.9770139926012664	0.06690165937518333	14	0
26	0.866482548812021	0.03774880172887096	10	8
27	0.8664847175379232	0.055118196082781235	10	8
30	0.870129104625907	0.05228347727114435	10	8
34	0.9442315460335381	0.04153029627435956	12	4
35	0.9111539496611261	0.05350924022391945	11	6
38	0.969603414094146	0.06797762250220696	13	2
41	0.980476895107762	0.07191766341952466	14	0
43	0.952173892112297	0.03878288854976053	12	4
44	0.970984880744625	0.06057554473423987	13	2
46	0.913113508448644	0.062160751751650256	11	6
47	0.9097122607511847	0.06162623868153705	11	6
48	0.9433035794173206	0.050006075167074115	12	4
49	0.913968341550599	0.06277366488268832	11	6
50	0.9431053932271237	0.04802477642502978	12	4
51	0.912280767824919	0.05478135283701002	11	6
52	0.9785809480828107	0.07229011696391685	14	0
53	0.9099441271468023	0.06096362339043837	11	6
55	0.9102383691574482	0.06238336255277821	11	6
57	0.946561424284833	0.06674345566617768	12	4
58	0.9129777966894949	0.04060313863309317	11	6
59	0.9512117860477897	0.04196698305114743	12	4
61	0.9437619122999036	0.06580445796110135	12	4
62	0.9484377288869669	0.06442709038862604	12	4
63	0.9123031600561933	0.062301152773469815	11	6
64	0.9125289232831257	0.07206564317223596	11	6
65	0.9105149450047731	0.056502020678257714	11	6
66	0.9125144988804278	0.061147159951591146	11	6
67	0.9729600732165202	0.06899219605673668	13	2
68	0.9479377843037955	0.05043595574295068	12	4
70	0.9111563064897997	0.058756868569209586	11	6
71	0.9723671635309425	0.06707647562985597	13	2
72	0.94966739454537	0.05939551347668559	12	4
73	0.9179651703218461	0.06270521904452875	11	6
74	0.9138582392316544	0.07568610846966894	11	6
77	0.9758231666812676	0.06858572401707275	14	0
78	0.9677227129962754	0.0720443689298883	13	2
80	0.907837603421405	0.04516654162692024	11	6
81	0.9089589415122394	0.06633816215196076	11	6
85	0.9111835914615476	0.061741789747763565	11	6
86	0.9828978528149845	0.07276352274616216	14	0
87	0.9743905885577845	0.06832765020912535	14	0
88	0.9124075064151183	0.06302139019090258	11	6
89	0.9730184686595845	0.0682845410501628	13	2
91	0.9094847280361545	0.055743171109451706	11	6
92	0.9496911698858392	0.06844381131742605	12	4
94	0.9714492849575197	0.06134560151918422	13	2
95	0.979049929334279	0.07164544892430547	14	0
96	0.9711426862074763	0.06020969220761008	13	2
97	0.908577498729189	0.06174123569249601	11	6
99	0.9783375821976921	0.07169761790485152	14	0
101	0.9110832059635359	0.06150468522273311	11	6
102	0.9112283929003651	0.056849026034823	11	6
104	0.9120333295366881	0.06333764633850314	11	6
107	0.9486510736157425	0.03875028017960647	12	4
108	0.9146296560962575	0.0628468928516136	11	6
109	0.9507808379776526	0.06480771331632951	12	4
110	0.9092929608392359	0.06139706499868125	11	6
111	0.9724300190666144	0.06302007294350431	13	2
112	0.9063543025737999	0.061738952833980565	11	6
113	0.9713241423918936	0.057689507698917675	13	2
114	0.9067872544211859	0.04686859258397358	11	6
115	0.9118769008077361	0.061984150154893114	11	6
117	0.9108683210595971	0.05997298441242338	11	6
120	0.9119815100515344	0.04765903695111928	11	6
121	0.9458010267847742	0.06239110494519384	12	4
122	0.9777548869577373	0.06652429174632513	14	0
123	0.969138946953715	0.06365137655341224	13	2
124	0.9050877908423001	0.05642071424647599	11	6
126	0.9141458525106129	0.07673047940659783	11	6
127	0.9124175159049321	0.021030945250242628	11	6
128	0.914004876727413	0.062420975275489954	11	6
129	0.970413173575703	0.06565441772518976	13	2
130	0.9461254423709015	0.03920728253043526	12	4
131	0.9406259264329736	0.07090781854077044	12	4
132	0.9102936071223958	0.06161984789232933	11	6
133	0.9650098161272542	0.0627581310711327	13	2
134	0.9495611280446432	0.06496267163093439	12	4
135	0.9108536587347921	0.062337437475015856	11	6
136	0.9160900754328521	0.06277389548506629	11	6
137	0.9088085934117494	0.07741142324904715	11	6
138	0.9143145375173257	0.06469227989649973	11	6
140	0.9115731273923412	0.04957842928443745	11	6
141	0.9138020965004635	0.06219735248334557	11	6
143	0.9508511732431442	0.057259865955077704	12	4
144	0.9691693349616827	0.06480216435612574	13	2
145	0.965560056447496	0.056685931733352124	13	2
146	0.9673481651579096	0.05649760390587899	13	2
148	0.9743296598293264	0.06663813900072169	14	0
149	0.8652494257450674	0.05122133396846318	10	8
151	0.9084762526688404	0.06416216933948127	11	6
153	0.9459171977487696	0.06640297596323785	12	4
154	0.9480783677626126	0.06687980636370539	12	4
155	0.980509574946807	0.07110489782574181	14	0
159	0.9130710938957441	0.06208291746320538	11	6
161	0.9691958994978316	0.06730150148271619	13	2
162	0.8664670133202043	0.05556430608139784	10	8
164	0.9444172092853097	0.06752153348282663	12	4
165	0.9785872944587383	0.07149608546270148	14	0
166	0.9106481296310193	0.061565991394753605	11	6
168	0.8651377158701886	0.05602337005729763	10	8
169	0.9099896709882314	0.06184356761759913	11	6
171	0.9685186436196835	0.06468835087329772	13	2
173	0.9120671561457754	0.05868835201406042	11	6
175	0.9474640244159639	0.03941382805194471	12	4
176	0.9064348342671873	0.07869479292586867	11	6
177	0.9749650647585116	0.06653791729065861	14	0
178	0.9729377207090285	0.05796776049674135	13	2
179	0.9171180327766062	0.0592988639906068	11	6
180	0.9081008824853575	0.06165766568554054	11	6
181	0.9749713140554183	0.06910195749945869	14	0
182	0.9462476106643993	0.06484222811478624	12	4
183	0.9152097279336621	0.07526290749398223	11	6
184	0.9110833933843926	0.054591007980370976	11	6
185	0.9461720091041332	0.045084092520521035	12	4
186	0.9708081406542844	0.06110810057109173	13	2
187	0.9800353881329541	0.06999277196325082	14	0
189	0.9675326725786701	0.0699951718749584	13	2
190	0.9705642965747268	0.0595084484360614	13	2
191	0.9686930549380124	0.06251786919410529	13	2
193	0.9437964302740175	0.041174127746414046	12	4
194	0.9061921322676368	0.054481081963726585	11	6
195	0.9123204627422752	0.06186524792411929	11	6
196	0.9155105742485706	0.02978542930731798	11	6
197	0.9080352884708636	0.03990112251683409	11	6
198	0.9780654689727285	0.07838676940746503	14	0
199	0.9689342383145518	0.061767276242998825	13	2
200	0.9680104165348479	0.0718455574286091	13	2
201	0.9119017569956794	0.06230031907113098	11	6
202	0.9445112606530155	0.040041348131093835	12	4
203	0.9447258914561549	0.06488539224323242	12	4
204	0.916181297724774	0.044542917088043144	11	6
205	0.9461256064704883	0.057779292655086856	12	4
206	0.939944958667894	0.04932197288960616	12	4
207	0.972673457231372	0.06188990237059189	13	2
209	0.9731485482188096	0.061620861784301595	13	2
211	0.9463332533376609	0.06707660335096899	12	4
212	0.9053232458015555	0.062118344248037416	11	6
213	0.9105417819371115	0.055482330910108235	11	6
214	0.8650232197947821	0.056298439241828424	10	8
215	0.9063511328931442	0.06122494782139498	11	6
216	0.9663070340815884	0.05523541078826277	13	2
217	0.9479445139126754	0.03978413571495443	12	4
221	0.8662038977505019	0.055807764099311985	10	8
222	0.912776304453093	0.06185628086193207	11	6
223	0.9089712342195803	0.06227569172147984	11	6
224	0.8686645957171201	0.05666975746084957	10	8
226	0.9115293752948804	0.06246106516898098	11	6
227	0.9452924059905168	0.0594611861472637	12	4
228	0.9097931072456947	0.062193560372433176	11	6
229	0.9135041552682639	0.027018721466759987	11	6
231	0.9155652379920232	0.04293635263516393	11	6
233	0.9454664607260295	0.04091106101314257	12	4
234	0.9496382440315179	0.04251755630960474	12	4
235	0.9733623510475002	0.06104022347751292	13	2
236	0.9747865897848014	0.06854961829695794	14	0
237	0.9115736004862254	0.06273393533367966	11	6
238	0.9631395399694485	0.06955270760817989	13	2
239	0.8626639017616575	0.048450704713586146	10	8
240	0.9453441356915784	0.03535154310776867	12	4
241	0.8676952955548793	0.05131002347670266	10	8
243	0.9795919957645518	0.07346881208893485	14	0
244	0.9698663407837547	0.07035528217031739	13	2
245	0.8674695196572175	0.05518723115459434	10	8
249	0.9453131304441201	0.06379576080663674	12	4
250	0.9108692315363666	0.06177299703291428	11	6
251	0.948448188472726	0.06378084147976781	12	4
256	0.9500495072349121	0.06492911553018965	12	4
257	0.9071368415421385	0.05753695505688994	11	6
259	0.9079216276789452	0.055706469097921985	11	6
260	0.9093884274472295	0.06684652524975698	11	6
261	0.9816534165232216	0.07233313069739133	14	0
262	0.9112493046988239	0.060475472365651206	11	6
263	0.949463695093548	0.06501625147091505	12	4
264	0.9750355288978004	0.07107975754972495	14	0
266	0.9471147178538218	0.06645790798573148	12	4
267	0.9479107498187046	0.06656449517254848	12	4
268	0.944906461082278	0.06640636135509415	12	4
269	0.9103417953264832	0.06125297521818285	11	6
270	0.9721067024656507	0.06313126771195199	13	2
271	0.8690707473356029	0.05225590092695187	10	8
272	0.9057005206142807	0.06178557303714005	11	6
273	0.8672642057096878	0.05352599568374694	10	8
274	0.9804084790317902	0.07115504570375153	14	0
276	0.9474337380434378	0.06531491644800524	12	4
278	0.866853704221371	0.05700507980888958	10	8
279	0.950966897451228	0.04638247055685063	12	4
280	0.9154519879954626	0.06259274510289958	11	6
281	0.9723808727450891	0.057777506984711846	13	2
283	0.909238899523851	0.02179211948222859	11	6
285	0.9704164429220499	0.06481146714704422	13	2
286	0.9690296416619925	0.07275800908646157	13	2
287	0.9509597222592688	0.04328917783729225	12	4
288	0.9695390527038038	0.0594196881282254	13	2
290	0.9454176491280766	0.04758117336238887	12	4
293	0.9472704785669069	0.04962339569292229	12	4
297	0.9151253420104547	0.0603961977886569	11	6
299	0.9807871992956001	0.07180081387108594	14	0
300	0.912137123740046	0.028517745416701934	11	6
302	0.9728427808276584	0.059158515110115495	13	2
303	0.9090206753164073	0.060088776502068675	11	6
304	0.975449971321627	0.06546973326184102	14	0
305	0.9483482779773323	0.05571869603089408	12	4
306	0.9691219741493172	0.05834185340957576	13	2
307	0.9115074791299691	0.06221044492595751	11	6
308	0.9050612951594231	0.060784315252050414	11	6
311	0.9452512640165204	0.06781436336518643	12	4
313	0.9402364839200035	0.06842850095716979	12	4
314	0.9056608023470475	0.06075978743491972	11	6
316	0.9448316614344752	0.06687017109922899	12	4
317	0.9052504297561921	0.06083421599994987	11	6
319	0.9110294173142851	0.06112957779386807	11	6
321	0.9119985816859145	0.05951209120208223	11	6
322	0.9121904743132768	0.06219505244440726	11	6
323	0.9083081577782727	0.0657370325900799	11	6
324	0.9687083049492159	0.06873064627762104	13	2
325	0.9718322907234883	0.0633219556057889	13	2
332	0.9102892916568021	0.0631476897598372	11	6
333	0.8708585295482473	0.059710493211668325	10	8
335	0.9829152199101683	0.07418685733378572	14	0
336	0.8650810831666316	0.05645704929006412	10	8
337	0.9537041937622438	0.06750497551604917	12	4
339	0.9757736669670201	0.07011489071014154	14	0
340	0.8682882776025296	0.05702935863642433	10	8
341	0.9694604460982017	0.06981868289966142	13	2
342	0.9622050946291058	0.06751100037563496	13	2
343	0.9510215824639308	0.048155394852367084	12	4
344	0.9757963881141131	0.06463574599535238	14	0
345	0.9482865161014543	0.0617447932855143	12	4
346	0.9080549040124977	0.0628344007610645	11	6
347	0.9110420083465558	0.06538882256083711	11	6
348	0.8682775572413705	0.05618921333579052	10	8
349	0.8689403010920166	0.056788690547287524	10	8
350	0.9101620249537995	0.06221313058891742	11	6
353	0.9501882523898005	0.04315682078703642	12	4
354	0.9402935926094733	0.05931043331243713	12	4
356	0.9661911205829041	0.06159292862229093	13	2
358	0.9062247659255056	0.06127194877838471	11	6
359	0.9128217203820908	0.06223093059717144	11	6
360	0.9147533553126144	0.06388178020036595	11	6
362	0.8663580975706733	0.05670298404360996	10	8
363	0.9709813186832225	0.05831627628059288	13	2
364	0.865191075585473	0.05509538909229739	10	8
365	0.968447548517747	0.06576550824508187	13	2
366	0.964414766183016	0.06494255422471318	13	2
368	0.9139418005240837	0.04897121700040796	11	6
369	0.9429564334858681	0.05576648106017479	12	4
370	0.9457275599362557	0.06585513452257152	12	4
372	0.868967741904444	0.05931134900015844	10	8
374	0.913389354223433	0.06184668600335508	11	6
375	0.9728148793593183	0.062441871716769626	13	2
376	0.9136353771066915	0.06297175176323666	11	6
377	0.9451115227709087	0.06546401776117228	12	4
378	0.9687225311964603	0.055283140172140754	13	2
380	0.9066931945240094	0.060837032833128246	11	6
382	0.8681406626938876	0.05676740211334119	10	8
383	0.9114121917609757	0.06263649908559965	11	6
386	0.9716514635114418	0.06801413149120561	13	2
388	0.9129640649291857	0.06168298503301106	11	6
390	0.9708918342682566	0.06438767792235489	13	2
396	0.9750938720793011	0.0655613472748251	14	0
397	0.9746912091552357	0.06780151284227875	14	0
398	0.9114732616158808	0.07165488082569293	11	6
399	0.9466960839959848	0.06643984600824349	12	4
400	0.8647212714310879	0.05325057814871026	10	8
403	0.8442586557513563	0.05604575437326187	11	7
404	0.9175298306097835	0.06046192654689364	11	6
406	0.9481144395542456	0.04877800631674878	12	4
408	0.9126226570275169	0.09265557908485289	11	6
409	0.9659172977570806	0.06429781157161008	13	2
410	0.9078120209374514	0.07093148804927385	11	6
411	0.9643739589170849	0.06848643201748983	13	2
412	0.9716334285519964	0.06478764098792589	13	2
414	0.9078251875132578	0.05611725701916259	11	6
415	0.911645043286562	0.06293891866964141	11	6
417	0.9097493714608686	0.061858087830705566	11	6
420	0.95074587937943	0.053342631258583184	12	4
421	0.9181965836476457	0.05351682845818451	11	6
422	0.9121288954379051	0.058881271259656476	11	6
426	0.8741106648486757	0.05874046717163406	10	8
427	0.944053318268305	0.03648229880932774	12	4
428	0.8652847903252818	0.05554011927124658	10	8
429	0.866119186114655	0.05518741943648353	10	8
430	0.8665581267186043	0.056390414725631666	10	8
432	0.945815527664211	0.04657298365202134	12	4
433	0.8687587351502938	0.05679820292144233	10	8
435	0.9506887345333475	0.05523621531951628	12	4
437	0.8651585745364607	0.05502120581265668	10	8
439	0.912155501218268	0.06364963314852334	11	6
441	0.9752399926757661	0.07911371896371033	14	0
444	0.9158826824117461	0.05952397730112502	11	6
447	0.9170386483009391	0.0632127524810866	11	6
448	0.9146223613109433	0.06018091590496433	11	6
449	0.9693153807253404	0.06300403096333074	13	2
450	0.8665880879659597	0.05392553002252154	10	8
452	0.9790289113445138	0.07350140080056322	14	0
453	0.9117884752640952	0.06238369780043651	11	6
454	0.9483703206726504	0.06677712301560024	12	4
455	0.9108603569891284	0.06125051343886878	11	6
456	0.9091847596533988	0.0433270039425383	11	6
457	0.9699072129608679	0.06739673305428495	13	2
459	0.9139767574908236	0.06908991700130429	11	6
461	0.9094023195534531	0.06207277713310233	11	6
462	0.912473196973619	0.058537367979130894	11	6
463	0.9083665723483834	0.05813399279394238	11	6
464	0.9788889934345926	0.0706366367352379	14	0
465	0.9128292771186345	0.06176516803955978	11	6
466	0.8652436610225923	0.05335265682882506	10	8
467	0.9108303371317037	0.061916875754635115	11	6
468	0.8684455786821987	0.055897912092932045	10	8
469	0.8682737057469642	0.056793357929518895	10	8
470	0.912354560395806	0.06041692286935374	11	6
473	0.8691287650798192	0.06126896106272273	10	8
474	0.943913408242443	0.06664516594408232	12	4
475	0.9436834314600547	0.026504626743273363	12	4
477	0.9485492875100507	0.08212560044220518	12	4
478	0.9441713957469053	0.04139223839822537	12	4
480	0.8666789491635871	0.056478014359576334	10	8
481	0.9106738603934825	0.06228361659748327	11	6
482	0.9469220179031776	0.04100773804694313	12	4
484	0.8681577018688955	0.056503010005546694	10	8
485	0.911208727392644	0.06251208908193717	11	6
487	0.8671261180956562	0.05403642101388251	10	8
488	0.9158059342080058	0.06302055700670706	11	6
490	0.909098500283526	0.05581302250162323	11	6
491	0.9101186726789373	0.06267705725746286	11	6
492	0.9082591878978264	0.06199599971926195	11	6
494	0.9774389199303332	0.07116710492280187	14	0
495	0.9787732474039996	0.07275421665888049	14	0
496	0.9147106743320376	0.05363380315322097	11	6
497	0.913002667784467	0.05444040645119452	11	6
499	0.9077965409492108	0.053087607126961256	11	6
500	0.9062119876334599	0.0535467086000776	11	6
503	0.9501964367224578	0.06674606176384879	12	4
504	0.871964366246697	0.044094026593849533	10	8
505	0.9763936609110064	0.07129560552828196	14	0
506	0.8642466339733076	0.047530553593810976	10	8
507	0.8671019604773319	0.054259407125184955	10	8
508	0.8680971794780934	0.04706464006529576	10	8
510	0.9761035931915748	0.07122706039886073	14	0
512	0.9111319989418967	0.046699812269225593	11	6
514	0.8662041488560619	0.055103559647393996	10	8
516	0.8658343925614584	0.05599104240637509	10	8
518	0.9686067987326129	0.07003353132098322	13	2
520	0.86638317522452	0.05594724634430592	10	8
521	0.9687358185787593	0.059975116502604675	13	2
523	0.8669336427076114	0.056685404520161464	10	8
525	0.8681629172234072	0.06284255228108604	10	8
529	0.9173320078845625	0.05982457288651588	11	6
530	0.8704780151843963	0.05686554804968613	10	8
531	0.911827652908376	0.06273797210286236	11	6
532	0.9110864238676114	0.06209853674183974	11	6
533	0.9726845083976536	0.06304959455567904	13	2
535	0.8720759726691643	0.057371375940329594	10	8
536	0.9436797686988249	0.03270830890930421	12	4
542	0.9162993298025404	0.057793329569550744	11	6
544	0.8660027228389535	0.055576737968721646	10	8
546	0.8641506126103013	0.05647317806555141	10	8
550	0.9141222799606762	0.06306248155476801	11	6
552	0.9096346311975367	0.06200331044646634	11	6
553	0.8661312916231155	0.04036645528078031	10	8
554	0.9727210725732095	0.06877467453228325	13	2
555	0.9796760279151996	0.07163648984758586	14	0
556	0.9127855797219708	0.05614074613555142	11	6
558	0.9162838226866652	0.06466764002908587	11	6
560	0.9051480178795417	0.060666195076316654	11	6
562	0.8681720166026772	0.05651116990678373	10	8
563	0.9449964400363037	0.03898517577730065	12	4
571	0.9515269211619232	0.06395184459352277	12	4
572	0.9531762290447279	0.06526144117667498	12	4
574	0.9698710924499425	0.06920772793545371	13	2
576	0.9689900347409101	0.05800309773408563	13	2
577	0.9068753481701411	0.04755311046692534	11	6
579	0.8690006405151047	0.056061012617061534	10	8
580	0.9682885396341909	0.06383841943939161	13	2
582	0.9470068811454398	0.06553905576583696	12	4
583	0.9085481276315082	0.060399430450026714	11	6
584	0.9711094153279289	0.058779126266572224	13	2
585	0.8680229612624644	0.0477843809880244	10	8
586	0.911183984176836	0.07358936731881516	11	6
587	0.962974731278221	0.08451781998942143	13	2
589	0.9090046151639813	0.06487684778764136	11	6
591	0.8666283026025394	0.05686729094982357	10	8
594	0.9108447298434303	0.02491594055364832	11	6
595	0.9141195848411569	0.06343421413050043	11	6
596	0.8670852961781877	0.05531617272615075	10	8
598	0.8647985225520193	0.05850889972282891	10	8
603	0.9729121236003688	0.05959948260055814	13	2
604	0.9693637372516695	0.06378055973944674	13	2
605	0.9727518528338913	0.06512326237488597	13	2
606	0.9149604057901611	0.06749981181990095	11	6
608	0.869008841237692	0.05674128540642376	10	8
609	0.9126352723499176	0.06781109858733214	11	6
611	0.8432799933988763	0.06057560270572504	11	7
613	0.9521889839090711	0.03620402739792983	12	4
614	0.8641778797484485	0.05649622468510995	10	8
618	0.8676790986911357	0.04629825958445577	10	8
619	0.91237275460437	0.05470704104768698	11	6
620	0.8674028431359879	0.056662716780734756	10	8
621	0.9122630624053859	0.06251514302507655	11	6
622	0.8654735606201189	0.05671904764214464	10	8
623	0.9710653370137574	0.06609273897624279	13	2
626	0.8677345772857441	0.0536137117665606	10	8
627	0.9451597204136972	0.03734851931216687	12	4
628	0.9475331367651325	0.06598772121487273	12	4
629	0.9108779215700163	0.061593864427520795	11	6
632	0.9129495019036095	0.06262961252800114	11	6
634	0.9741526759981612	0.06313859437733127	14	0
638	0.8686464057961951	0.058038672983276696	10	8
641	0.9727154012931386	0.061861126811856404	13	2
644	0.8696920905832269	0.05627936382480836	10	8
645	0.9112772172921656	0.05916153919384881	11	6
647	0.8672483840747596	0.056723362931551446	10	8
649	0.870880148657271	0.05341006588377473	10	8
652	0.8670079352388229	0.056494956427049714	10	8
653	0.9419579075211315	0.0649571677573283	12	4
654	0.9139164017430327	0.055288537966103335	11	6
656	0.9531767089194185	0.05305123654268984	12	4
657	0.9705679167438446	0.05789413932483778	13	2
658	0.9095499171888799	0.06266410231967556	11	6
660	0.9517842383508555	0.06463391096133775	12	4
662	0.9107882375151849	0.0673231308204576	11	6
663	0.907339005576265	0.021548605112969077	11	6
664	0.9119488245179562	0.05484627469142489	11	6
665	0.9726427493117377	0.07074397600559434	13	2
666	0.9427307434772086	0.06531345042418091	12	4
667	0.9415965798023078	0.0479258048506086	12	4
668	0.9124435972755081	0.06430356818827698	11	6
670	0.8670238300965091	0.05627761798457798	10	8
672	0.8658920177426134	0.05744675729229842	10	8
682	0.9718693026009643	0.06472156915907878	13	2
683	0.982234134692814	0.07504318159523715	14	0
685	0.8642086372798432	0.0695947103491521	10	8
686	0.9468368821009466	0.06638939254849696	12	4
688	0.8673286949748065	0.015322592446509686	10	8
689	0.9705144608425917	0.06882699597499065	13	2
690	0.8745526490934883	0.060578474560788576	10	8
691	0.8661382697715675	0.05568747987081735	10	8
694	0.8660609110971417	0.057722071737854486	10	8
695	0.9067103733565204	0.061782640343508555	11	6
696	0.9782100037569263	0.07091322221084706	14	0
697	0.948868208779791	0.041213595543521886	12	4
699	0.9054145450703561	0.057442869155901466	11	6
700	0.9475705122550889	0.07338075162706748	12	4
705	0.8678590514042508	0.055207528128307204	10	8
706	0.8668921191362111	0.05620091097720392	10	8
707	0.9129799365476406	0.062372004122851266	11	6
709	0.941845465704191	0.06338587767734871	12	4
711	0.8681349576634227	0.0567952698836357	10	8
713	0.9825456137569107	0.07231283954899881	14	0
715	0.914714955697457	0.06284606549923488	11	6
718	0.9106110261329634	0.06206621648584165	11	6
719	0.9656173969841956	0.06898695092244411	13	2
722	0.869901668499229	0.05711189953282925	10	8
723	0.8662498805298197	0.04668906006233775	10	8
727	0.8714893937046262	0.05655194571041333	10	8
728	0.967062907636573	0.06169090844209191	13	2
729	0.8708660167406125	0.061085213629627044	10	8
730	0.915984775147275	0.06169706007679454	11	6
731	0.8668780111234007	0.047955496497215755	10	8
733	0.9443741651931101	0.03914351500138713	12	4
736	0.8682780365531668	0.05657138209220214	10	8
737	0.8695885381758255	0.056133700589714786	10	8
738	0.9788538873001279	0.0721983641360362	14	0
739	0.9805407641852822	0.0714355626900296	14	0
741	0.9713322135375636	0.06157669124840626	13	2
742	0.9083087329855601	0.05973038849659629	11	6
743	0.868898491840651	0.05531031554587418	10	8
744	0.9759925828630183	0.06865869020533599	14	0
748	0.9144942909786339	0.05347476553262431	11	6
749	0.9110985974702853	0.06014975337688966	11	6
750	0.9102522475788266	0.062404097263342284	11	6
751	0.9465630907079067	0.038031582241917716	12	4
752	0.9111688064008356	0.061023235340491366	11	6
753	0.9719865677103415	0.05792074678733461	13	2
754	0.8680457422407306	0.04462603257395792	10	8
755	0.948111611769869	0.03924458138702103	12	4
757	0.9122636552177972	0.05088295571669843	11	6
761	0.8650004633758971	0.0556142272187089	10	8
762	0.9133777242380312	0.06241679837391301	11	6
763	0.9783544569015218	0.07353991857904707	14	0
768	0.8642206521963414	0.05397301666422483	10	8
770	0.9135699027229095	0.06228311409321374	11	6
773	0.9773229941394403	0.0642625331872515	14	0
774	0.9146347183497492	0.055861445749592065	11	6
775	0.86743677800567	0.05670944223618313	10	8
776	0.9107460486870399	0.06189123007553854	11	6
777	0.9159592332967211	0.07139780323768641	11	6
779	0.9407267246711937	0.06633572434056467	12	4
780	0.9682531961574471	0.06764827667994944	13	2
782	0.8686716579113347	0.055940491674384196	10	8
783	0.8687800476613281	0.058217260581371444	10	8
784	0.866676320271705	0.05622801817000056	10	8
786	0.8647909978236883	0.05610637453009204	10	8
793	0.9159256294268632	0.05402279484648331	11	6
794	0.9087192057805067	0.06369515449108487	11	6
795	0.8654454128998805	0.06022446575328011	10	8
796	0.9111462029478476	0.05499443555180372	11	6
801	0.8673696196893717	0.056401089210862954	10	8
802	0.944164544327151	0.04129939804074767	12	4
803	0.914986993511691	0.06260637459830332	11	6
804	0.8640328895773836	0.06142468228051712	10	8
807	0.9807816554669814	0.07379760803409663	14	0
809	0.9140938404670225	0.05760109251693335	11	6
811	0.8636590757194612	0.05604229263597449	10	8
812	0.9166591354713337	0.05157943151072075	11	6
813	0.867426993467989	0.05737784200890583	10	8
819	0.9117468505381288	0.05351909173441549	11	6
821	0.9099076138112441	0.05499396035437254	11	6
823	0.8701310517173965	0.0560844864315414	10	8
824	0.9111075544105968	0.06657063412233644	11	6
825	0.8697013188190534	0.058143838454974395	10	8
826	0.9094522224580804	0.02218375083406776	11	6
830	0.9481151905697328	0.039688544281587856	12	4
831	0.947694051784761	0.06649513083895409	12	4
832	0.8697581207718634	0.048472537762598744	10	8
833	0.973504351626273	0.06440173890681089	13	2
835	0.9521196796830024	0.06103351710355975	12	4
836	0.9691931997324559	0.06808599324259468	13	2
837	0.8657725043540581	0.055593722080171104	10	8
839	0.8639795648858921	0.05624016170218682	10	8
841	0.9125453030471153	0.04528278700808841	11	6
842	0.9131464911143989	0.05930100729701471	11	6
843	0.9445542487265447	0.06567150321329795	12	4
844	0.9092967831979979	0.05679746226384963	11	6
845	0.9146728290980465	0.06278758457500322	11	6
846	0.8662712225704746	0.0560647584287427	10	8
847	0.8655528952879065	0.05565477409736663	10	8
851	0.8659243165681739	0.0564235740246023	10	8
854	0.9446218785362067	0.06568980907201816	12	4
855	0.9773431088843259	0.07709579412050482	14	0
856	0.8699121439907396	0.054895897258589454	10	8
857	0.9412673249244086	0.07024263536954878	12	4
858	0.9474820829919905	0.0447533840535681	12	4
861	0.9107601767312777	0.06044481000910529	11	6
863	0.9437961028286102	0.06555234033873758	12	4
864	0.9712352112180899	0.062472294906325665	13	2
866	0.914241934546527	0.06170930799656049	11	6
867	0.8645375052499905	0.05552674078086528	10	8
869	0.8656953483754734	0.05117890206063036	10	8
870	0.9108458820372145	0.06671529587230374	11	6
871	0.910416913867859	0.06345871557205862	11	6
873	0.9123053058993907	0.062411389563735487	11	6
874	0.9118991556752258	0.05385805827217327	11	6
875	0.8685164555329453	0.05567847018452243	10	8
876	0.9091738840336161	0.06459857147424175	11	6
878	0.8625023854050635	0.05393382634921884	10	8
879	0.9449539756381373	0.06677987050756806	12	4
880	0.9092011151689983	0.06266361893096317	11	6
883	0.8663868513754341	0.056285561847360444	10	8
884	0.9715471846147409	0.06078634859710297	13	2
886	0.8727573092181873	0.061499312436737785	10	8
890	0.9447333468900052	0.03941539311233655	12	4
891	0.8667876301178352	0.056571749287205764	10	8
892	0.9050464971081338	0.06160732767351118	11	6
898	0.9511683445872405	0.06779396698065132	12	4
900	0.9111401868643466	0.06278842817406816	11	6
901	0.9460930857857678	0.07044422747705636	12	4
902	0.9450509022979265	0.06524697086122311	12	4
905	0.9146194160872294	0.06227598605271856	11	6
906	0.911688510659881	0.059227446090570623	11	6
907	0.9102079597774958	0.06214186576140235	11	6
908	0.9470787781518073	0.05090348124008559	12	4
910	0.9687868158350033	0.0671486078468726	13	2
911	0.9138933830792397	0.06125869552950025	11	6
913	0.9145927617159699	0.06183715794746525	11	6
914	0.9716888342600106	0.07497957636497166	13	2
916	0.9810269234867174	0.07157672835971618	14	0
918	0.9105509007856997	0.04326563741842593	11	6
919	0.9448908886826013	0.06425378065058696	12	4
921	0.8677732325426134	0.05603862382334379	10	8
923	0.9502692420417065	0.060126247100631414	12	4
924	0.9068309101129985	0.06044768243367871	11	6
925	0.8649631768655563	0.05684830859119194	10	8
926	0.9107422235072318	0.04200620559647017	11	6
929	0.8738315758610525	0.0583115784146252	10	8
930	0.8698857561178803	0.05727966962228359	10	8
931	0.9661498322065566	0.07206855562557501	13	2
932	0.866012010138806	0.05444622376474073	10	8
934	0.865948789827178	0.05627738212974431	10	8
936	0.8662944878056803	0.05641468529181781	10	8
938	0.972978250320864	0.06876968298762987	13	2
939	0.8638938052790484	0.05548510875517987	10	8
940	0.8687064713932993	0.057216563062679415	10	8
941	0.9061589206720864	0.06440248837985352	11	6
943	0.8672495053668605	0.05666133932920148	10	8
944	0.9726569962423343	0.07050929006744877	13	2
947	0.8693415430167591	0.061148605364159336	10	8
949	0.9061028444438842	0.057825414068305436	11	6
950	0.8682124052090071	0.056926582821643756	10	8
953	0.9107903582232014	0.07361464822565633	11	6
955	0.9431290061440386	0.06694965577786705	12	4
961	0.8665759438215146	0.05405747870925026	10	8
962	0.9521279183089828	0.06534871266860176	12	4
963	0.8676916470596564	0.044152244022770626	10	8
967	0.8688692013586882	0.054529246699080325	10	8
969	0.9506185883830234	0.06141052733950125	12	4
972	0.8676287907199234	0.05535082931624602	10	8
974	0.9057013962120714	0.06169845671231888	11	6
979	0.9062668091708269	0.06035345601711972	11	6
980	0.8667657152292088	0.05753274284564536	10	8
981	0.8683058867011443	0.0563581735379074	10	8
983	0.9486696825700897	0.04288346343113303	12	4
985	0.9682552171518751	0.05490096856169013	13	2
986	0.8649979952531668	0.05899450315053978	10	8
987	0.8717614031676172	0.060153849305573104	10	8
988	0.8650580101642821	0.0562291859495454	10	8
990	0.8661881059876344	0.056485680715977815	10	8
991	0.8688869619590456	0.0571878072328027	10	8
992	0.8686749891203228	0.05610368176462388	10	8
994	0.9074759648656525	0.06313567934493602	11	6
995	0.9433011492573283	0.03334553529604689	12	4
996	0.9447165825738482	0.0490343075791938	12	4
999	0.9089844275148137	0.0625346650971993	11	6
1000	0.908502891587517	0.06187204740116137	11	6
1004	0.9113479930630243	0.043811620078139324	11	6
1008	0.9471628509506576	0.04509820564284106	12	4
1010	0.8714826959755643	0.060096855332029464	10	8
1011	0.8678212383479341	0.057223492032355217	10	8
1013	0.9130188232300198	0.062679851473887	11	6
1014	0.867051123998565	0.05553626081245999	10	8
1015	0.9695295962245876	0.06293447962087184	13	2
1017	0.9137516593456596	0.06057581721612548	11	6
1019	0.9110192187656057	0.05668436516413333	11	6
1024	0.9099345326970197	0.06032582634367756	11	6
