# Supplementary material for: Formation of organic color centers in air-suspended carbon nanotubes using vapor-phase reaction
Source: Nat Commun. 2022 May 20;13:2814. doi: 10.1038/s41467-022-30508-z (PMC9123200; doi:10.1038/s41467-022-30508-z)
Supplement: Supplementary file 3 — Source Data [file 41467_2022_30508_MOESM3_ESM.zip › Source Data/Figure 5/5a/dE11minusstar1.46eV.csv]

	ene0_850	dE11minusstar_850	n	m
1	0.9708633579180083	0.13153068841149074	13	2
2	0.9088395550949121	0.11632451178366388	11	6
3	0.9410131656054675	0.12224107938258133	12	4
6	0.9143219645243589	0.11745554299744154	11	6
7	0.8657510731643696	0.09274880091172255	10	8
10	0.9526043838346484	0.12671512023694442	12	4
12	0.9807541448985412	0.13788698316188774	14	0
13	0.9466608881303799	0.12530602013697278	12	4
14	0.9747121594227801	0.13610425368359125	14	0
15	0.9734320834940591	0.13209713784912325	13	2
18	0.9075685834406954	0.1189414566507857	11	6
19	0.8670494853721197	0.09404721311947262	10	8
22	0.9119500082965882	0.1164867337658616	11	6
25	0.9770139926012664	0.13400877687588653	14	0
27	0.8664847175379232	0.09348244528527616	10	8
30	0.870129104625907	0.09712683237325992	10	8
34	0.9442315460335381	0.11591118081299912	12	4
35	0.9111539496611261	0.11744812121765447	11	6
38	0.969603414094146	0.1318793494113073	13	2
41	0.980476895107762	0.13381710736956964	14	0
43	0.952173892112297	0.13610176221615655	12	4
44	0.970984880744625	0.1326294806506053	13	2
46	0.913113508448644	0.11728127880931938	11	6
47	0.9097122607511847	0.11607035177442093	11	6
48	0.9433035794173206	0.12518496335500373	12	4
49	0.913968341550599	0.11841960663191009	11	6
50	0.9431053932271237	0.12654189688336392	12	4
51	0.912280767824919	0.1151553310510508	11	6
52	0.9785809480828107	0.14189467468353612	14	0
53	0.9099441271468023	0.11631262199201842	11	6
55	0.9102383691574482	0.11558328521507155	11	6
57	0.946561424284833	0.12611714892813997	12	4
58	0.9129777966894949	0.11666698260414443	11	6
59	0.9512117860477897	0.13200953709264818	12	4
61	0.9437619122999036	0.12482504520253512	12	4
62	0.9484377288869669	0.12646349946969104	12	4
63	0.9123031600561933	0.11667113550073638	11	6
65	0.9105149450047731	0.12117340263660459	11	6
66	0.9125144988804278	0.1162344904559075	11	6
67	0.9729600732165202	0.13223641598873037	13	2
68	0.9479377843037955	0.11951603825217083	12	4
70	0.9111563064897997	0.11600624159739426	11	6
71	0.9723671635309425	0.1314843663530969	13	2
72	0.94966739454537	0.1281528728821889	12	4
73	0.9179651703218461	0.11807507483366408	11	6
74	0.9138582392316544	0.11260418842329811	11	6
77	0.9758231666812676	0.13549834524582072	14	0
78	0.9677227129962754	0.15218034215220289	13	2
80	0.907837603421405	0.11686061196929542	11	6
81	0.9089589415122394	0.09491571547056643	11	6
85	0.9111835914615476	0.11486042843820132	11	6
86	0.9828978528149845	0.1346390647794371	14	0
87	0.9743905885577845	0.13235612593832558	14	0
88	0.9124075064151183	0.11703795891313451	11	6
89	0.9730184686595845	0.1320931809141248	13	2
92	0.9496911698858392	0.12814397888811724	12	4
94	0.9714492849575197	0.13891777972363217	13	2
95	0.979049929334279	0.1335192018962561	14	0
96	0.9711426862074763	0.09530669861989716	13	2
97	0.908577498729189	0.11656380781781173	11	6
99	0.9783375821976921	0.13338867933382692	14	0
101	0.9110832059635359	0.11701481822623772	11	6
102	0.9112283929003651	0.11071936218460687	11	6
104	0.9120333295366881	0.1157024790010096	11	6
107	0.9486510736157425	0.12900453293751968	12	4
108	0.9146296560962575	0.11750590446009113	11	6
109	0.9507808379776526	0.12361436050940644	12	4
110	0.9092929608392359	0.11622245682435695	11	6
111	0.9724300190666144	0.13030967256510173	13	2
112	0.9063543025737999	0.1155725992700477	11	6
113	0.9713241423918936	0.1299285992517354	13	2
114	0.9067872544211859	0.10113656474624866	11	6
115	0.9118769008077361	0.11587079277100854	11	6
117	0.9108683210595971	0.11710477128188601	11	6
120	0.9119815100515344	0.1131509246449921	11	6
121	0.9458010267847742	0.12498770336251586	12	4
122	0.9777548869577373	0.1337823971102834	14	0
123	0.969138946953715	0.12957017423448092	13	2
124	0.9050877908423001	0.09498738061287904	11	6
126	0.9141458525106129	0.11272494236271002	11	6
127	0.9124175159049321	0.06267023375265246	11	6
128	0.914004876727413	0.11737110547081508	11	6
129	0.970413173575703	0.13386831318869852	13	2
130	0.9461254423709015	0.12659754101456688	12	4
131	0.9406259264329736	0.12158047976566533	12	4
132	0.9102936071223958	0.11577931492249227	11	6
133	0.9650098161272542	0.11628478253384333	13	2
134	0.9495611280446432	0.12539890808452625	12	4
135	0.9108536587347921	0.11666433638650986	11	6
136	0.9160900754328521	0.11718778183555534	11	6
138	0.9143145375173257	0.1160808820367516	11	6
140	0.9115731273923412	0.11064805211640782	11	6
141	0.9138020965004635	0.11707656443562886	11	6
143	0.9508511732431442	0.120204699499877	12	4
144	0.9691693349616827	0.1311133986400871	13	2
145	0.965560056447496	0.14479230329081272	13	2
146	0.9673481651579096	0.12840997160646372	13	2
148	0.9743296598293264	0.1331288460460318	14	0
149	0.8652494257450674	0.0922471534924203	10	8
151	0.9084762526688404	0.11212319535761883	11	6
153	0.9459171977487696	0.12559233058510844	12	4
154	0.9480783677626126	0.1257272130374123	12	4
155	0.980509574946807	0.1336935511062145	14	0
159	0.9130710938957441	0.11712816548870275	11	6
161	0.9691958994978316	0.12801467394795996	13	2
162	0.8664670133202043	0.0934647410675572	10	8
164	0.9444172092853097	0.12524250393494707	12	4
165	0.9785872944587383	0.13230330748891805	14	0
166	0.9106481296310193	0.11628424379849311	11	6
168	0.8651377158701886	0.09213544361754156	10	8
169	0.9099896709882314	0.11520773281635566	11	6
171	0.9685186436196835	0.13131655010648158	13	2
173	0.9120671561457754	0.11468267625711226	11	6
175	0.9474640244159639	0.11380368901282789	12	4
176	0.9064348342671873	0.112509842841928	11	6
177	0.9749650647585116	0.13218969074627596	14	0
178	0.9729377207090285	0.13541674644086688	13	2
179	0.9171180327766062	0.11909198782483488	11	6
180	0.9081008824853575	0.11593445915132183	11	6
181	0.9749713140554183	0.12226476348023463	14	0
182	0.9462476106643993	0.12320089642537912	12	4
183	0.9152097279336621	0.10824447066213594	11	6
184	0.9110833933843926	0.10938299705165766	11	6
185	0.9461720091041332	0.11911961134677429	12	4
186	0.9708081406542844	0.13361426356322503	13	2
187	0.9800353881329541	0.1351001298336788	14	0
189	0.9675326725786701	0.13072400580373456	13	2
190	0.9705642965747268	0.13599957678342345	13	2
191	0.9686930549380124	0.13703324189108934	13	2
193	0.9437964302740175	0.1268748813250008	12	4
194	0.9061921322676368	0.10074172178420393	11	6
195	0.9123204627422752	0.1158883816648224	11	6
196	0.9155105742485706	0.11339729163274981	11	6
197	0.9080352884708636	0.1164985749798445	11	6
198	0.9780654689727285	0.10821615845680244	14	0
199	0.9689342383145518	0.14745971468475338	13	2
200	0.9680104165348479	0.13802152856857375	13	2
201	0.9119017569956794	0.11632964283918257	11	6
202	0.9445112606530155	0.12926422957525485	12	4
203	0.9447258914561549	0.1263631154460947	12	4
204	0.916181297724774	0.1222151542094928	11	6
205	0.9461256064704883	0.1302808469050153	12	4
206	0.939944958667894	0.12639844315097715	12	4
207	0.972673457231372	0.1306911676698047	13	2
209	0.9731485482188096	0.1354965539848869	13	2
211	0.9463332533376609	0.12533019222467356	12	4
212	0.9053232458015555	0.11309872315496061	11	6
213	0.9105417819371115	0.1132035645237961	11	6
214	0.8650232197947821	0.09202094754213508	10	8
215	0.9063511328931442	0.11508760366845838	11	6
216	0.9663070340815884	0.1325948244362667	13	2
217	0.9479445139126754	0.1400707606796462	12	4
221	0.8662038977505019	0.09320162549785482	10	8
222	0.912776304453093	0.11749271160843211	11	6
223	0.9089712342195803	0.11634129778331004	11	6
224	0.8686645957171201	0.09566232346447301	10	8
226	0.9115293752948804	0.11674258492468381	11	6
227	0.9452924059905168	0.12373566735797947	12	4
228	0.9097931072456947	0.11605004088894766	11	6
229	0.9135041552682639	0.09539259933353561	11	6
231	0.9155652379920232	0.09414155983982275	11	6
233	0.9454664607260295	0.11816667341741793	12	4
234	0.9496382440315179	0.11980173739629474	12	4
235	0.9733623510475002	0.12870932927459955	13	2
236	0.9747865897848014	0.1321271197411723	14	0
237	0.9115736004862254	0.11682291794900557	11	6
238	0.9631395399694485	0.1290224512748851	13	2
239	0.8626639017616575	0.08966162950901047	10	8
240	0.9453441356915784	0.12357373615032197	12	4
241	0.8676952955548793	0.09469302330223228	10	8
243	0.9795919957645518	0.13338801999145555	14	0
244	0.9698663407837547	0.1311936198356588	13	2
245	0.8674695196572175	0.09446724740457046	10	8
249	0.9453131304441201	0.12437365730837635	12	4
250	0.9108692315363666	0.11597070240960261	11	6
251	0.948448188472726	0.12497703759911027	12	4
256	0.9500495072349121	0.12627669492823834	12	4
257	0.9071368415421385	0.10268672405183721	11	6
259	0.9079216276789452	0.103340423524933	11	6
261	0.9816534165232216	0.13939163339023009	14	0
262	0.9112493046988239	0.11796277285032464	11	6
263	0.949463695093548	0.12583381010801975	12	4
264	0.9750355288978004	0.13250028920192058	14	0
266	0.9471147178538218	0.12610766028796316	12	4
267	0.9479107498187046	0.12561233394572724	12	4
268	0.944906461082278	0.12463241009789339	12	4
269	0.9103417953264832	0.11626990689827688	11	6
270	0.9721067024656507	0.1320158266849828	13	2
271	0.8690707473356029	0.0960684750829558	10	8
272	0.9057005206142807	0.11634622596918132	11	6
273	0.8672642057096878	0.0942619334570407	10	8
274	0.9804084790317902	0.13726534612139196	14	0
276	0.9474337380434378	0.12859225820597653	12	4
278	0.866853704221371	0.09385143196872392	10	8
279	0.950966897451228	0.1260384680287182	12	4
280	0.9154519879954626	0.11696868484949818	11	6
281	0.9723808727450891	0.13432289198283387	13	2
283	0.909238899523851	0.10075320412489475	11	6
285	0.9704164429220499	0.1320574179045506	13	2
287	0.9509597222592688	0.13245303326858204	12	4
288	0.9695390527038038	0.13375212870252806	13	2
290	0.9454176491280766	0.11858670496208212	12	4
293	0.9472704785669069	0.126881128639451	12	4
297	0.9151253420104547	0.11806378019112285	11	6
299	0.9807871992956001	0.13399576531020996	14	0
300	0.912137123740046	0.11307449414245907	11	6
302	0.9728427808276584	0.1317061168706687	13	2
303	0.9090206753164073	0.11891209101895472	11	6
304	0.975449971321627	0.1322051031376733	14	0
305	0.9483482779773323	0.12675220953824295	12	4
306	0.9691219741493172	0.12539958008873076	13	2
307	0.9115074791299691	0.11690348717723142	11	6
308	0.9050612951594231	0.1147466331000302	11	6
311	0.9452512640165204	0.1251601939853897	12	4
313	0.9402364839200035	0.12411666520709219	12	4
314	0.9056608023470475	0.1102328588174355	11	6
316	0.9448316614344752	0.1249437873303677	12	4
317	0.9052504297561921	0.11376990759460348	11	6
319	0.9110294173142851	0.1162884000482246	11	6
321	0.9119985816859145	0.11589686336103744	11	6
322	0.9121904743132768	0.11570315961080735	11	6
323	0.9083081577782727	0.11402896940829865	11	6
324	0.9687083049492159	0.13403569539235216	13	2
325	0.9718322907234883	0.13190353992361026	13	2
332	0.9102892916568021	0.11606113151555042	11	6
333	0.8708585295482473	0.09785625729560021	10	8
335	0.9829152199101683	0.13476882973617443	14	0
336	0.8650810831666316	0.09207881091398451	10	8
337	0.9537041937622438	0.12681390990282881	12	4
339	0.9757736669670201	0.13256473491861365	14	0
340	0.8682882776025296	0.09528600534988252	10	8
341	0.9694604460982017	0.130949685990978	13	2
342	0.9622050946291058	0.1297169545595429	13	2
343	0.9510215824639308	0.1311323843336194	12	4
344	0.9757963881141131	0.13316853851556865	14	0
345	0.9482865161014543	0.12605086862869253	12	4
346	0.9080549040124977	0.11619837997158633	11	6
347	0.9110420083465558	0.12950470033390815	11	6
348	0.8682775572413705	0.0952752849887234	10	8
349	0.8689403010920166	0.09593802883936953	10	8
350	0.9101620249537995	0.11649748024405315	11	6
353	0.9501882523898005	0.08662309099415688	12	4
354	0.9402935926094733	0.12364358431793732	12	4
356	0.9661911205829041	0.13159952869770397	13	2
358	0.9062247659255056	0.11353968437860584	11	6
359	0.9128217203820908	0.11698157713209123	11	6
360	0.9147533553126144	0.11497465626890258	11	6
362	0.8663580975706733	0.09335582531802622	10	8
363	0.9709813186832225	0.14005800721613892	13	2
364	0.865191075585473	0.09218880333282597	10	8
365	0.968447548517747	0.1315038651688114	13	2
366	0.964414766183016	0.1293849725707208	13	2
369	0.9429564334858681	0.115837064921965	12	4
370	0.9457275599362557	0.12527274458630033	12	4
372	0.868967741904444	0.09596546965179698	10	8
374	0.913389354223433	0.11792104586395491	11	6
375	0.9728148793593183	0.14311337310490502	13	2
376	0.9136353771066915	0.11661919704319679	11	6
377	0.9451115227709087	0.12442960724928187	12	4
378	0.9687225311964603	0.1414967643413303	13	2
380	0.9066931945240094	0.11492017582904523	11	6
382	0.8681406626938876	0.0951383904412405	10	8
383	0.9114121917609757	0.11659089833296465	11	6
386	0.9716514635114418	0.13298277274921289	13	2
388	0.9129640649291857	0.11707181096028296	11	6
390	0.9708918342682566	0.130780315437234	13	2
396	0.9750938720793011	0.15735294045193127	14	0
397	0.9746912091552357	0.1327203469561664	14	0
399	0.9466960839959848	0.12570630882053113	12	4
400	0.8647212714310879	0.09171899917844084	10	8
403	0.8442586557513563	0.07125638349870922	11	7
404	0.9175298306097835	0.11869494844624606	11	6
406	0.9481144395542456	0.12736195421827845	12	4
409	0.9659172977570806	0.13049644058775256	13	2
410	0.9078120209374514	0.09987370508037807	11	6
411	0.9643739589170849	0.13063804574950078	13	2
412	0.9716334285519964	0.1604244209356832	13	2
415	0.911645043286562	0.11479387813492536	11	6
417	0.9097493714608686	0.11536873153878191	11	6
420	0.95074587937943	0.12850234543362793	12	4
421	0.9181965836476457	0.10774073561010966	11	6
422	0.9121288954379051	0.11629911552680838	11	6
426	0.8741106648486757	0.10110839259602866	10	8
427	0.944053318268305	0.12073214628379392	12	4
428	0.8652847903252818	0.09228251807263477	10	8
429	0.866119186114655	0.09311691386200793	10	8
430	0.8665581267186043	0.09355585446595727	10	8
432	0.945815527664211	0.1176052488295295	12	4
433	0.8687587351502938	0.09575646289764672	10	8
435	0.9506887345333475	0.12670803190579716	12	4
437	0.8651585745364607	0.09215630228381366	10	8
439	0.912155501218268	0.11690035260977805	11	6
441	0.9752399926757661	0.1401646896092561	14	0
444	0.9158826824117461	0.11715340835760402	11	6
447	0.9170386483009391	0.11859974048377098	11	6
448	0.9146223613109433	0.11859871696147017	11	6
449	0.9693153807253404	0.1321647226525915	13	2
450	0.8665880879659597	0.09358581571331259	10	8
452	0.9790289113445138	0.13494479211876553	14	0
453	0.9117884752640952	0.11606390207895478	11	6
454	0.9483703206726504	0.12532980071178978	12	4
455	0.9108603569891284	0.10637372441295734	11	6
456	0.9091847596533988	0.1292069045567028	11	6
457	0.9699072129608679	0.13158563678199653	13	2
459	0.9139767574908236	0.11148693712351299	11	6
461	0.9094023195534531	0.11626893801023952	11	6
462	0.912473196973619	0.11301352256462571	11	6
463	0.9083665723483834	0.1147163706899269	11	6
464	0.9788889934345926	0.12968732289469442	14	0
465	0.9128292771186345	0.11693285343342263	11	6
466	0.8652436610225923	0.09224138876994525	10	8
467	0.9108303371317037	0.11626022078212317	11	6
468	0.8684455786821987	0.09544330642955168	10	8
469	0.8682737057469642	0.0952714334943171	10	8
470	0.912354560395806	0.11627333103060089	11	6
473	0.8691287650798192	0.09612649282717212	10	8
474	0.943913408242443	0.1253327670933294	12	4
475	0.9436834314600547	0.14073148309640227	12	4
477	0.9485492875100507	0.13752656569418265	12	4
478	0.9441713957469053	0.1259637970377162	12	4
480	0.8666789491635871	0.09367667691094006	10	8
481	0.9106738603934825	0.1167779272727002	11	6
482	0.9469220179031776	0.10245734825244657	12	4
484	0.8681577018688955	0.09515542961624845	10	8
485	0.911208727392644	0.11622334845207005	11	6
487	0.8671261180956562	0.09412384584300915	10	8
488	0.9158059342080058	0.1179651583239526	11	6
490	0.909098500283526	0.09062181837265504	11	6
491	0.9101186726789373	0.11592741189093747	11	6
492	0.9082591878978264	0.11524548058263628	11	6
494	0.9774389199303332	0.13309482515564297	14	0
495	0.9787732474039996	0.13301656595781453	14	0
496	0.9147106743320376	0.12033569032218117	11	6
497	0.913002667784467	0.11738488280124226	11	6
499	0.9077965409492108	0.12021363184160028	11	6
500	0.9062119876334599	0.09925865247936361	11	6
503	0.9501964367224578	0.12615328173534024	12	4
504	0.871964366246697	0.09896209399404998	10	8
505	0.9763936609110064	0.13281820377092857	14	0
507	0.8671019604773319	0.09409968822468484	10	8
508	0.8680971794780934	0.09509490722544633	10	8
510	0.9761035931915748	0.1333015141718944	14	0
512	0.9111319989418967	0.11684602870935112	11	6
514	0.8662041488560619	0.09320187660341483	10	8
516	0.8658343925614584	0.09283212030881138	10	8
518	0.9686067987326129	0.13225034932059032	13	2
520	0.86638317522452	0.09338090297187296	10	8
521	0.9687358185787593	0.13890982658847406	13	2
523	0.8669336427076114	0.09393137045496436	10	8
529	0.9173320078845625	0.11693009502817653	11	6
530	0.8704780151843963	0.09747574293174921	10	8
531	0.911827652908376	0.11430525134569203	11	6
532	0.9110864238676114	0.11654324511992187	11	6
533	0.9726845083976536	0.14230358783439068	13	2
535	0.8720759726691643	0.0990737004165172	10	8
536	0.9436797686988249	0.1109558922392021	12	4
542	0.9162993298025404	0.11051011946563438	11	6
544	0.8660027228389535	0.09300045058630646	10	8
546	0.8641506126103013	0.09114834035765429	10	8
550	0.9141222799606762	0.11498547471632525	11	6
552	0.9096346311975367	0.11625202876238394	11	6
553	0.8661312916231155	0.09312901937046847	10	8
554	0.9727210725732095	0.13199609241375565	13	2
555	0.9796760279151996	0.13214246648546024	14	0
558	0.9162838226866652	0.11691165169220952	11	6
560	0.9051480178795417	0.11452210471492241	11	6
562	0.8681720166026772	0.09516974435003012	10	8
563	0.9449964400363037	0.1299378950921476	12	4
571	0.9515269211619232	0.12715310602694996	12	4
572	0.9531762290447279	0.1272307891669352	12	4
574	0.9698710924499425	0.13127673665712536	13	2
576	0.9689900347409101	0.1327394319182793	13	2
577	0.9068753481701411	0.11269848471051613	11	6
579	0.8690006405151047	0.09599836826245767	10	8
580	0.9682885396341909	0.13265473142778772	13	2
582	0.9470068811454398	0.12549700213014203	12	4
583	0.9085481276315082	0.11558585107467234	11	6
584	0.9711094153279289	0.11605271811301354	13	2
585	0.8680229612624644	0.0950206890098173	10	8
586	0.911183984176836	0.10609912131910049	11	6
587	0.962974731278221	0.13222443274394524	13	2
589	0.9090046151639813	0.11640035912282187	11	6
591	0.8666283026025394	0.09362603034989236	10	8
594	0.9108447298434303	0.12892872316812243	11	6
595	0.9141195848411569	0.1172371590822624	11	6
596	0.8670852961781877	0.09408302392554069	10	8
598	0.8647985225520193	0.09179625029937222	10	8
603	0.9729121236003688	0.15259910641407326	13	2
604	0.9693637372516695	0.13104866099576573	13	2
605	0.9727518528338913	0.1338682018608489	13	2
606	0.9149604057901611	0.11505581754270622	11	6
608	0.869008841237692	0.0960065689850449	10	8
609	0.9126352723499176	0.11930543583161313	11	6
611	0.8432799933988763	0.07027772114622921	11	7
613	0.9521889839090711	0.13814288491806803	12	4
614	0.8641778797484485	0.09117560749580145	10	8
618	0.8676790986911357	0.09467682643848863	10	8
619	0.91237275460437	0.127510241457933	11	6
620	0.8674028431359879	0.09440057088334086	10	8
621	0.9122630624053859	0.11701163781548285	11	6
623	0.9710653370137574	0.13129796932808468	13	2
626	0.8677345772857441	0.09473230503309704	10	8
627	0.9451597204136972	0.13064053260508668	12	4
628	0.9475331367651325	0.12689016535584308	12	4
629	0.9108779215700163	0.1170866862001424	11	6
632	0.9129495019036095	0.11720280052396892	11	6
638	0.8686464057961951	0.09564413354354806	10	8
641	0.9727154012931386	0.14121475673930617	13	2
644	0.8696920905832269	0.09668981833057988	10	8
645	0.9112772172921656	0.11696947875979857	11	6
647	0.8672483840747596	0.09424611182211251	10	8
649	0.870880148657271	0.09787787640462398	10	8
652	0.8670079352388229	0.09400566298617585	10	8
653	0.9419579075211315	0.12583710911006596	12	4
654	0.9139164017430327	0.11209974789944532	11	6
656	0.9531767089194185	0.1271860560982626	12	4
657	0.9705679167438446	0.13449798754901887	13	2
658	0.9095499171888799	0.11622130886903204	11	6
660	0.9517842383508555	0.12543694637524516	12	4
662	0.9107882375151849	0.09129931045613393	11	6
663	0.907339005576265	0.08363073467299287	11	6
664	0.9119488245179562	0.11626990449805918	11	6
665	0.9726427493117377	0.1318947493766469	13	2
666	0.9427307434772086	0.12408633141016012	12	4
667	0.9415965798023078	0.11051877725264514	12	4
668	0.9124435972755081	0.11756635504382784	11	6
670	0.8670238300965091	0.09402155784386201	10	8
672	0.8658920177426134	0.09288974548996631	10	8
682	0.9718693026009643	0.12482611668229715	13	2
683	0.982234134692814	0.13606085107944954	14	0
685	0.8642086372798432	0.09120636502719615	10	8
686	0.9468368821009466	0.12541999001575022	12	4
688	0.8673286949748065	0.09432642272215941	10	8
689	0.9705144608425917	0.13157230122556673	13	2
690	0.8745526490934883	0.10155037684084123	10	8
691	0.8661382697715675	0.09313599751892043	10	8
694	0.8660609110971417	0.09305863884449461	10	8
695	0.9067103733565204	0.1156827361692565	11	6
696	0.9782100037569263	0.1332533812437796	14	0
697	0.948868208779791	0.12433805053150793	12	4
699	0.9054145450703561	0.10827141417494124	11	6
700	0.9475705122550889	0.12438007570139054	12	4
705	0.8678590514042508	0.09485677915160373	10	8
706	0.8668921191362111	0.09388984688356405	10	8
707	0.9129799365476406	0.11740715559429715	11	6
709	0.941845465704191	0.12283395379109618	12	4
711	0.8681349576634227	0.09513268541077569	10	8
713	0.9825456137569107	0.1344066423762399	14	0
715	0.914714955697457	0.11760140479357617	11	6
718	0.9106110261329634	0.11800016179648176	11	6
719	0.9656173969841956	0.13035700212638424	13	2
722	0.869901668499229	0.09689939624658195	10	8
723	0.8662498805298197	0.0932476082771726	10	8
728	0.967062907636573	0.12972075123552562	13	2
729	0.8708660167406125	0.09786374448796542	10	8
730	0.915984775147275	0.11716781458964576	11	6
731	0.8668780111234007	0.09387573887075362	10	8
736	0.8682780365531668	0.09527576430051976	10	8
738	0.9788538873001279	0.12770316722652775	14	0
739	0.9805407641852822	0.13478409770237754	14	0
741	0.9713322135375636	0.1333057999821743	13	2
742	0.9083087329855601	0.11613589148197256	11	6
743	0.868898491840651	0.09589621958800398	10	8
744	0.9759925828630183	0.1328554383836804	14	0
748	0.9144942909786339	0.11438885633582185	11	6
749	0.9110985974702853	0.11352235079460704	11	6
750	0.9102522475788266	0.11667076951006217	11	6
751	0.9465630907079067	0.10822522175068683	12	4
752	0.9111688064008356	0.1211833718107781	11	6
753	0.9719865677103415	0.19434582883167184	13	2
754	0.8680457422407306	0.09504346998808355	10	8
755	0.948111611769869	0.11886835733403911	12	4
757	0.9122636552177972	0.12393756727822414	11	6
761	0.8650004633758971	0.09199819112325003	10	8
762	0.9133777242380312	0.1103688690732515	11	6
763	0.9783544569015218	0.1468662642181906	14	0
768	0.8642206521963414	0.0912183799436943	10	8
770	0.9135699027229095	0.11713105192568529	11	6
773	0.9773229941394403	0.13949350836691743	14	0
774	0.9146347183497492	0.10752170374941272	11	6
775	0.86743677800567	0.09443450575302292	10	8
776	0.9107460486870399	0.1166041243978363	11	6
777	0.9159592332967211	0.11884894847855265	11	6
779	0.9407267246711937	0.12393231174258967	12	4
780	0.9682531961574471	0.13080803137853647	13	2
782	0.8686716579113347	0.09566938565868766	10	8
783	0.8687800476613281	0.09577777540868104	10	8
784	0.866676320271705	0.09367404801905799	10	8
786	0.8647909978236883	0.09178872557104123	10	8
794	0.9087192057805067	0.1138906926012222	11	6
795	0.8654454128998805	0.09244314064723347	10	8
796	0.9111462029478476	0.11279851971147037	11	6
801	0.8673696196893717	0.09436734743672459	10	8
802	0.944164544327151	0.12370936251001996	12	4
803	0.914986993511691	0.11743942376717198	11	6
804	0.8640328895773836	0.0910306173247365	10	8
807	0.9807816554669814	0.13380479761892994	14	0
809	0.9140938404670225	0.11822326973136676	11	6
811	0.8636590757194612	0.09065680346681415	10	8
812	0.9166591354713337	0.11488773411836128	11	6
813	0.867426993467989	0.09442472121534196	10	8
819	0.9117468505381288	0.11555996397376511	11	6
823	0.8701310517173965	0.0971287794647494	10	8
824	0.9111075544105968	0.11665947069184612	11	6
825	0.8697013188190534	0.09669904656640638	10	8
826	0.9094522224580804	0.09519382404799004	11	6
830	0.9481151905697328	0.12583002121365516	12	4
831	0.947694051784761	0.12780261691993633	12	4
832	0.8697581207718634	0.09675584851921637	10	8
833	0.973504351626273	0.1315010831968475	13	2
835	0.9521196796830024	0.12644474024108465	12	4
836	0.9691931997324559	0.13100209271507257	13	2
837	0.8657725043540581	0.092770232101411	10	8
839	0.8639795648858921	0.09097729263324505	10	8
841	0.9125453030471153	0.11563911419091699	11	6
843	0.9445542487265447	0.12413846786239235	12	4
844	0.9092967831979979	0.11818226957771394	11	6
845	0.9146728290980465	0.11751179028338965	11	6
846	0.8662712225704746	0.09326895031782756	10	8
847	0.8655528952879065	0.0925506230352594	10	8
851	0.8659243165681739	0.09292204431552686	10	8
854	0.9446218785362067	0.12593160328252917	12	4
855	0.9773431088843259	0.1318096787968186	14	0
856	0.8699121439907396	0.09690987173809251	10	8
857	0.9412673249244086	0.11783173518627676	12	4
858	0.9474820829919905	0.1382116576059369	12	4
861	0.9107601767312777	0.11653176442420243	11	6
863	0.9437961028286102	0.12475455926535084	12	4
864	0.9712352112180899	0.1309333098086829	13	2
866	0.914241934546527	0.11705192266623121	11	6
867	0.8645375052499905	0.09153523299734345	10	8
869	0.8656953483754734	0.09269307612282629	10	8
870	0.9108458820372145	0.12327644732316101	11	6
871	0.910416913867859	0.1164968739623713	11	6
873	0.9123053058993907	0.11713456349165652	11	6
875	0.8685164555329453	0.09551418328029826	10	8
876	0.9091738840336161	0.11593533420351732	11	6
878	0.8625023854050635	0.08950011315241646	10	8
879	0.9449539756381373	0.12495373761064132	12	4
880	0.9092011151689983	0.11403157431674871	11	6
883	0.8663868513754341	0.09338457912278708	10	8
884	0.9715471846147409	0.13268637817193007	13	2
890	0.9447333468900052	0.1232194044757362	12	4
891	0.8667876301178352	0.09378535786518816	10	8
892	0.9050464971081338	0.11530709253546678	11	6
898	0.9511683445872405	0.12676618103394344	12	4
900	0.9111401868643466	0.11640255845522107	11	6
901	0.9460930857857678	0.12527005776690947	12	4
902	0.9450509022979265	0.12577705352644797	12	4
905	0.9146194160872294	0.11668804955467948	11	6
906	0.911688510659881	0.1110622338161451	11	6
907	0.9102079597774958	0.11135212135625494	11	6
908	0.9470787781518073	0.1270843718503073	12	4
910	0.9687868158350033	0.13081813417714971	13	2
911	0.9138933830792397	0.1175463536446083	11	6
913	0.9145927617159699	0.11671907643505974	11	6
914	0.9716888342600106	0.12937097429244515	13	2
916	0.9810269234867174	0.13510263817173274	14	0
918	0.9105509007856997	0.11458351310740666	11	6
919	0.9448908886826013	0.12657719185982974	12	4
921	0.8677732325426134	0.09477096028996634	10	8
923	0.9502692420417065	0.12588798843957616	12	4
924	0.9068309101129985	0.11526727187779451	11	6
925	0.8649631768655563	0.09196090461290929	10	8
926	0.9107422235072318	0.07876478434048273	11	6
929	0.8738315758610525	0.10082930360840547	10	8
930	0.8698857561178803	0.09688348386523327	10	8
931	0.9661498322065566	0.1399521692191914	13	2
932	0.866012010138806	0.09300973788615896	10	8
934	0.865948789827178	0.09294651757453098	10	8
936	0.8662944878056803	0.09329221555303324	10	8
938	0.972978250320864	0.13197099324582473	13	2
939	0.8638938052790484	0.0908915330264013	10	8
940	0.8687064713932993	0.0957041991406522	10	8
941	0.9061589206720864	0.11163874625125281	11	6
943	0.8672495053668605	0.09424723311421346	10	8
944	0.9726569962423343	0.13194415471321064	13	2
947	0.8693415430167591	0.09633927076411208	10	8
949	0.9061028444438842	0.11611237924227302	11	6
950	0.8682124052090071	0.09521013295636005	10	8
955	0.9431290061440386	0.12447539929690965	12	4
961	0.8665759438215146	0.09357367156886753	10	8
962	0.9521279183089828	0.12779728651844624	12	4
963	0.8676916470596564	0.09468937480700934	10	8
967	0.8688692013586882	0.09586692910604111	10	8
969	0.9506185883830234	0.12884393750041168	12	4
972	0.8676287907199234	0.09462651846727632	10	8
974	0.9057013962120714	0.11540304663498868	11	6
979	0.9062668091708269	0.11460419717689108	11	6
980	0.8667657152292088	0.0937634429765617	10	8
981	0.8683058867011443	0.09530361444849722	10	8
983	0.9486696825700897	0.13708956469563593	12	4
985	0.9682552171518751	0.13041015489750052	13	2
988	0.8650580101642821	0.09205573791163502	10	8
990	0.8661881059876344	0.09318583373498734	10	8
991	0.8688869619590456	0.09588468970639852	10	8
992	0.8686749891203228	0.09567271686767576	10	8
994	0.9074759648656525	0.11378425209683174	11	6
995	0.9433011492573283	0.10595589601758226	12	4
996	0.9447165825738482	0.12691356775562967	12	4
999	0.9089844275148137	0.11202681422353411	11	6
1000	0.908502891587517	0.1140268798558508	11	6
1004	0.9113479930630243	0.07837838251386497	11	6
1008	0.9471628509506576	0.11285981705656067	12	4
1010	0.8714826959755643	0.09848042372291721	10	8
1011	0.8678212383479341	0.09481896609528706	10	8
1013	0.9130188232300198	0.11656967142394004	11	6
1014	0.867051123998565	0.09404885174591793	10	8
1015	0.9695295962245876	0.1307031740683965	13	2
1017	0.9137516593456596	0.11479312125119012	11	6
1024	0.9099345326970197	0.11659518953720138	11	6
