# Supplementary material for: Formation of organic color centers in air-suspended carbon nanotubes using vapor-phase reaction
Source: Nat Commun. 2022 May 20;13:2814. doi: 10.1038/s41467-022-30508-z (PMC9123200; doi:10.1038/s41467-022-30508-z)
Supplement: Supplementary file 3 — Source Data [file 41467_2022_30508_MOESM3_ESM.zip › Source Data/Figure 5/5b/dE11minus1.59eV.csv]

	ene0_780	dE11minus_780	n_780	m_780
0	1.061489030319231	0.09151237349205144	11	3
1	1.058873447649237	0.09148791044724403	11	3
2	0.9612189751831915	0.06923522786536351	9	7
3	1.0176056294528033	0.07813365601495181	10	5
4	0.9625148114963422	0.07310215571343825	9	7
5	1.0585375737990381	0.0857343834541523	11	3
6	1.0204305029175065	0.0578619224202086	10	5
7	1.015034945328202	0.07766348724226024	10	5
8	1.0169282511777278	0.07944818327710779	10	5
9	1.0109853818099128	0.07704982606465427	10	5
10	1.0571905143930505	0.08508508563396522	11	3
11	1.077649917178815	0.09061846939883123	12	1
13	0.9654412379012932	0.06955133048766604	9	7
14	0.9640639787158074	0.06883977382612472	9	7
15	0.962306775511657	0.06978645170833975	9	7
16	0.9614773360124409	0.06763701016616774	9	7
17	1.0117003219299117	0.08907975593695083	10	5
19	0.9650986290983634	0.06691829822076545	9	7
22	0.9588506003618267	0.06471825287749133	9	7
23	1.0202055113504813	0.08097305855290138	10	5
24	0.9635615367775751	0.0697162248661759	9	7
25	1.013099885697188	0.08611023976739707	10	5
27	1.0779845863035644	0.09273626590626849	12	1
28	0.962333682180286	0.06957103889622662	9	7
29	0.9701092103423348	0.07048571628518174	9	7
30	0.963914409941917	0.0600089056053521	9	7
31	0.9666713094833944	0.07058402391498442	9	7
32	1.0574339640931942	0.08477498322166543	11	3
33	1.0509564131827078	0.08211585437996527	11	3
34	1.0546936192587055	0.08267587965829248	11	3
35	0.964752690072776	0.06964138166248302	9	7
36	0.9635322896762291	0.06857767465708875	9	7
37	0.9635222587556109	0.06932158316170889	9	7
38	0.9631072067966489	0.06796084516922352	9	7
42	1.055554719568487	0.08935142579946675	11	3
45	1.0550400654021557	0.08691970667587423	11	3
48	0.9654316398671374	0.06949716253967131	9	7
49	1.0547854972196127	0.08408523254146472	11	3
50	1.0179177288537693	0.08337893362875304	10	5
51	1.0188894036260345	0.07732443950434686	10	5
52	0.9663986480034342	0.06821379718237253	9	7
54	1.0497177752812057	0.09322546004321153	11	3
55	0.9666052017779841	0.0702148292851481	9	7
57	1.0630603210279301	0.08565564315532626	11	3
58	1.0574094478552363	0.08455995577695197	11	3
59	1.0135167763462736	0.0818883356781197	10	5
60	1.0092657839492127	0.08410062513369487	10	5
62	0.9655749269030177	0.06934721673807098	9	7
63	1.081889114679311	0.10876642390397662	12	1
64	0.9647851819219839	0.06923003788581261	9	7
66	1.0813043923784649	0.10586396636944984	12	1
67	1.0706601600622103	0.12929655609275326	12	1
69	1.0170328177233652	0.07739306584709349	10	5
70	1.0228060066097098	0.08042642962352864	10	5
71	1.0135164712961822	0.07870382391963837	10	5
73	0.9623427758207161	0.07152262291829059	9	7
74	0.965836294403717	0.06361656389018178	9	7
76	1.0249597432755326	0.08628960728923785	10	5
77	0.9618662200048448	0.06663768710666562	9	7
78	1.0186935840231628	0.07927169369540876	10	5
79	0.9603694294210777	0.06536191107607459	9	7
82	0.9623420600860358	0.07042722035124638	9	7
83	0.9636953396824005	0.06944384076503352	9	7
84	1.0501046542028978	0.08700328081633024	11	3
86	1.0818684093034086	0.11284677717242098	12	1
87	1.0160743236611443	0.07522381299340675	10	5
88	1.0188241183320004	0.08463149275219006	10	5
90	0.9626668989619687	0.0725166579166564	9	7
91	0.9633332896094067	0.06906629254223817	9	7
92	0.9632085155252587	0.059291236919213786	9	7
93	0.96266829393437	0.07646008353133782	9	7
94	0.9636568835724423	0.06972728923212623	9	7
95	1.0126410385491968	0.07911656055215588	10	5
97	0.9630528875704624	0.058909634749227724	9	7
98	0.9570961596264242	0.060218270480967506	9	7
99	1.0199024584005152	0.07832148185378995	10	5
101	0.9606628089162718	0.0713250507382448	9	7
102	0.9576586052974957	0.11762297685865597	9	7
103	0.962677582690327	0.0720846501880239	9	7
104	0.964815911866406	0.05714251022393302	9	7
105	0.9669002395575167	0.0686205107043859	9	7
107	1.013950214519347	0.08149253272700518	10	5
108	0.9658361647488439	0.07878580116906764	9	7
109	0.9595230056809814	0.07524700114485539	9	7
111	1.019664716165965	0.08556316731645752	10	5
112	1.0140849395939808	0.0773267181592665	10	5
113	0.9640194687437027	0.0660465015179369	9	7
115	1.0156904472544257	0.08842555047759815	10	5
116	1.0212022196742316	0.08123522030442709	10	5
117	1.0181679630965903	0.08754265414587714	10	5
118	0.9617882442579215	0.06739867763241314	9	7
119	0.9626868237723185	0.06873830798780722	9	7
120	1.0226221714695822	0.083521208928929	10	5
122	1.0104380241046145	0.08221650699623195	10	5
123	1.0565171689590536	0.09107988910810783	11	3
124	0.9616990673306267	0.0689048798727876	9	7
126	1.018688451379811	0.08214374382635314	10	5
128	0.9639289133895315	0.08656327745107095	9	7
129	0.9596372020052614	0.06814606101647602	9	7
130	0.9646956162491281	0.06510023617588123	9	7
132	0.9639475151348934	0.06944329644919056	9	7
133	1.0182915785961393	0.07969257067688529	10	5
134	1.015923177773101	0.07962660007074363	10	5
135	1.0189969739683664	0.08425840758613712	10	5
136	1.0152007202713842	0.08002519130904218	10	5
137	1.0213550530543936	0.08786284290544333	10	5
138	1.0568180774399318	0.08700749764949167	11	3
140	0.9667673109479127	0.06834976686353733	9	7
143	1.051138593110632	0.08264684651209842	11	3
144	0.9648070418345788	0.06977498894828227	9	7
147	1.0537133978514086	0.08835672771321146	11	3
148	1.017515734073869	0.08131992253952902	10	5
149	0.9662985238024348	0.0765796813654912	9	7
150	0.9663250667889077	0.06952650868239496	9	7
151	1.0110391932967118	0.0770358146661897	10	5
152	1.0486481922258946	0.0822141691764181	11	3
153	1.0109092364651384	0.08664280471254981	10	5
154	1.0149207236756006	0.07708916266742372	10	5
155	0.9614030362350704	0.07048257812201841	9	7
157	1.0204305127651416	0.09191467857955415	10	5
159	1.0641109140125042	0.16073470654374022	11	3
161	0.9607098889418424	0.06850210234381449	9	7
162	0.9643362479870555	0.06972264760210822	9	7
163	1.0572685640123642	0.08635919904447675	11	3
164	0.9637468749978557	0.0824673962385174	9	7
165	0.9576459126916277	0.06659823101388684	9	7
166	0.9589148794430945	0.06611346252658745	9	7
169	1.0160554991447237	0.082702820540825	10	5
171	1.0168878622903221	0.07888726621131537	10	5
172	0.9632344768551483	0.0583875427727687	9	7
173	1.0564447308308085	0.08478185622858336	11	3
174	0.961874724496176	0.06694035162571765	9	7
175	0.9618674232930623	0.06982404912091733	9	7
176	0.9614449074307319	0.059731935481190934	9	7
177	0.964270188741641	0.06959343654919126	9	7
179	1.0163135299138948	0.07698785428523536	10	5
181	0.964539151355896	0.06455390780322001	9	7
182	1.0623353487936955	0.09357939800975945	11	3
184	0.9684563455833937	0.06821167686911789	9	7
185	1.014275271844599	0.08241572682565645	10	5
186	0.9621712240196396	0.06994939939814382	9	7
187	0.9631436702220677	0.0706623985256154	9	7
188	0.9627551322795627	0.07306507603458101	9	7
189	0.8591536907149392	0.05138243988555191	12	5
191	1.0210690163751057	0.08346331502427984	10	5
192	0.9616003011049273	0.06897647683625263	9	7
193	0.9654246944919153	0.06454166907868497	9	7
194	0.9678765741228653	0.06984423466907097	9	7
196	1.013468151753285	0.07356576280455107	10	5
197	0.970906046970358	0.0986955689570953	9	7
198	1.0165043405889091	0.08067259431036156	10	5
199	1.0481386017926868	0.08747684198721917	11	3
200	0.9622481291385536	0.08083058307086666	9	7
201	0.9639106198110363	0.0691731260525339	9	7
202	1.0600529688870495	0.09032646351684293	11	3
204	0.9598133200172497	0.06577319776126112	9	7
205	0.9661318062628879	0.06925766483607598	9	7
207	0.9615438997679698	0.06690214859098687	9	7
208	0.96354858866802	0.07307088857601707	9	7
211	1.0104330867087634	0.08880500912409173	10	5
212	0.9675122321822495	0.07087947748664669	9	7
213	0.9667283373246328	0.06599005867408192	9	7
214	0.9635795904533513	0.06947266992565126	9	7
215	0.9628004448552161	0.0693705410358274	9	7
216	0.9654105937700581	0.06857360870280083	9	7
217	0.9685516146407481	0.06869038914688064	9	7
218	1.0569196246054429	0.08014633970768015	11	3
219	1.0177534447746335	0.08142129655208585	10	5
220	1.0832829987829102	0.11312876284523565	12	1
221	0.9633613335077998	0.06897148352237337	9	7
222	1.0615518543699274	0.08974318902089962	11	3
223	1.018492696518359	0.07730580448356827	10	5
224	0.9636008353981093	0.06953420570882496	9	7
225	0.9579215547877961	0.08082173698456185	9	7
226	1.0131039001300006	0.07892752673717962	10	5
228	0.9643979820292102	0.0538587712953178	9	7
229	1.012966206123753	0.07907990966486111	10	5
230	1.0216741633627977	0.08485289188574685	10	5
233	0.9612937812310625	0.06905093777187787	9	7
234	1.011548949986479	0.081446346288782	10	5
236	0.9650973127609587	0.0701907921172843	9	7
237	0.9681663238112941	0.07028434885590695	9	7
239	0.9590768523619321	0.06146159880617241	9	7
240	1.0593600464751805	0.08504712780946477	11	3
241	1.05146830875921	0.08465222866558808	11	3
243	0.9651274208541754	0.07200733830164174	9	7
244	0.9625236197160459	0.06766784242966895	9	7
245	1.017997376548566	0.07736904710708059	10	5
246	1.0594029922227666	0.08338669383258512	11	3
247	0.9590781570044058	0.06556590267557383	9	7
248	1.0598964857727524	0.09423483504564611	11	3
250	0.9594668880546593	0.0682569012673605	9	7
251	0.9578313399628646	0.07522357998106077	9	7
253	0.9042689516265362	0.06155685385322218	9	8
255	0.9621288986285111	0.07160427659213686	9	7
256	1.0628891773184843	0.1059399607218422	11	3
257	1.0124150517493937	0.07642055759935928	10	5
258	1.011987556569262	0.08704040848968153	10	5
260	1.0119066607170917	0.07678929634108533	10	5
261	1.0521349198474834	0.08237963026799089	11	3
262	1.0162248573189616	0.08628294973665174	10	5
263	0.9666834077682417	0.06997731127760243	9	7
264	1.0626830546549852	0.09027505436971539	11	3
265	0.9630530099882855	0.0804319211397092	9	7
266	1.0177165335881015	0.07811179852993888	10	5
267	1.0215482753285035	0.0799118103073082	10	5
268	1.0508624972553144	0.09398800176212452	11	3
269	1.0532892547739137	0.08246446153148079	11	3
270	1.080913454739154	0.09100426987924937	12	1
271	0.9625938336681973	0.07298487702892331	9	7
272	1.0189734918565734	0.07737603608327293	10	5
273	0.9649974721952467	0.07052086687292747	9	7
275	1.0183195599140593	0.08611174155452861	10	5
277	0.9675998475767712	0.07041546650680608	9	7
278	0.9635407160969088	0.06963790322539942	9	7
279	1.0626314179781509	0.09315181643510861	11	3
280	1.0596444953698152	0.09028425297547804	11	3
281	1.0184922006150707	0.07730853634271662	10	5
283	1.0613224779702874	0.08378892942205429	11	3
286	1.0561061546031703	0.08697136232594571	11	3
287	1.0554010811259444	0.09282921016007484	11	3
289	0.9639708134514353	0.0695332055238328	9	7
290	0.9648347589327346	0.09495967957772267	9	7
291	1.0206228057582638	0.0871923745684211	10	5
295	1.0195858562512037	0.08346040908894792	10	5
296	0.960908650935721	0.06640244870766587	9	7
297	1.056957628158175	0.08353848464392899	11	3
298	1.0130444037176227	0.07812156888346922	10	5
299	0.9647999991548032	0.07124895104349271	9	7
300	0.9606950530224458	0.07140559276615477	9	7
301	0.9603513685533457	0.06962696965586956	9	7
303	1.0549428781924168	0.08478605558614272	11	3
304	1.0183709879755132	0.08551698090896065	10	5
307	0.9615886670636286	0.07033968773554511	9	7
308	1.0188303802714935	0.07679743157485908	10	5
309	1.017975575419884	0.08423791626979515	10	5
310	1.0514221756807747	0.08218377039060898	11	3
312	1.0163075801294308	0.0867373980056616	10	5
313	0.9625916701107619	0.06977575049952411	9	7
314	1.0184875662556516	0.07734169918925426	10	5
317	0.963447665180735	0.06942242718904268	9	7
318	1.0186809072072742	0.04681274727879259	10	5
319	1.0597201814925694	0.09408361844213065	11	3
320	1.0196861224015323	0.08022749629122661	10	5
321	1.058849472325045	0.0880629801976035	11	3
322	0.9595060010290362	0.06908194583550253	9	7
323	0.9638982495483609	0.06216991465401889	9	7
324	1.0527625838379921	0.08455237817976002	11	3
325	0.9639731129985322	0.0684739665359172	9	7
326	1.0512630615545144	0.08327235977892145	11	3
327	0.9626159104961178	0.06851770589699746	9	7
328	1.017869357958666	0.0782501439229828	10	5
329	0.964108559887665	0.07008745336513322	9	7
330	0.9622240233992404	0.07055522231070521	9	7
332	0.9639282592527836	0.06824616405496808	9	7
333	0.9575438532141265	0.07179287952415492	9	7
336	0.9672077986177323	0.07046537998538516	9	7
337	1.0566499033297239	0.08804644254958993	11	3
338	0.9605379043523214	0.06889457032994917	9	7
340	1.0124055681273063	0.076168502373274	10	5
344	0.9625996737262699	0.017414216981948116	9	7
345	1.0128319922735205	0.07633030014251241	10	5
346	0.9674977123735632	0.06921320726697355	9	7
348	0.9647196655635218	0.09253560939276917	9	7
349	0.9581535190838142	0.06873123407066228	9	7
350	0.9653325063546131	0.06814412432902794	9	7
351	0.9619697626187799	0.06273737576093119	9	7
353	0.9681667331599677	0.06702282227965006	9	7
354	0.9576660216146488	0.06824092718535546	9	7
355	0.9629776793000139	0.06983415060097187	9	7
356	0.9608903365680131	0.02124298621886167	9	7
357	0.957383856506437	0.06865756566283499	9	7
358	1.0192694288029693	0.08601348993897495	10	5
360	0.9650780375574112	0.06975698222317794	9	7
361	1.0200841062345167	0.08286146758779978	10	5
363	0.9643696269518389	0.06791171511409744	9	7
364	0.9641347520075779	0.06892721344333275	9	7
367	0.963883663358431	0.046302811436507274	9	7
368	0.9618711286575307	0.06688469941501207	9	7
369	1.0219342274273822	0.08030216848671701	10	5
370	0.9614599020783199	0.08118749226935718	9	7
371	1.014042828106539	0.086257674000076	10	5
375	1.062743179264914	0.09201964717334765	11	3
377	0.9569178012325308	0.06648885651725933	9	7
378	0.9609586782173682	0.06719544144672263	9	7
381	0.95697085232659	0.0753217089826076	9	7
383	0.9622777960127932	0.07379463381058315	9	7
385	0.963123771273378	0.06822634920143311	9	7
386	0.9640935761267067	0.06117366177973116	9	7
390	1.0181188842303968	0.048651964832450156	10	5
391	0.9608561608799129	0.0691000794007619	9	7
392	0.9605331190845454	0.06773390943588853	9	7
395	0.959174835071162	0.06628989426318066	9	7
397	1.0566183695068678	0.07421141944316467	11	3
398	0.9607426670397657	0.07047181427841509	9	7
401	1.0792700812943303	0.09234925642526037	12	1
403	0.9616450687067856	0.06533902176188833	9	7
407	1.0779178860110379	0.12006433836723662	12	1
408	1.053111368478804	0.08459176015272174	11	3
410	0.9663243675410779	0.07102991903390976	9	7
411	0.9678369169778794	0.07138554570950917	9	7
412	0.9626457953978885	0.06142569994348579	9	7
414	1.012262280522229	0.08345248432070884	10	5
415	0.9630682442250154	0.07017813064195766	9	7
416	0.9646582084235623	0.07199015877213977	9	7
417	0.9666304989736223	0.06480429967247692	9	7
418	1.0517825474544213	0.0825182165591829	11	3
419	0.963720818695571	0.06977140606602494	9	7
423	1.0228304925152178	0.07791575869669654	10	5
424	0.9624363642926683	0.06905429476042302	9	7
429	0.9632174799932788	0.06822114426644665	9	7
430	1.0160638791355832	0.07910265779354642	10	5
431	1.0207316480400417	0.08115710875409876	10	5
432	0.9690733901973022	0.06318329507132514	9	7
433	0.9613025541044193	0.07061122803677855	9	7
435	1.0589496212700684	0.09132037534235649	11	3
436	1.019106574255504	0.06959940331469272	10	5
438	0.9001332339922543	0.06095788776753286	9	8
439	0.9629815257815325	0.06814767138418887	9	7
441	0.9634641268507019	0.06881977194912403	9	7
442	0.9641978289344635	0.06834460301739476	9	7
443	0.9652257760393403	0.05987798776969033	9	7
446	1.017689054865712	0.08372927410804631	10	5
447	0.9673328318844021	0.07008889186450462	9	7
448	0.9628008479509402	0.06923852081684223	9	7
449	0.9657024050593569	0.06990749041641464	9	7
450	1.0139685581566484	0.09492166445919581	10	5
452	0.962535911975271	0.06961466659331339	9	7
454	0.9646000252722368	0.06925971841033496	9	7
456	0.9615570250834382	0.0691703172930005	9	7
457	0.9664209491234058	0.06958117484268778	9	7
458	0.9628866338811137	0.08594318701789494	9	7
459	1.0160502365988189	0.07771886324282506	10	5
460	1.0509573484022194	0.0824252910657548	11	3
463	0.9659089423055449	0.07256531788687437	9	7
464	0.8523952505069745	0.05150314440951598	12	5
466	0.9594955015052175	0.07130488353762676	9	7
467	0.9632894543876326	0.07593180435954106	9	7
468	0.964202614894975	0.06994055437800739	9	7
471	0.9670409400218969	0.07083744575641293	9	7
479	1.013142155534372	0.08024344294371022	10	5
481	1.0600776388436866	0.08179399677782007	11	3
482	0.9619942851445127	0.06779479936529464	9	7
483	0.9618542187230761	0.06984648379158465	9	7
484	0.9620937118268437	0.06748564641747523	9	7
485	0.9653423758159979	0.07832442686829322	9	7
486	0.963860334165827	0.06864997322795408	9	7
487	0.9655312173252479	0.06974167612752125	9	7
488	1.072824056436067	0.11085407193500396	12	1
490	1.0192955819070837	0.09527796279705592	10	5
491	1.0141624466882455	0.09449868076239032	10	5
495	0.9641141916951289	0.06880818699230107	9	7
496	0.9651058146780428	0.06275792584355233	9	7
497	1.0130631737005757	0.07642216893748333	10	5
499	0.9631140936921765	0.07132381110650676	9	7
500	0.9569914165587607	0.06856578272797109	9	7
502	0.9655270519024431	0.06975402033749611	9	7
503	0.9658161399751244	0.06950072583028921	9	7
504	0.9610079317588484	0.06726375793149597	9	7
507	1.0181328687486835	0.07994762857854187	10	5
508	0.9639430688126527	0.0694775683146821	9	7
509	0.9625658983413198	0.05770349221023452	9	7
510	0.9630718591629305	0.06919997331725558	9	7
511	0.9607932021112308	0.06904153273484859	9	7
512	0.9651231871594405	0.06856728888247965	9	7
517	0.9613828760609805	0.06732505031832703	9	7
518	0.9683458076908745	0.06898070795217826	9	7
523	0.9619387453699623	0.0689459123381212	9	7
524	0.9627707191653945	0.0721639706920808	9	7
526	1.0509060545824949	0.09640068447420713	11	3
527	1.0247919655277287	0.08282865593573019	10	5
528	0.9696960347106623	0.07085685039505851	9	7
529	1.0145302645271963	0.07902540045420581	10	5
532	0.961124504976388	0.05977201827695833	9	7
533	0.9678556647835278	0.06979239189087894	9	7
535	1.0118751539746003	0.0785321105716027	10	5
537	1.0508924282617975	0.09175052163933572	11	3
540	0.960274792565397	0.06852665896023158	9	7
544	0.9649591076276486	0.07158259273062395	9	7
553	0.9635228156943776	0.06932878873827619	9	7
554	0.9612569667877422	0.07086322158833436	9	7
557	0.9619970040200918	0.06669996808584067	9	7
559	0.9674533799614142	0.0670861766485501	9	7
560	0.9654244941357721	0.07147929463934632	9	7
561	0.9600009922106806	0.056706925550038534	9	7
563	1.0129182838164952	0.07490124927045871	10	5
566	0.9028020081773389	0.061712417515183526	9	8
571	0.962428674255009	0.07060209563183117	9	7
575	0.9614910333445722	0.04840306822809681	9	7
576	0.9692145030423602	0.05039998183821914	9	7
577	0.9630247962435362	0.0696958673995467	9	7
580	0.9638580152614648	0.06952194140588985	9	7
581	0.9624020000735256	0.06928603099055453	9	7
582	1.0183612463928984	0.08171073319832534	10	5
583	0.9565396210633614	0.06753593973482941	9	7
584	0.9606028796000615	0.06849813866136467	9	7
588	1.0172753594170165	0.07786609010862566	10	5
592	0.9673430705836922	0.07003444566197148	9	7
593	0.9638565583981218	0.06899071327359674	9	7
594	0.907627935441596	0.06448235696031812	9	8
595	0.9639864391955276	0.06745929379796334	9	7
596	0.9608468299694002	0.07260777612654534	9	7
598	0.9635803481074303	0.069478916989833	9	7
601	0.9630398997920955	0.06676535654944293	9	7
602	0.9605958614699049	0.06941935316946446	9	7
603	0.9679217072310907	0.07017803941974854	9	7
605	0.9604109585267062	0.06905732615081894	9	7
606	0.9631335646231682	0.03594001400796221	9	7
607	0.9692861606787035	0.07052418997971588	9	7
608	0.9643117014297375	0.0737752153355059	9	7
610	1.0110881313016116	0.08154017408931569	10	5
612	0.9706957029622847	0.05988730979498191	9	7
613	0.9615881976481234	0.0663501758151549	9	7
614	0.9603937856357957	0.06908941726930784	9	7
616	0.9638674718103462	0.03810574092919283	9	7
617	0.9661053138423082	0.0700129416091263	9	7
619	0.965065201525868	0.07122606974562629	9	7
621	0.9631490839920752	0.0694186931597901	9	7
623	0.9640072071462761	0.06460578887187185	9	7
625	1.057950988052165	0.09010946933585484	11	3
628	1.0830329699534396	0.09192421328289369	12	1
630	0.9625594892637571	0.06878203730872756	9	7
634	1.0231007182697736	0.08413530468308761	10	5
635	0.961986964688206	0.06921012472756116	9	7
636	1.0171841052473833	0.07711480261817905	10	5
638	0.964531117936737	0.06500008557231518	9	7
639	1.0192378755802132	0.08238187152154941	10	5
640	0.9574290916791629	0.07214943077166247	9	7
641	0.9642922425677765	0.06617400339077883	9	7
644	0.9645057659414922	0.06910929060648519	9	7
648	0.9600498690048471	0.06662140933912908	9	7
649	1.0484803189812886	0.08207281290490609	11	3
650	0.9679137553278733	0.06609752476301212	9	7
651	0.9698352093597884	0.06984907200858514	9	7
652	0.9572169434687149	0.07543611408123452	9	7
653	0.9644337803443577	0.06930077102115051	9	7
658	1.0119825421979078	0.048939379409029815	10	5
660	1.0114521275279058	0.09597769173886406	10	5
661	0.9613002421608159	0.06812163456770393	9	7
662	1.0628185502145262	0.08111852844800715	11	3
663	1.0557440960044773	0.07418624769157	11	3
665	0.9002057844423972	0.060904964597086275	9	8
669	0.9631131253620412	0.0714651558521241	9	7
670	0.9627152083539637	0.06960771804785104	9	7
671	0.9595158680300714	0.054755375026322106	9	7
672	1.017969368514189	0.07828579586496898	10	5
673	0.9024310649760429	0.06650699609902644	9	8
675	1.060240822366038	0.08649008180065154	11	3
677	0.9017714148691157	0.058880024553920385	9	8
678	0.9666582400863377	0.06552641479995369	9	7
683	0.9658079449930083	0.08254456698158308	9	7
686	0.9613226710598245	0.06366625298145656	9	7
688	0.8538242755504764	0.05500398326904132	12	5
690	0.9589868543951297	0.06419956287531492	9	7
694	1.017008620004304	0.07963040963254697	10	5
695	0.9620122916426922	0.06257547921332118	9	7
697	0.9624714944867876	0.06939086154695373	9	7
698	0.9619400298494066	0.07211704140401232	9	7
701	0.8537464727001229	0.05582293827215368	12	5
705	1.0125891526226707	0.08192817743959946	10	5
706	0.9580357655950326	0.07065062323424032	9	7
707	0.9616329001073717	0.06920844491704925	9	7
709	0.9045325513464366	0.06405780418519536	9	8
712	0.9607073040184061	0.07078899369256109	9	7
713	1.061481859021599	0.085107293615034	11	3
714	1.0134194831991934	0.07687066209352522	10	5
716	1.0167419977234395	0.07953067757118404	10	5
717	1.0125745819520644	0.07928234061972073	10	5
718	0.9600333927111603	0.06874430843050872	9	7
719	0.9635610318257686	0.06729331971422348	9	7
720	1.0109284741113866	0.08308786837168836	10	5
721	1.0116019294353307	0.0783990344935408	10	5
722	0.9634838693470394	0.06969809461375165	9	7
723	1.013238917651192	0.07700735487622978	10	5
725	0.9652003386812894	0.06924546836161405	9	7
726	0.9636533771142998	0.07559786651568678	9	7
728	0.9655940144765849	0.08473067637993803	9	7
731	0.9609017684203266	0.07677785311816865	9	7
732	0.9638389679795628	0.06831179941794141	9	7
734	0.967468451167169	0.06868372375413156	9	7
735	0.9617337494974648	0.06828330393569038	9	7
740	0.9633224918277985	0.0646215196424954	9	7
741	1.0162716470420203	0.07701150015890301	10	5
743	1.0153259403590889	0.07848991413127038	10	5
744	0.9576553560651785	0.06865221763418317	9	7
746	0.9637545619565903	0.06925123047959114	9	7
750	0.9625343451763204	0.07691325946933902	9	7
751	0.9565633968748276	0.06642399873588467	9	7
752	0.9690122410638305	0.07184562828456942	9	7
753	1.0182334323216506	0.07871384608507781	10	5
754	1.0730653222885975	0.12256473961510428	12	1
755	1.057362567537896	0.0821988498930768	11	3
759	0.9003946397894753	0.058028458828705554	9	8
762	0.9662350022282962	0.07033343842774609	9	7
763	0.9577198475773779	0.06799704006790397	9	7
764	0.9675140781565474	0.06458443677749526	9	7
765	0.9638358199362871	0.06717517995723554	9	7
768	0.9618058058831132	0.06658303689901479	9	7
769	1.0205474611271745	0.07828884823327598	10	5
771	0.95882649505888	0.056288239075750424	9	7
772	0.9617593718365237	0.06836247639281734	9	7
774	1.0163315351078281	0.07704804844009217	10	5
775	1.0126725928493525	0.06684018242437706	10	5
778	0.9673731464570203	0.07129500993083249	9	7
780	0.9649880693752352	0.06574537917693046	9	7
781	0.9626774814848547	0.08988273291706994	9	7
782	0.9647969128143378	0.07379282593661873	9	7
784	0.9599838766890847	0.067994715606427	9	7
785	0.9622798957734443	0.0610916969800932	9	7
786	0.9603580642102807	0.06868692548818489	9	7
789	0.9656227646482711	0.06950948228121123	9	7
790	0.8548530719933362	0.055092177509878826	12	5
791	0.9616170606285466	0.0683343370358146	9	7
792	0.9032041929062732	0.06198237418054231	9	8
793	0.9682920868188486	0.07030814720551637	9	7
795	0.9608400717379809	0.06875603332791003	9	7
797	0.961423299078692	0.0686950022313001	9	7
799	0.9603465613926825	0.05416936041320686	9	7
800	1.0186288992060428	0.08200916862568264	10	5
807	0.9641288700227832	0.06814772079381537	9	7
810	1.013433814205894	0.05972266851714392	10	5
815	0.9026031622063118	0.06809497156370792	9	8
817	0.9650637734670182	0.07003938760508899	9	7
819	1.0571709301636711	0.0809102013859444	11	3
822	0.9687052252540802	0.07124064580842282	9	7
824	1.0221645569418116	0.05796506783227773	10	5
829	1.0576645119755963	0.08714605182799151	11	3
832	1.0591232356473976	0.0803184518804353	11	3
833	1.013673766087883	0.0770014222945441	10	5
835	0.9627576962956229	0.06891376909209745	9	7
837	0.9615991029606105	0.0691748974277695	9	7
838	0.9628080570051709	0.06939432841995219	9	7
840	0.9633816521067213	0.06958439177370324	9	7
845	0.9678133061172686	0.07093183488474009	9	7
846	0.9075509303836891	0.05992606193019068	9	8
848	0.9658899726250735	0.06986947178033387	9	7
851	0.902636305888343	0.0583846120162822	9	8
852	0.9578001660065373	0.06846757980320028	9	7
853	0.962531902007225	0.06297282040857721	9	7
855	1.0597084928455853	0.09576924910199314	11	3
861	0.9676871474052932	0.06871309669109904	9	7
863	0.9652297511868332	0.07002604538409685	9	7
864	1.0142672309520124	0.07633610841521898	10	5
865	0.9668160893451428	0.0697140117521553	9	7
866	0.8979970653545043	0.07882772848685216	9	8
869	0.8551898879668066	0.05507809488767057	12	5
870	0.9665031380198844	0.07589920824435437	9	7
871	0.9616581747550895	0.06949047239409256	9	7
872	0.9708326892277338	0.07233287447809422	9	7
873	0.961307930116395	0.06908675018485033	9	7
874	1.0575041925784858	0.08946635115526669	11	3
880	0.9032117500286487	0.06103988590923415	9	8
883	0.961239324306472	0.06929119262169836	9	7
884	0.9620235333596282	0.07315430836095194	9	7
885	0.9652582957427706	0.07432431749536228	9	7
887	0.9618220426214469	0.06959320247088507	9	7
888	0.8993952696530424	0.060346406757735394	9	8
890	0.9631452869118433	0.07121437164947231	9	7
894	0.8549145862757335	0.04441353029783024	12	5
896	1.0113695846982889	0.08435237967372733	10	5
897	0.9603361562695458	0.06791385854626075	9	7
900	0.8971711595523254	0.06323294350743547	9	8
901	0.9652374230072863	0.06773680154201034	9	7
904	1.0108494417822305	0.07609938697530172	10	5
905	1.0135562999284455	0.07624878147952896	10	5
906	0.9617073084256675	0.06933903949029796	9	7
907	0.9637146584212177	0.06847401604622261	9	7
910	0.9677856265692908	0.06812057625429258	9	7
912	0.967611145128177	0.06648651062919919	9	7
913	0.9028018324958219	0.06052217860456921	9	8
914	0.9689756479734595	0.07001488293564939	9	7
915	0.9618065306754152	0.07178919145674956	9	7
916	1.0223126283661734	0.08677312025932427	10	5
917	1.0163320217214842	0.08016254944159251	10	5
919	1.0170201409801876	0.08587760580569492	10	5
922	0.9641881479094988	0.06927565618985787	9	7
925	0.9638783534368619	0.06924092074199062	9	7
927	1.0129856846258052	0.07663233758584032	10	5
930	0.9625705534056085	0.06930979909044	9	7
931	0.9027560378596894	0.05775758410574461	9	8
932	0.9570785447833826	0.06483231807897127	9	7
933	1.0224746416826553	0.08642147708131764	10	5
934	0.9038360614248234	0.05454876067663306	9	8
936	0.9623029890955668	0.06670554053864663	9	7
938	0.9636712391170642	0.06819045251733769	9	7
941	0.9661616455367066	0.06855037947412956	9	7
944	1.0128426018855596	0.09181204784092944	10	5
945	0.9609158075019647	0.06654083952240952	9	7
946	1.0800656968381865	0.09350366063418503	12	1
947	1.015320473397405	0.043353941455055556	10	5
952	0.9566457006337771	0.07266671184252727	9	7
953	0.9599426701831181	0.07120477531381664	9	7
957	0.9657800400778859	0.06749394151784804	9	7
959	1.0140227776578603	0.08010689065612342	10	5
963	0.9614488007389738	0.06946651582905483	9	7
967	0.9694079164473742	0.06550313819544251	9	7
969	0.9080561553909405	0.0641313843888992	9	8
971	0.9615686920136026	0.06859702773768117	9	7
973	0.9643822566640178	0.069176939221124	9	7
974	1.018747519802906	0.09025241772998316	10	5
976	0.9570285270065042	0.06937517488585798	9	7
979	0.9670096249577014	0.06328263098785547	9	7
980	1.013905452755257	0.07761286302290449	10	5
982	1.053270341866303	0.0953692083546116	11	3
983	0.9005386742561968	0.058115693661732526	9	8
984	0.9012101498581381	0.06374324565337419	9	8
986	0.8551061633128463	0.05213777214265913	12	5
987	0.959408487969058	0.06890696727563539	9	7
990	0.96453162704497	0.07024720329180068	9	7
993	0.8565021026970777	0.05487997669642253	12	5
994	0.9008700500827729	0.05789586970531102	9	8
996	0.9656672268178461	0.06970166480400941	9	7
997	1.0609636308989072	0.08803230304089837	11	3
998	0.8999673457056853	0.06221297352995914	9	8
999	0.9630683115391947	0.06935395835704006	9	7
1003	0.8593217134763108	0.055666927515017894	12	5
1004	0.964690756587249	0.07509557743695927	9	7
1006	0.9563174171952801	0.0680078217420248	9	7
1010	0.9577650988899375	0.06598365048147725	9	7
1012	0.961878083268004	0.06942955536369677	9	7
1013	0.9063975662736992	0.08131968030787318	9	8
1015	1.0224268879417622	0.05497573662127664	10	5
1018	0.9016208091553396	0.05923196321707114	9	8
1019	0.9639043873858263	0.06854366228289388	9	7
1020	0.9635573742784851	0.06931749055937397	9	7
1023	0.9702295271835408	0.07239769872981927	9	7
1027	0.9648448311303842	0.06690703119053887	9	7
1030	0.9590726404625868	0.06123919449380677	9	7
1031	0.9071013841214454	0.06150779998178679	9	8
1034	0.9612669552121157	0.0836977648761551	9	7
1035	0.9618266965815643	0.07474623283601611	9	7
1036	0.9616278113902069	0.06912944060717263	9	7
1040	1.057985638458585	0.08317270856422132	11	3
1041	1.0635129030698542	0.08674542375391325	11	3
1042	1.0134289295364978	0.06971533566654164	10	5
1043	1.054698451600222	0.08368615168396298	11	3
1045	1.017849868092118	0.0940386715321252	10	5
1046	0.9637421775014797	0.06751876692462055	9	7
1048	0.9626776619395989	0.0734815205797007	9	7
1051	1.0102622609678444	0.09605137373511818	10	5
1052	1.0147256846695656	0.08466023015495938	10	5
1053	0.9041152360782588	0.06205425741654236	9	8
1054	0.9622490212661907	0.07225829143881934	9	7
1055	1.0584130870859634	0.0832527667551124	11	3
1056	0.964669758933676	0.0688413378434829	9	7
1059	0.9631341748896446	0.07000515284076436	9	7
1061	1.0147384734310654	0.07993180952353751	10	5
1064	0.9618492408143035	0.06922057857361319	9	7
1066	1.012050936026515	0.08696738426345996	10	5
