# Supplementary material for: Formation of organic color centers in air-suspended carbon nanotubes using vapor-phase reaction
Source: Nat Commun. 2022 May 20;13:2814. doi: 10.1038/s41467-022-30508-z (PMC9123200; doi:10.1038/s41467-022-30508-z)
Supplement: Supplementary file 3 — Source Data [file 41467_2022_30508_MOESM3_ESM.zip › Source Data/Figure 5/5b/dE11minusstar1.59eV.csv]

	ene0_780	dE11minusstar_780	n	m
0	1.061489030319231	0.15422760359912469	11	3
1	1.058873447649237	0.15476674995746142	11	3
2	0.9612189751831915	0.12786161697977927	9	7
3	1.0176056294528033	0.1426372116362683	10	5
4	0.9625148114963422	0.12389969850419702	9	7
5	1.0585375737990381	0.15182029740903114	11	3
6	1.0204305029175065	0.13227652244445776	10	5
7	1.015034945328202	0.14241407234890935	10	5
8	1.0169282511777278	0.152411047908659	10	5
9	1.0109853818099128	0.13716711021218098	10	5
10	1.0571905143930505	0.15362845123490332	11	3
11	1.077649917178815	0.15941418043747002	12	1
13	0.9654412379012932	0.12080217342227118	9	7
14	0.9640639787158074	0.13158915339656707	9	7
15	0.962306775511657	0.12906463055203965	9	7
16	0.9614773360124409	0.130119067463222	9	7
17	1.0117003219299117	0.12720831085860884	10	5
19	0.9650986290983634	0.11967514366331611	9	7
22	0.9588506003618267	0.13523992235668325	9	7
23	1.0202055113504813	0.1432952926754334	10	5
24	0.9635615367775751	0.12970238990578165	9	7
25	1.013099885697188	0.14055096830505143	10	5
27	1.0779845863035644	0.15662001233663825	12	1
28	0.962333682180286	0.12947222284587512	9	7
29	0.9701092103423348	0.13104245806420023	9	7
30	0.963914409941917	0.11811194402026481	9	7
31	0.9666713094833944	0.1233104258558736	9	7
32	1.0574339640931942	0.1540663307204515	11	3
33	1.0509564131827078	0.1523253928438425	11	3
34	1.0546936192587055	0.15333226858154925	11	3
35	0.964752690072776	0.12990587444662838	9	7
36	0.9635322896762291	0.12909280288847957	9	7
37	0.9635222587556109	0.12970395358444753	9	7
38	0.9631072067966489	0.1220371085146219	9	7
42	1.055554719568487	0.14902021952250777	11	3
45	1.0550400654021557	0.14315539322056803	11	3
48	0.9654316398671374	0.12966018957378878	9	7
49	1.0547854972196127	0.1490050756274106	11	3
50	1.0179177288537693	0.1437444361628536	10	5
51	1.0188894036260345	0.14353693145913882	10	5
52	0.9663986480034342	0.12966301390358592	9	7
54	1.0497177752812057	0.14287926961364328	11	3
55	0.9666052017779841	0.15226192233568314	9	7
57	1.0630603210279301	0.16065373451272524	11	3
58	1.0574094478552363	0.13277692016716047	11	3
59	1.0135167763462736	0.1459933355169578	10	5
60	1.0092657839492127	0.14020638654289286	10	5
62	0.9655749269030177	0.12906014429557044	9	7
63	1.081889114679311	0.1672928732618969	12	1
64	0.9647851819219839	0.13287532770883004	9	7
66	1.0813043923784649	0.14513561560482702	12	1
67	1.0706601600622103	0.15107110481265806	12	1
69	1.0170328177233652	0.14254748797569128	10	5
70	1.0228060066097098	0.1476394135538971	10	5
71	1.0135164712961822	0.14132642070550305	10	5
73	0.9623427758207161	0.12867583557051687	9	7
74	0.965836294403717	0.12841316277656434	9	7
76	1.0249597432755326	0.14383443312625677	10	5
77	0.9618662200048448	0.1289608478646933	9	7
78	1.0186935840231628	0.1429711087521126	10	5
79	0.9603694294210777	0.13445920392128952	9	7
82	0.9623420600860358	0.13045077632835334	9	7
83	0.9636953396824005	0.12914584571843346	9	7
84	1.0501046542028978	0.13902521155279912	11	3
86	1.0818684093034086	0.16647210686280733	12	1
87	1.0160743236611443	0.14102276073491726	10	5
88	1.0188241183320004	0.13611253062398865	10	5
90	0.9626668989619687	0.1270426150177283	9	7
91	0.9633332896094067	0.12927697667104443	9	7
92	0.9632085155252587	0.12585394586795262	9	7
93	0.96266829393437	0.12743149487311123	9	7
94	0.9636568835724423	0.12975381331098668	9	7
95	1.0126410385491968	0.14205875446233684	10	5
97	0.9630528875704624	0.13218508633596582	9	7
98	0.9570961596264242	0.13806603529042638	9	7
99	1.0199024584005152	0.14334164247394088	10	5
101	0.9606628089162718	0.13014511622868363	9	7
102	0.9576586052974957	0.15960926001766673	9	7
103	0.962677582690327	0.1276567071707836	9	7
104	0.964815911866406	0.1266810332247661	9	7
105	0.9669002395575167	0.12800380804547884	9	7
107	1.013950214519347	0.13676324447078703	10	5
108	0.9658361647488439	0.13262916905778277	9	7
109	0.9595230056809814	0.1299435995944067	9	7
111	1.019664716165965	0.1407523380743374	10	5
112	1.0140849395939808	0.1422416519799068	10	5
113	0.9640194687437027	0.13789965335632293	9	7
115	1.0156904472544257	0.14175334367811732	10	5
116	1.0212022196742316	0.1438193491911791	10	5
117	1.0181679630965903	0.13445664860286388	10	5
118	0.9617882442579215	0.1294093616065748	9	7
119	0.9626868237723185	0.12922630811776514	9	7
120	1.0226221714695822	0.132559106896601	10	5
122	1.0104380241046145	0.13809085423176015	10	5
123	1.0565171689590536	0.1546765549117396	11	3
124	0.9616990673306267	0.12840547751098907	9	7
126	1.018688451379811	0.17925390750019965	10	5
128	0.9639289133895315	0.11098596834012586	9	7
129	0.9596372020052614	0.12818229507634682	9	7
130	0.9646956162491281	0.16233791210378712	9	7
132	0.9639475151348934	0.12972911684893784	9	7
133	1.0182915785961393	0.14458477150239146	10	5
134	1.015923177773101	0.13947670568829218	10	5
135	1.0189969739683664	0.13866348396215722	10	5
136	1.0152007202713842	0.13863885884239435	10	5
137	1.0213550530543936	0.12269983504529314	10	5
138	1.0568180774399318	0.15249749268482848	11	3
140	0.9667673109479127	0.12381275386975765	9	7
143	1.051138593110632	0.15313447002691127	11	3
144	0.9648070418345788	0.1301531537884133	9	7
147	1.0537133978514086	0.14991440415804602	11	3
148	1.017515734073869	0.1384885572714447	10	5
149	0.9662985238024348	0.128962890988358	9	7
150	0.9663250667889077	0.12905978697417364	9	7
151	1.0110391932967118	0.14113716164518764	10	5
152	1.0486481922258946	0.1509465897438238	11	3
153	1.0109092364651384	0.13818422808279796	10	5
154	1.0149207236756006	0.14262708037333194	10	5
155	0.9614030362350704	0.12737724532744799	9	7
157	1.0204305127651416	0.14279432886241872	10	5
161	0.9607098889418424	0.11641135435476613	9	7
162	0.9643362479870555	0.12887062204436484	9	7
163	1.0572685640123642	0.15082222819208224	11	3
164	0.9637468749978557	0.1338362908430285	9	7
165	0.9576459126916277	0.14880966288658148	9	7
166	0.9589148794430945	0.1404580370484052	9	7
169	1.0160554991447237	0.1420799592059978	10	5
171	1.0168878622903221	0.13888505747722313	10	5
172	0.9632344768551483	0.13146737739400238	9	7
173	1.0564447308308085	0.15336408322631878	11	3
174	0.961874724496176	0.12925862486367867	9	7
175	0.9618674232930623	0.12805553288874216	9	7
176	0.9614449074307319	0.12955348516823395	9	7
177	0.964270188741641	0.1294256771889818	9	7
179	1.0163135299138948	0.14313308128927238	10	5
181	0.964539151355896	0.13037747124500954	9	7
182	1.0623353487936955	0.15644631379581586	11	3
184	0.9684563455833937	0.1722718708924893	9	7
186	0.9621712240196396	0.12927780078799	9	7
187	0.9631436702220677	0.12755218184596917	9	7
188	0.9627551322795627	0.14108478103088484	9	7
191	1.0210690163751057	0.14255542577150782	10	5
192	0.9616003011049273	0.12911357805298773	9	7
193	0.9654246944919153	0.1277902546000642	9	7
194	0.9678765741228653	0.13083713933787477	9	7
196	1.013468151753285	0.14111339139066792	10	5
197	0.970906046970358	0.1330429950240033	9	7
198	1.0165043405889091	0.14352598103731296	10	5
199	1.0481386017926868	0.15281453828582414	11	3
200	0.9622481291385536	0.11091861300794292	9	7
201	0.9639106198110363	0.12917483206220104	9	7
202	1.0600529688870495	0.15275703692717035	11	3
204	0.9598133200172497	0.13511330285290346	9	7
205	0.9661318062628879	0.1302633885076394	9	7
207	0.9615438997679698	0.12985050005266496	9	7
208	0.96354858866802	0.13899898817173328	9	7
211	1.0104330867087634	0.159009959188532	10	5
212	0.9675122321822495	0.13051563967519675	9	7
213	0.9667283373246328	0.12074540976714654	9	7
214	0.9635795904533513	0.1296061249807975	9	7
215	0.9628004448552161	0.12941651854606973	9	7
216	0.9654105937700581	0.13150850950012705	9	7
217	0.9685516146407481	0.1331622370534261	9	7
218	1.0569196246054429	0.14917945554284706	11	3
219	1.0177534447746335	0.14356353530874544	10	5
220	1.0832829987829102	0.1615205148477732	12	1
221	0.9633613335077998	0.1305364642404413	9	7
222	1.0615518543699274	0.1533413972146095	11	3
223	1.018492696518359	0.1437041521648369	10	5
224	0.9636008353981093	0.1296479579139188	9	7
225	0.9579215547877961	0.13197000861481378	9	7
226	1.0131039001300006	0.1371135263281118	10	5
228	0.9643979820292102	0.1400862290783348	9	7
229	1.012966206123753	0.14221888362481683	10	5
230	1.0216741633627977	0.1357573220452265	10	5
233	0.9612937812310625	0.1296660418949962	9	7
234	1.011548949986479	0.14125092719278587	10	5
236	0.9650973127609587	0.12792561527540725	9	7
237	0.9681663238112941	0.12862522943521215	9	7
239	0.9590768523619321	0.1350230122195043	9	7
240	1.0593600464751805	0.15453963597805365	11	3
241	1.05146830875921	0.1507300102744874	11	3
243	0.9651274208541754	0.12190790812594932	9	7
244	0.9625236197160459	0.1288684761192478	9	7
245	1.017997376548566	0.14243403621657502	10	5
246	1.0594029922227666	0.15460428735205944	11	3
247	0.9590781570044058	0.11399289835447712	9	7
248	1.0598964857727524	0.16054484793281276	11	3
250	0.9594668880546593	0.12858752123395123	9	7
251	0.9578313399628646	0.14398498969906215	9	7
253	0.9042689516265362	0.1142661893296042	9	8
255	0.9621288986285111	0.13039854438263998	9	7
256	1.0628891773184843	0.1565037208077077	11	3
257	1.0124150517493937	0.14211387304452405	10	5
258	1.011987556569262	0.13147176027992247	10	5
260	1.0119066607170917	0.14188394026044115	10	5
261	1.0521349198474834	0.15239964960828722	11	3
262	1.0162248573189616	0.13847149190996377	10	5
263	0.9666834077682417	0.12990733468829974	9	7
264	1.0626830546549852	0.14311547927273294	11	3
265	0.9630530099882855	0.12617155880204678	9	7
266	1.0177165335881015	0.14222097465856065	10	5
267	1.0215482753285035	0.1430083376009399	10	5
268	1.0508624972553144	0.15033254743899838	11	3
269	1.0532892547739137	0.1529538138151595	11	3
270	1.080913454739154	0.16109179618429492	12	1
271	0.9625938336681973	0.12777686424194834	9	7
272	1.0189734918565734	0.14383027978668284	10	5
273	0.9649974721952467	0.13021003989553726	9	7
275	1.0183195599140593	0.1364592095489081	10	5
277	0.9675998475767712	0.13008621678868915	9	7
278	0.9635407160969088	0.12955359697889113	9	7
279	1.0626314179781509	0.15147845572092444	11	3
280	1.0596444953698152	0.15455655225638942	11	3
281	1.0184922006150707	0.14370220977623138	10	5
283	1.0613224779702874	0.1549263862055743	11	3
286	1.0561061546031703	0.1538487490969469	11	3
287	1.0554010811259444	0.1513199101196051	11	3
289	0.9639708134514353	0.12971015005273812	9	7
290	0.9648347589327346	0.15602556454540706	9	7
291	1.0206228057582638	0.14101532397351135	10	5
295	1.0195858562512037	0.12779304541158243	10	5
296	0.960908650935721	0.1289481153041414	9	7
297	1.056957628158175	0.15104992323318112	11	3
298	1.0130444037176227	0.141671484499597	10	5
299	0.9647999991548032	0.13771701010041693	9	7
300	0.9606950530224458	0.12849711688189802	9	7
301	0.9603513685533457	0.12633438799288288	9	7
303	1.0549428781924168	0.15359358640565735	11	3
304	1.0183709879755132	0.13425062146438171	10	5
307	0.9615886670636286	0.12878416241362967	9	7
308	1.0188303802714935	0.14378585963464197	10	5
309	1.017975575419884	0.14448925423564984	10	5
310	1.0514221756807747	0.1524512798635268	11	3
312	1.0163075801294308	0.1350365820314835	10	5
313	0.9625916701107619	0.12841196877552996	9	7
314	1.0184875662556516	0.14369078839851657	10	5
317	0.963447665180735	0.12982484897335733	9	7
318	1.0186809072072742	0.09915505480634879	10	5
319	1.0597201814925694	0.16429589879990647	11	3
320	1.0196861224015323	0.14393807060781905	10	5
321	1.058849472325045	0.15432820701598904	11	3
322	0.9595060010290362	0.1280047790594102	9	7
323	0.9638982495483609	0.1377525996288439	9	7
324	1.0527625838379921	0.15429823155525613	11	3
325	0.9639731129985322	0.1242638719292185	9	7
326	1.0512630615545144	0.1535679687240753	11	3
327	0.9626159104961178	0.13008417398423322	9	7
328	1.017869357958666	0.1418758744472879	10	5
329	0.964108559887665	0.1278098022394567	9	7
330	0.9622240233992404	0.1294044443738508	9	7
332	0.9639282592527836	0.12822273880088986	9	7
333	0.9575438532141265	0.13478483578094114	9	7
336	0.9672077986177323	0.1315132759336467	9	7
337	1.0566499033297239	0.14694023569297932	11	3
338	0.9605379043523214	0.1285457438186698	9	7
340	1.0124055681273063	0.14162259309986336	10	5
344	0.9625996737262699	0.1284077245619546	9	7
345	1.0128319922735205	0.14251803034716426	10	5
346	0.9674977123735632	0.13051141198379923	9	7
348	0.9647196655635218	0.1248638139045467	9	7
349	0.9581535190838142	0.12825955728644822	9	7
350	0.9653325063546131	0.12988362990666014	9	7
351	0.9619697626187799	0.12929299262622096	9	7
353	0.9681667331599677	0.13441532012075874	9	7
354	0.9576660216146488	0.12760610154268748	9	7
355	0.9629776793000139	0.13005558332911893	9	7
356	0.9608903365680131	0.1276167062774486	9	7
357	0.957383856506437	0.12802625520984734	9	7
358	1.0192694288029693	0.13535009536726106	10	5
360	0.9650780375574112	0.12991962502243626	9	7
361	1.0200841062345167	0.1289331182513369	10	5
363	0.9643696269518389	0.13007363483343037	9	7
364	0.9641347520075779	0.12961383309615315	9	7
367	0.963883663358431	0.13405388940994556	9	7
368	0.9618711286575307	0.1371211261635129	9	7
369	1.0219342274273822	0.1450147899234846	10	5
370	0.9614599020783199	0.13567875549726605	9	7
371	1.014042828106539	0.14063519612868525	10	5
375	1.062743179264914	0.15386455728246373	11	3
377	0.9569178012325308	0.1282485316773989	9	7
378	0.9609586782173682	0.12973401521997185	9	7
381	0.95697085232659	0.138134197351087	9	7
383	0.9622777960127932	0.13296862022101796	9	7
385	0.963123771273378	0.12894571267567956	9	7
386	0.9640935761267067	0.12874020144671683	9	7
390	1.0181188842303968	0.14798224858414466	10	5
391	0.9608561608799129	0.12892955975369935	9	7
392	0.9605331190845454	0.12599703596166256	9	7
395	0.959174835071162	0.1256317938198923	9	7
397	1.0566183695068678	0.14371457107045293	11	3
398	0.9607426670397657	0.1298944296466784	9	7
401	1.0792700812943303	0.16054438592884446	12	1
403	0.9616450687067856	0.12704109485827664	9	7
407	1.0779178860110379	0.1584083251346211	12	1
408	1.053111368478804	0.15264194755883653	11	3
410	0.9663243675410779	0.12841661597316945	9	7
411	0.9678369169778794	0.134523445680526	9	7
412	0.9626457953978885	0.12204172945303537	9	7
414	1.012262280522229	0.13995504068756137	10	5
415	0.9630682442250154	0.12695277678455663	9	7
416	0.9646582084235623	0.13254821452408672	9	7
417	0.9666304989736223	0.1246520782922158	9	7
418	1.0517825474544213	0.15309855805299366	11	3
419	0.963720818695571	0.12802988512207958	9	7
423	1.0228304925152178	0.1447084556279955	10	5
424	0.9624363642926683	0.14675551220940442	9	7
429	0.9632174799932788	0.12468082346817932	9	7
430	1.0160638791355832	0.14171361486037815	10	5
431	1.0207316480400417	0.13012331668361077	10	5
432	0.9690733901973022	0.13136484083112054	9	7
433	0.9613025541044193	0.13175151497941096	9	7
435	1.0589496212700684	0.15772710277816337	11	3
436	1.019106574255504	0.12675560351299542	10	5
438	0.9001332339922543	0.11404614359335052	9	8
439	0.9629815257815325	0.12886321060341854	9	7
441	0.9634641268507019	0.12988780698797608	9	7
442	0.9641978289344635	0.1285536422282948	9	7
443	0.9652257760393403	0.1321302814362344	9	7
446	1.017689054865712	0.12868006237423257	10	5
447	0.9673328318844021	0.13065136837052194	9	7
448	0.9628008479509402	0.12687463371680008	9	7
449	0.9657024050593569	0.1295785240313836	9	7
450	1.0139685581566484	0.13625069214013474	10	5
452	0.962535911975271	0.12755498525959674	9	7
454	0.9646000252722368	0.1280703326274215	9	7
456	0.9615570250834382	0.12809745715526788	9	7
457	0.9664209491234058	0.13058504367117363	9	7
458	0.9628866338811137	0.14641993862693603	9	7
459	1.0160502365988189	0.14329830763289408	10	5
460	1.0509573484022194	0.15187252493003445	11	3
463	0.9659089423055449	0.1287554465123255	9	7
464	0.8523952505069745	0.07939297825432745	12	5
466	0.9594955015052175	0.13252651134333948	9	7
467	0.9632894543876326	0.1334786391123285	9	7
468	0.964202614894975	0.13067785095437856	9	7
471	0.9670409400218969	0.13376446148879062	9	7
479	1.013142155534372	0.1351092267698989	10	5
481	1.0600776388436866	0.13072286454606408	11	3
482	0.9619942851445127	0.12187942759657155	9	7
483	0.9618542187230761	0.13037129129758895	9	7
484	0.9620937118268437	0.129059239654706	9	7
485	0.9653423758159979	0.12815340589359325	9	7
486	0.963860334165827	0.12927701516025103	9	7
487	0.9655312173252479	0.13011135523869033	9	7
488	1.072824056436067	0.15940531742277253	12	1
490	1.0192955819070837	0.14389537665961794	10	5
491	1.0141624466882455	0.14614176071772966	10	5
495	0.9641141916951289	0.13030492908105462	9	7
496	0.9651058146780428	0.11832863076615363	9	7
497	1.0130631737005757	0.1419885256730251	10	5
499	0.9631140936921765	0.129413667396314	9	7
500	0.9569914165587607	0.127963346336874	9	7
502	0.9655270519024431	0.1300986775253895	9	7
503	0.9658161399751244	0.13014414410664055	9	7
504	0.9610079317588484	0.12987824636349787	9	7
507	1.0181328687486835	0.14222195918810587	10	5
508	0.9639430688126527	0.1297122070347957	9	7
509	0.9625658983413198	0.1165988122838113	9	7
510	0.9630718591629305	0.12926649444778027	9	7
511	0.9607932021112308	0.12899639292456744	9	7
512	0.9651231871594405	0.12663921611355855	9	7
517	0.9613828760609805	0.12853375723404004	9	7
518	0.9683458076908745	0.1291952660188458	9	7
523	0.9619387453699623	0.12904267862041907	9	7
524	0.9627707191653945	0.13174323851198844	9	7
526	1.0509060545824949	0.1480064233830909	11	3
527	1.0247919655277287	0.1368996010480923	10	5
528	0.9696960347106623	0.13102887578945122	9	7
529	1.0145302645271963	0.13393808972643495	10	5
532	0.961124504976388	0.12352785758667517	9	7
533	0.9678556647835278	0.13234311202770666	9	7
535	1.0118751539746003	0.14154339840941133	10	5
537	1.0508924282617975	0.1491835155262724	11	3
540	0.960274792565397	0.12767923573337403	9	7
544	0.9649591076276486	0.12703995329996398	9	7
553	0.9635228156943776	0.12965772506912476	9	7
554	0.9612569667877422	0.12961712147260296	9	7
557	0.9619970040200918	0.12858113848625063	9	7
559	0.9674533799614142	0.1327936796383744	9	7
560	0.9654244941357721	0.11623763510542817	9	7
561	0.9600009922106806	0.13564959311452807	9	7
563	1.0129182838164952	0.12692455133792502	10	5
566	0.9028020081773389	0.11362653249402743	9	8
571	0.962428674255009	0.13147791689298893	9	7
575	0.9614910333445722	0.13358617779901583	9	7
576	0.9692145030423602	0.12673052084480785	9	7
577	0.9630247962435362	0.12939021128522776	9	7
580	0.9638580152614648	0.12934551530012794	9	7
581	0.9624020000735256	0.12927263592934302	9	7
582	1.0183612463928984	0.14352879534601015	10	5
583	0.9565396210633614	0.12544644636698787	9	7
584	0.9606028796000615	0.12900539651127918	9	7
588	1.0172753594170165	0.1394167835371688	10	5
592	0.9673430705836922	0.13051519111782806	9	7
593	0.9638565583981218	0.12967649196183662	9	7
594	0.907627935441596	0.11136115643776245	9	8
595	0.9639864391955276	0.12231086848060246	9	7
596	0.9608468299694002	0.13101096866477113	9	7
598	0.9635803481074303	0.1296121472185947	9	7
601	0.9630398997920955	0.12201205485273325	9	7
602	0.9605958614699049	0.12872273982576155	9	7
603	0.9679217072310907	0.13057792197415674	9	7
605	0.9604109585267062	0.1288756235383438	9	7
606	0.9631335646231682	0.14161880778447744	9	7
607	0.9692861606787035	0.13166555213238318	9	7
608	0.9643117014297375	0.1363227146719571	9	7
610	1.0110881313016116	0.11419672618203669	10	5
612	0.9706957029622847	0.13470354687616992	9	7
613	0.9615881976481234	0.13165281818033936	9	7
614	0.9603937856357957	0.12876650661875155	9	7
617	0.9661053138423082	0.13042603564822375	9	7
619	0.965065201525868	0.12884208635910188	9	7
621	0.9631490839920752	0.1295035547298975	9	7
623	0.9640072071462761	0.11603070517999381	9	7
625	1.057950988052165	0.14858166048701782	11	3
628	1.0830329699534396	0.17387697329235163	12	1
630	0.9625594892637571	0.12890397725941005	9	7
634	1.0231007182697736	0.14383306707327326	10	5
635	0.961986964688206	0.1292304435572338	9	7
636	1.0171841052473833	0.14336110716860462	10	5
638	0.964531117936737	0.12654806940403696	9	7
639	1.0192378755802132	0.14508318479313054	10	5
640	0.9574290916791629	0.12254817200419943	9	7
641	0.9642922425677765	0.11997791790041801	9	7
644	0.9645057659414922	0.13003357234693802	9	7
648	0.9600498690048471	0.12704790215259565	9	7
649	1.0484803189812886	0.15068515473129962	11	3
650	0.9679137553278733	0.12225698018366538	9	7
651	0.9698352093597884	0.13033895476084756	9	7
652	0.9572169434687149	0.1365732935004682	9	7
653	0.9644337803443577	0.14761194187441518	9	7
658	1.0119825421979078	0.15285432372902052	10	5
661	0.9613002421608159	0.12825461489312506	9	7
662	1.0628185502145262	0.16063574744192932	11	3
663	1.0557440960044773	0.15526987350397992	11	3
665	0.9002057844423972	0.11413825382474108	9	8
669	0.9631131253620412	0.1275114620500014	9	7
670	0.9627152083539637	0.1291341064283047	9	7
671	0.9595158680300714	0.08661727450049772	9	7
672	1.017969368514189	0.1438880785120129	10	5
673	0.9024310649760429	0.11303785509888309	9	8
675	1.060240822366038	0.1547381227016792	11	3
677	0.9017714148691157	0.11260495633045275	9	8
678	0.9666582400863377	0.11149247419594643	9	7
683	0.9658079449930083	0.10369458415861776	9	7
686	0.9613226710598245	0.13713828371194858	9	7
688	0.8538242755504764	0.08082200329782929	12	5
690	0.9589868543951297	0.1206172846106961	9	7
694	1.017008620004304	0.14809007909767236	10	5
695	0.9620122916426922	0.1075692273147969	9	7
697	0.9624714944867876	0.14651929847642797	9	7
698	0.9619400298494066	0.12609937903991342	9	7
705	1.0125891526226707	0.14134188674125547	10	5
706	0.9580357655950326	0.12855859406194425	9	7
707	0.9616329001073717	0.12912388102929007	9	7
709	0.9045325513464366	0.11564370450363526	9	8
712	0.9607073040184061	0.1308139960083472	9	7
713	1.061481859021599	0.13525887414922644	11	3
714	1.0134194831991934	0.14251710932713946	10	5
716	1.0167419977234395	0.14297242969183566	10	5
717	1.0125745819520644	0.12355707903807278	10	5
718	0.9600333927111603	0.12862944939315601	9	7
719	0.9635610318257686	0.13150542052411596	9	7
720	1.0109284741113866	0.14041814451013568	10	5
721	1.0116019294353307	0.14157070755684176	10	5
722	0.9634838693470394	0.1283040016171163	9	7
723	1.013238917651192	0.1422828054524723	10	5
725	0.9652003386812894	0.12976860809176105	9	7
726	0.9636533771142998	0.12669625157858422	9	7
728	0.9655940144765849	0.1255841601562231	9	7
731	0.9609017684203266	0.12252175734564352	9	7
732	0.9638389679795628	0.12986534184860465	9	7
734	0.967468451167169	0.13022429357538812	9	7
735	0.9617337494974648	0.1292933649902004	9	7
740	0.9633224918277985	0.1409079884822967	9	7
741	1.0162716470420203	0.14297998359320718	10	5
743	1.0153259403590889	0.14441568429853346	10	5
744	0.9576553560651785	0.12969097961613163	9	7
746	0.9637545619565903	0.12965174010411618	9	7
750	0.9625343451763204	0.1309871553573666	9	7
752	0.9690122410638305	0.13176516548818273	9	7
753	1.0182334323216506	0.1377373796553717	10	5
754	1.0730653222885975	0.15276063826389885	12	1
755	1.057362567537896	0.1545614567122453	11	3
759	0.9003946397894753	0.11228907382626818	9	8
762	0.9662350022282962	0.1256858351006539	9	7
763	0.9577198475773779	0.1282312320389143	9	7
765	0.9638358199362871	0.13005812676876582	9	7
768	0.9618058058831132	0.12869951703945848	9	7
769	1.0205474611271745	0.14426854295581337	10	5
771	0.95882649505888	0.12559326536340176	9	7
772	0.9617593718365237	0.12972317142965717	9	7
774	1.0163315351078281	0.14314948138417138	10	5
775	1.0126725928493525	0.13660694452561173	10	5
778	0.9673731464570203	0.13018739744450902	9	7
780	0.9649880693752352	0.13012417198196857	9	7
781	0.9626774814848547	0.12000405811939319	9	7
782	0.9647969128143378	0.11071853754902805	9	7
784	0.9599838766890847	0.1228708003708352	9	7
785	0.9622798957734443	0.1497721460029281	9	7
786	0.9603580642102807	0.12819667263613688	9	7
789	0.9656227646482711	0.12752213669828405	9	7
790	0.8548530719933362	0.0818507997406891	12	5
791	0.9616170606285466	0.12956423313165943	9	7
792	0.9032041929062732	0.11178197902281684	9	8
793	0.9682920868188486	0.12250639288680276	9	7
795	0.9608400717379809	0.12801302738366716	9	7
797	0.961423299078692	0.1291255138710503	9	7
799	0.9603465613926825	0.1438667640545498	9	7
800	1.0186288992060428	0.14339798590937736	10	5
810	1.013433814205894	0.1603965637945709	10	5
815	0.9026031622063118	0.11127284223499045	9	8
817	0.9650637734670182	0.1304585091639887	9	7
819	1.0571709301636711	0.15137473144992097	11	3
822	0.9687052252540802	0.12658490328489014	9	7
824	1.0221645569418116	0.1217363961034873	10	5
829	1.0576645119755963	0.15570316812884266	11	3
832	1.0591232356473976	0.1560134763512333	11	3
833	1.013673766087883	0.142342758929345	10	5
835	0.9627576962956229	0.12899659751844028	9	7
837	0.9615991029606105	0.12952609923262182	9	7
838	0.9628080570051709	0.12935286519348854	9	7
840	0.9633816521067213	0.12968910024633762	9	7
845	0.9678133061172686	0.1221103414794682	9	7
846	0.9075509303836891	0.11554141610410862	9	8
848	0.9658899726250735	0.12953696777898083	9	7
851	0.902636305888343	0.11158432701382404	9	8
852	0.9578001660065373	0.12666407850607697	9	7
855	1.0597084928455853	0.1500667882856056	11	3
861	0.9676871474052932	0.15189316909283135	9	7
863	0.9652297511868332	0.13007308412011576	9	7
864	1.0142672309520124	0.14273799709546542	10	5
865	0.9668160893451428	0.13001774191756055	9	7
869	0.8551898879668066	0.08218761571415956	12	5
870	0.9665031380198844	0.12785769549556558	9	7
871	0.9616581747550895	0.13151583169617864	9	7
872	0.9708326892277338	0.13029333106381835	9	7
873	0.961307930116395	0.12628242669456557	9	7
874	1.0575041925784858	0.15856561494701749	11	3
880	0.9032117500286487	0.11695756218282449	9	8
883	0.961239324306472	0.12870073329368992	9	7
884	0.9620235333596282	0.11047383786188836	9	7
885	0.9652582957427706	0.12942240473047306	9	7
887	0.9618220426214469	0.12850582880150374	9	7
888	0.8993952696530424	0.11384208030805654	9	8
890	0.9631452869118433	0.12680722393421484	9	7
896	1.0113695846982889	0.14172499993469911	10	5
897	0.9603361562695458	0.1290552931800979	9	7
900	0.8971711595523254	0.11592882965539908	9	8
901	0.9652374230072863	0.13076743420654324	9	7
904	1.0108494417822305	0.13970702591834872	10	5
905	1.0135562999284455	0.13814765655465622	10	5
906	0.9617073084256675	0.12948474025336731	9	7
907	0.9637146584212177	0.12974382847513388	9	7
910	0.9677856265692908	0.12923314748520043	9	7
912	0.967611145128177	0.12752027243317166	9	7
914	0.9689756479734595	0.13138911223840555	9	7
915	0.9618065306754152	0.12186517704608735	9	7
916	1.0223126283661734	0.16109693692867955	10	5
917	1.0163320217214842	0.1422976172722502	10	5
919	1.0170201409801876	0.12579176051765673	10	5
922	0.9641881479094988	0.12849568696697022	9	7
925	0.9638783534368619	0.12960503863442197	9	7
927	1.0129856846258052	0.1422472903180776	10	5
930	0.9625705534056085	0.12934656985734394	9	7
931	0.9027560378596894	0.11683800819141366	9	8
932	0.9570785447833826	0.13132488909573037	9	7
933	1.0224746416826553	0.14082646552013867	10	5
934	0.9038360614248234	0.13083374929863034	9	8
936	0.9623029890955668	0.13167011332125467	9	7
938	0.9636712391170642	0.12882306522988018	9	7
941	0.9661616455367066	0.14579271501645708	9	7
944	1.0128426018855596	0.1429860394902741	10	5
945	0.9609158075019647	0.13270590178017416	9	7
946	1.0800656968381865	0.16014650195716362	12	1
947	1.015320473397405	0.13632166389621814	10	5
952	0.9566457006337771	0.12865048234039855	9	7
953	0.9599426701831181	0.12669376712072944	9	7
957	0.9657800400778859	0.13499619116748285	9	7
959	1.0140227776578603	0.14455565035723383	10	5
963	0.9614488007389738	0.12985082233060474	9	7
969	0.9080561553909405	0.11193529862047646	9	8
971	0.9615686920136026	0.13031698663358948	9	7
973	0.9643822566640178	0.12953357827072554	9	7
974	1.018747519802906	0.1398402609455992	10	5
976	0.9570285270065042	0.13010749462613902	9	7
979	0.9670096249577014	0.12050835220697387	9	7
980	1.013905452755257	0.14232867145878814	10	5
982	1.053270341866303	0.2348623455067672	11	3
983	0.9005386742561968	0.11589796064046365	9	8
984	0.9012101498581381	0.1143113683468121	9	8
987	0.959408487969058	0.12862615514065456	9	7
990	0.96453162704497	0.12960650871060586	9	7
993	0.8565021026970777	0.08349983044443066	12	5
994	0.9008700500827729	0.10860142660517269	9	8
996	0.9656672268178461	0.13101189587934214	9	7
997	1.0609636308989072	0.15591624377350688	11	3
998	0.8999673457056853	0.11405723512385668	9	8
999	0.9630683115391947	0.1293456816760119	9	7
1003	0.8593217134763108	0.08631944122366375	12	5
1004	0.964690756587249	0.12793672965152347	9	7
1006	0.9563174171952801	0.12759484068005222	9	7
1010	0.9577650988899375	0.13386119456279688	9	7
1012	0.961878083268004	0.1323903924230545	9	7
1015	1.0224268879417622	0.13631264977796465	10	5
1018	0.9016208091553396	0.11517134121033734	9	8
1019	0.9639043873858263	0.12936142286622965	9	7
1020	0.9635573742784851	0.12964647489366532	9	7
1023	0.9702295271835408	0.13400575249146962	9	7
1027	0.9648448311303842	0.143446776183922	9	7
1030	0.9590726404625868	0.11428369640134983	9	7
1031	0.9071013841214454	0.11590017495887261	9	8
1034	0.9612669552121157	0.12518812309038874	9	7
1035	0.9618266965815643	0.11208888927821536	9	7
1036	0.9616278113902069	0.12912692839762807	9	7
1040	1.057985638458585	0.15422099384077903	11	3
1041	1.0635129030698542	0.15423334797418986	11	3
1042	1.0134289295364978	0.12952279878286688	10	5
1043	1.054698451600222	0.15277566496451556	11	3
1045	1.017849868092118	0.13923710040478765	10	5
1046	0.9637421775014797	0.134626298840414	9	7
1048	0.9626776619395989	0.13153035458698736	9	7
1051	1.0102622609678444	0.1392235798854955	10	5
1052	1.0147256846695656	0.1941612308820766	10	5
1053	0.9041152360782588	0.10984539023820794	9	8
1054	0.9622490212661907	0.13045187943551761	9	7
1055	1.0584130870859634	0.1544851283058013	11	3
1056	0.964669758933676	0.13008061367855495	9	7
1059	0.9631341748896446	0.12768349913570198	9	7
1061	1.0147384734310654	0.13984363904100772	10	5
1064	0.9618492408143035	0.12576314333260896	9	7
1066	1.012050936026515	0.14226483070149032	10	5
