# Supplementary material for: Formation of organic color centers in air-suspended carbon nanotubes using vapor-phase reaction
Source: Nat Commun. 2022 May 20;13:2814. doi: 10.1038/s41467-022-30508-z (PMC9123200; doi:10.1038/s41467-022-30508-z)
Supplement: Supplementary file 3 — Source Data [file 41467_2022_30508_MOESM3_ESM.zip › Source Data/Figure 5/5c/dE11minus.csv]

	d	E0E1_mean	E0E1_sem
1	0.9995232511880072	0.0877466318188107	0.0011386894486653
2	1.0356621950018992	0.0797707467309589	0.0006924381172452
3	1.087621423516571	0.068830764445929	0.0003766424077783
4	1.1532646122523782	0.0624815220676437	0.001047719960799
0	1.0960418440985225	0.0706514058782016	0.000490691914332
1	1.104398065525998	0.0644550663007971	0.0005332022055735
2	1.1290957339860943	0.0559789097103437	0.0011093660578476
3	1.1690996502090751	0.0592285569396782	0.0006086174008354
4	1.222908636807231	0.0552257203426873	0.0004263947866044
