# Supplementary material for: Formation of organic color centers in air-suspended carbon nanotubes using vapor-phase reaction
Source: Nat Commun. 2022 May 20;13:2814. doi: 10.1038/s41467-022-30508-z (PMC9123200; doi:10.1038/s41467-022-30508-z)
Supplement: Supplementary file 3 — Source Data [file 41467_2022_30508_MOESM3_ESM.zip › Source Data/Figure 5/5c/dE11minus_fit.csv]

	x_eval_d	fit_d	x_eval_d2	fit_d2
0	0.9711450924305959	0.07922573852278883	0.9711450924305959	0.08726701273219187
1	0.9725097280767343	0.07900355377700075	0.9725097280767343	0.08702227662242358
2	0.9738743637228727	0.0787823023818262	0.9738743637228727	0.08677856859672738
3	0.975238999369011	0.07856197911683419	0.975238999369011	0.08653588290480763
4	0.9766036350151495	0.07834257879804143	0.9766036350151495	0.08629421383651581
5	0.9779682706612879	0.07812409627760757	0.9779682706612879	0.08605355572151471
6	0.9793329063074263	0.07790652644353306	0.9793329063074263	0.08581390292894579
7	0.9806975419535647	0.07768986421936021	0.9806975419535647	0.08557524986709976
8	0.982062177599703	0.07747410456387707	0.982062177599703	0.08533759098309043
9	0.9834268132458415	0.07725924247082414	0.9834268132458415	0.08510092076253171
10	0.9847914488919799	0.077045272968604	0.9847914488919799	0.08486523372921774
11	0.9861560845381183	0.07683219111999376	0.9861560845381183	0.08463052444480608
12	0.9875207201842567	0.07661999202186016	0.9875207201842567	0.08439678750850403
13	0.9888853558303952	0.07640867080487758	0.9888853558303952	0.08416401755675788
14	0.9902499914765335	0.07619822263324866	0.9902499914765335	0.08393220926294534
15	0.9916146271226719	0.07598864270442761	0.9916146271226719	0.08370135733707054
16	0.9929792627688103	0.07577992624884633	0.9929792627688103	0.08347145652546259
17	0.9943438984149487	0.07557206852964295	0.9943438984149487	0.08324250161047635
18	0.9957085340610872	0.07536506484239307	0.9957085340610872	0.08301448741019661
19	0.9970731697072255	0.07515891051484366	0.9970731697072255	0.08278740877814479
20	0.9984378053533639	0.07495360090664926	0.9984378053533639	0.08256126060298845
21	0.9998024409995023	0.074749131409111	0.9998024409995023	0.08233603780825384
22	1.0011670766456406	0.07454549744491794	1.0011670766456406	0.08211173535204093
23	1.0025317122917792	0.07434269446789073	1.0025317122917792	0.08188834822674113
24	1.0038963479379175	0.07414071796272818	1.0038963479379175	0.08166587145875803
25	1.005260983584056	0.0739395634447556	1.005260983584056	0.0814443001082303
26	1.0066256192301943	0.07373922645967611	1.0066256192301943	0.0812236292687577
27	1.0079902548763326	0.07353970258332393	1.0079902548763326	0.08100385406712933
28	1.0093548905224712	0.07334098742142003	1.0093548905224712	0.08078496966305454
29	1.0107195261686095	0.0731430766093305	1.0107195261686095	0.08056697124889664
30	1.012084161814748	0.07294596581182648	1.012084161814748	0.08034985404940866
31	1.0134487974608863	0.0727496507228471	1.0134487974608863	0.08013361332147202
32	1.0148134331070247	0.07255412706526407	1.0148134331070247	0.0799182443538374
33	1.0161780687531632	0.07235939059064875	1.0161780687531632	0.07970374246686807
34	1.0175427043993015	0.07216543707904155	1.0175427043993015	0.07949010301228589
35	1.01890734004544	0.07197226233872304	1.01890734004544	0.07927732137291923
36	1.0202719756915783	0.0717798622059877	1.0202719756915783	0.07906539296245373
37	1.0216366113377167	0.0715882325449194	1.0216366113377167	0.07885431322518498
38	1.0230012469838552	0.07139736924716918	1.0230012469838552	0.07864407763577376
39	1.0243658826299935	0.07120726823173512	1.0243658826299935	0.07843468169900362
40	1.025730518276132	0.07101792544474408	1.025730518276132	0.07822612094954032
41	1.0270951539222704	0.07082933685923565	1.0270951539222704	0.07801839095169402
42	1.0284597895684087	0.07064149847494801	1.0284597895684087	0.07781148729918332
43	1.0298244252145472	0.07045440631810576	1.0298244252145472	0.07760540561490151
44	1.0311890608606855	0.07026805644120988	1.0311890608606855	0.07740014155068534
45	1.032553696506824	0.07008244492282929	1.032553696506824	0.07719569078708531
46	1.0339183321529624	0.06989756786739483	1.0339183321529624	0.07699204903313879
47	1.035282967799101	0.06971342140499455	1.035282967799101	0.07678921202614451
48	1.0366476034452392	0.06953000169117148	1.0366476034452392	0.07658717553143984
49	1.0380122390913775	0.06934730490672278	1.0380122390913775	0.07638593534217952
50	1.039376874737516	0.06916532725750092	1.039376874737516	0.07618548727911666
51	1.0407415103836544	0.06898406497421695	1.0407415103836544	0.07598582719038603
52	1.0421061460297927	0.06880351431224496	1.0421061460297927	0.07578695095128878
53	1.0434707816759312	0.06862367155142887	1.0434707816759312	0.07558885446407944
54	1.0448354173220695	0.06844453299589089	1.0448354173220695	0.07539153365775507
55	1.046200052968208	0.06826609497384138	1.046200052968208	0.07519498448784583
56	1.0475646886143464	0.06808835383739097	1.0475646886143464	0.0749992029362079
57	1.048929324260485	0.0679113059623639	1.048929324260485	0.07480418501081802
58	1.0502939599066232	0.06773494774811344	1.0502939599066232	0.0746099267455701
59	1.0516585955527615	0.06755927561733867	1.0516585955527615	0.07441642420007345
60	1.0530232311989	0.0673842860159032	1.0530232311989	0.07422367345945298
61	1.0543878668450384	0.06720997541265537	1.0543878668450384	0.07403167063415135
62	1.055752502491177	0.06703634029925003	1.055752502491177	0.07384041185973246
63	1.0571171381373152	0.06686337718997216	1.0571171381373152	0.07364989329668732
64	1.0584817737834535	0.06669108262156176	1.0584817737834535	0.07346011113024109
65	1.059846409429592	0.06651945315304054	1.059846409429592	0.07327106157016218
66	1.0612110450757304	0.06634848536554029	1.0612110450757304	0.0730827408505732
67	1.062575680721869	0.06617817586213229	1.062575680721869	0.07289514522976313
68	1.0639403163680072	0.06600852126765891	1.0639403163680072	0.07270827099000171
69	1.0653049520141455	0.06583951822856611	1.0653049520141455	0.07252211443735503
70	1.066669587660284	0.06567116341273788	1.066669587660284	0.07233667190150309
71	1.0680342233064224	0.06550345350933202	1.0680342233064224	0.07215193973555901
72	1.069398858952561	0.06533638522861716	1.069398858952561	0.07196791431588943
73	1.0707634945986992	0.06516995530181174	1.0707634945986992	0.07178459204193716
74	1.0721281302448376	0.06500416048092383	1.0721281302448376	0.07160196933604474
75	1.073492765890976	0.06483899753859276	1.073492765890976	0.07142004264328004
76	1.0748574015371144	0.06467446326793223	1.0748574015371144	0.07123880843126339
77	1.076222037183253	0.06451055448237432	1.076222037183253	0.0710582631899958
78	1.0775866728293912	0.0643472680155155	1.0775866728293912	0.0708784034316893
79	1.0789513084755296	0.06418460072096355	1.0789513084755296	0.07069922569059833
80	1.080315944121668	0.06402254947218596	1.080315944121668	0.07052072652285281
81	1.0816805797678064	0.06386111116235986	1.0816805797678064	0.07034290250629277
82	1.083045215413945	0.06370028270422291	1.083045215413945	0.07016575024030412
83	1.0844098510600833	0.06354006102992589	1.0844098510600833	0.06998926634565632
84	1.0857744867062216	0.06338044309088622	1.0857744867062216	0.06981344746434094
85	1.08713912235236	0.06322142585764308	1.08713912235236	0.06963829025941219
86	1.0885037579984984	0.0630630063197136	1.0885037579984984	0.06946379141482846
87	1.089868393644637	0.06290518148545038	1.089868393644637	0.06928994763529535
88	1.0912330292907753	0.06274794838190031	1.0912330292907753	0.06911675564611017
89	1.0925976649369136	0.06259130405466445	1.0925976649369136	0.06894421219300768
90	1.093962300583052	0.06243524556775931	1.093962300583052	0.06877231404200716
91	1.0953269362291904	0.06227977000347936	1.0953269362291904	0.06860105797926108
92	1.096691571875329	0.06212487446226046	1.096691571875329	0.0684304408109046
93	1.0980562075214673	0.0619705560625449	1.0980562075214673	0.06826045936290692
94	1.0994208431676058	0.06181681194064713	1.0994208431676058	0.0680911104809234
95	1.1007854788137441	0.06166363925062117	1.1007854788137441	0.06792239103014952
96	1.1021501144598824	0.06151103516412868	1.1021501144598824	0.06775429789517555
97	1.103514750106021	0.06135899687030852	1.103514750106021	0.06758682797984282
98	1.1048793857521593	0.061207521575647336	1.1048793857521593	0.06741997820710126
99	1.1062440213982976	0.06105660650385111	1.1062440213982976	0.06725374551886784
100	1.1076086570444361	0.06090624889571806	1.1076086570444361	0.06708812687588663
101	1.1089732926905744	0.060756446009012526	1.1089732926905744	0.06692311925758981
102	1.110337928336713	0.06060719511833982	1.110337928336713	0.06675871966195993
103	1.1117025639828513	0.06045849351502245	1.1117025639828513	0.06659492510539342
104	1.1130671996289898	0.060310338506977	1.1130671996289898	0.0664317326225651
105	1.1144318352751281	0.06016272741859251	1.1144318352751281	0.06626913926629419
106	1.1157964709212664	0.06001565759060949	1.1157964709212664	0.06610714210741099
107	1.117161106567405	0.059869126380000255	1.117161106567405	0.0659457382346251
108	1.1185257422135433	0.059723131159850194	1.1185257422135433	0.0657849247543947
109	1.1198903778596818	0.059577669319239926	1.1198903778596818	0.0656246987907966
110	1.1212550135058201	0.059432738263128684	1.1212550135058201	0.06546505748539796
111	1.1226196491519584	0.05928833541223852	1.1226196491519584	0.06530599799712859
112	1.123984284798097	0.05914445820293949	1.123984284798097	0.06514751750215461
113	1.1253489204442353	0.05900110408713605	1.1253489204442353	0.06498961319375322
114	1.1267135560903738	0.05885827053215401	1.1267135560903738	0.06483228228218821
115	1.1280781917365121	0.05871595502062888	1.1280781917365121	0.06467552199458698
116	1.1294428273826504	0.058574155050394795	1.1294428273826504	0.06451932957481821
117	1.130807463028789	0.05843286813437456	1.130807463028789	0.0643637022833707
118	1.1321720986749273	0.058292091800470736	1.1321720986749273	0.06420863739723344
119	1.1335367343210658	0.05815182359145727	1.1335367343210658	0.06405413220977622
120	1.1349013699672041	0.058012061064872486	1.1349013699672041	0.06390018403063177
121	1.1362660056133425	0.057872801792912626	1.1362660056133425	0.0637467901855785
122	1.137630641259481	0.057734043362326425	1.137630641259481	0.06359394801642432
123	1.1389952769056193	0.05759578337431066	1.1389952769056193	0.06344165488089168
124	1.1403599125517578	0.05745801944440634	1.1403599125517578	0.06328990815250315
125	1.1417245481978961	0.05732074920239603	1.1417245481978961	0.0631387052204684
126	1.1430891838440345	0.05718397029220177	1.1430891838440345	0.06298804348957163
127	1.144453819490173	0.057047680371784065	1.144453819490173	0.06283792038006045
128	1.1458184551363113	0.05691187711304166	1.1458184551363113	0.06268833332753537
129	1.1471830907824498	0.05677655820171197	1.1471830907824498	0.0625392797828402
130	1.1485477264285882	0.05664172133727268	1.1485477264285882	0.062390757211953626
131	1.1499123620747267	0.05650736423284377	1.1499123620747267	0.06224276309588128
132	1.151276997720865	0.05637348461509072	1.151276997720865	0.06209529493054919
133	1.1526416333670033	0.05624008022412823	1.1526416333670033	0.061948350226697604
134	1.1540062690131418	0.05610714881342489	1.1540062690131418	0.06180192650977612
135	1.1553709046592802	0.05597468814970865	1.1553709046592802	0.06165602131983946
136	1.1567355403054185	0.055842696012872936	1.1567355403054185	0.06151063221144411
137	1.158100175951557	0.055711170195883654	1.158100175951557	0.06136575675354586
138	1.1594648115976953	0.055580108504687	1.1594648115976953	0.06122139252939829
139	1.1608294472438339	0.055449508758117806	1.1608294472438339	0.061077537136451754
140	1.1621940828899722	0.05531936878780899	1.1621940828899722	0.060934188186253714
141	1.1635587185361107	0.05518968643810135	1.1635587185361107	0.0607913433043493
142	1.164923354182249	0.055060459565954456	1.164923354182249	0.06064900013018324
143	1.1662879898283873	0.054931686040858026	1.1662879898283873	0.06050715631700217
144	1.1676526254745259	0.05480336374474411	1.1676526254745259	0.060365809531757915
145	1.1690172611206642	0.05467549057190006	1.1690172611206642	0.060224957455011704
146	1.1703818967668025	0.05454806442888209	1.1703818967668025	0.06008459778083884
147	1.171746532412941	0.05442108323442959	1.171746532412941	0.0599447282167344
148	1.1731111680590793	0.05429454491938022	1.1731111680590793	0.05980534648351966
149	1.1744758037052179	0.05416844742658546	1.1744758037052179	0.05966645031524914
150	1.1758404393513562	0.05404278871082724	1.1758404393513562	0.059528037459118686
151	1.1772050749974947	0.053917566738734705	1.1772050749974947	0.05939010567537387
152	1.178569710643633	0.05379277948870227	1.178569710643633	0.059252652737219635
153	1.1799343462897713	0.053668424950807786	1.1799343462897713	0.05911567643073027
154	1.1812989819359099	0.0535445011267317	1.1812989819359099	0.05897917455476027
155	1.1826636175820482	0.05342100602967683	1.1826636175820482	0.058843144920855996
156	1.1840282532281867	0.0532979376842886	1.1840282532281867	0.05870758535316784
157	1.185392888874325	0.053175294126576206	1.185392888874325	0.05857249368836334
158	1.1867575245204633	0.05305307340383408	1.1867575245204633	0.05843786777554075
159	1.1881221601666019	0.05293127357456431	1.1881221601666019	0.058303705476143476
160	1.1894867958127402	0.05280989270839948	1.1894867958127402	0.058170004663875216
161	1.1908514314588787	0.052688928886026186	1.1908514314588787	0.05803676322461557
162	1.192216067105017	0.052568380199109185	1.192216067105017	0.0579039790563366
163	1.1935807027511554	0.05244824475021607	1.1935807027511554	0.05777165006901984
164	1.1949453383972939	0.052328520652742655	1.1949453383972939	0.05763977418457407
165	1.1963099740434322	0.05220920603083895	1.1963099740434322	0.05750834933675378
166	1.1976746096895707	0.05209029901933557	1.1976746096895707	0.05737737347107816
167	1.199039245335709	0.05197179776367094	1.199039245335709	0.05724684454475088
168	1.2004038809818474	0.05185370041981893	1.2004038809818474	0.05711676052658036
169	1.201768516627986	0.05173600515421713	1.201768516627986	0.0569871193969008
170	1.2031331522741242	0.0516187101436957	1.2031331522741242	0.05685791914749382
171	1.2044977879202627	0.0515018135754067	1.2044977879202627	0.05672915778151058
172	1.205862423566401	0.05138531364675417	1.205862423566401	0.05660083331339477
173	1.2072270592125394	0.051269208565324506	1.2072270592125394	0.05647294376880591
174	1.208591694858678	0.05115349654881753	1.208591694858678	0.056345487184543505
175	1.2099563305048162	0.05103817582497823	1.2099563305048162	0.056218461608471715
176	1.2113209661509547	0.05092324463152868	1.2113209661509547	0.05609186509944451
177	1.212685601797093	0.05080870121610096	1.212685601797093	0.05596569572723166
178	1.2140502374432316	0.05069454383617012	1.2140502374432316	0.05583995157244498
179	1.21541487308937	0.0505807707589881	1.21541487308937	0.055714630726465514
180	1.2167795087355082	0.05046738026151784	1.2167795087355082	0.05558973129137094
181	1.2181441443816468	0.050354370630368114	1.2181441443816468	0.05546525137986381
182	1.219508780027785	0.05024174016172882	1.219508780027785	0.05534118911520028
183	1.2208734156739234	0.050129487161306704	1.2208734156739234	0.05521754263111928
184	1.222238051320062	0.05001760994426165	1.222238051320062	0.055094310071772366
185	1.2236026869662002	0.04990610683514355	1.2236026869662002	0.054971489591654155
186	1.2249673226123388	0.04979497616782941	1.2249673226123388	0.0548490793555331
187	1.226331958258477	0.04968421628546128	1.226331958258477	0.05472707753838304
188	1.2276965939046156	0.04957382554038437	1.2276965939046156	0.054605482325315105
189	1.229061229550754	0.04946380229408586	1.229061229550754	0.05448429191151029
190	1.2304258651968922	0.049354144917134045	1.2304258651968922	0.054363504502152396
191	1.2317905008430308	0.04924485178911799	1.2317905008430308	0.05424311831236164
192	1.233155136489169	0.04913592129858779	1.233155136489169	0.05412313156712873
193	1.2345197721353074	0.049027351842995025	1.2345197721353074	0.054003542501249384
194	1.235884407781446	0.04891914182863384	1.235884407781446	0.053884349359259405
195	1.2372490434275842	0.04881128967058258	1.2372490434275842	0.053765550395370336
196	1.2386136790737228	0.0487037937926456	1.2386136790737228	0.053647143873405426
197	1.239978314719861	0.04859665262729581	1.239978314719861	0.05352912806673633
198	1.2413429503659996	0.04848986461561739	1.2413429503659996	0.05341150125821998
199	1.242707586012138	0.04838342820724925	1.242707586012138	0.05329426174013636
