# Supplementary material for: Formation of organic color centers in air-suspended carbon nanotubes using vapor-phase reaction
Source: Nat Commun. 2022 May 20;13:2814. doi: 10.1038/s41467-022-30508-z (PMC9123200; doi:10.1038/s41467-022-30508-z)
Supplement: Supplementary file 3 — Source Data [file 41467_2022_30508_MOESM3_ESM.zip › Source Data/Figure 5/5d/dE11minusstar.csv]

	d	E0E2_mean	E0E2_sem
1	0.9995232511880072	0.1529564975843658	0.0012838725867017
2	1.0356621950018992	0.140653892816152	0.0007575153360126
3	1.087621423516571	0.1295210044568808	0.0003741977799548
4	1.1532646122523782	0.1142813405844226	0.0007819914552658
0	1.0960418440985225	0.1340928891848609	0.0008773849296965
1	1.104398065525998	0.133500971077728	0.0010328980321526
2	1.1290957339860943	0.1247063441387651	0.0006281259746633
3	1.1690996502090751	0.1140478878256781	0.0005328822292476
4
