# Supplementary material for: Formation of organic color centers in air-suspended carbon nanotubes using vapor-phase reaction
Source: Nat Commun. 2022 May 20;13:2814. doi: 10.1038/s41467-022-30508-z (PMC9123200; doi:10.1038/s41467-022-30508-z)
Supplement: Supplementary file 3 — Source Data [file 41467_2022_30508_MOESM3_ESM.zip › Source Data/Figure 5/5d/dE11minusstar_fit.csv]

	x_eval_d	fit_d	x_eval_d2	fit_d2
0	0.9711450924305959	0.14729630691227136	0.9711450924305959	0.16502873709881583
1	0.9725097280767343	0.14708961922046332	0.9725097280767343	0.1645659220000398
2	0.9738743637228727	0.14688351076844713	0.9738743637228727	0.16410505108854295
3	0.975238999369011	0.1466779791246611	0.975238999369011	0.16364611349006716
4	0.9766036350151495	0.14647302187113423	0.9766036350151495	0.16318909840627557
5	0.9779682706612879	0.14626863660339154	0.9779682706612879	0.1627339951141176
6	0.9793329063074263	0.14606482093035994	0.9793329063074263	0.16228079296519995
7	0.9806975419535647	0.14586157247427495	0.9806975419535647	0.1618294813851636
8	0.982062177599703	0.1456588888705884	0.982062177599703	0.16138004987306714
9	0.9834268132458415	0.14545676776787647	0.9834268132458415	0.16093248800077564
10	0.9847914488919799	0.14525520682774903	0.9847914488919799	0.16048678541235617
11	0.9861560845381183	0.1450542037247593	0.9861560845381183	0.16004293182347845
12	0.9875207201842567	0.1448537561463145	0.9875207201842567	0.15960091702082158
13	0.9888853558303952	0.144653861792587	0.9888853558303952	0.15916073086148663
14	0.9902499914765335	0.1444545183764266	0.9902499914765335	0.15872236327241473
15	0.9916146271226719	0.1442557236232731	0.9916146271226719	0.15828580424981062
16	0.9929792627688103	0.14405747527106996	0.9929792627688103	0.15785104385857224
17	0.9943438984149487	0.14385977107017833	0.9943438984149487	0.1574180722317251
18	0.9957085340610872	0.14366260878329204	0.9957085340610872	0.15698687956986285
19	0.9970731697072255	0.14346598618535325	0.9970731697072255	0.15655745614059247
20	0.9984378053533639	0.14326990106346862	0.9984378053533639	0.15612979227798512
21	0.9998024409995023	0.14307435121682643	0.9998024409995023	0.15570387838203248
22	1.0011670766456406	0.1428793344566142	1.0011670766456406	0.15527970491810775
23	1.0025317122917792	0.1426848486059369	1.0025317122917792	0.1548572624164319
24	1.0038963479379175	0.14249089149973615	1.0038963479379175	0.1544365414715458
25	1.005260983584056	0.14229746098470977	1.005260983584056	0.15401753274178573
26	1.0066256192301943	0.1421045549192321	1.0066256192301943	0.1536002269487657
27	1.0079902548763326	0.14191217117327495	1.0079902548763326	0.1531846148768632
28	1.0093548905224712	0.1417203076283292	1.0093548905224712	0.1527706873727106
29	1.0107195261686095	0.1415289621773272	1.0107195261686095	0.15235843534469143
30	1.012084161814748	0.1413381327245652	1.012084161814748	0.1519478497624406
31	1.0134487974608863	0.14114781718562747	1.0134487974608863	0.15153892165635058
32	1.0148134331070247	0.14095801348730982	1.0148134331070247	0.1511316421170808
33	1.0161780687531632	0.1407687195675447	1.0161780687531632	0.15072600229507274
34	1.0175427043993015	0.14057993337532634	1.0175427043993015	0.15032199340006938
35	1.01890734004544	0.14039165287063668	1.01890734004544	0.14991960670063853
36	1.0202719756915783	0.14020387602437204	1.0202719756915783	0.14951883352370154
37	1.0216366113377167	0.14001660081827005	1.0216366113377167	0.14911966525406556
38	1.0230012469838552	0.13982982524483736	1.0230012469838552	0.14872209333396064
39	1.0243658826299935	0.1396435473072781	1.0243658826299935	0.14832610926258136
40	1.025730518276132	0.1394577650194224	1.025730518276132	0.14793170459563193
41	1.0270951539222704	0.13927247640565615	1.0270951539222704	0.14753887094487644
42	1.0284597895684087	0.1390876795008507	1.0284597895684087	0.14714759997769253
43	1.0298244252145472	0.13890337235029346	1.0298244252145472	0.1467578834166296
44	1.0311890608606855	0.13871955300961908	1.0311890608606855	0.14636971303897134
45	1.032553696506824	0.13853621954474094	1.032553696506824	0.1459830806763013
46	1.0339183321529624	0.13835337003178344	1.0339183321529624	0.14559797821407408
47	1.035282967799101	0.13817100255701456	1.035282967799101	0.14521439759118862
48	1.0366476034452392	0.13798911521677923	1.0366476034452392	0.14483233079956712
49	1.0380122390913775	0.13780770611743304	1.0380122390913775	0.14445176988373656
50	1.039376874737516	0.1376267733752764	1.039376874737516	0.14407270694041474
51	1.0407415103836544	0.1374463151164897	1.0407415103836544	0.1436951341181002
52	1.0421061460297927	0.13726632947706813	1.0421061460297927	0.14331904361666523
53	1.0434707816759312	0.13708681460275784	1.0434707816759312	0.14294442768695312
54	1.0448354173220695	0.13690776864899226	1.0448354173220695	0.1425712786303793
55	1.046200052968208	0.1367291897808287	1.046200052968208	0.14219958879853545
56	1.0475646886143464	0.13655107617288598	1.0475646886143464	0.1418293505927978
57	1.048929324260485	0.1363734260092818	1.048929324260485	0.14146055646393849
58	1.0502939599066232	0.13619623748357151	1.0502939599066232	0.14109319891174116
59	1.0516585955527615	0.13601950879868654	1.0516585955527615	0.14072727048461925
60	1.0530232311989	0.1358432381668738	1.0530232311989	0.1403627637792382
61	1.0543878668450384	0.13566742380963534	1.0543878668450384	0.13999967144014128
62	1.055752502491177	0.13549206395766855	1.055752502491177	0.13963798615937797
63	1.0571171381373152	0.1353171568508069	1.0571171381373152	0.13927770067613696
64	1.0584817737834535	0.1351427007379608	1.0584817737834535	0.13891880777638094
65	1.059846409429592	0.1349686938770594	1.059846409429592	0.13856130029248606
66	1.0612110450757304	0.13479513453499262	1.0612110450757304	0.138205171102884
67	1.062575680721869	0.1346220209875533	1.062575680721869	0.13785041313170693
68	1.0639403163680072	0.13444935151938056	1.0639403163680072	0.1374970193484366
69	1.0653049520141455	0.13427712442390277	1.0653049520141455	0.13714498276755546
70	1.066669587660284	0.1341053380032814	1.066669587660284	0.13679429644820176
71	1.0680342233064224	0.13393399056835542	1.0680342233064224	0.1364449534938275
72	1.069398858952561	0.1337630804385857	1.069398858952561	0.13609694705185899
73	1.0707634945986992	0.1335926059420003	1.0707634945986992	0.13575027031336137
74	1.0721281302448376	0.13342256541513964	1.0721281302448376	0.13540491651270492
75	1.073492765890976	0.13325295720300265	1.073492765890976	0.13506087892723542
76	1.0748574015371144	0.13308377965899307	1.0748574015371144	0.13471815087694688
77	1.076222037183253	0.132915031144866	1.076222037183253	0.13437672572415715
78	1.0775866728293912	0.13274671003067512	1.0775866728293912	0.13403659687318678
79	1.0789513084755296	0.13257881469472024	1.0789513084755296	0.13369775777004014
80	1.080315944121668	0.13241134352349515	1.080315944121668	0.13336020190208997
81	1.0816805797678064	0.13224429491163597	1.0816805797678064	0.1330239227977645
82	1.083045215413945	0.13207766726186984	1.083045215413945	0.13268891402623684
83	1.0844098510600833	0.1319114589849641	1.0844098510600833	0.1323551691971181
84	1.0857744867062216	0.13174566849967548	1.0857744867062216	0.1320226819601521
85	1.08713912235236	0.13158029423270037	1.08713912235236	0.1316914460049137
86	1.0885037579984984	0.13141533461862473	1.0885037579984984	0.1313614550605092
87	1.089868393644637	0.1312507880998748	1.089868393644637	0.1310327028952795
88	1.0912330292907753	0.13108665312666817	1.0912330292907753	0.1307051833165061
89	1.0925976649369136	0.13092292815696494	1.0925976649369136	0.1303788901701192
90	1.093962300583052	0.13075961165641953	1.093962300583052	0.1300538173404087
91	1.0953269362291904	0.13059670209833282	1.0953269362291904	0.12972995874973786
92	1.096691571875329	0.13043419796360445	1.096691571875329	0.12940730835825884
93	1.0980562075214673	0.13027209774068566	1.0980562075214673	0.12908586016363147
94	1.0994208431676058	0.13011039992553236	1.0994208431676058	0.1287656082007437
95	1.1007854788137441	0.12994910302155882	1.1007854788137441	0.12844654654143534
96	1.1021501144598824	0.1297882055395912	1.1021501144598824	0.12812866929422317
97	1.103514750106021	0.1296277059978219	1.103514750106021	0.12781197060402943
98	1.1048793857521593	0.1294676029217641	1.1048793857521593	0.12749644465191204
99	1.1062440213982976	0.1293078948442065	1.1062440213982976	0.1271820856547972
100	1.1076086570444361	0.1291485803051685	1.1076086570444361	0.12686888786521447
101	1.1089732926905744	0.12898965785185584	1.1089732926905744	0.12655684557103428
102	1.110337928336713	0.1288311260386163	1.110337928336713	0.12624595309520706
103	1.1117025639828513	0.12867298342689598	1.1117025639828513	0.1259362047955055
104	1.1130671996289898	0.12851522858519562	1.1130671996289898	0.12562759506426804
105	1.1144318352751281	0.12835786008902764	1.1144318352751281	0.12532011832814563
106	1.1157964709212664	0.12820087652087303	1.1157964709212664	0.1250137690478496
107	1.117161106567405	0.12804427647013897	1.117161106567405	0.12470854171790244
108	1.1185257422135433	0.1278880585331165	1.1185257422135433	0.12440443086639051
109	1.1198903778596818	0.1277322213129385	1.1198903778596818	0.12410143105471848
110	1.1212550135058201	0.12757676341953825	1.1212550135058201	0.12379953687736656
111	1.1226196491519584	0.12742168346960794	1.1226196491519584	0.12349874296164916
112	1.123984284798097	0.12726698008655768	1.123984284798097	0.1231990439674758
113	1.1253489204442353	0.1271126519004748	1.1253489204442353	0.12290043458711447
114	1.1267135560903738	0.1269586975480833	1.1267135560903738	0.1226029095449561
115	1.1280781917365121	0.126805115672704	1.1280781917365121	0.12230646359728206
116	1.1294428273826504	0.12665190492421427	1.1294428273826504	0.12201109153203271
117	1.130807463028789	0.12649906395900873	1.130807463028789	0.12171678816857845
118	1.1321720986749273	0.12634659143996005	1.1321720986749273	0.12142354835749272
119	1.1335367343210658	0.1261944860363797	1.1335367343210658	0.12113136698032642
120	1.1349013699672041	0.12604274642397945	1.1349013699672041	0.12084023894938492
121	1.1362660056133425	0.12589137128483277	1.1362660056133425	0.12055015920750627
122	1.137630641259481	0.12574035930733685	1.137630641259481	0.12026112272784167
123	1.1389952769056193	0.12558970918617463	1.1389952769056193	0.1199731245136379
124	1.1403599125517578	0.12543941962227712	1.1403599125517578	0.11968615959802097
125	1.1417245481978961	0.12528948932278616	1.1417245481978961	0.11940022304378242
126	1.1430891838440345	0.1251399170010174	1.1430891838440345	0.11911530994316653
127	1.144453819490173	0.12499070137642322	1.144453819490173	0.11883141541766001
128	1.1458184551363113	0.1248418411745566	1.1458184551363113	0.11854853461778313
129	1.1471830907824498	0.12469333512703443	1.1471830907824498	0.11826666272288244
130	1.1485477264285882	0.1245451819715018	1.1485477264285882	0.1179857949409257
131	1.1499123620747267	0.124397380451596	1.1499123620747267	0.11770592650829784
132	1.151276997720865	0.12424992931691117	1.151276997720865	0.11742705268959935
133	1.1526416333670033	0.12410282732296295	1.1526416333670033	0.11714916877744569
134	1.1540062690131418	0.12395607323115346	1.1540062690131418	0.11687227009226869
135	1.1553709046592802	0.12380966580873662	1.1553709046592802	0.11659635198211975
136	1.1567355403054185	0.12366360382878357	1.1567355403054185	0.11632140982247417
137	1.158100175951557	0.12351788607014835	1.158100175951557	0.11604743901603747
138	1.1594648115976953	0.12337251131743403	1.1594648115976953	0.1157744349925534
139	1.1608294472438339	0.1232274783609587	1.1608294472438339	0.11550239320861294
140	1.1621940828899722	0.12308278599672212	1.1621940828899722	0.11523130914746577
141	1.1635587185361107	0.12293843302637227	1.1635587185361107	0.1149611783188323
142	1.164923354182249	0.12279441825717233	1.164923354182249	0.11469199625871813
143	1.1662879898283873	0.12265074050196778	1.1662879898283873	0.11442375852922933
144	1.1676526254745259	0.12250739857915384	1.1676526254745259	0.11415646071838961
145	1.1690172611206642	0.12236439131264305	1.1690172611206642	0.11389009843995909
146	1.1703818967668025	0.1222217175318331	1.1703818967668025	0.11362466733325405
147	1.171746532412941	0.12207937607157483	1.171746532412941	0.1133601630629686
148	1.1731111680590793	0.1219373657721407	1.1731111680590793	0.11309658131899782
149	1.1744758037052179	0.12179568547919305	1.1744758037052179	0.11283391781626177
150	1.1758404393513562	0.121654334043753	1.1758404393513562	0.11257216829453186
151	1.1772050749974947	0.12151331032216932	1.1772050749974947	0.11231132851825752
152	1.178569710643633	0.12137261317608761	1.178569710643633	0.1120513942763954
153	1.1799343462897713	0.12123224147241965	1.1799343462897713	0.11179236138223904
154	1.1812989819359099	0.12109219408331294	1.1812989819359099	0.11153422567325036
155	1.1826636175820482	0.12095246988612064	1.1826636175820482	0.11127698301089262
156	1.1840282532281867	0.12081306776337139	1.1840282532281867	0.11102062928046423
157	1.185392888874325	0.12067398660273967	1.185392888874325	0.11076516039093459
158	1.1867575245204633	0.12053522529701612	1.1867575245204633	0.11051057227478045
159	1.1881221601666019	0.12039678274407814	1.1881221601666019	0.1102568608878243
160	1.1894867958127402	0.12025865784686086	1.1894867958127402	0.11000402220907371
161	1.1908514314588787	0.12012084951332798	1.1908514314588787	0.10975205224056192
162	1.192216067105017	0.11998335665644312	1.192216067105017	0.10950094700718993
163	1.1935807027511554	0.11984617819414115	1.1935807027511554	0.10925070255656955
164	1.1949453383972939	0.11970931304929984	1.1949453383972939	0.10900131495886795
165	1.1963099740434322	0.11957276014971173	1.1963099740434322	0.10875278030665353
166	1.1976746096895707	0.11943651842805598	1.1976746096895707	0.1085050947147426
167	1.199039245335709	0.11930058682187078	1.199039245335709	0.10825825432004774
168	1.2004038809818474	0.11916496427352549	1.2004038809818474	0.10801225528142704
169	1.201768516627986	0.11902964973019332	1.201768516627986	0.1077670937795347
170	1.2031331522741242	0.11889464214382423	1.2031331522741242	0.10752276601667295
171	1.2044977879202627	0.11875994047111756	1.2044977879202627	0.10727926821664462
172	1.205862423566401	0.11862554367349545	1.205862423566401	0.10703659662460766
173	1.2072270592125394	0.11849145071707598	1.2072270592125394	0.10679474750693005
174	1.208591694858678	0.11835766057264668	1.208591694858678	0.10655371715104626
175	1.2099563305048162	0.11822417221563832	1.2099563305048162	0.10631350186531502
176	1.2113209661509547	0.1180909846260985	1.2113209661509547	0.1060740979788775
177	1.212685601797093	0.117958096788666	1.212685601797093	0.10583550184151762
178	1.2140502374432316	0.11782550769254468	1.2140502374432316	0.10559770982352239
179	1.21541487308937	0.11769321633147807	1.21541487308937	0.10536071831554428
180	1.2167795087355082	0.11756122170372377	1.2167795087355082	0.10512452372846395
181	1.2181441443816468	0.11742952281202822	1.2181441443816468	0.10488912249325454
182	1.219508780027785	0.11729811866360162	1.219508780027785	0.10465451106084682
183	1.2208734156739234	0.11716700827009292	1.2208734156739234	0.10442068590199538
184	1.222238051320062	0.11703619064756507	1.222238051320062	0.10418764350714582
185	1.2236026869662002	0.11690566481647041	1.2236026869662002	0.10395538038630336
186	1.2249673226123388	0.11677542980162622	1.2249673226123388	0.10372389306890176
187	1.226331958258477	0.11664548463219043	1.226331958258477	0.10349317810367405
188	1.2276965939046156	0.11651582834163746	1.2276965939046156	0.10326323205852357
189	1.229061229550754	0.11638645996773435	1.229061229550754	0.10303405152039667
190	1.2304258651968922	0.11625737855251686	1.2304258651968922	0.10280563309515571
191	1.2317905008430308	0.11612858314226585	1.2317905008430308	0.10257797340745359
192	1.233155136489169	0.11600007278748384	1.233155136489169	0.10235106910060913
193	1.2345197721353074	0.11587184654287162	1.2345197721353074	0.10212491683648316
194	1.235884407781446	0.11574390346730508	1.235884407781446	0.10189951329535575
195	1.2372490434275842	0.11561624262381223	1.2372490434275842	0.1016748551758046
196	1.2386136790737228	0.11548886307955027	1.2386136790737228	0.10145093919458385
197	1.239978314719861	0.1153617639057829	1.239978314719861	0.10122776208650444
198	1.2413429503659996	0.11523494417785772	1.2413429503659996	0.10100532060431475
199	1.242707586012138	0.1151084029751839	1.242707586012138	0.10078361151858277
