# Supplementary material for: Formation of organic color centers in air-suspended carbon nanotubes using vapor-phase reaction
Source: Nat Commun. 2022 May 20;13:2814. doi: 10.1038/s41467-022-30508-z (PMC9123200; doi:10.1038/s41467-022-30508-z)
Supplement: Supplementary file 3 — Source Data [file 41467_2022_30508_MOESM3_ESM.zip › Source Data/Figure 6/decay curves.csv]

	t0	i0	t1	i1	t_fit0	fit0	t_fit1	fit1	t_irf	irf
0	-0.64497	0.000806	-0.63031	0.000927	-0.64497	0.001	-0.63031	0.001	-1.11891	0.0
1	-0.64253	0.00181	-0.6278699999999999	0.00115	-0.64253	0.001	-0.6278699999999999	0.001	-1.1164669500000002	0.0
2	-0.6400800000000001	0.00128	-0.62542	0.00129	-0.6400800000000001	0.001	-0.62542	0.001	-1.11402391	0.0
3	-0.6376400000000001	0.000746	-0.62298	0.000996	-0.6376400000000001	0.001	-0.62298	0.001	-1.1115808600000001	0.0
4	-0.6352000000000001	0.000983	-0.62054	0.00107	-0.6352000000000001	0.001	-0.62054	0.001	-1.1091378200000002	0.0
5	-0.63275	0.000746	-0.61809	0.00084	-0.63275	0.001	-0.61809	0.001	-1.1066948	0.0
6	-0.63031	0.000746	-0.61565	0.00103	-0.63031	0.001	-0.61565	0.001	-1.1042517	0.0
7	-0.62787	0.000451	-0.61321	0.0012	-0.62787	0.001	-0.61321	0.001	-1.1018087	0.0
8	-0.6254200000000001	0.00116	-0.61077	0.000961	-0.6254200000000001	0.001	-0.61077	0.001	-1.0993656	0.0
9	-0.6229800000000001	0.00146	-0.60832	0.00101	-0.6229800000000001	0.001	-0.60832	0.001	-1.0969226	0.0
10	-0.6205400000000001	0.000806	-0.60588	0.000909	-0.6205400000000001	0.001	-0.60588	0.001	-1.0944795	0.0
11	-0.6180900000000001	0.000687	-0.60344	0.00105	-0.6180900000000001	0.001	-0.60344	0.001	-1.0920365	0.0
12	-0.6156500000000001	0.000746	-0.60099	0.000909	-0.6156500000000001	0.001	-0.60099	0.001	-1.0895935	0.0
13	-0.6132100000000001	0.00134	-0.59855	0.00101	-0.6132100000000001	0.001	-0.59855	0.001	-1.0871504	0.0
14	-0.61077	0.000865	-0.59611	0.000909	-0.61077	0.001	-0.59611	0.001	-1.0847074	0.0
15	-0.6083200000000001	0.00116	-0.59366	0.00136	-0.6083200000000001	0.001	-0.59366	0.001	-1.0822643	0.0
16	-0.6058800000000001	0.000687	-0.59122	0.00105	-0.6058800000000001	0.001	-0.59122	0.001	-1.0798213	0.0
17	-0.6034400000000001	0.000273	-0.58878	0.000927	-0.6034400000000001	0.001	-0.58878	0.001	-1.0773782	0.0
18	-0.6009900000000001	0.00122	-0.58633	0.00107	-0.6009900000000001	0.001	-0.58633	0.001	-1.0749352	0.0
19	-0.5985500000000001	0.00104	-0.58389	0.00103	-0.5985500000000001	0.001	-0.58389	0.001	-1.0724921	0.0
20	-0.5961100000000001	0.000273	-0.58145	0.000771	-0.5961100000000001	0.001	-0.58145	0.001	-1.0700491	0.0
21	-0.5936700000000001	0.000333	-0.57901	0.00105	-0.5936700000000001	0.001	-0.57901	0.001	-1.067606	0.0
22	-0.5912200000000001	0.000806	-0.57656	0.000892	-0.5912200000000001	0.001	-0.57656	0.001	-1.065163	0.0
23	-0.5887800000000001	0.0014	-0.57412	0.00113	-0.5887800000000001	0.001	-0.57412	0.001	-1.06272	0.0
24	-0.5863400000000001	0.00122	-0.57168	0.000875	-0.5863400000000001	0.001	-0.57168	0.001	-1.0602769	0.0
25	-0.5838900000000001	0.00128	-0.56923	0.00105	-0.5838900000000001	0.001	-0.56923	0.001	-1.0578339	0.0
26	-0.5814500000000001	0.000628	-0.56679	0.000875	-0.5814500000000001	0.001	-0.56679	0.001	-1.0553908	0.0
27	-0.5790100000000001	0.00134	-0.56435	0.00103	-0.5790100000000001	0.001	-0.56435	0.001	-1.0529478	0.0
28	-0.5765600000000001	0.00104	-0.5619	0.00101	-0.5765600000000001	0.001	-0.5619	0.001	-1.0505047	0.0
29	-0.5741200000000001	0.00122	-0.55946	0.00136	-0.5741200000000001	0.001	-0.55946	0.001	-1.0480617	0.0
30	-0.5716800000000001	0.00104	-0.55702	0.00107	-0.5716800000000001	0.001	-0.55702	0.001	-1.0456186	0.0
31	-0.5692300000000001	0.000746	-0.55457	0.00101	-0.5692300000000001	0.001	-0.55457	0.001	-1.0431756	0.0
32	-0.5667900000000001	0.0014	-0.55213	0.000892	-0.5667900000000001	0.001	-0.55213	0.001	-1.0407325	0.0
33	-0.5643500000000001	0.000924	-0.54969	0.00117	-0.5643500000000001	0.001	-0.54969	0.001	-1.0382895	0.0
34	-0.5619100000000001	0.00199	-0.54725	0.00108	-0.5619100000000001	0.001	-0.54725	0.001	-1.0358464	0.0
35	-0.5594600000000001	0.000687	-0.5448	0.000909	-0.5594600000000001	0.001	-0.5448	0.001	-1.0334034	0.0
36	-0.5570200000000001	0.000983	-0.54236	0.000979	-0.5570200000000001	0.001	-0.54236	0.001	-1.0309604	0.0
37	-0.5545800000000001	0.000214	-0.53992	0.00115	-0.5545800000000001	0.001	-0.53992	0.001	-1.0285173	0.0
38	-0.5521300000000001	0.000569	-0.53747	0.000858	-0.5521300000000001	0.001	-0.53747	0.001	-1.0260743	0.0
39	-0.5496900000000001	0.00051	-0.53503	0.00126	-0.5496900000000001	0.001	-0.53503	0.001	-1.0236312	0.0
40	-0.5472500000000001	-0.000259	-0.53259	0.000961	-0.5472500000000001	0.001	-0.53259	0.001	-1.0211882	0.0
41	-0.5448000000000001	0.00122	-0.53014	0.00108	-0.5448000000000001	0.001	-0.53014	0.001	-1.018745	0.0
42	-0.5423600000000001	0.00122	-0.5277	0.000909	-0.5423600000000001	0.001	-0.5277	0.001	-1.016302	0.0
43	-0.5399200000000001	0.000924	-0.52526	0.000909	-0.5399200000000001	0.001	-0.52526	0.001	-1.013859	0.0
44	-0.5374700000000001	0.00134	-0.52282	0.000927	-0.5374700000000001	0.001	-0.52282	0.001	-1.011416	0.0
45	-0.5350300000000001	0.00163	-0.52037	0.00113	-0.5350300000000001	0.001	-0.52037	0.001	-1.0089730000000001	0.0
46	-0.5325900000000001	0.000806	-0.51793	0.000996	-0.5325900000000001	0.001	-0.51793	0.001	-1.0065300000000001	0.0
47	-0.5301500000000001	0.00146	-0.51549	0.000927	-0.5301500000000001	0.001	-0.51549	0.001	-1.0040870000000002	0.0
48	-0.5277000000000001	0.000865	-0.5130399999999999	0.000771	-0.5277000000000001	0.001	-0.5130399999999999	0.001	-1.001644	0.0
49	-0.5252600000000001	0.00122	-0.5105999999999999	0.000996	-0.5252600000000001	0.001	-0.5105999999999999	0.001	-0.9992010000000001	0.0
50	-0.5228200000000001	0.00128	-0.50816	0.000996	-0.5228200000000001	0.001	-0.50816	0.001	-0.996758	0.0
51	-0.5203700000000001	0.00104	-0.50571	0.00108	-0.5203700000000001	0.001	-0.50571	0.001	-0.9943150000000001	0.0
52	-0.5179300000000001	0.000687	-0.50327	0.000892	-0.5179300000000001	0.001	-0.50327	0.001	-0.9918720000000001	0.0
53	-0.5154900000000001	0.000806	-0.50083	0.000858	-0.5154900000000001	0.001	-0.50083	0.001	-0.9894290000000001	0.0
54	-0.51304	0.00116	-0.49837999999999993	0.00113	-0.51304	0.001	-0.49837999999999993	0.001	-0.986986	0.0
55	-0.5106	0.000569	-0.49593999999999994	0.000944	-0.5106	0.001	-0.49593999999999994	0.001	-0.984542	0.0
56	-0.5081600000000001	0.00116	-0.49349999999999994	0.00105	-0.5081600000000001	0.001	-0.49349999999999994	0.001	-0.982099	0.0
57	-0.5057200000000001	0.00116	-0.49105999999999994	0.00108	-0.5057200000000001	0.001	-0.49105999999999994	0.001	-0.9796560000000001	0.0
58	-0.5032700000000001	0.0011	-0.48861	0.00105	-0.5032700000000001	0.001	-0.48861	0.001	-0.9772130000000001	0.0
59	-0.5008300000000001	0.00128	-0.48617	0.00101	-0.5008300000000001	0.001	-0.48617	0.001	-0.9747700000000001	0.0
60	-0.4983900000000001	0.00199	-0.48373	0.00084	-0.4983900000000001	0.001	-0.48373	0.001	-0.972327	0.0
61	-0.49594000000000005	0.000687	-0.48127999999999993	0.00101	-0.49594000000000005	0.001	-0.48127999999999993	0.001	-0.9698840000000001	0.0
62	-0.49350000000000005	0.000687	-0.47883999999999993	0.00108	-0.49350000000000005	0.001	-0.47883999999999993	0.001	-0.9674410000000001	0.0
63	-0.49106000000000005	0.00134	-0.47639999999999993	0.00129	-0.49106000000000005	0.001	-0.47639999999999993	0.001	-0.964998	0.0
64	-0.4886100000000001	0.00169	-0.47395	0.000858	-0.4886100000000001	0.001	-0.47395	0.001	-0.962555	0.0
65	-0.4861700000000001	0.000924	-0.47151	0.00113	-0.4861700000000001	0.001	-0.47151	0.001	-0.9601120000000001	0.0
66	-0.4837300000000001	0.00152	-0.46907	0.00101	-0.4837300000000001	0.001	-0.46907	0.001	-0.9576690000000001	0.0
67	-0.48128000000000004	0.000746	-0.46662000000000003	0.00101	-0.48128000000000004	0.001	-0.46662000000000003	0.001	-0.9552260000000001	0.0
68	-0.47884000000000004	0.00128	-0.46418000000000004	0.000875	-0.47884000000000004	0.001	-0.46418000000000004	0.001	-0.952783	0.0
69	-0.47640000000000005	0.00157	-0.46173999999999993	0.00108	-0.47640000000000005	0.001	-0.46173999999999993	0.001	-0.9503400000000001	0.0
70	-0.47396000000000005	0.00157	-0.45929999999999993	0.00103	-0.47396000000000005	0.001	-0.45929999999999993	0.001	-0.9478970000000001	0.0
71	-0.4715100000000001	0.000569	-0.45685	0.000979	-0.4715100000000001	0.001	-0.45685	0.001	-0.945454	0.0
72	-0.4690700000000001	0.000865	-0.45441	0.000979	-0.4690700000000001	0.001	-0.45441	0.001	-0.943011	0.0
73	-0.4666300000000001	0.000983	-0.45197	0.000806	-0.4666300000000001	0.001	-0.45197	0.001	-0.9405680000000001	0.0
74	-0.46418000000000004	0.000628	-0.44952000000000003	0.0011	-0.46418000000000004	0.001	-0.44952000000000003	0.001	-0.9381250000000001	0.0
75	-0.46174000000000004	0.000983	-0.44708000000000003	0.000858	-0.46174000000000004	0.001	-0.44708000000000003	0.001	-0.9356820000000001	0.0
76	-0.45930000000000004	0.000924	-0.44464000000000004	0.000892	-0.45930000000000004	0.001	-0.44464000000000004	0.001	-0.933239	0.0
77	-0.4568500000000001	0.000924	-0.4421999999999999	0.00107	-0.4568500000000001	0.001	-0.4421999999999999	0.001	-0.930795	0.0
78	-0.4544100000000001	0.0011	-0.43975	0.000944	-0.4544100000000001	0.001	-0.43975	0.001	-0.9283520000000001	0.0
79	-0.4519700000000001	0.00104	-0.43731	0.00084	-0.4519700000000001	0.001	-0.43731	0.001	-0.9259090000000001	0.0
80	-0.44952000000000014	0.00116	-0.43486	0.000996	-0.44952000000000014	0.001	-0.43486	0.001	-0.9234660000000001	0.0
81	-0.44708000000000014	0.000451	-0.43242	0.000961	-0.44708000000000014	0.001	-0.43242	0.001	-0.921023	0.0
82	-0.44464000000000004	0.0011	-0.42998000000000003	0.000927	-0.44464000000000004	0.001	-0.42998000000000003	0.001	-0.9185800000000001	0.0
83	-0.44220000000000004	0.00122	-0.42754000000000003	0.000892	-0.44220000000000004	0.001	-0.42754000000000003	0.001	-0.9161370000000001	0.0
84	-0.4397500000000001	0.00169	-0.42508999999999997	0.000909	-0.4397500000000001	0.001	-0.42508999999999997	0.001	-0.913694	0.0
85	-0.4373100000000001	0.00152	-0.42264999999999997	0.000944	-0.4373100000000001	0.001	-0.42264999999999997	0.001	-0.911251	0.0
86	-0.4348700000000001	0.00157	-0.42021	0.000892	-0.4348700000000001	0.001	-0.42021	0.001	-0.9088080000000001	0.0
87	-0.43242000000000014	0.000628	-0.41776	0.00108	-0.43242000000000014	0.001	-0.41776	0.001	-0.9063650000000001	0.0
88	-0.42998000000000014	0.00104	-0.41532	0.00107	-0.42998000000000014	0.001	-0.41532	0.001	-0.9039220000000001	0.0
89	-0.42754000000000014	0.00163	-0.41288	0.000823	-0.42754000000000014	0.001	-0.41288	0.001	-0.901479	0.0
90	-0.42510000000000003	0.000628	-0.41044	0.000858	-0.42510000000000003	0.001	-0.41044	0.001	-0.8990360000000001	0.0
91	-0.4226500000000001	0.000924	-0.40798999999999996	0.000961	-0.4226500000000001	0.001	-0.40798999999999996	0.001	-0.8965930000000001	0.0
92	-0.4202100000000001	0.00122	-0.40554999999999997	0.000944	-0.4202100000000001	0.001	-0.40554999999999997	0.001	-0.8941500000000001	0.0
93	-0.41776000000000013	0.000687	-0.40310999999999997	0.000944	-0.41776000000000013	0.001	-0.40310999999999997	0.001	-0.891707	0.0
94	-0.41532000000000013	0.000333	-0.40066	0.000909	-0.41532000000000013	0.001	-0.40066	0.001	-0.889264	0.0
95	-0.41288000000000014	0.000569	-0.39822	0.000996	-0.41288000000000014	0.001	-0.39822	0.001	-0.8868210000000001	0.0
96	-0.41044000000000014	0.00122	-0.39578	0.000823	-0.41044000000000014	0.001	-0.39578	0.001	-0.8843780000000001	0.0
97	-0.4079900000000001	0.00175	-0.39332999999999996	0.000858	-0.4079900000000001	0.001	-0.39332999999999996	0.001	-0.8819350000000001	0.0
98	-0.4055500000000001	0.00146	-0.39088999999999996	0.00105	-0.4055500000000001	0.001	-0.39088999999999996	0.001	-0.879492	0.0
99	-0.4031100000000001	0.00122	-0.38844999999999996	0.000909	-0.4031100000000001	0.001	-0.38844999999999996	0.001	-0.877048	0.0
100	-0.4006600000000001	0.00146	-0.386	0.0011	-0.4006600000000001	0.001	-0.386	0.001	-0.8746050000000001	0.0
101	-0.39822000000000013	0.000924	-0.38356	0.0011	-0.39822000000000013	0.001	-0.38356	0.001	-0.8721620000000001	0.0
102	-0.39578000000000013	0.00051	-0.38112	0.00084	-0.39578000000000013	0.001	-0.38112	0.001	-0.8697190000000001	0.0
103	-0.39334000000000013	0.00146	-0.37866999999999995	0.000909	-0.39334000000000013	0.001	-0.37866999999999995	0.001	-0.867276	0.0
104	-0.39089000000000007	0.000451	-0.37622999999999995	0.000961	-0.39089000000000007	0.001	-0.37622999999999995	0.001	-0.8648330000000001	0.0
105	-0.3884500000000001	0.000924	-0.37378999999999996	0.00108	-0.3884500000000001	0.001	-0.37378999999999996	0.001	-0.86239	0.0
106	-0.3860100000000001	0.00116	-0.37134999999999996	0.00101	-0.3860100000000001	0.001	-0.37134999999999996	0.001	-0.859947	0.0
107	-0.3835600000000001	0.0011	-0.3689	0.000961	-0.3835600000000001	0.001	-0.3689	0.001	-0.857504	0.0
108	-0.3811200000000001	0.000865	-0.36646	0.000858	-0.3811200000000001	0.001	-0.36646	0.001	-0.8550610000000001	0.0
109	-0.3786800000000001	0.000865	-0.36402	0.000944	-0.3786800000000001	0.001	-0.36402	0.001	-0.8526180000000001	0.0
110	-0.37623000000000006	0.00134	-0.36156999999999995	0.00084	-0.37623000000000006	0.001	-0.36156999999999995	0.001	-0.8501750000000001	0.0
111	-0.37379000000000007	0.00116	-0.35912999999999995	0.0011	-0.37379000000000007	0.001	-0.35912999999999995	0.001	-0.8477320000000002	0.0
112	-0.37135000000000007	0.000806	-0.35668999999999995	0.000823	-0.37135000000000007	0.001	-0.35668999999999995	0.001	-0.8452890000000001	0.0
113	-0.3689000000000001	0.00146	-0.35424999999999995	0.000875	-0.3689000000000001	0.001	-0.35424999999999995	0.001	-0.8428460000000001	0.0
114	-0.3664600000000001	0.000746	-0.3518	0.000806	-0.3664600000000001	0.001	-0.3518	0.001	-0.840403	0.0
115	-0.3640200000000001	0.00169	-0.34936	0.00084	-0.3640200000000001	0.001	-0.34936	0.001	-0.83796	0.0
116	-0.36157000000000006	0.000806	-0.34692	0.00101	-0.36157000000000006	0.001	-0.34692	0.001	-0.8355170000000001	0.0
117	-0.35913000000000006	0.000569	-0.34446999999999994	0.000909	-0.35913000000000006	0.001	-0.34446999999999994	0.001	-0.8330740000000001	0.0
118	-0.35669000000000006	0.00104	-0.34202999999999995	0.000961	-0.35669000000000006	0.001	-0.34202999999999995	0.001	-0.8306310000000001	0.0
119	-0.35425000000000006	0.00134	-0.33958999999999995	0.00084	-0.35425000000000006	0.001	-0.33958999999999995	0.001	-0.8281880000000001	0.0
120	-0.3518000000000001	0.000155	-0.33714	0.000771	-0.3518000000000001	0.001	-0.33714	0.001	-0.8257450000000001	0.0
121	-0.3493600000000001	0.000687	-0.3347	0.00113	-0.3493600000000001	0.001	-0.3347	0.001	-0.8233010000000001	0.0
122	-0.3469200000000001	0.00051	-0.33226	0.000909	-0.3469200000000001	0.001	-0.33226	0.001	-0.8208580000000001	0.0
123	-0.34447000000000005	0.0014	-0.32980999999999994	0.00105	-0.34447000000000005	0.001	-0.32980999999999994	0.001	-0.8184150000000001	0.0
124	-0.34203000000000006	0.00146	-0.32736999999999994	0.000979	-0.34203000000000006	0.001	-0.32736999999999994	0.001	-0.8159720000000001	0.0
125	-0.33959000000000006	0.000451	-0.32492999999999994	0.000927	-0.33959000000000006	0.001	-0.32492999999999994	0.001	-0.8135290000000001	0.0
126	-0.33715000000000006	0.000628	-0.32248999999999994	0.00113	-0.33715000000000006	0.001	-0.32248999999999994	0.001	-0.8110860000000001	0.0
127	-0.3347000000000001	0.00104	-0.32004	0.000806	-0.3347000000000001	0.001	-0.32004	0.001	-0.808643	0.0
128	-0.3322600000000001	0.000865	-0.3176	0.000944	-0.3322600000000001	0.001	-0.3176	0.001	-0.8062	0.0
129	-0.3298200000000001	0.00116	-0.31516	0.000961	-0.3298200000000001	0.001	-0.31516	0.001	-0.803757	0.0
130	-0.32737000000000005	0.00146	-0.31270999999999993	0.00101	-0.32737000000000005	0.001	-0.31270999999999993	0.001	-0.8013140000000001	0.0
131	-0.32493000000000005	0.00122	-0.31026999999999993	0.00112	-0.32493000000000005	0.001	-0.31026999999999993	0.001	-0.7988710000000001	0.0
132	-0.32249000000000005	0.000806	-0.30782999999999994	0.000858	-0.32249000000000005	0.001	-0.30782999999999994	0.001	-0.7964280000000001	0.0
133	-0.3200400000000001	0.00128	-0.30538	0.000789	-0.3200400000000001	0.001	-0.30538	0.001	-0.793985	0.0
134	-0.3176000000000001	0.00152	-0.30294	0.000944	-0.3176000000000001	0.001	-0.30294	0.001	-0.7915420000000001	0.0
135	-0.3151600000000001	0.00181	-0.3005	0.0011	-0.3151600000000001	0.001	-0.3005	0.001	-0.789099	0.0
136	-0.31271000000000004	0.000865	-0.2980499999999999	0.00126	-0.31271000000000004	0.001	-0.2980499999999999	0.001	-0.786656	0.0
137	-0.31027000000000005	0.000451	-0.29560999999999993	0.00103	-0.31027000000000005	0.001	-0.29560999999999993	0.001	-0.784213	0.0
138	-0.30783000000000005	0.000746	-0.29316999999999993	0.00103	-0.30783000000000005	0.001	-0.29316999999999993	0.001	-0.7817700000000001	0.0
139	-0.30539000000000005	0.00122	-0.29072999999999993	0.00108	-0.30539000000000005	0.001	-0.29072999999999993	0.001	-0.7793270000000001	0.0
140	-0.3029400000000001	0.0014	-0.28828	0.00103	-0.3029400000000001	0.001	-0.28828	0.001	-0.7768840000000001	0.0
141	-0.3005000000000001	0.000924	-0.28584	0.00108	-0.3005000000000001	0.001	-0.28584	0.001	-0.774441	0.0
142	-0.2980600000000001	0.00116	-0.2834	0.0011	-0.2980600000000001	0.001	-0.2834	0.001	-0.7719980000000001	0.0
143	-0.29561000000000004	0.00157	-0.28095000000000003	0.00115	-0.29561000000000004	0.001	-0.28095000000000003	0.001	-0.7695540000000001	0.0
144	-0.29317000000000004	0.000806	-0.27851000000000004	0.00084	-0.29317000000000004	0.001	-0.27851000000000004	0.001	-0.7671110000000001	0.0
145	-0.29073000000000004	3.7e-05	-0.2760699999999999	0.000979	-0.29073000000000004	0.001	-0.2760699999999999	0.001	-0.7646680000000001	0.0
146	-0.2882800000000001	0.00175	-0.27362	0.00108	-0.2882800000000001	0.001	-0.27362	0.001	-0.7622250000000002	0.0
147	-0.2858400000000001	0.00116	-0.27118	0.00105	-0.2858400000000001	0.001	-0.27118	0.001	-0.7597820000000001	0.0
148	-0.2834000000000001	0.00116	-0.26874	0.00105	-0.2834000000000001	0.001	-0.26874	0.001	-0.7573390000000001	0.0
149	-0.28095000000000003	0.000628	-0.26629	0.00084	-0.28095000000000003	0.001	-0.26629	0.001	-0.754896	0.0
150	-0.27851000000000004	0.000628	-0.26385000000000003	0.0011	-0.27851000000000004	0.001	-0.26385000000000003	0.001	-0.752453	0.0
151	-0.27607000000000004	0.000746	-0.26141000000000003	0.000944	-0.27607000000000004	0.001	-0.26141000000000003	0.001	-0.7500100000000001	0.0
152	-0.27363000000000004	0.000983	-0.25897000000000003	0.000927	-0.27363000000000004	0.001	-0.25897000000000003	0.001	-0.7475670000000001	0.0
153	-0.2711800000000001	0.00104	-0.25651999999999997	0.00108	-0.2711800000000001	0.001	-0.25651999999999997	0.001	-0.7451240000000001	0.0
154	-0.2687400000000001	0.00134	-0.25408	0.00105	-0.2687400000000001	0.001	-0.25408	0.001	-0.7426810000000001	0.0
155	-0.2663000000000001	0.00104	-0.25164	0.000858	-0.2663000000000001	0.001	-0.25164	0.001	-0.7402380000000001	0.0
156	-0.26385000000000014	0.00104	-0.24919000000000002	0.00107	-0.26385000000000014	0.001	-0.24919000000000002	0.001	-0.7377950000000001	0.0
157	-0.26141000000000014	0.00146	-0.24675000000000002	0.00136	-0.26141000000000014	0.001	-0.24675000000000002	0.001	-0.735352	0.0
158	-0.25897000000000003	0.000628	-0.24431000000000003	0.00108	-0.25897000000000003	0.001	-0.24431000000000003	0.001	-0.732909	0.0
159	-0.2565200000000001	0.00163	-0.24187000000000003	0.00103	-0.2565200000000001	0.001	-0.24187000000000003	0.001	-0.7304660000000001	0.0
160	-0.2540800000000001	0.000924	-0.23941999999999997	0.00084	-0.2540800000000001	0.001	-0.23941999999999997	0.001	-0.7280230000000001	0.0
161	-0.2516400000000001	0.00146	-0.23697999999999997	0.000996	-0.2516400000000001	0.001	-0.23697999999999997	0.001	-0.7255800000000001	0.0
162	-0.24919000000000013	0.00187	-0.23453999999999997	0.000961	-0.24919000000000013	0.001	-0.23453999999999997	0.001	-0.7231370000000001	0.0
163	-0.24675000000000014	0.00152	-0.23209000000000002	0.000996	-0.24675000000000014	0.001	-0.23209000000000002	0.001	-0.7206940000000001	0.0
164	-0.24431000000000014	0.00051	-0.22965000000000002	0.0011	-0.24431000000000014	0.001	-0.22965000000000002	0.001	-0.7182510000000001	0.0
165	-0.24187000000000014	0.00152	-0.22721000000000002	0.00107	-0.24187000000000014	0.001	-0.22721000000000002	0.001	-0.7158070000000001	0.0
166	-0.23942000000000008	0.00104	-0.22475999999999996	0.000858	-0.23942000000000008	0.001	-0.22475999999999996	0.001	-0.7133640000000001	0.0
167	-0.23698000000000008	0.000392	-0.22231999999999996	0.00101	-0.23698000000000008	0.001	-0.22231999999999996	0.001	-0.7109210000000001	0.0
168	-0.23454000000000008	0.000746	-0.21987999999999996	0.00108	-0.23454000000000008	0.001	-0.21987999999999996	0.001	-0.708478	0.0
169	-0.23209000000000013	0.00134	-0.21743	0.000909	-0.23209000000000013	0.001	-0.21743	0.001	-0.7060350000000001	0.0
170	-0.22965000000000013	0.00122	-0.21499000000000001	0.0011	-0.22965000000000013	0.001	-0.21499000000000001	0.001	-0.703592	0.0
171	-0.22721000000000013	0.000806	-0.21255000000000002	0.000944	-0.22721000000000013	0.001	-0.21255000000000002	0.001	-0.701149	0.0
172	-0.22477000000000014	0.000865	-0.21009999999999995	0.000927	-0.22477000000000014	0.001	-0.21009999999999995	0.001	-0.698706	0.0
173	-0.22232000000000007	0.000687	-0.20765999999999996	0.0011	-0.22232000000000007	0.001	-0.20765999999999996	0.001	-0.6962630000000001	0.0
174	-0.21988000000000008	0.000214	-0.20521999999999996	0.00101	-0.21988000000000008	0.001	-0.20521999999999996	0.001	-0.6938200000000001	0.0
175	-0.21744000000000008	0.000865	-0.20277999999999996	0.000875	-0.21744000000000008	0.001	-0.20277999999999996	0.001	-0.6913770000000001	0.0
176	-0.21499000000000013	0.000746	-0.20033	0.000927	-0.21499000000000013	0.001	-0.20033	0.001	-0.688934	0.0
177	-0.21255000000000013	0.000569	-0.19789	0.00127	-0.21255000000000013	0.001	-0.19789	0.001	-0.6864910000000001	0.0
178	-0.21011000000000013	0.000628	-0.19545	0.000892	-0.21011000000000013	0.001	-0.19545	0.001	-0.684048	0.0
179	-0.20766000000000007	0.000392	-0.19299999999999995	0.000979	-0.20766000000000007	0.001	-0.19299999999999995	0.001	-0.681605	0.0
180	-0.20522000000000007	0.000865	-0.19055999999999995	0.000927	-0.20522000000000007	0.001	-0.19055999999999995	0.001	-0.679162	0.0
181	-0.20278000000000007	0.000687	-0.18811999999999995	0.00101	-0.20278000000000007	0.001	-0.18811999999999995	0.001	-0.6767190000000001	0.0
182	-0.20033000000000012	0.000924	-0.18567999999999996	0.000927	-0.20033000000000012	0.001	-0.18567999999999996	0.001	-0.6742760000000001	0.0
183	-0.19789000000000012	0.00163	-0.18323	0.000944	-0.19789000000000012	0.001	-0.18323	0.001	-0.6718330000000001	0.0
184	-0.19545000000000012	0.00122	-0.18079	0.00101	-0.19545000000000012	0.001	-0.18079	0.001	-0.6693900000000002	0.0
185	-0.19300000000000006	0.00122	-0.17835	0.000979	-0.19300000000000006	0.001	-0.17835	0.001	-0.6669470000000001	0.0
186	-0.19056000000000006	0.000687	-0.17589999999999995	0.00108	-0.19056000000000006	0.001	-0.17589999999999995	0.001	-0.6645040000000001	0.0
187	-0.18812000000000006	0.000392	-0.17345999999999995	0.00105	-0.18812000000000006	0.001	-0.17345999999999995	0.001	-0.6620600000000001	0.0
188	-0.18568000000000007	0.0011	-0.17101999999999995	0.000823	-0.18568000000000007	0.001	-0.17101999999999995	0.001	-0.6596170000000001	0.0
189	-0.18323000000000012	0.00169	-0.16857	0.00112	-0.18323000000000012	0.001	-0.16857	0.001	-0.6571740000000001	0.0
190	-0.18079000000000012	0.000333	-0.16613	0.000979	-0.18079000000000012	0.001	-0.16613	0.001	-0.6547310000000001	0.0
191	-0.17835000000000012	0.0011	-0.16369	0.000823	-0.17835000000000012	0.001	-0.16369	0.001	-0.6522880000000001	0.0
192	-0.17590000000000006	0.00128	-0.16123999999999994	0.000996	-0.17590000000000006	0.001	-0.16123999999999994	0.001	-0.649845	0.0
193	-0.17346000000000006	0.00122	-0.15880000000000005	0.000944	-0.17346000000000006	0.001	-0.15880000000000005	0.001	-0.647402	0.0
194	-0.17102000000000006	0.000687	-0.15636000000000005	0.000996	-0.17102000000000006	0.001	-0.15636000000000005	0.001	-0.6449590000000001	0.0
195	-0.16858000000000006	0.00146	-0.15392000000000006	0.000823	-0.16858000000000006	0.001	-0.15392000000000006	0.001	-0.6425160000000001	0.0
196	-0.1661300000000001	0.000924	-0.15147	0.000875	-0.1661300000000001	0.001	-0.15147	0.001	-0.6400730000000001	0.0
197	-0.1636900000000001	0.000924	-0.14903	0.00108	-0.1636900000000001	0.001	-0.14903	0.001	-0.6376300000000001	0.0
198	-0.16125000000000012	0.00157	-0.14659	0.00101	-0.16125000000000012	0.001	-0.14659	0.001	-0.6351870000000001	0.0
199	-0.15880000000000005	0.000628	-0.14413999999999993	0.00113	-0.15880000000000005	0.001	-0.14413999999999993	0.001	-0.6327440000000001	0.0
200	-0.15636000000000005	0.000924	-0.14169999999999994	0.00112	-0.15636000000000005	0.001	-0.14169999999999994	0.001	-0.630301	0.0
201	-0.15392000000000006	0.00146	-0.13925999999999994	0.000806	-0.15392000000000006	0.001	-0.13925999999999994	0.001	-0.627858	0.0
202	-0.1514700000000001	0.000392	-0.13680999999999988	0.000858	-0.1514700000000001	0.001	-0.13680999999999988	0.001	-0.625415	0.0
203	-0.1490300000000001	0.00128	-0.13436999999999988	0.00126	-0.1490300000000001	0.001	-0.13436999999999988	0.001	-0.6229720000000001	0.0
204	-0.1465900000000001	0.00146	-0.13192999999999988	0.00108	-0.1465900000000001	0.001	-0.13192999999999988	0.001	-0.6205290000000001	0.0
205	-0.14414000000000005	0.000155	-0.12948000000000004	0.000892	-0.14414000000000005	0.001	-0.12948000000000004	0.001	-0.618086	0.0
206	-0.14170000000000016	0.0014	-0.12704000000000004	0.00107	-0.14170000000000016	0.001	-0.12704000000000004	0.001	-0.615643	0.0
207	-0.13926000000000016	0.00152	-0.12460000000000004	0.00107	-0.13926000000000016	0.001	-0.12460000000000004	0.001	-0.6132000000000001	0.0
208	-0.13682000000000016	0.000924	-0.12216000000000005	0.00132	-0.13682000000000016	0.001	-0.12216000000000005	0.001	-0.6107570000000001	0.0
209	-0.1343700000000001	0.000214	-0.11970999999999998	0.000944	-0.1343700000000001	0.001	-0.11970999999999998	0.001	-0.6083130000000001	0.0
210	-0.1319300000000001	0.00116	-0.11726999999999999	0.00107	-0.1319300000000001	0.001	-0.11726999999999999	0.001	-0.60587	0.0
211	-0.1294900000000001	0.000746	-0.11482999999999999	0.00112	-0.1294900000000001	0.001	-0.11482999999999999	0.001	-0.603427	0.0
212	-0.12704000000000004	0.000451	-0.11237999999999992	0.000979	-0.12704000000000004	0.001	-0.11237999999999992	0.001	-0.6009840000000001	0.0
213	-0.12460000000000004	0.000924	-0.10993999999999993	0.00108	-0.12460000000000004	0.001	-0.10993999999999993	0.001	-0.5985410000000001	0.0
214	-0.12216000000000005	0.00187	-0.10749999999999993	0.00126	-0.12216000000000005	0.001	-0.10749999999999993	0.001	-0.596098	0.0
215	-0.11970999999999998	0.00122	-0.10505000000000009	0.00101	-0.11970999999999998	0.001	-0.10505000000000009	0.001	-0.593655	0.0
216	-0.11726999999999999	0.000746	-0.10261000000000009	0.00158	-0.11726999999999999	0.001	-0.10261000000000009	0.001	-0.5912120000000001	0.0
217	-0.11482999999999999	0.0014	-0.10017000000000009	0.0016	-0.11482999999999999	0.001	-0.10017000000000009	0.001	-0.5887690000000001	0.0
218	-0.11238000000000015	0.00122	-0.09772999999999987	0.00212	-0.11238000000000015	0.001	-0.09772999999999987	0.001	-0.5863260000000001	0.0
219	-0.10994000000000015	0.00116	-0.09528000000000003	0.00295	-0.10994000000000015	0.001	-0.09528000000000003	0.001	-0.583883	0.0
220	-0.10750000000000015	0.000628	-0.09284000000000003	0.00405	-0.10750000000000015	0.001	-0.09284000000000003	0.001	-0.5814400000000001	0.0
221	-0.10506000000000015	0.00128	-0.09040000000000004	0.0054	-0.10506000000000015	0.001	-0.09040000000000004	0.00214	-0.5789970000000001	0.0
222	-0.10261000000000009	0.00128	-0.08794999999999997	0.00846	-0.10261000000000009	0.001	-0.08794999999999997	0.00752	-0.5765540000000001	0.0
223	-0.10017000000000009	0.000865	-0.08550999999999997	0.01216	-0.10017000000000009	0.001	-0.08550999999999997	0.0117	-0.574111	0.0
224	-0.0977300000000001	0.00175	-0.08306999999999998	0.0166	-0.0977300000000001	0.001	-0.08306999999999998	0.01699	-0.5716680000000001	0.0
225	-0.09528000000000003	0.000865	-0.08061999999999991	0.02417	-0.09528000000000003	0.001	-0.08061999999999991	0.02446	-0.5692250000000001	0.0
226	-0.09284000000000003	0.000983	-0.07817999999999992	0.03304	-0.09284000000000003	0.001	-0.07817999999999992	0.0341	-0.5667820000000001	0.0
227	-0.09040000000000004	0.0011	-0.07573999999999992	0.04443	-0.09040000000000004	0.001	-0.07573999999999992	0.04639	-0.564339	0.0
228	-0.0879500000000002	0.000569	-0.07329000000000008	0.06126	-0.0879500000000002	0.001	-0.07329000000000008	0.06204	-0.5618960000000001	0.0
229	-0.0855100000000002	0.000687	-0.07085000000000008	0.07744	-0.0855100000000002	0.001	-0.07085000000000008	0.08129	-0.5594530000000001	0.0
230	-0.0830700000000002	0.00157	-0.06841000000000008	0.1007	-0.0830700000000002	0.001	-0.06841000000000008	0.10407	-0.5570100000000001	0.0
231	-0.08062999999999998	0.00134	-0.06597000000000008	0.12892	-0.08062999999999998	0.001	-0.06597000000000008	0.13089	-0.5545660000000001	0.0
232	-0.07818000000000014	0.00157	-0.06352000000000002	0.1602	-0.07818000000000014	0.001	-0.06352000000000002	0.16328	-0.552123	0.0
233	-0.07574000000000014	0.0024	-0.06108000000000002	0.19563	-0.07574000000000014	0.001	-0.06108000000000002	0.19853	-0.5496800000000001	0.0
234	-0.07330000000000014	0.00335	-0.058640000000000025	0.23201	-0.07330000000000014	0.001	-0.058640000000000025	0.23808	-0.5472370000000001	0.0
235	-0.07085000000000008	0.00347	-0.05618999999999996	0.27149	-0.07085000000000008	0.001	-0.05618999999999996	0.27997	-0.5447940000000001	0.0
236	-0.06841000000000008	0.00494	-0.053749999999999964	0.31786	-0.06841000000000008	0.001	-0.053749999999999964	0.32442	-0.542351	0.0
237	-0.06597000000000008	0.00678	-0.05130999999999997	0.36986	-0.06597000000000008	0.001	-0.05130999999999997	0.37121	-0.539908	0.0
238	-0.06352000000000002	0.0124	-0.048859999999999904	0.41645	-0.06352000000000002	0.001	-0.048859999999999904	0.41843	-0.5374650000000001	0.0
239	-0.06108000000000002	0.01429	-0.046419999999999906	0.45978	-0.06108000000000002	0.01606	-0.046419999999999906	0.46582	-0.5350220000000001	0.0
240	-0.058640000000000025	0.02511	-0.04397999999999991	0.51614	-0.058640000000000025	0.02764	-0.04397999999999991	0.51308	-0.532579	0.0
241	-0.056190000000000184	0.03475	-0.04153999999999991	0.55763	-0.056190000000000184	0.03831	-0.04153999999999991	0.55915	-0.530136	0.0
242	-0.053750000000000187	0.05101	-0.03909000000000007	0.6043	-0.053750000000000187	0.05363	-0.03909000000000007	0.60251	-0.5276930000000001	0.0
243	-0.05131000000000019	0.06585	-0.03665000000000007	0.65395	-0.05131000000000019	0.07341	-0.03665000000000007	0.64595	-0.5252500000000001	0.0
244	-0.04887000000000019	0.09524	-0.034210000000000074	0.69375	-0.04887000000000019	0.09798	-0.034210000000000074	0.6869	-0.522807	0.0
245	-0.04642000000000013	0.12262	-0.03176000000000001	0.74392	-0.04642000000000013	0.12896	-0.03176000000000001	0.72557	-0.520364	0.0
246	-0.04398000000000013	0.16088	-0.029320000000000013	0.77272	-0.04398000000000013	0.16677	-0.029320000000000013	0.76283	-0.5179210000000001	0.0
247	-0.04154000000000013	0.20819	-0.026880000000000015	0.81891	-0.04154000000000013	0.21042	-0.026880000000000015	0.79725	-0.5154780000000001	0.0
248	-0.03909000000000007	0.24054	-0.024429999999999952	0.8453	-0.03909000000000007	0.25889	-0.024429999999999952	0.82987	-0.513035	0.0
249	-0.03665000000000007	0.3131	-0.021989999999999954	0.87052	-0.03665000000000007	0.31919	-0.021989999999999954	0.86003	-0.510592	0.0
250	-0.034210000000000074	0.36389	-0.019549999999999956	0.89549	-0.034210000000000074	0.38093	-0.019549999999999956	0.88695	-0.5081490000000001	0.0
251	-0.03176000000000001	0.42787	-0.017099999999999893	0.92295	-0.03176000000000001	0.44805	-0.017099999999999893	0.91156	-0.5057060000000001	0.0
252	-0.029320000000000013	0.51078	-0.014659999999999895	0.94076	-0.029320000000000013	0.51498	-0.014659999999999895	0.93427	-0.503263	0.0
253	-0.026880000000000015	0.57116	-0.012219999999999898	0.95624	-0.026880000000000015	0.58114	-0.012219999999999898	0.95238	-0.5008190000000001	0.0
254	-0.024440000000000017	0.63313	-0.0097799999999999	0.97639	-0.024440000000000017	0.64801	-0.0097799999999999	0.9693	-0.49837600000000004	0.0
255	-0.021990000000000176	0.69043	-0.007330000000000059	0.98282	-0.021990000000000176	0.70994	-0.007330000000000059	0.9822	-0.49593300000000007	0.0
256	-0.01955000000000018	0.75164	-0.004890000000000061	0.98559	-0.01955000000000018	0.76602	-0.004890000000000061	0.99165	-0.4934900000000001	0.0
257	-0.01711000000000018	0.81053	-0.0024500000000000632	0.98925	-0.01711000000000018	0.81681	-0.0024500000000000632	0.99713	-0.4910470000000001	0.0
258	-0.014660000000000117	0.85571	0.0	1.0	-0.014660000000000117	0.86186	0.0	1.0	-0.48860400000000004	0.0
259	-0.01222000000000012	0.88528	0.0024399999999999977	0.99632	-0.01222000000000012	0.89416	0.0024399999999999977	0.99933	-0.48616100000000007	0.0
260	-0.009780000000000122	0.93341	0.0048799999999999955	0.98749	-0.009780000000000122	0.92554	0.0048799999999999955	0.99546	-0.4837180000000001	0.0
261	-0.007330000000000059	0.96813	0.007330000000000059	0.98692	-0.007330000000000059	0.95056	0.007330000000000059	0.98707	-0.4812750000000001	0.0
262	-0.004890000000000061	0.98593	0.009770000000000056	0.97615	-0.004890000000000061	0.9679	0.009770000000000056	0.97788	-0.47883200000000004	0.0
263	-0.0024500000000000632	0.99793	0.012210000000000054	0.96459	-0.0024500000000000632	0.98311	0.012210000000000054	0.96718	-0.47638900000000006	0.0
264	0.0	1.0	0.014650000000000052	0.94592	0.0	0.99185	0.014650000000000052	0.95225	-0.4739460000000001	0.0
265	0.0024399999999999977	0.9903	0.017100000000000115	0.93369	0.0024399999999999977	0.99752	0.017100000000000115	0.93626	-0.4715030000000001	0.0
266	0.0048799999999999955	0.99367	0.019540000000000113	0.91371	0.0048799999999999955	1.0	0.019540000000000113	0.91894	-0.46906000000000003	0.0
267	0.007319999999999993	0.98037	0.02198000000000011	0.90476	0.007319999999999993	0.99628	0.02198000000000011	0.90088	-0.46661700000000006	0.0
268	0.009769999999999834	0.97428	0.024429999999999952	0.88238	0.009769999999999834	0.98847	0.024429999999999952	0.88065	-0.4641740000000001	0.0
269	0.012209999999999832	0.96742	0.02686999999999995	0.86525	0.012209999999999832	0.9819	0.02686999999999995	0.86085	-0.4617310000000001	0.0
270	0.01464999999999983	0.93158	0.029309999999999947	0.83592	0.01464999999999983	0.96489	0.029309999999999947	0.83988	-0.45928800000000003	0.0
271	0.017099999999999893	0.91213	0.03176000000000001	0.83046	0.017099999999999893	0.9497	0.03176000000000001	0.81763	-0.45684500000000006	0.0
272	0.01953999999999989	0.87759	0.03420000000000001	0.79814	0.01953999999999989	0.92913	0.03420000000000001	0.79637	-0.4544020000000001	0.0
273	0.02197999999999989	0.85725	0.036640000000000006	0.77743	0.02197999999999989	0.90398	0.036640000000000006	0.77419	-0.4519590000000001	0.0
274	0.024429999999999952	0.81899	0.03909000000000007	0.75948	0.024429999999999952	0.87236	0.03909000000000007	0.75268	-0.449516	0.0
275	0.02686999999999995	0.78511	0.04153000000000007	0.73005	0.02686999999999995	0.83975	0.04153000000000007	0.73052	-0.447072	0.0
276	0.029309999999999947	0.75152	0.043970000000000065	0.71007	0.029309999999999947	0.80348	0.043970000000000065	0.70834	-0.44462900000000005	0.0
277	0.031749999999999945	0.7242	0.04641000000000006	0.69546	0.031749999999999945	0.76583	0.04641000000000006	0.68696	-0.4421860000000001	0.0
278	0.03420000000000001	0.68127	0.048860000000000126	0.675	0.03420000000000001	0.72002	0.048860000000000126	0.66613	-0.4397430000000001	0.0
279	0.036640000000000006	0.64862	0.05130000000000012	0.64773	0.036640000000000006	0.67745	0.05130000000000012	0.64557	-0.4373	0.0
280	0.039080000000000004	0.60421	0.05374000000000012	0.6292	0.039080000000000004	0.64067	0.05374000000000012	0.62558	-0.43485700000000005	0.0
281	0.041529999999999845	0.56856	0.05618999999999996	0.60661	0.041529999999999845	0.59668	0.05618999999999996	0.60619	-0.4324140000000001	0.0
282	0.04396999999999984	0.52154	0.05862999999999996	0.59101	0.04396999999999984	0.55449	0.05862999999999996	0.58747	-0.4299710000000001	0.0
283	0.04640999999999984	0.48163	0.06106999999999996	0.5712	0.04640999999999984	0.51433	0.06106999999999996	0.56916	-0.427528	0.0
284	0.048859999999999904	0.46436	0.06352000000000002	0.55347	0.048859999999999904	0.47871	0.06352000000000002	0.55142	-0.42508500000000005	0.0
285	0.0512999999999999	0.42734	0.06596000000000002	0.52984	0.0512999999999999	0.44038	0.06596000000000002	0.53426	-0.4226420000000001	0.0
286	0.0537399999999999	0.39056	0.06840000000000002	0.51856	0.0537399999999999	0.4075	0.06840000000000002	0.51761	-0.4201990000000001	0.0
287	0.05618999999999996	0.37057	0.07084000000000001	0.50014	0.05618999999999996	0.37664	0.07084000000000001	0.50162	-0.417756	0.0
288	0.05862999999999996	0.3458	0.07329000000000008	0.48826	0.05862999999999996	0.34343	0.07329000000000008	0.48617	-0.41531300000000004	0.0
289	0.06106999999999996	0.31587	0.07573000000000008	0.46782	0.06106999999999996	0.31691	0.07573000000000008	0.47119	-0.41287000000000007	0.0
290	0.06350999999999996	0.29595	0.07817000000000007	0.45478	0.06350999999999996	0.29015	0.07817000000000007	0.45673	-0.4104270000000001	0.0
291	0.06596000000000002	0.27152	0.08061999999999991	0.44053	0.06596000000000002	0.26752	0.08061999999999991	0.44271	-0.4079840000000001	0.0
292	0.06840000000000002	0.24491	0.08305999999999991	0.42594	0.06840000000000002	0.24512	0.08305999999999991	0.42918	-0.40554100000000004	0.0
293	0.07084000000000001	0.22747	0.08549999999999991	0.40937	0.07084000000000001	0.22301	0.08549999999999991	0.4161	-0.40309800000000007	0.0
294	0.07328999999999986	0.21215	0.08794999999999997	0.40119	0.07328999999999986	0.20429	0.08794999999999997	0.40346	-0.4006550000000001	0.0
295	0.07572999999999985	0.19755	0.09038999999999997	0.38355	0.07572999999999985	0.18851	0.09038999999999997	0.39121	-0.3982120000000001	0.0
296	0.07816999999999985	0.18448	0.09282999999999997	0.37734	0.07816999999999985	0.17377	0.09282999999999997	0.37933	-0.39576900000000004	0.0
297	0.08061999999999991	0.1652	0.09528000000000003	0.36893	0.08061999999999991	0.16059	0.09528000000000003	0.3679	-0.39332500000000004	0.0
298	0.08305999999999991	0.15077	0.09772000000000003	0.35541	0.08305999999999991	0.14898	0.09772000000000003	0.35681	-0.39088200000000006	0.0
299	0.08549999999999991	0.14001	0.10016000000000003	0.34622	0.08549999999999991	0.13914	0.10016000000000003	0.34607	-0.3884390000000001	0.0
300	0.08793999999999991	0.13475	0.10260000000000002	0.33524	0.08793999999999991	0.12993	0.10260000000000002	0.33571	-0.3859960000000001	0.0
301	0.09038999999999997	0.12369	0.10505000000000009	0.31944	0.09038999999999997	0.12155	0.10505000000000009	0.32571	-0.38355300000000003	0.0
302	0.09282999999999997	0.11352	0.10749000000000009	0.31291	0.09282999999999997	0.1142	0.10749000000000009	0.31597	-0.38111000000000006	0.0
303	0.09526999999999997	0.10512	0.10993000000000008	0.30586	0.09526999999999997	0.10734	0.10993000000000008	0.30658	-0.3786670000000001	0.0
304	0.09771999999999981	0.09997	0.11237999999999992	0.29494	0.09771999999999981	0.10147	0.11237999999999992	0.2975	-0.3762240000000001	0.0
305	0.1001599999999998	0.09743	0.11481999999999992	0.28194	0.1001599999999998	0.09631	0.11481999999999992	0.28871	-0.37378100000000003	0.0
306	0.1025999999999998	0.08702	0.11725999999999992	0.27795	0.1025999999999998	0.09143	0.11725999999999992	0.2802	-0.37133800000000006	0.0
307	0.10504999999999987	0.08643	0.11970999999999998	0.27327	0.10504999999999987	0.087	0.11970999999999998	0.27196	-0.3688950000000001	0.0
308	0.10748999999999986	0.08081	0.12214999999999998	0.26388	0.10748999999999986	0.08278	0.12214999999999998	0.26399	-0.3664520000000001	0.0
309	0.10992999999999986	0.07981	0.12458999999999998	0.2542	0.10992999999999986	0.07895	0.12458999999999998	0.25628	-0.364009	0.0
310	0.11237999999999992	0.07295	0.12704000000000004	0.25057	0.11237999999999992	0.07539	0.12704000000000004	0.24882	-0.36156600000000005	0.0
311	0.11481999999999992	0.06698	0.12948000000000004	0.24057	0.11481999999999992	0.07209	0.12948000000000004	0.24159	-0.3591230000000001	0.0
312	0.11725999999999992	0.06432	0.13192000000000004	0.2285	0.11725999999999992	0.06893	0.13192000000000004	0.2346	-0.3566800000000001	0.0
313	0.11969999999999992	0.06189	0.13436000000000003	0.22914	0.11969999999999992	0.06581	0.13436000000000003	0.22783	-0.354237	0.0
314	0.12214999999999998	0.06302	0.1368100000000001	0.2143	0.12214999999999998	0.06308	0.1368100000000001	0.22128	-0.35179400000000005	0.0
315	0.12458999999999998	0.05633	0.1392500000000001	0.21454	0.12458999999999998	0.06041	0.1392500000000001	0.21493	-0.3493510000000001	0.0
316	0.12702999999999998	0.05249	0.1416900000000001	0.20761	0.12702999999999998	0.05784	0.1416900000000001	0.20879	-0.3469080000000001	0.0
317	0.12947999999999982	0.04687	0.14413999999999993	0.20094	0.12947999999999982	0.05548	0.14413999999999993	0.20285	-0.344465	0.0
318	0.13191999999999982	0.04876	0.14657999999999993	0.19764	0.13191999999999982	0.05334	0.14657999999999993	0.19709	-0.34202200000000005	0.0
319	0.1343599999999998	0.0464	0.14901999999999993	0.19287	0.1343599999999998	0.05111	0.14901999999999993	0.19151	-0.33957800000000005	0.0
320	0.13680999999999988	0.04693	0.15147	0.18316	0.13680999999999988	0.04906	0.15147	0.18611	-0.3371350000000001	0.0
321	0.13924999999999987	0.04445	0.15391	0.17906	0.13924999999999987	0.04714	0.15391	0.18088	-0.3346920000000001	0.0
322	0.14168999999999987	0.04332	0.15635	0.17762	0.14168999999999987	0.04536	0.15635	0.17582	-0.332249	0.0
323	0.14413999999999993	0.04131	0.15879	0.16926	0.14413999999999993	0.04359	0.15879	0.17091	-0.32980600000000004	0.0
324	0.14657999999999993	0.04084	0.16124000000000005	0.1649	0.14657999999999993	0.04192	0.16124000000000005	0.16616	-0.32736300000000007	0.0
325	0.14901999999999993	0.03836	0.16368000000000005	0.15837	0.14901999999999993	0.04035	0.16368000000000005	0.16156	-0.3249200000000001	0.0
326	0.15145999999999993	0.03398	0.16612000000000005	0.15585	0.15145999999999993	0.03884	0.16612000000000005	0.1571	-0.3224770000000001	0.0
327	0.15391	0.03469	0.1685700000000001	0.1512	0.15391	0.03741	0.1685700000000001	0.15278	-0.32003400000000004	0.0
328	0.15635	0.03569	0.1710100000000001	0.15099	0.15635	0.03605	0.1710100000000001	0.1486	-0.31759100000000007	0.0
329	0.15879	0.03327	0.1734500000000001	0.14607	0.15879	0.03474	0.1734500000000001	0.14454	-0.3151480000000001	0.0
330	0.16123999999999983	0.03138	0.17589999999999995	0.13952	0.16123999999999983	0.0335	0.17589999999999995	0.14061	-0.3127050000000001	0.0
331	0.16367999999999983	0.02889	0.17833999999999994	0.13703	0.16367999999999983	0.03232	0.17833999999999994	0.1368	-0.31026200000000004	0.0
332	0.16611999999999982	0.03191	0.18077999999999994	0.13247	0.16611999999999982	0.03119	0.18077999999999994	0.13311	-0.30781900000000006	0.0
333	0.1685699999999999	0.02943	0.18323	0.12998	0.1685699999999999	0.03011	0.18323	0.12954	-0.3053760000000001	0.0
334	0.17100999999999988	0.02765	0.18567	0.12434	0.17100999999999988	0.02907	0.18567	0.12607	-0.3029330000000001	0.0
335	0.17344999999999988	0.02907	0.18811	0.12094	0.17344999999999988	0.02809	0.18811	0.12271	-0.30049000000000003	0.0
336	0.17588999999999988	0.026	0.19055	0.11921	0.17588999999999988	0.02715	0.19055	0.11945	-0.29804700000000006	0.0
337	0.17833999999999994	0.02617	0.19300000000000006	0.11479	0.17833999999999994	0.02625	0.19300000000000006	0.11629	-0.2956040000000001	0.0
338	0.18077999999999994	0.02387	0.19544000000000006	0.11696	0.18077999999999994	0.02538	0.19544000000000006	0.11323	-0.2931610000000001	0.0
339	0.18321999999999994	0.02464	0.19788000000000006	0.10991	0.18321999999999994	0.02456	0.19788000000000006	0.11026	-0.29071800000000003	0.0
340	0.18567	0.02529	0.20033000000000012	0.10865	0.18567	0.02377	0.20033000000000012	0.10738	-0.28827400000000003	0.0
341	0.18811	0.02487	0.20277000000000012	0.1058	0.18811	0.02302	0.20277000000000012	0.10459	-0.28583100000000006	0.0
342	0.19055	0.02115	0.20521000000000011	0.10559	0.19055	0.02229	0.20521000000000011	0.10189	-0.2833880000000001	0.0
343	0.19299999999999984	0.01926	0.20765999999999996	0.10072	0.19299999999999984	0.0216	0.20765999999999996	0.09926	-0.2809450000000001	0.0
344	0.19543999999999984	0.01985	0.21009999999999995	0.097	0.19543999999999984	0.02094	0.21009999999999995	0.09671	-0.278502	0.0
345	0.19787999999999983	0.02103	0.21253999999999995	0.09614	0.19787999999999983	0.0203	0.21253999999999995	0.09424	-0.27605900000000005	0.0
346	0.2003299999999999	0.01884	0.21497999999999995	0.09151	0.2003299999999999	0.0197	0.21497999999999995	0.09185	-0.2736160000000001	0.0
347	0.2027699999999999	0.01896	0.21743	0.0913	0.2027699999999999	0.01911	0.21743	0.08952	-0.2711730000000001	0.0
348	0.2052099999999999	0.01931	0.21987	0.08489	0.2052099999999999	0.01855	0.21987	0.08726	-0.26873	0.0
349	0.2076499999999999	0.02038	0.22231	0.08577	0.2076499999999999	0.01801	0.22231	0.08507	-0.26628700000000005	0.0
350	0.21009999999999995	0.01665	0.22476000000000007	0.08295	0.21009999999999995	0.01749	0.22476000000000007	0.08295	-0.2638440000000001	0.0
351	0.21253999999999995	0.01801	0.22720000000000007	0.08131	0.21253999999999995	0.017	0.22720000000000007	0.08089	-0.2614010000000001	0.0
352	0.21497999999999995	0.0179	0.22964000000000007	0.07884	0.21497999999999995	0.01652	0.22964000000000007	0.07888	-0.258958	0.0
353	0.21743	0.01482	0.2320899999999999	0.07742	0.21743	0.01606	0.2320899999999999	0.07694	-0.25651500000000005	0.0
354	0.21987	0.01405	0.23453000000000013	0.07754	0.21987	0.01562	0.23453000000000013	0.07505	-0.2540720000000001	0.0
355	0.22231	0.01482	0.23697000000000012	0.07474	0.22231	0.0152	0.23697000000000012	0.07322	-0.2516290000000001	0.0
356	0.22475999999999985	0.01612	0.23941999999999997	0.07116	0.22475999999999985	0.01479	0.23941999999999997	0.07145	-0.24918600000000002	0.0
357	0.22719999999999985	0.0134	0.24185999999999996	0.06912	0.22719999999999985	0.01439	0.24185999999999996	0.06972	-0.24674300000000005	0.0
358	0.22963999999999984	0.01494	0.24429999999999996	0.06923	0.22963999999999984	0.01401	0.24429999999999996	0.06804	-0.24430000000000007	0.0
359	0.23207999999999984	0.01251	0.24673999999999996	0.06752	0.23207999999999984	0.01365	0.24673999999999996	0.06641	-0.2418570000000001	0.0
360	0.2345299999999999	0.01334	0.24919000000000002	0.06617	0.2345299999999999	0.0133	0.24919000000000002	0.06483	-0.23941400000000002	0.0
361	0.2369699999999999	0.01121	0.25163	0.06394	0.2369699999999999	0.01296	0.25163	0.06329	-0.23697100000000004	0.0
362	0.2394099999999999	0.01228	0.25407	0.0632	0.2394099999999999	0.01263	0.25407	0.0618	-0.23452700000000004	0.0
363	0.24185999999999996	0.01287	0.2565200000000001	0.06225	0.24185999999999996	0.01232	0.2565200000000001	0.06035	-0.23208400000000007	0.0
364	0.24429999999999996	0.01334	0.2589600000000001	0.06041	0.24429999999999996	0.01201	0.2589600000000001	0.05894	-0.2296410000000001	0.0
365	0.24673999999999996	0.01133	0.2614000000000001	0.05787	0.24673999999999996	0.01172	0.2614000000000001	0.05757	-0.22719800000000012	0.0
366	0.2491899999999998	0.01311	0.2638499999999999	0.0587	0.2491899999999998	0.01144	0.2638499999999999	0.05624	-0.22475500000000004	0.0
367	0.25163	0.01234	0.2662899999999999	0.05727	0.25163	0.01116	0.2662899999999999	0.05495	-0.22231200000000007	0.0
368	0.25407	0.01092	0.2687299999999999	0.05568	0.25407	0.0109	0.2687299999999999	0.05369	-0.2198690000000001	0.0
369	0.25651999999999986	0.01139	0.2711699999999999	0.05357	0.25651999999999986	0.01064	0.2711699999999999	0.05246	-0.21742600000000012	0.0
370	0.25895999999999986	0.0121	0.27362	0.05134	0.25895999999999986	0.01039	0.27362	0.05128	-0.21498300000000004	0.0
371	0.26139999999999985	0.01021	0.27605999999999997	0.05217	0.26139999999999985	0.01015	0.27605999999999997	0.05012	-0.21254000000000006	0.0
372	0.26383999999999985	0.00908	0.27849999999999997	0.0494	0.26383999999999985	0.00992	0.27849999999999997	0.04899	-0.2100970000000001	0.0
373	0.2662899999999999	0.01104	0.28095000000000003	0.04982	0.2662899999999999	0.0097	0.28095000000000003	0.0479	-0.20765400000000012	0.0
374	0.2687299999999999	0.01086	0.28339000000000003	0.04918	0.2687299999999999	0.00948	0.28339000000000003	0.04684	-0.20521100000000003	0.0
375	0.2711699999999999	0.00861	0.28583000000000003	0.04688	0.2711699999999999	0.00927	0.28583000000000003	0.0458	-0.20276800000000006	0.0
376	0.27362	0.00808	0.2882800000000001	0.04453	0.27362	0.00907	0.2882800000000001	0.0448	-0.2003250000000001	0.0
377	0.27605999999999997	0.00838	0.2907200000000001	0.04444	0.27605999999999997	0.00887	0.2907200000000001	0.04382	-0.1978820000000001	0.0
378	0.27849999999999997	0.0092	0.2931600000000001	0.0438	0.27849999999999997	0.00868	0.2931600000000001	0.04287	-0.19543900000000003	0.0
379	0.2809499999999998	0.00814	0.29560999999999993	0.04455	0.2809499999999998	0.00849	0.29560999999999993	0.04194	-0.19299600000000006	0.0
380	0.2833899999999998	0.00737	0.2980499999999999	0.0419	0.2833899999999998	0.00831	0.2980499999999999	0.04104	-0.19055300000000008	0.0
381	0.2858299999999998	0.00938	0.3004899999999999	0.04085	0.2858299999999998	0.00814	0.3004899999999999	0.04016	-0.1881100000000001	0.0
382	0.2882699999999998	0.00843	0.3029299999999999	0.03993	0.2882699999999998	0.00797	0.3029299999999999	0.0393	-0.18566700000000003	0.0
383	0.29071999999999987	0.00784	0.30538	0.03933	0.29071999999999987	0.0078	0.30538	0.03847	-0.18322400000000005	0.0
384	0.29315999999999987	0.00678	0.30782	0.03938	0.29315999999999987	0.00764	0.30782	0.03766	-0.18078000000000005	0.0
385	0.29559999999999986	0.00719	0.31026	0.03782	0.29559999999999986	0.00749	0.31026	0.03687	-0.17833700000000008	0.0
386	0.2980499999999999	0.00932	0.31271000000000004	0.03734	0.2980499999999999	0.00734	0.31271000000000004	0.0361	-0.1758940000000001	0.0
387	0.3004899999999999	0.00737	0.31515000000000004	0.03511	0.3004899999999999	0.00719	0.31515000000000004	0.03535	-0.17345100000000002	0.0
388	0.3029299999999999	0.00719	0.31759000000000004	0.03556	0.3029299999999999	0.00705	0.31759000000000004	0.03462	-0.17100800000000005	0.0
389	0.30538	0.00583	0.3200400000000001	0.03465	0.30538	0.00691	0.3200400000000001	0.03391	-0.16856500000000008	0.0
390	0.30782	0.00577	0.3224800000000001	0.03485	0.30782	0.00677	0.3224800000000001	0.03322	-0.1661220000000001	0.0
391	0.31026	0.00867	0.3249200000000001	0.03311	0.31026	0.00664	0.3249200000000001	0.03254	-0.16367900000000002	0.0
392	0.3127099999999998	0.00749	0.3273600000000001	0.03316	0.3127099999999998	0.00651	0.3273600000000001	0.03188	-0.16123600000000005	0.0
393	0.3151499999999998	0.00477	0.32980999999999994	0.0315	0.3151499999999998	0.00639	0.32980999999999994	0.03124	-0.15879300000000007	0.0
394	0.3175899999999998	0.00784	0.33224999999999993	0.03127	0.3175899999999998	0.00627	0.33224999999999993	0.03062	-0.1563500000000001	0.0
395	0.3200299999999998	0.00607	0.33468999999999993	0.03229	0.3200299999999998	0.00615	0.33468999999999993	0.03001	-0.15390700000000002	0.0
396	0.3224799999999999	0.00566	0.33714	0.03052	0.3224799999999999	0.00604	0.33714	0.02942	-0.15146400000000004	0.0
397	0.3249199999999999	0.00489	0.33958	0.03067	0.3249199999999999	0.00592	0.33958	0.02884	-0.14902100000000007	0.0
398	0.3273599999999999	0.00696	0.34202	0.02903	0.3273599999999999	0.00582	0.34202	0.02827	-0.1465780000000001	0.0
399	0.32980999999999994	0.0063	0.34447000000000005	0.02896	0.32980999999999994	0.00571	0.34447000000000005	0.02772	-0.14413500000000012	0.0
400	0.33224999999999993	0.00636	0.34691000000000005	0.02815	0.33224999999999993	0.00561	0.34691000000000005	0.02719	-0.14169200000000004	0.0
401	0.33468999999999993	0.00424	0.34935000000000005	0.026	0.33468999999999993	0.00551	0.34935000000000005	0.02666	-0.13924900000000007	0.0
402	0.33714	0.00566	0.3518000000000001	0.02754	0.33714	0.00541	0.3518000000000001	0.02615	-0.1368060000000001	0.0
403	0.33958	0.00471	0.3542400000000001	0.02612	0.33958	0.00531	0.3542400000000001	0.02565	-0.13436300000000012	0.0
404	0.34202	0.00453	0.3566800000000001	0.02668	0.34202	0.00522	0.3566800000000001	0.02516	-0.13192000000000004	0.0
405	0.34446	0.00583	0.3591200000000001	0.02467	0.34446	0.00513	0.3591200000000001	0.02469	-0.12947700000000006	0.0
406	0.34690999999999983	0.00435	0.36156999999999995	0.02571	0.34690999999999983	0.00504	0.36156999999999995	0.02423	-0.12703300000000006	0.0
407	0.3493499999999998	0.00554	0.36400999999999994	0.02429	0.3493499999999998	0.00495	0.36400999999999994	0.02377	-0.12459000000000009	0.0
408	0.3517899999999998	0.00577	0.36644999999999994	0.02377	0.3517899999999998	0.00487	0.36644999999999994	0.02333	-0.12214700000000012	0.0
409	0.3542399999999999	0.00418	0.3689	0.02405	0.3542399999999999	0.00479	0.3689	0.0229	-0.11970400000000003	0.0
410	0.3566799999999999	0.00412	0.37134	0.02376	0.3566799999999999	0.0047	0.37134	0.02248	-0.11726000000000014	0.0
411	0.3591199999999999	0.00376	0.37378	0.02348	0.3591199999999999	0.00463	0.37378	0.02207	-0.11482000000000014	0.0
412	0.36156999999999995	0.00329	0.37623000000000006	0.02187	0.36156999999999995	0.00455	0.37623000000000006	0.02166	-0.11238000000000015	0.0
413	0.36400999999999994	0.00364	0.37867000000000006	0.02078	0.36400999999999994	0.00447	0.37867000000000006	0.02127	-0.10993000000000008	0.0
414	0.36644999999999994	0.0043	0.38111000000000006	0.02146	0.36644999999999994	0.0044	0.38111000000000006	0.02089	-0.10749000000000009	0.0
415	0.3689	0.00435	0.38355000000000006	0.02168	0.3689	0.00433	0.38355000000000006	0.02051	-0.10505000000000009	0.0
416	0.37134	0.00288	0.3860000000000001	0.02172	0.37134	0.00426	0.3860000000000001	0.02015	-0.10260000000000002	0.0
417	0.37378	0.0037	0.3884400000000001	0.02132	0.37378	0.00419	0.3884400000000001	0.01979	-0.10016000000000003	0.0
418	0.37622	0.00388	0.3908800000000001	0.01994	0.37622	0.00412	0.3908800000000001	0.01944	-0.09772000000000003	0.0
419	0.37866999999999984	0.00412	0.39332999999999996	0.0203	0.37866999999999984	0.00406	0.39332999999999996	0.0191	-0.09526999999999997	0.0
420	0.38110999999999984	0.00406	0.39576999999999996	0.0189	0.38110999999999984	0.004	0.39576999999999996	0.01876	-0.09282999999999997	0.0
421	0.38354999999999984	0.00347	0.39820999999999995	0.01899	0.38354999999999984	0.00393	0.39820999999999995	0.01844	-0.09038999999999997	0.0
422	0.3859999999999999	0.00376	0.40066	0.01785	0.3859999999999999	0.00387	0.40066	0.01811	-0.08794000000000013	0.0
423	0.3884399999999999	0.00353	0.4031	0.01726	0.3884399999999999	0.00381	0.4031	0.0178	-0.08550000000000013	0.0
424	0.3908799999999999	0.00394	0.40554	0.01792	0.3908799999999999	0.00375	0.40554	0.0175	-0.08306000000000013	0.0
425	0.39332999999999996	0.00382	0.4079900000000001	0.01674	0.39332999999999996	0.0037	0.4079900000000001	0.0172	-0.08062000000000014	0.0
426	0.39576999999999996	0.0037	0.4104300000000001	0.018	0.39576999999999996	0.00364	0.4104300000000001	0.01691	-0.07817000000000007	0.0
427	0.39820999999999995	0.00376	0.41287000000000007	0.01627	0.39820999999999995	0.00359	0.41287000000000007	0.01662	-0.07573000000000008	0.0
428	0.40064999999999995	0.00228	0.41531000000000007	0.01691	0.40064999999999995	0.00353	0.41531000000000007	0.01634	-0.07329000000000008	0.0
429	0.4031	0.00359	0.4177599999999999	0.01607	0.4031	0.00348	0.4177599999999999	0.01607	-0.07084000000000001	0.0
430	0.40554	0.00305	0.42020000000000013	0.01622	0.40554	0.00343	0.42020000000000013	0.0158	-0.06840000000000002	0.0
431	0.40798	0.00418	0.4226400000000001	0.01603	0.40798	0.00338	0.4226400000000001	0.01554	-0.06596000000000002	0.0
432	0.41042999999999985	0.00228	0.42508999999999997	0.01569	0.41042999999999985	0.00333	0.42508999999999997	0.01528	-0.06351000000000018	0.0
433	0.41286999999999985	0.00335	0.42752999999999997	0.0143	0.41286999999999985	0.00328	0.42752999999999997	0.01503	-0.06107000000000018	0.0
434	0.41530999999999985	0.00359	0.42996999999999996	0.01493	0.41530999999999985	0.00324	0.42996999999999996	0.01478	-0.05863000000000018	0.022466666666666666
435	0.4177599999999999	0.00329	0.43242	0.01391	0.4177599999999999	0.00319	0.43242	0.01454	-0.05618999999999996	0.033666666666666664
436	0.4201999999999999	0.00293	0.43486	0.01425	0.4201999999999999	0.00315	0.43486	0.01431	-0.05374000000000012	0.046
437	0.4226399999999999	0.00465	0.4373	0.01418	0.4226399999999999	0.0031	0.4373	0.01407	-0.05130000000000012	0.06473333333333334
438	0.42508999999999997	0.00335	0.43974	0.01323	0.42508999999999997	0.00306	0.43974	0.01385	-0.048860000000000126	0.08813333333333333
439	0.42752999999999997	0.00299	0.4421900000000001	0.0138	0.42752999999999997	0.00302	0.4421900000000001	0.01363	-0.04641000000000006	0.117
440	0.42996999999999996	0.00341	0.4446300000000001	0.01368	0.42996999999999996	0.00298	0.4446300000000001	0.01341	-0.043970000000000065	0.15346666666666667
441	0.43240999999999996	0.00246	0.4470700000000001	0.01266	0.43240999999999996	0.00294	0.4470700000000001	0.0132	-0.04153000000000007	0.19746666666666668
442	0.4348599999999998	0.00223	0.4495199999999999	0.01223	0.4348599999999998	0.0029	0.4495199999999999	0.01299	-0.039080000000000004	0.2474
443	0.4373	0.00282	0.4519599999999999	0.01296	0.4373	0.00286	0.4519599999999999	0.01278	-0.036640000000000006	0.302
444	0.43974	0.00258	0.4543999999999999	0.01235	0.43974	0.00282	0.4543999999999999	0.01258	-0.03420000000000001	0.372
445	0.44218999999999986	0.00228	0.45685	0.01194	0.44218999999999986	0.00279	0.45685	0.01239	-0.03175000000000017	0.43893333333333334
446	0.44462999999999986	0.00311	0.45929	0.0128	0.44462999999999986	0.00275	0.45929	0.0122	-0.02931000000000017	0.5133333333333333
447	0.44706999999999986	0.0027	0.46173	0.01176	0.44706999999999986	0.00271	0.46173	0.01201	-0.02687000000000017	0.5842
448	0.4495199999999999	0.00252	0.46418000000000004	0.01109	0.4495199999999999	0.00268	0.46418000000000004	0.01182	-0.024430000000000174	0.6535333333333333
449	0.4519599999999999	0.00205	0.46662000000000003	0.0119	0.4519599999999999	0.00265	0.46662000000000003	0.01164	-0.02198000000000011	0.7231333333333333
450	0.4543999999999999	0.00293	0.46906000000000003	0.01117	0.4543999999999999	0.00261	0.46906000000000003	0.01146	-0.019540000000000113	0.7842
451	0.4568399999999999	0.00152	0.47150000000000003	0.01071	0.4568399999999999	0.00258	0.47150000000000003	0.01129	-0.017100000000000115	0.8378
452	0.45929	0.00223	0.4739500000000001	0.01036	0.45929	0.00255	0.4739500000000001	0.01112	-0.014650000000000052	0.8847333333333334
453	0.46173	0.00175	0.4763900000000001	0.011	0.46173	0.00252	0.4763900000000001	0.01095	-0.012210000000000054	0.9243333333333333
454	0.46416999999999997	0.00299	0.4788300000000001	0.01007	0.46416999999999997	0.00249	0.4788300000000001	0.01079	-0.009770000000000056	0.9465333333333333
455	0.4666199999999998	0.00228	0.48127999999999993	0.01007	0.4666199999999998	0.00246	0.48127999999999993	0.01063	-0.007319999999999993	0.9718666666666667
456	0.4690599999999998	0.0027	0.48371999999999993	0.00971	0.4690599999999998	0.00243	0.48371999999999993	0.01047	-0.0048799999999999955	0.9871333333333333
457	0.4714999999999998	0.00305	0.4861599999999999	0.00995	0.4714999999999998	0.0024	0.4861599999999999	0.01031	-0.0024399999999999977	0.9938
458	0.47394999999999987	0.00258	0.48861	0.01012	0.47394999999999987	0.00237	0.48861	0.01016	0.0	1.0
459	0.47638999999999987	0.00217	0.49105	0.01002	0.47638999999999987	0.00234	0.49105	0.01001	0.002449999999999841	0.9972666666666666
460	0.47882999999999987	0.0027	0.49349	0.00957	0.47882999999999987	0.00232	0.49349	0.00987	0.004889999999999839	0.9929333333333333
461	0.48127999999999993	0.00223	0.49593	0.00931	0.48127999999999993	0.00229	0.49593	0.00972	0.007329999999999837	0.985
462	0.48371999999999993	0.00335	0.49838000000000005	0.00971	0.48371999999999993	0.00226	0.49838000000000005	0.00958	0.0097799999999999	0.9695333333333334
463	0.4861599999999999	0.00288	0.50082	0.00896	0.4861599999999999	0.00224	0.50082	0.00944	0.012219999999999898	0.9508
464	0.4885999999999999	0.00175	0.50326	0.00924	0.4885999999999999	0.00221	0.50326	0.00931	0.014659999999999895	0.9357333333333333
465	0.49105	0.00228	0.5057100000000001	0.00865	0.49105	0.00219	0.5057100000000001	0.00918	0.01710999999999996	0.9050666666666667
466	0.49349	0.00181	0.5081500000000001	0.0092	0.49349	0.00217	0.5081500000000001	0.00904	0.019549999999999956	0.8821333333333333
467	0.49593	0.00364	0.5105900000000001	0.00864	0.49593	0.00214	0.5105900000000001	0.00891	0.021989999999999954	0.8502666666666666
468	0.4983799999999998	0.00293	0.5130399999999999	0.00791	0.4983799999999998	0.00212	0.5130399999999999	0.00879	0.024440000000000017	0.8148666666666666
469	0.5008199999999998	0.00157	0.5154799999999999	0.00782	0.5008199999999998	0.0021	0.5154799999999999	0.00867	0.026880000000000015	0.7718666666666667
470	0.5032599999999998	0.00246	0.5179199999999999	0.00767	0.5032599999999998	0.00208	0.5179199999999999	0.00854	0.029320000000000013	0.7305333333333334
471	0.5057099999999999	0.00157	0.52037	0.00806	0.5057099999999999	0.00205	0.52037	0.00842	0.03176000000000001	0.6845333333333333
472	0.5081499999999999	0.00187	0.52281	0.00806	0.5081499999999999	0.00203	0.52281	0.00831	0.03420999999999985	0.6388666666666667
473	0.5105899999999999	0.00282	0.52525	0.00808	0.5105899999999999	0.00201	0.52525	0.00819	0.03664999999999985	0.5821333333333333
474	0.5130299999999999	0.00211	0.52769	0.0076	0.5130299999999999	0.00199	0.52769	0.00808	0.03908999999999985	0.5343333333333333
475	0.5154799999999999	0.000806	0.5301400000000001	0.00711	0.5154799999999999	0.00197	0.5301400000000001	0.00797	0.04153999999999991	0.49406666666666665
476	0.5179199999999999	0.00146	0.53258	0.00794	0.5179199999999999	0.00195	0.53258	0.00786	0.04397999999999991	0.44206666666666666
477	0.5203599999999999	0.00134	0.53502	0.0077	0.5203599999999999	0.00193	0.53502	0.00775	0.046419999999999906	0.3967333333333333
478	0.52281	0.00146	0.5374700000000001	0.00798	0.52281	0.00192	0.5374700000000001	0.00765	0.04886999999999997	0.3536666666666667
479	0.52525	0.00223	0.5399100000000001	0.00741	0.52525	0.0019	0.5399100000000001	0.00754	0.05130999999999997	0.3176
480	0.52769	0.00134	0.5423500000000001	0.00711	0.52769	0.00188	0.5423500000000001	0.00744	0.053749999999999964	0.2763333333333333
481	0.5301399999999998	0.00217	0.5448	0.00644	0.5301399999999998	0.00186	0.5448	0.00734	0.05618999999999996	0.24513333333333334
482	0.5325799999999998	0.00163	0.54724	0.00686	0.5325799999999998	0.00184	0.54724	0.00724	0.058640000000000025	0.21486666666666668
483	0.5350199999999998	0.00104	0.54968	0.00672	0.5350199999999998	0.00183	0.54968	0.00715	0.06108000000000002	0.1812
484	0.5374699999999999	0.00187	0.5521199999999999	0.00661	0.5374699999999999	0.00181	0.5521199999999999	0.00705	0.06352000000000002	0.15873333333333334
485	0.5399099999999999	0.00134	0.55457	0.00623	0.5399099999999999	0.00179	0.55457	0.00696	0.06596999999999986	0.13326666666666667
486	0.5423499999999999	0.00128	0.55701	0.00618	0.5423499999999999	0.00178	0.55701	0.00687	0.06840999999999986	0.11486666666666667
487	0.5447899999999999	0.00223	0.55945	0.00634	0.5447899999999999	0.00176	0.55945	0.00677	0.07084999999999986	0.09506666666666666
488	0.54724	0.00152	0.5619000000000001	0.00618	0.54724	0.00175	0.5619000000000001	0.00669	0.07329999999999992	0.07606666666666667
489	0.54968	0.00217	0.5643400000000001	0.00606	0.54968	0.00173	0.5643400000000001	0.0066	0.07573999999999992	0.06193333333333333
490	0.5521199999999999	0.00116	0.5667800000000001	0.00675	0.5521199999999999	0.00172	0.5667800000000001	0.00651	0.07817999999999992	0.050866666666666664
491	0.55457	0.00116	0.5692300000000001	0.00639	0.55457	0.0017	0.5692300000000001	0.00643	0.08062999999999998	0.0404
492	0.55701	0.00152	0.5716700000000001	0.00616	0.55701	0.00169	0.5716700000000001	0.00635	0.08306999999999998	0.031933333333333334
493	0.55945	0.00217	0.5741100000000001	0.00587	0.55945	0.00168	0.5741100000000001	0.00627	0.08550999999999997	0.025066666666666668
494	0.5618999999999998	0.00169	0.57656	0.00575	0.5618999999999998	0.00166	0.57656	0.00619	0.08794999999999997	0.0202
495	0.5643399999999998	0.00205	0.579	0.00506	0.5643399999999998	0.00165	0.579	0.00611	0.09040000000000004	0.015466666666666667
496	0.5667799999999998	0.00175	0.58144	0.00549	0.5667799999999998	0.00164	0.58144	0.00603	0.09284000000000003	0.011666666666666667
497	0.5692199999999998	0.00163	0.58388	0.00539	0.5692199999999998	0.00162	0.58388	0.00595	0.09528000000000003	0.008866666666666667
498	0.5716699999999999	0.00157	0.58633	0.00511	0.5716699999999999	0.00161	0.58633	0.00588	0.09772999999999987	0.006266666666666667
499	0.5741099999999999	0.00228	0.58877	0.00571	0.5741099999999999	0.0016	0.58877	0.00581	0.10016999999999987	0.0048
500	0.5765499999999999	0.00293	0.59121	0.00554	0.5765499999999999	0.00159	0.59121	0.00573	0.10260999999999987	0.0038
501	0.579	0.000865	0.5936600000000001	0.00551	0.579	0.00158	0.5936600000000001	0.00566	0.10505999999999993	0.0028
502	0.58144	0.00128	0.5961000000000001	0.0052	0.58144	0.00157	0.5961000000000001	0.00559	0.10749999999999993	0.0022
503	0.58388	0.00187	0.5985400000000001	0.00504	0.58388	0.00155	0.5985400000000001	0.00552	0.10993999999999993	0.0015333333333333334
504	0.58633	0.000983	0.6009899999999999	0.0048	0.58633	0.00154	0.6009899999999999	0.00545	0.11237999999999992	0.0012
505	0.58877	0.00163	0.6034299999999999	0.00549	0.58877	0.00153	0.6034299999999999	0.00539	0.11482999999999999	0.0009333333333333333
506	0.59121	0.00146	0.6058699999999999	0.00542	0.59121	0.00152	0.6058699999999999	0.00532	0.11726999999999999	0.0008
507	0.5936599999999999	0.00122	0.60832	0.00457	0.5936599999999999	0.00151	0.60832	0.00526	0.11970999999999998	0.0006
508	0.5960999999999999	0.00104	0.61076	0.00457	0.5960999999999999	0.0015	0.61076	0.00519	0.12215999999999982	0.0002666666666666667
509	0.5985399999999998	0.00122	0.6132	0.0045	0.5985399999999998	0.00149	0.6132	0.00513	0.12459999999999982	0.0003333333333333333
510	0.6009799999999998	0.00116	0.61564	0.00478	0.6009799999999998	0.00148	0.61564	0.00507	0.12703999999999982	0.0002
511	0.6034299999999999	0.00146	0.61809	0.00473	0.6034299999999999	0.00147	0.61809	0.00501	0.12948999999999988	6.666666666666667e-05
512	0.6058699999999999	0.000924	0.62053	0.00393	0.6058699999999999	0.00146	0.62053	0.00495	0.13192999999999988	6.666666666666667e-05
513	0.6083099999999999	0.00217	0.62297	0.0045	0.6083099999999999	0.00145	0.62297	0.00489	0.13436999999999988	0.0002
514	0.61076	0.00128	0.6254200000000001	0.00416	0.61076	0.00144	0.6254200000000001	0.00483	0.13681999999999994	0.0
515	0.6132	0.00146	0.6278600000000001	0.00456	0.6132	0.00144	0.6278600000000001	0.00478	0.13925999999999994	0.0
516	0.61564	0.00104	0.6303000000000001	0.00411	0.61564	0.00143	0.6303000000000001	0.00472	0.14169999999999994	0.0
517	0.6180899999999998	0.00234	0.6327499999999999	0.00433	0.6180899999999998	0.00142	0.6327499999999999	0.00466	0.14413999999999993	6.666666666666667e-05
518	0.6205299999999998	0.000746	0.6351899999999999	0.00421	0.6205299999999998	0.00141	0.6351899999999999	0.00461	0.14659	0.0
519	0.6229699999999998	0.00152	0.6376299999999999	0.00405	0.6229699999999998	0.0014	0.6376299999999999	0.00456	0.14903	0.0
520	0.6254199999999999	0.00234	0.6400699999999999	0.00433	0.6254199999999999	0.00139	0.6400699999999999	0.00451	0.15147	0.0
521	0.6278599999999999	0.00128	0.64252	0.00423	0.6278599999999999	0.00139	0.64252	0.00445	0.15391999999999983	0.0
522	0.6302999999999999	0.000983	0.64496	0.00454	0.6302999999999999	0.00138	0.64496	0.0044	0.15635999999999983	0.0
523	0.6327399999999999	0.00199	0.6474	0.00404	0.6327399999999999	0.00137	0.6474	0.00435	0.15879999999999983	0.0
524	0.6351899999999999	0.00146	0.64985	0.00433	0.6351899999999999	0.00136	0.64985	0.0043	0.1612499999999999	0.0
525	0.6376299999999999	0.00223	0.65229	0.00369	0.6376299999999999	0.00136	0.65229	0.00426	0.1636899999999999	0.0
526	0.6400699999999999	0.00163	0.65473	0.0045	0.6400699999999999	0.00135	0.65473	0.00421	0.1661299999999999	0.0
527	0.64252	0.00104	0.6571800000000001	0.00407	0.64252	0.00134	0.6571800000000001	0.00416	0.16857999999999995	0.0
528	0.64496	0.00181	0.6596200000000001	0.00362	0.64496	0.00134	0.6596200000000001	0.00411	0.17101999999999995	0.0
529	0.6474	0.00175	0.6620600000000001	0.00354	0.6474	0.00133	0.6620600000000001	0.00407	0.17345999999999995	0.0
530	0.6498499999999998	0.00199	0.6645099999999999	0.00331	0.6498499999999998	0.00132	0.6645099999999999	0.00402	0.17589999999999995	0.0
531	0.6522899999999998	0.00146	0.6669499999999999	0.00373	0.6522899999999998	0.00132	0.6669499999999999	0.00398	0.17835	0.0
532	0.6547299999999998	0.00157	0.6693899999999999	0.00373	0.6547299999999998	0.00131	0.6693899999999999	0.00394	0.18079	0.0
533	0.6571699999999998	0.00152	0.6718299999999999	0.00362	0.6571699999999998	0.0013	0.6718299999999999	0.00389	0.18323	0.0
534	0.6596199999999999	0.0014	0.67428	0.00321	0.6596199999999999	0.0013	0.67428	0.00385	0.18567999999999985	0.0
535	0.6620599999999999	0.000865	0.67672	0.00352	0.6620599999999999	0.00129	0.67672	0.00381	0.18811999999999984	0.0
536	0.6644999999999999	0.0014	0.67916	0.00355	0.6644999999999999	0.00129	0.67916	0.00377	0.19055999999999984	0.0
537	0.6669499999999999	0.00104	0.68161	0.00373	0.6669499999999999	0.00128	0.68161	0.00373	0.1930099999999999	0.0
538	0.6693899999999999	0.00217	0.68405	0.00328	0.6693899999999999	0.00127	0.68405	0.00369	0.1954499999999999	0.0
539	0.6718299999999999	0.0014	0.68649	0.00348	0.6718299999999999	0.00127	0.68649	0.00365	0.1978899999999999	0.0
540	0.67428	0.00116	0.6889400000000001	0.00354	0.67428	0.00126	0.6889400000000001	0.00361	0.2003299999999999	0.0
541	0.67672	0.00193	0.6913800000000001	0.0034	0.67672	0.00126	0.6913800000000001	0.00357	0.20277999999999996	0.0
542	0.67916	0.00205	0.6938200000000001	0.00314	0.67916	0.00125	0.6938200000000001	0.00353	0.20521999999999996	0.0
543	0.6816099999999998	0.000983	0.6962600000000001	0.00331	0.6816099999999998	0.00125	0.6962600000000001	0.0035	0.20765999999999996	0.0
544	0.6840499999999998	0.00116	0.6987099999999999	0.0035	0.6840499999999998	0.00124	0.6987099999999999	0.00346	0.21011000000000002	0.0
545	0.6864899999999998	0.0011	0.7011499999999999	0.00324	0.6864899999999998	0.00124	0.7011499999999999	0.00343	0.21255000000000002	0.0
546	0.6889299999999998	0.00205	0.7035899999999999	0.00326	0.6889299999999998	0.00123	0.7035899999999999	0.00339	0.21499000000000001	0.0
547	0.6913799999999999	0.000865	0.70604	0.00307	0.6913799999999999	0.00123	0.70604	0.00336	0.21743999999999986	0.0
548	0.6938199999999999	0.00199	0.70848	0.00298	0.6938199999999999	0.00123	0.70848	0.00332	0.21987999999999985	0.0
549	0.6962599999999999	0.00116	0.71092	0.00345	0.6962599999999999	0.00122	0.71092	0.00329	0.22231999999999985	0.0
550	0.6987099999999999	0.0011	0.7133700000000001	0.00305	0.6987099999999999	0.00122	0.7133700000000001	0.00326	0.22476999999999991	0.0
551	0.7011499999999999	0.00128	0.7158100000000001	0.00316	0.7011499999999999	0.00121	0.7158100000000001	0.00322	0.2272099999999999	0.0
552	0.7035899999999999	0.00217	0.71825	0.0031	0.7035899999999999	0.00121	0.71825	0.00319	0.2296499999999999	0.0
553	0.70604	0.0014	0.7207000000000001	0.00288	0.70604	0.0012	0.7207000000000001	0.00316	0.2320899999999999	0.0
554	0.70848	0.00134	0.7231400000000001	0.00324	0.70848	0.0012	0.7231400000000001	0.00313	0.23453999999999997	0.0
555	0.71092	0.0014	0.7255800000000001	0.00276	0.71092	0.0012	0.7255800000000001	0.0031	0.23697999999999997	0.0
556	0.71336	0.000865	0.7280200000000001	0.00305	0.71336	0.00119	0.7280200000000001	0.00307	0.23941999999999997	0.0
557	0.7158099999999998	0.00146	0.73047	0.00291	0.7158099999999998	0.00119	0.73047	0.00304	0.24187000000000003	0.0
558	0.7182499999999998	0.0011	0.73291	0.00241	0.7182499999999998	0.00118	0.73291	0.00301	0.24431000000000003	0.0
559	0.7206899999999998	0.000924	0.73535	0.00284	0.7206899999999998	0.00118	0.73535	0.00298	0.24675000000000002	0.0
560	0.7231399999999999	0.000806	0.7378	0.00309	0.7231399999999999	0.00118	0.7378	0.00295	0.24919999999999987	0.0
561	0.7255799999999999	0.00122	0.74024	0.00293	0.7255799999999999	0.00117	0.74024	0.00292	0.25163999999999986	0.0
562	0.7280199999999999	0.00146	0.74268	0.00274	0.7280199999999999	0.00117	0.74268	0.0029	0.25407999999999986	0.0
563	0.73047	0.00051	0.7451300000000001	0.00271	0.73047	0.00117	0.7451300000000001	0.00287	0.25651999999999986	0.0
564	0.73291	0.000983	0.7475700000000001	0.00241	0.73291	0.00116	0.7475700000000001	0.00284	0.2589699999999999	0.0
565	0.73535	0.0014	0.7500100000000001	0.00264	0.73535	0.00116	0.7500100000000001	0.00281	0.2614099999999999	0.0
566	0.7378	0.00116	0.7524500000000001	0.00269	0.7378	0.00116	0.7524500000000001	0.00279	0.2638499999999999	0.0
567	0.74024	0.00104	0.7549000000000001	0.0029	0.74024	0.00115	0.7549000000000001	0.00276	0.2663	0.0
568	0.74268	0.00181	0.7573400000000001	0.00267	0.74268	0.00115	0.7573400000000001	0.00274	0.26874	0.0
569	0.74512	0.00175	0.7597800000000001	0.00284	0.74512	0.00115	0.7597800000000001	0.00271	0.27118	0.0
570	0.7475699999999998	0.000273	0.76223	0.00276	0.7475699999999998	0.00115	0.76223	0.00269	0.2736299999999998	0.0
571	0.7500099999999998	0.00217	0.76467	0.00278	0.7500099999999998	0.00114	0.76467	0.00266	0.27607000000000004	0.0
572	0.7524499999999998	0.00163	0.76711	0.00215	0.7524499999999998	0.00114	0.76711	0.00264	0.27851000000000004	0.0
573	0.7548999999999999	0.00122	0.76956	0.0025	0.7548999999999999	0.00114	0.76956	0.00262	0.2809599999999999	0.0
574	0.7573399999999999	0.00187	0.772	0.00253	0.7573399999999999	0.00113	0.772	0.00259	0.2833999999999999	0.0
575	0.7597799999999999	0.000806	0.77444	0.00238	0.7597799999999999	0.00113	0.77444	0.00257	0.28583999999999987	0.0
576	0.76223	0.00175	0.7768900000000001	0.00233	0.76223	0.00113	0.7768900000000001	0.00255	0.28827999999999987	0.0
577	0.76467	0.000746	0.7793300000000001	0.00269	0.76467	0.00113	0.7793300000000001	0.00253	0.29072999999999993	0.0
578	0.76711	0.00122	0.7817700000000001	0.00269	0.76711	0.00112	0.7817700000000001	0.0025	0.29316999999999993	0.0
579	0.76955	0.00116	0.7842100000000001	0.00269	0.76955	0.00112	0.7842100000000001	0.00248	0.29560999999999993	0.0
580	0.772	0.00163	0.7866599999999999	0.00262	0.772	0.00112	0.7866599999999999	0.00246	0.29806	0.0
581	0.77444	0.000687	0.7890999999999999	0.00279	0.77444	0.00112	0.7890999999999999	0.00244	0.3005	0.0
582	0.77688	0.000687	0.7915399999999999	0.00231	0.77688	0.00111	0.7915399999999999	0.00242	0.30294	0.0
583	0.7793299999999999	0.000983	0.79399	0.00229	0.7793299999999999	0.00111	0.79399	0.0024	0.30538999999999983	0.0
584	0.7817699999999999	0.00175	0.79643	0.00234	0.7817699999999999	0.00111	0.79643	0.00238	0.3078299999999998	0.0
585	0.7842099999999999	0.00122	0.79887	0.0025	0.7842099999999999	0.00111	0.79887	0.00236	0.3102699999999998	0.0
586	0.7866599999999999	0.00122	0.80132	0.00212	0.7866599999999999	0.00111	0.80132	0.00234	0.3127099999999998	0.0
587	0.7890999999999999	0.00146	0.80376	0.00241	0.7890999999999999	0.0011	0.80376	0.00232	0.3151599999999999	0.0
588	0.7915399999999999	0.00217	0.8062	0.00224	0.7915399999999999	0.0011	0.8062	0.0023	0.3175999999999999	0.0
589	0.79399	0.000746	0.80864	0.00228	0.79399	0.0011	0.80864	0.00228	0.3200399999999999	0.0
590	0.79643	0.0011	0.8110900000000001	0.00214	0.79643	0.0011	0.8110900000000001	0.00227	0.32248999999999994	0.0
591	0.79887	0.00134	0.8135300000000001	0.0021	0.79887	0.0011	0.8135300000000001	0.00225	0.32492999999999994	0.0
592	0.80131	0.000806	0.8159700000000001	0.00228	0.80131	0.00109	0.8159700000000001	0.00223	0.32736999999999994	0.0
593	0.8037599999999998	0.0011	0.8184199999999999	0.00214	0.8037599999999998	0.00109	0.8184199999999999	0.00221	0.32982	0.0
594	0.8061999999999998	0.00175	0.8208599999999999	0.00221	0.8061999999999998	0.00109	0.8208599999999999	0.00219	0.33226	0.0
595	0.8086399999999998	0.0011	0.8232999999999999	0.00207	0.8086399999999998	0.00109	0.8232999999999999	0.00218	0.3347	0.0
596	0.8110899999999999	0.00211	0.82575	0.00202	0.8110899999999999	0.00109	0.82575	0.00216	0.33714999999999984	0.0
597	0.8135299999999999	0.00152	0.82819	0.00215	0.8135299999999999	0.00108	0.82819	0.00215	0.33958999999999984	0.0
598	0.8159699999999999	0.00134	0.83063	0.00221	0.8159699999999999	0.00108	0.83063	0.00213	0.34202999999999983	0.0
599	0.8184199999999999	0.000983	0.83308	0.00243	0.8184199999999999	0.00108	0.83308	0.00211	0.34446999999999983	0.0
600	0.8208599999999999	0.00146	0.83552	0.00209	0.8208599999999999	0.00108	0.83552	0.0021	0.3469199999999999	0.0
601	0.8232999999999999	0.0014	0.83796	0.00221	0.8232999999999999	0.00108	0.83796	0.00208	0.3493599999999999	0.0
602	0.8257399999999999	0.000451	0.8403999999999998	0.00207	0.8257399999999999	0.00108	0.8403999999999998	0.00207	0.3517999999999999	0.0
603	0.82819	0.0011	0.8428499999999999	0.00226	0.82819	0.00108	0.8428499999999999	0.00205	0.35424999999999995	0.0
604	0.83063	0.00122	0.8452899999999999	0.002	0.83063	0.00107	0.8452899999999999	0.00204	0.35668999999999995	0.0
605	0.83307	0.00122	0.8477299999999999	0.0019	0.83307	0.00107	0.8477299999999999	0.00202	0.35912999999999995	0.0
606	0.8355199999999998	0.000924	0.8501799999999999	0.00238	0.8355199999999998	0.00107	0.8501799999999999	0.00201	0.36158	0.0
607	0.8379599999999998	0.00128	0.8526199999999999	0.00179	0.8379599999999998	0.00107	0.8526199999999999	0.00199	0.36402	0.0
608	0.8403999999999998	0.000569	0.8550599999999999	0.00202	0.8403999999999998	0.00107	0.8550599999999999	0.00198	0.36646	0.0
609	0.8428499999999999	0.000569	0.85751	0.00212	0.8428499999999999	0.00107	0.85751	0.00196	0.3689	0.0
610	0.8452899999999999	0.0011	0.85995	0.00205	0.8452899999999999	0.00107	0.85995	0.00195	0.37134999999999985	0.0
611	0.8477299999999999	0.000628	0.86239	0.00193	0.8477299999999999	0.00106	0.86239	0.00194	0.37378999999999984	0.0
612	0.8501799999999999	0.00116	0.86483	0.00228	0.8501799999999999	0.00106	0.86483	0.00192	0.37622999999999984	0.0
613	0.8526199999999999	0.000746	0.86728	0.00209	0.8526199999999999	0.00106	0.86728	0.00191	0.3786799999999999	0.0
614	0.8550599999999999	0.00122	0.86972	0.00174	0.8550599999999999	0.00106	0.86972	0.0019	0.3811199999999999	0.0
615	0.8574999999999997	0.00146	0.87216	0.00186	0.8574999999999997	0.00106	0.87216	0.00189	0.3835599999999999	0.0
616	0.8599499999999998	0.00146	0.8746100000000001	0.00198	0.8599499999999998	0.00106	0.8746100000000001	0.00187	0.38600999999999996	0.0
617	0.8623899999999998	0.000628	0.8770500000000001	0.00191	0.8623899999999998	0.00106	0.8770500000000001	0.00186	0.38844999999999996	0.0
618	0.8648299999999998	0.000924	0.8794900000000001	0.00181	0.8648299999999998	0.00105	0.8794900000000001	0.00185	0.39088999999999996	0.0
619	0.8672799999999998	0.000569	0.8819400000000002	0.00219	0.8672799999999998	0.00105	0.8819400000000002	0.00184	0.39334	0.0
620	0.8697199999999998	0.00134	0.8843800000000002	0.00183	0.8697199999999998	0.00105	0.8843800000000002	0.00182	0.39578	0.0
621	0.8721599999999998	0.000865	0.8868200000000002	0.00183	0.8721599999999998	0.00105	0.8868200000000002	0.00181	0.39822	0.0
622	0.8746099999999999	0.000746	0.8892700000000002	0.00179	0.8746099999999999	0.00105	0.8892700000000002	0.0018	0.40066	0.0
623	0.8770499999999999	0.000273	0.8917100000000002	0.00181	0.8770499999999999	0.00105	0.8917100000000002	0.00179	0.40310999999999986	0.0
624	0.8794899999999999	0.0011	0.8941500000000002	0.00172	0.8794899999999999	0.00105	0.8941500000000002	0.00178	0.40554999999999986	0.0
625	0.8819299999999999	0.00122	0.8965900000000002	0.00196	0.8819299999999999	0.00105	0.8965900000000002	0.00177	0.40798999999999985	0.0
626	0.8843799999999999	0.00104	0.8990399999999998	0.00202	0.8843799999999999	0.00105	0.8990399999999998	0.00176	0.4104399999999999	0.0
627	0.8868199999999999	0.00175	0.9014799999999998	0.00165	0.8868199999999999	0.00105	0.9014799999999998	0.00175	0.4128799999999999	0.0
628	0.8892599999999999	0.00146	0.9039199999999998	0.002	0.8892599999999999	0.00104	0.9039199999999998	0.00174	0.4153199999999999	0.0
629	0.89171	0.000687	0.9063699999999999	0.00169	0.89171	0.00104	0.9063699999999999	0.00172	0.41777	0.0
630	0.89415	0.0014	0.9088099999999999	0.00177	0.89415	0.00104	0.9088099999999999	0.00171	0.42021	0.0
631	0.89659	0.000865	0.9112499999999999	0.00177	0.89659	0.00104	0.9112499999999999	0.0017	0.42264999999999997	0.0
632	0.8990400000000001	0.00128	0.9137	0.00198	0.8990400000000001	0.00104	0.9137	0.00169	0.42508999999999997	0.0
633	0.9014800000000001	0.00157	0.91614	0.00195	0.9014800000000001	0.00104	0.91614	0.00168	0.42754000000000003	0.0
634	0.9039200000000001	0.000569	0.91858	0.00177	0.9039200000000001	0.00104	0.91858	0.00168	0.42998000000000003	0.0
635	0.9063700000000001	0.0011	0.92102	0.00188	0.9063700000000001	0.00104	0.92102	0.00167	0.43242	0.0
636	0.9088100000000001	0.0011	0.92347	0.00183	0.9088100000000001	0.00104	0.92347	0.00166	0.43486999999999987	0.0
637	0.9112500000000001	0.0011	0.92591	0.00184	0.9112500000000001	0.00104	0.92591	0.00165	0.43730999999999987	0.0
638	0.9136900000000001	0.000687	0.92835	0.00181	0.9136900000000001	0.00104	0.92835	0.00164	0.43974999999999986	0.0
639	0.9161399999999997	0.000806	0.9308000000000001	0.00169	0.9161399999999997	0.00104	0.9308000000000001	0.00163	0.4421999999999999	0.0
640	0.9185799999999997	0.000628	0.9332400000000001	0.00183	0.9185799999999997	0.00104	0.9332400000000001	0.00162	0.4446399999999999	0.0
641	0.9210199999999997	0.00228	0.9356800000000001	0.00151	0.9210199999999997	0.00103	0.9356800000000001	0.00161	0.4470799999999999	0.0
642	0.9234699999999998	0.000628	0.9381300000000001	0.00169	0.9234699999999998	0.00103	0.9381300000000001	0.0016	0.44953	0.0
643	0.9259099999999998	0.00223	0.9405700000000001	0.0016	0.9259099999999998	0.00103	0.9405700000000001	0.00159	0.45197	0.0
644	0.9283499999999998	0.00223	0.9430100000000001	0.00209	0.9283499999999998	0.00103	0.9430100000000001	0.00159	0.45441	0.0
645	0.9307999999999998	0.000983	0.9454600000000002	0.00184	0.9307999999999998	0.00103	0.9454600000000002	0.00158	0.45685	0.0
646	0.9332399999999998	0.00128	0.9479000000000002	0.00169	0.9332399999999998	0.00103	0.9479000000000002	0.00157	0.4592999999999998	0.0
647	0.9356799999999998	0.000628	0.9503400000000002	0.00148	0.9356799999999998	0.00103	0.9503400000000002	0.00156	0.46174000000000004	0.0
648	0.9381199999999998	0.0014	0.9527800000000002	0.00169	0.9381199999999998	0.00103	0.9527800000000002	0.00155	0.46418000000000004	0.0
649	0.9405699999999999	0.000628	0.9552299999999998	0.00214	0.9405699999999999	0.00103	0.9552299999999998	0.00154	0.4666299999999999	0.0
650	0.9430099999999999	0.0011	0.9576699999999998	0.00174	0.9430099999999999	0.00103	0.9576699999999998	0.00154	0.4690699999999999	0.0
651	0.9454499999999999	0.0014	0.9601099999999998	0.00179	0.9454499999999999	0.00103	0.9601099999999998	0.00153	0.4715099999999999	0.0
652	0.9479	0.0011	0.9625599999999999	0.00172	0.9479	0.00103	0.9625599999999999	0.00152	0.47395999999999994	0.0
653	0.95034	0.000392	0.9649999999999999	0.00184	0.95034	0.00103	0.9649999999999999	0.00152	0.47639999999999993	0.0
654	0.95278	0.000924	0.9674399999999999	0.00169	0.95278	0.00103	0.9674399999999999	0.00151	0.47883999999999993	0.0
655	0.95523	0.00128	0.9698899999999999	0.00146	0.95523	0.00103	0.9698899999999999	0.0015	0.48127999999999993	0.0
656	0.95767	0.000865	0.9723299999999999	0.0019	0.95767	0.00103	0.9723299999999999	0.00149	0.48373	0.0
657	0.96011	0.0011	0.9747699999999999	0.0016	0.96011	0.00103	0.9747699999999999	0.00149	0.48617	0.0
658	0.9625600000000001	0.000333	0.9772099999999999	0.00157	0.9625600000000001	0.00103	0.9772099999999999	0.00148	0.48861	0.0
659	0.9650000000000001	0.000214	0.97966	0.00195	0.9650000000000001	0.00102	0.97966	0.00147	0.49105999999999983	0.0
660	0.9674400000000001	0.0011	0.9821	0.00183	0.9674400000000001	0.00102	0.9821	0.00147	0.4934999999999998	0.0
661	0.9698800000000001	0.000451	0.98454	0.0015	0.9698800000000001	0.00102	0.98454	0.00146	0.4959399999999998	0.0
662	0.9723299999999997	0.000451	0.98699	0.00138	0.9723299999999997	0.00102	0.98699	0.00145	0.4983899999999999	0.0
663	0.9747699999999997	0.000687	0.98943	0.00162	0.9747699999999997	0.00102	0.98943	0.00145	0.5008299999999999	0.0
664	0.9772099999999997	0.000865	0.99187	0.00184	0.9772099999999997	0.00102	0.99187	0.00144	0.5032699999999999	0.0
665	0.9796599999999998	0.00104	0.9943200000000001	0.00172	0.9796599999999998	0.00102	0.9943200000000001	0.00143	0.50572	0.0
666	0.9820999999999998	0.00122	0.9967600000000001	0.00181	0.9820999999999998	0.00102	0.9967600000000001	0.00143	0.50816	0.0
667	0.9845399999999997	0.00157	0.9992000000000001	0.00153	0.9845399999999997	0.00102	0.9992000000000001	0.00142	0.5105999999999999	0.0
668	0.9869899999999998	0.00157	1.0016500000000002	0.00129	0.9869899999999998	0.00102	1.0016500000000002	0.00142	0.5130399999999999	0.0
669	0.9894299999999998	0.000983	1.0040900000000001	0.00165	0.9894299999999998	0.00102	1.0040900000000001	0.00141	0.51549	0.0
670	0.9918699999999998	0.000806	1.0065300000000001	0.00184	0.9918699999999998	0.00102	1.0065300000000001	0.0014	0.51793	0.0
671	0.9943099999999998	0.00134	1.0089700000000001	0.00145	0.9943099999999998	0.00102	1.0089700000000001	0.0014	0.52037	0.0
672	0.9967599999999999	0.00163	1.0114200000000002	0.00153	0.9967599999999999	0.00102	1.0114200000000002	0.00139	0.5228199999999998	0.0
673	0.9991999999999999	0.00152	1.0138600000000002	0.00162	0.9991999999999999	0.00102	1.0138600000000002	0.00139	0.5252599999999998	0.0
674	1.0016399999999999	0.000451	1.0163000000000002	0.00164	1.0016399999999999	0.00102	1.0163000000000002	0.00138	0.5276999999999998	0.0
675	1.00409	0.000687	1.0187499999999998	0.00155	1.00409	0.00102	1.0187499999999998	0.00138	0.5301499999999999	0.0
676	1.00653	0.00104	1.0211899999999998	0.00146	1.00653	0.00102	1.0211899999999998	0.00137	0.5325899999999999	0.0
677	1.00897	0.00116	1.0236299999999998	0.00169	1.00897	0.00102	1.0236299999999998	0.00137	0.5350299999999999	0.0
678	1.01142	0.0014	1.0260799999999999	0.00151	1.01142	0.00102	1.0260799999999999	0.00136	0.5374699999999999	0.0
679	1.01386	0.00152	1.0285199999999999	0.00151	1.01386	0.00102	1.0285199999999999	0.00136	0.53992	0.0
680	1.0163	0.000983	1.0309599999999999	0.00169	1.0163	0.00102	1.0309599999999999	0.00135	0.54236	0.0
681	1.01875	0.00199	1.0333999999999999	0.00165	1.01875	0.00102	1.0333999999999999	0.00135	0.5448	0.0
682	1.02119	0.00146	1.03585	0.00148	1.02119	0.00102	1.03585	0.00134	0.54725	0.0
683	1.02363	0.00146	1.03829	0.00167	1.02363	0.00102	1.03829	0.00134	0.54969	0.0
684	1.02607	0.00199	1.04073	0.00155	1.02607	0.00102	1.04073	0.00133	0.55213	0.0
685	1.02852	0.00104	1.04318	0.00167	1.02852	0.00101	1.04318	0.00133	0.5545799999999999	0.0
686	1.03096	0.000687	1.04562	0.00179	1.03096	0.00101	1.04562	0.00132	0.5570199999999998	0.0
687	1.0334	0.000806	1.04806	0.00165	1.0334	0.00101	1.04806	0.00132	0.5594599999999998	0.0
688	1.0358499999999997	0.000628	1.05051	0.00158	1.0358499999999997	0.00101	1.05051	0.00131	0.5619099999999999	0.0
689	1.0382899999999997	0.000865	1.05295	0.00145	1.0382899999999997	0.00101	1.05295	0.00131	0.5643499999999999	0.0
690	1.0407299999999997	0.00146	1.05539	0.00162	1.0407299999999997	0.00101	1.05539	0.0013	0.5667899999999999	0.0
691	1.0431799999999998	0.00116	1.0578400000000001	0.00155	1.0431799999999998	0.00101	1.0578400000000001	0.0013	0.5692299999999999	0.0
692	1.0456199999999998	0.000746	1.0602800000000001	0.00155	1.0456199999999998	0.00101	1.0602800000000001	0.00129	0.57168	0.0
693	1.0480599999999998	0.00122	1.06272	0.00143	1.0480599999999998	0.00101	1.06272	0.00129	0.57412	0.0
694	1.0504999999999998	0.00051	1.06516	0.00138	1.0504999999999998	0.00101	1.06516	0.00129	0.57656	0.0
695	1.0529499999999998	0.0014	1.0676100000000002	0.00145	1.0529499999999998	0.00101	1.0676100000000002	0.00128	0.57901	0.0
696	1.0553899999999998	0.000687	1.0700500000000002	0.00148	1.0553899999999998	0.00101	1.0700500000000002	0.00128	0.58145	0.0
697	1.0578299999999998	0.00175	1.0724900000000002	0.00153	1.0578299999999998	0.00101	1.0724900000000002	0.00128	0.58389	0.0
698	1.06028	0.00116	1.0749400000000002	0.00146	1.06028	0.00101	1.0749400000000002	0.00127	0.5863399999999999	0.0
699	1.0627199999999999	0.00169	1.0773800000000002	0.00138	1.0627199999999999	0.00101	1.0773800000000002	0.00127	0.5887799999999999	0.0
700	1.0651599999999999	0.000569	1.0798200000000002	0.00143	1.0651599999999999	0.00101	1.0798200000000002	0.00126	0.5912199999999999	0.0
701	1.06761	0.000924	1.0822699999999998	0.0015	1.06761	0.00101	1.0822699999999998	0.00126	0.5936599999999999	0.0
702	1.07005	0.00157	1.0847099999999998	0.00153	1.07005	0.00101	1.0847099999999998	0.00126	0.5961099999999999	0.0
703	1.07249	0.00116	1.0871499999999998	0.00155	1.07249	0.00101	1.0871499999999998	0.00125	0.5985499999999999	0.0
704	1.07494	0.000924	1.0895899999999998	0.00143	1.07494	0.00101	1.0895899999999998	0.00125	0.6009899999999999	0.0
705	1.07738	0.000333	1.09204	0.00169	1.07738	0.00101	1.09204	0.00125	0.60344	0.0
706	1.07982	0.00146	1.09448	0.00169	1.07982	0.00101	1.09448	0.00124	0.60588	0.0
707	1.08226	0.000983	1.09692	0.00167	1.08226	0.00101	1.09692	0.00124	0.60832	0.0
708	1.08471	0.00169	1.09937	0.00127	1.08471	0.00101	1.09937	0.00124	0.61077	0.0
709	1.08715	0.00169	1.10181	0.0016	1.08715	0.00101	1.10181	0.00123	0.61321	0.0
710	1.08959	0.00116	1.10425	0.00172	1.08959	0.00101	1.10425	0.00123	0.61565	0.0
711	1.0920400000000001	0.00122	1.1067	0.00131	1.0920400000000001	0.00101	1.1067	0.00123	0.6180999999999999	0.0
712	1.0944800000000001	0.000687	1.10914	0.00138	1.0944800000000001	0.00101	1.10914	0.00122	0.6205399999999999	0.0
713	1.0969200000000001	0.00163	1.11158	0.00148	1.0969200000000001	0.00101	1.11158	0.00122	0.6229799999999999	0.0
714	1.0993699999999997	0.000628	1.11403	0.00131	1.0993699999999997	0.00101	1.11403	0.00122	0.6254199999999999	0.0
715	1.1018099999999997	0.00187	1.11647	0.00151	1.1018099999999997	0.00101	1.11647	0.00121	0.6278699999999999	0.0
716	1.1042499999999997	0.00211	1.11891	0.0016	1.1042499999999997	0.00101	1.11891	0.00121	0.6303099999999999	0.0
717	1.1066899999999997	0.00152	1.12135	0.00157	1.1066899999999997	0.00101	1.12135	0.00121	0.6327499999999999	0.0
718	1.1091399999999998	0.00104	1.1238000000000001	0.00181	1.1091399999999998	0.00101	1.1238000000000001	0.0012	0.6352	0.0
719	1.1115799999999998	0.00152	1.1262400000000001	0.00136	1.1115799999999998	0.00101	1.1262400000000001	0.0012	0.63764	0.0
720	1.1140199999999998	0.000924	1.1286800000000001	0.00145	1.1140199999999998	0.00101	1.1286800000000001	0.0012	0.64008	0.0
721	1.1164699999999999	0.00211	1.1311300000000002	0.00158	1.1164699999999999	0.00101	1.1311300000000002	0.0012	0.6425299999999998	0.0
722	1.1189099999999998	0.000392	1.1335700000000002	0.00158	1.1189099999999998	0.00101	1.1335700000000002	0.00119	0.6449699999999998	0.0
723	1.1213499999999998	0.000806	1.1360100000000002	0.00124	1.1213499999999998	0.00101	1.1360100000000002	0.00119	0.6474099999999998	0.0
724	1.1238	0.000746	1.1384599999999998	0.00139	1.1238	0.00101	1.1384599999999998	0.00119	0.6498599999999999	0.0
725	1.12624	0.000687	1.1408999999999998	0.00139	1.12624	0.00101	1.1408999999999998	0.00119	0.6522999999999999	0.0
726	1.12868	0.00104	1.1433399999999998	0.00155	1.12868	0.00101	1.1433399999999998	0.00118	0.6547399999999999	0.0
727	1.13113	0.00116	1.1457899999999999	0.00145	1.13113	0.00101	1.1457899999999999	0.00118	0.6571799999999999	0.0
728	1.13357	0.00134	1.1482299999999999	0.00126	1.13357	0.00101	1.1482299999999999	0.00118	0.6596299999999999	0.0
729	1.13601	0.00116	1.1506699999999999	0.00157	1.13601	0.00101	1.1506699999999999	0.00118	0.6620699999999999	0.0
730	1.13845	0.00187	1.1531099999999999	0.0015	1.13845	0.00101	1.1531099999999999	0.00117	0.6645099999999999	0.0
731	1.1409	0.000806	1.15556	0.00122	1.1409	0.00101	1.15556	0.00117	0.66696	0.0
732	1.14334	0.000392	1.158	0.00132	1.14334	0.00101	1.158	0.00117	0.6694	0.0
733	1.14578	0.00146	1.16044	0.00167	1.14578	0.00101	1.16044	0.00117	0.67184	0.0
734	1.14823	0.00128	1.16289	0.00153	1.14823	0.00101	1.16289	0.00116	0.6742899999999998	0.0
735	1.15067	0.0011	1.16533	0.00132	1.15067	0.00101	1.16533	0.00116	0.6767299999999998	0.0
736	1.15311	0.00146	1.16777	0.00155	1.15311	0.00101	1.16777	0.00116	0.6791699999999998	0.0
737	1.1555599999999997	0.00152	1.17022	0.0015	1.1555599999999997	0.00101	1.17022	0.00116	0.6816099999999998	0.0
738	1.1579999999999997	0.00169	1.17266	0.00148	1.1579999999999997	0.00101	1.17266	0.00115	0.6840599999999999	0.0
739	1.1604399999999997	0.00122	1.1751	0.00126	1.1604399999999997	0.00101	1.1751	0.00115	0.6864999999999999	0.0
740	1.1628899999999998	0.00116	1.17754	0.00132	1.1628899999999998	0.00101	1.17754	0.00115	0.6889399999999999	0.0
741	1.1653299999999998	0.00116	1.17999	0.00141	1.1653299999999998	0.00101	1.17999	0.00115	0.69139	0.0
742	1.1677699999999998	0.00152	1.18243	0.00148	1.1677699999999998	0.00101	1.18243	0.00115	0.69383	0.0
743	1.1702099999999998	0.00169	1.18487	0.00131	1.1702099999999998	0.00101	1.18487	0.00114	0.69627	0.0
744	1.1726599999999998	0.00116	1.1873200000000002	0.00122	1.1726599999999998	0.001	1.1873200000000002	0.00114	0.69872	0.0
745	1.1750999999999998	0.00146	1.1897600000000002	0.00132	1.1750999999999998	0.001	1.1897600000000002	0.00114	0.70116	0.0
746	1.1775399999999998	0.000569	1.1922000000000001	0.00134	1.1775399999999998	0.001	1.1922000000000001	0.00114	0.7036	0.0
747	1.1799899999999999	0.000865	1.1946500000000002	0.00143	1.1799899999999999	0.001	1.1946500000000002	0.00113	0.7060499999999998	0.0
748	1.1824299999999999	0.00157	1.1970900000000002	0.00139	1.1824299999999999	0.001	1.1970900000000002	0.00113	0.7084899999999998	0.0
749	1.1848699999999999	0.00152	1.1995300000000002	0.00145	1.1848699999999999	0.001	1.1995300000000002	0.00113	0.7109299999999998	0.0
750	1.18732	0.00116	1.2019799999999998	0.00143	1.18732	0.001	1.2019799999999998	0.00113	0.7133699999999998	0.0
751	1.18976	0.000628	1.2044199999999998	0.00164	1.18976	0.001	1.2044199999999998	0.00113	0.7158199999999999	0.0
752	1.1922	0.00051	1.2068599999999998	0.00143	1.1922	0.001	1.2068599999999998	0.00113	0.7182599999999999	0.0
753	1.19464	0.000983	1.2092999999999998	0.00134	1.19464	0.001	1.2092999999999998	0.00112	0.7206999999999999	0.0
754	1.19709	0.000983	1.2117499999999999	0.0016	1.19709	0.001	1.2117499999999999	0.00112	0.72315	0.0
755	1.19953	0.00146	1.2141899999999999	0.00124	1.19953	0.001	1.2141899999999999	0.00112	0.72559	0.0
756	1.20197	0.000865	1.2166299999999999	0.00151	1.20197	0.001	1.2166299999999999	0.00112	0.72803	0.0
757	1.20442	0.00104	1.21908	0.00158	1.20442	0.001	1.21908	0.00112	0.73048	0.0
758	1.20686	0.000392	1.22152	0.00141	1.20686	0.001	1.22152	0.00112	0.73292	0.0
759	1.2093	0.000569	1.22396	0.00122	1.2093	0.001	1.22396	0.00111	0.73536	0.0
760	1.21175	0.00152	1.22641	0.00169	1.21175	0.001	1.22641	0.00111	0.7378	0.0
761	1.21419	0.000865	1.22885	0.00145	1.21419	0.001	1.22885	0.00111	0.7402499999999999	0.0
762	1.21663	0.00104	1.23129	0.00165	1.21663	0.001	1.23129	0.00111	0.7426899999999999	0.0
763	1.2190799999999997	0.00051	1.23373	0.00151	1.2190799999999997	0.001	1.23373	0.00111	0.7451299999999998	0.0
764	1.2215199999999997	0.00051	1.23618	0.0016	1.2215199999999997	0.001	1.23618	0.00111	0.7475799999999999	0.0
765	1.2239599999999997	0.000924	1.23862	0.00169	1.2239599999999997	0.001	1.23862	0.00111	0.7500199999999999	0.0
766	1.2263999999999997	0.00104	1.24106	0.00134	1.2263999999999997	0.001	1.24106	0.0011	0.7524599999999999	0.0
767	1.2288499999999998	0.00157	1.2435100000000001	0.00122	1.2288499999999998	0.001	1.2435100000000001	0.0011	0.75491	0.0
768	1.2312899999999998	0.000569	1.2459500000000001	0.00139	1.2312899999999998	0.001	1.2459500000000001	0.0011	0.75735	0.0
769	1.2337299999999998	0.000569	1.24839	0.00122	1.2337299999999998	0.001	1.24839	0.0011	0.75979	0.0
770	1.2361799999999998	0.00116	1.2508400000000002	0.00158	1.2361799999999998	0.001	1.2508400000000002	0.0011	0.76224	0.0
771	1.2386199999999998	0.000392	1.2532800000000002	0.00158	1.2386199999999998	0.001	1.2532800000000002	0.0011	0.76468	0.0
772	1.2410599999999998	0.00169	1.2557200000000002	0.00138	1.2410599999999998	0.001	1.2557200000000002	0.0011	0.76712	0.0
773	1.24351	0.0014	1.2581700000000002	0.00146	1.24351	0.001	1.2581700000000002	0.00109	0.76956	0.0
774	1.24595	0.000746	1.2606100000000002	0.0016	1.24595	0.001	1.2606100000000002	0.00109	0.7720099999999999	0.0
775	1.2483899999999999	0.000865	1.2630500000000002	0.00132	1.2483899999999999	0.001	1.2630500000000002	0.00109	0.7744499999999999	0.0
776	1.2508299999999999	0.000569	1.2654900000000002	0.00136	1.2508299999999999	0.001	1.2654900000000002	0.00109	0.7768899999999999	0.0
777	1.25328	0.000865	1.2679399999999998	0.00122	1.25328	0.001	1.2679399999999998	0.00109	0.7793399999999999	0.0
778	1.25572	0.000865	1.2703799999999998	0.00131	1.25572	0.001	1.2703799999999998	0.00109	0.7817799999999999	0.0
779	1.25816	0.00146	1.2728199999999998	0.00127	1.25816	0.001	1.2728199999999998	0.00109	0.7842199999999999	0.0
780	1.26061	0.000924	1.27527	0.00165	1.26061	0.001	1.27527	0.00109	0.78667	0.0
781	1.26305	0.000924	1.27771	0.00143	1.26305	0.001	1.27771	0.00108	0.78911	0.0
782	1.26549	0.000687	1.28015	0.00129	1.26549	0.001	1.28015	0.00108	0.79155	0.0
783	1.26794	0.00217	1.2826	0.00139	1.26794	0.001	1.2826	0.00108	0.79399	0.0
784	1.27038	0.00157	1.28504	0.00143	1.27038	0.001	1.28504	0.00108	0.79644	0.0
785	1.27282	0.00128	1.28748	0.00155	1.27282	0.001	1.28748	0.00108	0.79888	0.0
786	1.2752700000000001	0.00128	1.28992	0.00134	1.2752700000000001	0.001	1.28992	0.00108	0.80132	0.0
787	1.2777100000000001	0.000983	1.29237	0.00157	1.2777100000000001	0.001	1.29237	0.00108	0.8037699999999999	0.0
788	1.2801500000000001	0.00122	1.29481	0.00132	1.2801500000000001	0.001	1.29481	0.00108	0.8062099999999999	0.0
789	1.2825900000000001	0.000806	1.29725	0.00126	1.2825900000000001	0.001	1.29725	0.00107	0.8086499999999999	0.0
790	1.2850399999999997	0.000865	1.2997	0.00157	1.2850399999999997	0.001	1.2997	0.00107	0.8110999999999999	0.0
791	1.2874799999999997	0.00104	1.30214	0.00139	1.2874799999999997	0.001	1.30214	0.00107	0.8135399999999999	0.0
792	1.2899199999999997	0.0014	1.30458	0.00141	1.2899199999999997	0.001	1.30458	0.00107	0.8159799999999999	0.0
793	1.2923699999999998	0.00116	1.3070300000000001	0.0015	1.2923699999999998	0.001	1.3070300000000001	0.00107	0.81843	0.0
794	1.2948099999999998	0.000628	1.3094700000000001	0.00136	1.2948099999999998	0.001	1.3094700000000001	0.00107	0.82087	0.0
795	1.2972499999999998	0.00169	1.3119100000000001	0.0015	1.2972499999999998	0.001	1.3119100000000001	0.00107	0.82331	0.0
796	1.2996999999999999	0.000924	1.3143600000000002	0.00134	1.2996999999999999	0.001	1.3143600000000002	0.00107	0.82575	0.0
797	1.3021399999999999	0.00051	1.3168000000000002	0.00151	1.3021399999999999	0.001	1.3168000000000002	0.00107	0.8281999999999998	0.0
798	1.3045799999999999	0.000983	1.3192400000000002	0.00138	1.3045799999999999	0.001	1.3192400000000002	0.00107	0.8306399999999998	0.0
799	1.3070199999999998	0.00122	1.3216800000000002	0.0012	1.3070199999999998	0.001	1.3216800000000002	0.00107	0.8330799999999998	0.0
800	1.30947	0.000924	1.3241299999999998	0.00117	1.30947	0.001	1.3241299999999998	0.00106	0.8355299999999999	0.0
801	1.31191	0.00051	1.3265699999999998	0.00129	1.31191	0.001	1.3265699999999998	0.00106	0.8379699999999999	0.0
802	1.31435	0.000924	1.3290099999999998	0.00134	1.31435	0.001	1.3290099999999998	0.00106	0.8404099999999999	0.0
803	1.3168	0.000155	1.3314599999999999	0.00103	1.3168	0.001	1.3314599999999999	0.00106	0.8428599999999999	0.0
804	1.31924	0.000924	1.3338999999999999	0.00146	1.31924	0.001	1.3338999999999999	0.00106	0.8452999999999999	0.0
805	1.32168	0.000924	1.3363399999999999	0.00132	1.32168	0.001	1.3363399999999999	0.00106	0.8477399999999999	0.0
806	1.32413	0.000451	1.33879	0.00157	1.32413	0.001	1.33879	0.00106	0.8501799999999999	0.0
807	1.32657	0.00128	1.34123	0.00134	1.32657	0.001	1.34123	0.00106	0.85263	0.0
808	1.32901	0.0011	1.34367	0.00155	1.32901	0.001	1.34367	0.00106	0.85507	0.0
809	1.33146	0.000746	1.34611	0.00153	1.33146	0.001	1.34611	0.00106	0.85751	0.0
810	1.3339	0.000865	1.34856	0.00143	1.3339	0.001	1.34856	0.00105	0.8599599999999998	0.0
811	1.33634	0.00157	1.351	0.00141	1.33634	0.001	1.351	0.00105	0.8623999999999998	0.0
812	1.33878	0.00157	1.35344	0.00151	1.33878	0.001	1.35344	0.00105	0.8648399999999998	0.0
813	1.3412299999999997	0.0011	1.35589	0.00131	1.3412299999999997	0.001	1.35589	0.00105	0.8672899999999999	0.0
814	1.3436699999999997	0.000865	1.35833	0.00143	1.3436699999999997	0.001	1.35833	0.00105	0.8697299999999999	0.0
815	1.3461099999999997	0.000687	1.36077	0.00141	1.3461099999999997	0.001	1.36077	0.00105	0.8721699999999999	0.0
816	1.3485599999999998	0.00104	1.36322	0.00134	1.3485599999999998	0.001	1.36322	0.00105	0.87462	0.0
817	1.3509999999999998	0.000333	1.36566	0.00131	1.3509999999999998	0.001	1.36566	0.00105	0.87706	0.0
818	1.3534399999999998	0.00193	1.3681	0.00155	1.3534399999999998	0.001	1.3681	0.00105	0.8795	0.0
819	1.3558899999999998	0.000983	1.3705500000000002	0.00129	1.3558899999999998	0.001	1.3705500000000002	0.00105	0.8819399999999997	0.0
820	1.3583299999999998	0.000924	1.3729900000000002	0.00148	1.3583299999999998	0.001	1.3729900000000002	0.00105	0.8843899999999998	0.0
821	1.3607699999999998	0.00187	1.3754300000000002	0.00134	1.3607699999999998	0.001	1.3754300000000002	0.00105	0.8868299999999998	0.0
822	1.3632099999999998	0.000806	1.3778700000000002	0.00119	1.3632099999999998	0.001	1.3778700000000002	0.00105	0.8892699999999998	0.0
823	1.3656599999999999	0.000983	1.3803200000000002	0.00145	1.3656599999999999	0.001	1.3803200000000002	0.00105	0.8917199999999998	0.0
824	1.3680999999999999	0.0011	1.3827600000000002	0.00162	1.3680999999999999	0.001	1.3827600000000002	0.00104	0.8941599999999998	0.0
825	1.3705399999999999	0.00104	1.3852000000000002	0.00151	1.3705399999999999	0.001	1.3852000000000002	0.00104	0.8965999999999998	0.0
826	1.37299	0.00134	1.3876499999999998	0.00141	1.37299	0.001	1.3876499999999998	0.00104	0.8990499999999999	0.0
827	1.37543	0.00187	1.3900899999999998	0.00132	1.37543	0.001	1.3900899999999998	0.00104	0.9014899999999999	0.0
828	1.37787	0.000806	1.3925299999999998	0.00145	1.37787	0.001	1.3925299999999998	0.00104	0.9039299999999999	0.0
829	1.38032	0.00146	1.3949799999999999	0.00146	1.38032	0.001	1.3949799999999999	0.00104	0.9063699999999999	0.0
830	1.38276	0.000273	1.3974199999999999	0.00117	1.38276	0.001	1.3974199999999999	0.00104	0.90882	0.0
831	1.3852	0.00187	1.3998599999999999	0.00129	1.3852	0.001	1.3998599999999999	0.00104	0.91126	0.0
832	1.38765	0.000687	1.4022999999999999	0.000979	1.38765	0.001	1.4022999999999999	0.00104	0.9137	0.0
833	1.39009	0.00116	1.40475	0.00151	1.39009	0.001	1.40475	0.00104	0.91615	0.0
834	1.39253	0.00169	1.40719	0.00151	1.39253	0.001	1.40719	0.00104	0.91859	0.0
835	1.39497	0.00205	1.40963	0.0012	1.39497	0.001	1.40963	0.00104	0.92103	0.0
836	1.39742	0.0011	1.41208	0.00129	1.39742	0.001	1.41208	0.00104	0.9234800000000001	0.0
837	1.39986	0.000746	1.41452	0.00148	1.39986	0.001	1.41452	0.00104	0.9259200000000001	0.0
838	1.4023	0.000451	1.41696	0.00117	1.4023	0.001	1.41696	0.00104	0.9283600000000001	0.0
839	1.4047499999999997	0.000569	1.41941	0.00129	1.4047499999999997	0.001	1.41941	0.00104	0.9308100000000001	0.0
840	1.4071899999999997	0.000687	1.42185	0.00136	1.4071899999999997	0.001	1.42185	0.00104	0.9332500000000001	0.0
841	1.4096299999999997	0.0011	1.42429	0.00113	1.4096299999999997	0.001	1.42429	0.00104	0.9356900000000001	0.0
842	1.4120799999999998	0.000924	1.4267400000000001	0.00119	1.4120799999999998	0.001	1.4267400000000001	0.00103	0.9381300000000001	0.0
843	1.4145199999999998	0.000746	1.4291800000000001	0.00129	1.4145199999999998	0.001	1.4291800000000001	0.00103	0.9405799999999997	0.0
844	1.4169599999999998	0.000806	1.4316200000000001	0.00126	1.4169599999999998	0.001	1.4316200000000001	0.00103	0.9430199999999997	0.0
845	1.4193999999999998	0.000924	1.4340600000000001	0.00145	1.4193999999999998	0.001	1.4340600000000001	0.00103	0.9454599999999997	0.0
846	1.4218499999999998	0.00146	1.4365100000000002	0.00134	1.4218499999999998	0.001	1.4365100000000002	0.00103	0.9479099999999998	0.0
847	1.4242899999999998	0.00128	1.4389500000000002	0.00141	1.4242899999999998	0.001	1.4389500000000002	0.00103	0.9503499999999998	0.0
848	1.4267299999999998	0.00181	1.4413900000000002	0.00141	1.4267299999999998	0.001	1.4413900000000002	0.00103	0.9527899999999998	0.0
849	1.42918	0.000392	1.4438400000000002	0.0016	1.42918	0.001	1.4438400000000002	0.00103	0.9552399999999999	0.0
850	1.43162	0.00146	1.4462800000000002	0.0015	1.43162	0.001	1.4462800000000002	0.00103	0.9576799999999999	0.0
851	1.43406	0.00128	1.4487200000000002	0.00129	1.43406	0.001	1.4487200000000002	0.00103	0.9601199999999999	0.0
852	1.43651	0.000273	1.4511699999999998	0.00143	1.43651	0.001	1.4511699999999998	0.00103	0.9625599999999999	0.0
853	1.43895	0.000687	1.4536099999999998	0.00141	1.43895	0.001	1.4536099999999998	0.00103	0.9650099999999999	0.0
854	1.44139	-8.1e-05	1.4560499999999998	0.00124	1.44139	0.001	1.4560499999999998	0.00103	0.9674499999999999	0.0
855	1.44384	0.000273	1.4584899999999998	0.00141	1.44384	0.001	1.4584899999999998	0.00103	0.9698899999999999	0.0
856	1.44628	0.000983	1.46094	0.0012	1.44628	0.001	1.46094	0.00103	0.97234	0.0
857	1.44872	0.00104	1.46338	0.00131	1.44872	0.001	1.46338	0.00103	0.97478	0.0
858	1.45116	0.000865	1.46582	0.00108	1.45116	0.001	1.46582	0.00103	0.97722	0.0
859	1.45361	0.000687	1.46827	0.00119	1.45361	0.001	1.46827	0.00103	0.97967	0.0
860	1.45605	0.000746	1.47071	0.00127	1.45605	0.001	1.47071	0.00103	0.98211	0.0
861	1.45849	0.000924	1.47315	0.00145	1.45849	0.001	1.47315	0.00103	0.98455	0.0
862	1.4609400000000001	0.00152	1.4756	0.00119	1.4609400000000001	0.001	1.4756	0.00103	0.9870000000000001	0.0
863	1.4633800000000001	0.000746	1.47804	0.0012	1.4633800000000001	0.001	1.47804	0.00103	0.9894400000000001	0.0
864	1.4658200000000001	0.000628	1.48048	0.00134	1.4658200000000001	0.001	1.48048	0.00103	0.9918800000000001	0.0
865	1.4682699999999997	0.00116	1.48293	0.00131	1.4682699999999997	0.001	1.48293	0.00103	0.9943200000000001	0.0
866	1.4707099999999997	0.00146	1.48537	0.00143	1.4707099999999997	0.001	1.48537	0.00103	0.9967699999999997	0.0
867	1.4731499999999997	0.000924	1.48781	0.00136	1.4731499999999997	0.001	1.48781	0.00103	0.9992099999999997	0.0
868	1.4755899999999997	0.00175	1.49025	0.00138	1.4755899999999997	0.001	1.49025	0.00102	1.0016499999999997	0.0
869	1.4780399999999998	0.00152	1.4927000000000001	0.00141	1.4780399999999998	0.001	1.4927000000000001	0.00102	1.0040999999999998	0.0
870	1.4804799999999998	0.00116	1.4951400000000001	0.00129	1.4804799999999998	0.001	1.4951400000000001	0.00102	1.0065399999999998	0.0
871	1.4829199999999998	0.00175	1.4975800000000001	0.00138	1.4829199999999998	0.001	1.4975800000000001	0.00102	1.0089799999999998	0.0
872	1.4853699999999999	0.00116	1.5000300000000002	0.00117	1.4853699999999999	0.001	1.5000300000000002	0.00102	1.0114299999999998	0.0
873	1.4878099999999999	0.000865	1.5024700000000002	0.00134	1.4878099999999999	0.001	1.5024700000000002	0.00102	1.0138699999999998	0.0
874	1.4902499999999999	0.00134	1.5049100000000002	0.00129	1.4902499999999999	0.001	1.5049100000000002	0.00102	1.0163099999999998	0.0
875	1.4927	0.00169	1.5073599999999998	0.00158	1.4927	0.001	1.5073599999999998	0.00102	1.0187499999999998	0.0
876	1.49514	0.00211	1.5097999999999998	0.00155	1.49514	0.001	1.5097999999999998	0.00102	1.0211999999999999	0.0
877	1.49758	0.00175	1.5122399999999998	0.00151	1.49758	0.001	1.5122399999999998	0.00102	1.0236399999999999	0.0
878	1.50003	0.00128	1.5146799999999998	0.00141	1.50003	0.001	1.5146799999999998	0.00102	1.0260799999999999	0.0
879	1.50247	0.00169	1.5171299999999999	0.00132	1.50247	0.001	1.5171299999999999	0.00102	1.02853	0.0
880	1.50491	0.000392	1.5195699999999999	0.00141	1.50491	0.001	1.5195699999999999	0.00102	1.03097	0.0
881	1.50735	0.00122	1.5220099999999999	0.0012	1.50735	0.001	1.5220099999999999	0.00102	1.03341	0.0
882	1.5098	0.00152	1.52446	0.00145	1.5098	0.001	1.52446	0.00102	1.03586	0.0
883	1.51224	0.00134	1.5269	0.00101	1.51224	0.001	1.5269	0.00102	1.0383	0.0
884	1.51468	0.00134	1.52934	0.00132	1.51468	0.001	1.52934	0.00102	1.04074	0.0
885	1.51713	0.0014	1.53179	0.00134	1.51713	0.001	1.53179	0.00102	1.04319	0.0
886	1.51957	0.00122	1.53423	0.0015	1.51957	0.001	1.53423	0.00102	1.04563	0.0
887	1.52201	0.00146	1.53667	0.00155	1.52201	0.001	1.53667	0.00102	1.04807	0.0
888	1.5244599999999997	0.000569	1.53912	0.00124	1.5244599999999997	0.001	1.53912	0.00102	1.05051	0.0
889	1.5268999999999997	0.000628	1.54156	0.00138	1.5268999999999997	0.001	1.54156	0.00102	1.0529600000000001	0.0
890	1.5293399999999997	0.00146	1.544	0.00122	1.5293399999999997	0.001	1.544	0.00102	1.0554000000000001	0.0
891	1.5317799999999997	0.000214	1.54644	0.00124	1.5317799999999997	0.001	1.54644	0.00102	1.0578400000000001	0.0
892	1.5342299999999998	0.000628	1.54889	0.00119	1.5342299999999998	0.001	1.54889	0.00102	1.0602899999999997	0.0
893	1.5366699999999998	0.00163	1.55133	0.00107	1.5366699999999998	0.001	1.55133	0.00102	1.0627299999999997	0.0
894	1.5391099999999998	0.00187	1.55377	0.00107	1.5391099999999998	0.001	1.55377	0.00102	1.0651699999999997	0.0
895	1.5415599999999998	0.00181	1.5562200000000002	0.00122	1.5415599999999998	0.001	1.5562200000000002	0.00102	1.0676199999999998	0.0
896	1.5439999999999998	0.00146	1.5586600000000002	0.00108	1.5439999999999998	0.001	1.5586600000000002	0.00102	1.0700599999999998	0.0
897	1.5464399999999998	0.00146	1.5611000000000002	0.00126	1.5464399999999998	0.001	1.5611000000000002	0.00102	1.0724999999999998	0.0
898	1.5488899999999999	0.000628	1.5635500000000002	0.00132	1.5488899999999999	0.001	1.5635500000000002	0.00102	1.0749399999999998	0.0
899	1.5513299999999999	0.00134	1.5659900000000002	0.00127	1.5513299999999999	0.001	1.5659900000000002	0.00102	1.0773899999999998	0.0
900	1.5537699999999999	0.000806	1.5684300000000002	0.00126	1.5537699999999999	0.001	1.5684300000000002	0.00102	1.0798299999999998	0.0
901	1.55622	0.000628	1.5708700000000002	0.00141	1.55622	0.001	1.5708700000000002	0.00102	1.0822699999999998	0.0
902	1.55866	0.00146	1.5733199999999998	0.00172	1.55866	0.001	1.5733199999999998	0.00102	1.08472	0.0
903	1.5611	0.000746	1.5757599999999998	0.00119	1.5611	0.001	1.5757599999999998	0.00102	1.08716	0.0
904	1.56354	0.000806	1.5781999999999998	0.00134	1.56354	0.001	1.5781999999999998	0.00102	1.0896	0.0
905	1.56599	0.00104	1.5806499999999999	0.00115	1.56599	0.001	1.5806499999999999	0.00101	1.09205	0.0
906	1.56843	0.00122	1.5830899999999999	0.00141	1.56843	0.001	1.5830899999999999	0.00101	1.09449	0.0
907	1.57087	0.00146	1.5855299999999999	0.00112	1.57087	0.001	1.5855299999999999	0.00101	1.09693	0.0
908	1.57332	0.00104	1.58798	0.00115	1.57332	0.001	1.58798	0.00101	1.09938	0.0
909	1.57576	0.000746	1.59042	0.00124	1.57576	0.001	1.59042	0.00101	1.10182	0.0
910	1.5782	0.000746	1.59286	0.00143	1.5782	0.001	1.59286	0.00101	1.10426	0.0
911	1.58065	0.000569	1.59531	0.00157	1.58065	0.001	1.59531	0.00101	1.1067	0.0
912	1.58309	0.00205	1.59775	0.00145	1.58309	0.001	1.59775	0.00101	1.10915	0.0
913	1.58553	0.000451	1.60019	0.00145	1.58553	0.001	1.60019	0.00101	1.11159	0.0
914	1.58797	0.000806	1.60263	0.00134	1.58797	0.001	1.60263	0.00101	1.11403	0.0
915	1.5904199999999997	0.000569	1.60508	0.00112	1.5904199999999997	0.001	1.60508	0.00101	1.1164800000000001	0.0
916	1.5928599999999997	0.00122	1.60752	0.00143	1.5928599999999997	0.001	1.60752	0.00101	1.1189200000000001	0.0
917	1.5952999999999997	0.00104	1.60996	0.00127	1.5952999999999997	0.001	1.60996	0.00101	1.1213600000000001	0.0
918	1.5977499999999998	0.0014	1.6124100000000001	0.00131	1.5977499999999998	0.001	1.6124100000000001	0.00101	1.1238099999999998	0.0
919	1.6001899999999998	0.000628	1.6148500000000001	0.00107	1.6001899999999998	0.001	1.6148500000000001	0.00101	1.1262499999999998	0.0
920	1.6026299999999998	0.000924	1.6172900000000001	0.00132	1.6026299999999998	0.001	1.6172900000000001	0.00101	1.1286899999999997	0.0
921	1.6050799999999998	0.00128	1.6197400000000002	0.00131	1.6050799999999998	0.001	1.6197400000000002	0.00101	1.1311299999999997	0.0
922	1.6075199999999998	0.00134	1.6221800000000002	0.00105	1.6075199999999998	0.001	1.6221800000000002	0.00101	1.1335799999999998	0.0
923	1.6099599999999998	0.000924	1.6246200000000002	0.00136	1.6099599999999998	0.001	1.6246200000000002	0.00101	1.1360199999999998	0.0
924	1.61241	0.000392	1.6270700000000002	0.00138	1.61241	0.001	1.6270700000000002	0.00101	1.1384599999999998	0.0
925	1.61485	0.00104	1.6295100000000002	0.00126	1.61485	0.001	1.6295100000000002	0.00101	1.1409099999999999	0.0
926	1.61729	0.000687	1.6319500000000002	0.00124	1.61729	0.001	1.6319500000000002	0.00101	1.1433499999999999	0.0
927	1.61973	0.00217	1.6343900000000002	0.0012	1.61973	0.001	1.6343900000000002	0.00101	1.1457899999999999	0.0
928	1.62218	9.6e-05	1.6368399999999999	0.0012	1.62218	0.001	1.6368399999999999	0.00101	1.14824	0.0
929	1.62462	0.000746	1.6392799999999998	0.00145	1.62462	0.001	1.6392799999999998	0.00101	1.15068	0.0
930	1.62706	0.000569	1.6417199999999998	0.00124	1.62706	0.001	1.6417199999999998	0.00101	1.15312	0.0
931	1.62951	0.000569	1.64417	0.00127	1.62951	0.001	1.64417	0.00101	1.15557	0.0
932	1.63195	0.000451	1.64661	0.00162	1.63195	0.001	1.64661	0.00101	1.15801	0.0
933	1.63439	0.00122	1.64905	0.00136	1.63439	0.001	1.64905	0.00101	1.16045	0.0
934	1.63684	0.00157	1.6515	0.00115	1.63684	0.001	1.6515	0.00101	1.16289	0.0
935	1.63928	0.000746	1.65394	0.00122	1.63928	0.001	1.65394	0.00101	1.16534	0.0
936	1.64172	0.00104	1.65638	0.00127	1.64172	0.001	1.65638	0.00101	1.16778	0.0
937	1.6441700000000001	0.00175	1.65882	0.0011	1.6441700000000001	0.001	1.65882	0.00101	1.17022	0.0
938	1.6466100000000001	0.00128	1.66127	0.00126	1.6466100000000001	0.001	1.66127	0.00101	1.17267	0.0
939	1.6490500000000001	0.000628	1.66371	0.00117	1.6490500000000001	0.001	1.66371	0.00101	1.17511	0.0
940	1.6514900000000001	0.00128	1.66615	0.000996	1.6514900000000001	0.001	1.66615	0.00101	1.17755	0.0
941	1.6539399999999997	0.000924	1.6686	0.00148	1.6539399999999997	0.001	1.6686	0.00101	1.1799999999999997	0.0
942	1.6563799999999997	0.000155	1.67104	0.00117	1.6563799999999997	0.001	1.67104	0.00101	1.1824399999999997	0.0
943	1.6588199999999997	0.00163	1.67348	0.0012	1.6588199999999997	0.001	1.67348	0.00101	1.1848799999999997	0.0
944	1.6612699999999998	0.00163	1.6759300000000001	0.00129	1.6612699999999998	0.001	1.6759300000000001	0.00101	1.1873299999999998	0.0
945	1.6637099999999998	0.00128	1.6783700000000001	0.00115	1.6637099999999998	0.001	1.6783700000000001	0.00101	1.1897699999999998	0.0
946	1.6661499999999998	0.000451	1.6808100000000001	0.00124	1.6661499999999998	0.001	1.6808100000000001	0.00101	1.1922099999999998	0.0
947	1.6685999999999999	0.000865	1.6832600000000002	0.00151	1.6685999999999999	0.001	1.6832600000000002	0.00101	1.1946499999999998	0.0
948	1.6710399999999999	0.000983	1.6857000000000002	0.0012	1.6710399999999999	0.001	1.6857000000000002	0.00101	1.1970999999999998	0.0
949	1.6734799999999999	0.00146	1.6881400000000002	0.00113	1.6734799999999999	0.001	1.6881400000000002	0.00101	1.1995399999999998	0.0
950	1.6759199999999999	0.000865	1.6905800000000002	0.00169	1.6759199999999999	0.001	1.6905800000000002	0.00101	1.2019799999999998	0.0
951	1.67837	0.0014	1.6930299999999998	0.00145	1.67837	0.001	1.6930299999999998	0.00101	1.20443	0.0
952	1.68081	0.0014	1.6954699999999998	0.0012	1.68081	0.001	1.6954699999999998	0.00101	1.2068699999999999	0.0
953	1.68325	0.00104	1.6979099999999998	0.00108	1.68325	0.001	1.6979099999999998	0.00101	1.2093099999999999	0.0
954	1.6857	0.00134	1.7003599999999999	0.00129	1.6857	0.001	1.7003599999999999	0.00101	1.21176	0.0
955	1.68814	0.000983	1.7027999999999999	0.00113	1.68814	0.001	1.7027999999999999	0.00101	1.2142	0.0
956	1.69058	0.00157	1.7052399999999999	0.00124	1.69058	0.001	1.7052399999999999	0.00101	1.21664	0.0
957	1.69303	0.000746	1.70769	0.0015	1.69303	0.001	1.70769	0.00101	1.21908	0.0
958	1.69547	0.00122	1.71013	0.00107	1.69547	0.001	1.71013	0.00101	1.22153	0.0
959	1.69791	0.000569	1.71257	0.000979	1.69791	0.001	1.71257	0.00101	1.22397	0.0
960	1.70036	0.000924	1.71501	0.00113	1.70036	0.001	1.71501	0.00101	1.22641	0.0
961	1.7028	0.0011	1.71746	0.00117	1.7028	0.001	1.71746	0.00101	1.22886	0.0
962	1.70524	0.00122	1.7199	0.00107	1.70524	0.001	1.7199	0.00101	1.2313	0.0
963	1.70768	0.00128	1.72234	0.00126	1.70768	0.001	1.72234	0.00101	1.23374	0.0
964	1.7101299999999997	0.000983	1.72479	0.00151	1.7101299999999997	0.001	1.72479	0.00101	1.2361900000000001	0.0
965	1.7125699999999997	0.00157	1.72723	0.00131	1.7125699999999997	0.001	1.72723	0.00101	1.2386300000000001	0.0
966	1.7150099999999997	0.00116	1.72967	0.00117	1.7150099999999997	0.001	1.72967	0.00101	1.2410700000000001	0.0
967	1.7174599999999998	0.000746	1.73212	0.00117	1.7174599999999998	0.001	1.73212	0.00101	1.2435199999999997	0.0
968	1.7198999999999998	0.000983	1.73456	0.00146	1.7198999999999998	0.001	1.73456	0.00101	1.2459599999999997	0.0
969	1.7223399999999998	0.000983	1.737	0.00119	1.7223399999999998	0.001	1.737	0.00101	1.2483999999999997	0.0
970	1.7247899999999998	0.0014	1.7394500000000002	0.00119	1.7247899999999998	0.001	1.7394500000000002	0.00101	1.2508399999999997	0.0
971	1.7272299999999998	0.0011	1.7418900000000002	0.00132	1.7272299999999998	0.001	1.7418900000000002	0.00101	1.2532899999999998	0.0
972	1.7296699999999998	0.00128	1.7443300000000002	0.0012	1.7296699999999998	0.001	1.7443300000000002	0.00101	1.2557299999999998	0.0
973	1.7321099999999998	0.00157	1.7467700000000002	0.000996	1.7321099999999998	0.001	1.7467700000000002	0.00101	1.2581699999999998	0.0
974	1.7345599999999999	0.00169	1.7492200000000002	0.0012	1.7345599999999999	0.001	1.7492200000000002	0.00101	1.2606199999999999	0.0
975	1.7369999999999999	0.000155	1.7516600000000002	0.00141	1.7369999999999999	0.001	1.7516600000000002	0.00101	1.2630599999999998	0.0
976	1.7394399999999999	0.00128	1.7541000000000002	0.00127	1.7394399999999999	0.001	1.7541000000000002	0.00101	1.2654999999999998	0.0
977	1.74189	0.00146	1.7565499999999998	0.00113	1.74189	0.001	1.7565499999999998	0.00101	1.26795	0.0
978	1.74433	0.00116	1.7589899999999998	0.00126	1.74433	0.001	1.7589899999999998	0.00101	1.27039	0.0
979	1.74677	0.000924	1.7614299999999998	0.00129	1.74677	0.001	1.7614299999999998	0.00101	1.27283	0.0
980	1.74922	0.0011	1.76388	0.00136	1.74922	0.001	1.76388	0.00101	1.27527	0.0
981	1.75166	0.000983	1.76632	0.00129	1.75166	0.001	1.76632	0.00101	1.27772	0.0
982	1.7541	0.000333	1.7687599999999999	0.00122	1.7541	0.001	1.7687599999999999	0.00101	1.28016	0.0
983	1.75655	0.00051	1.7711999999999999	0.000996	1.75655	0.001	1.7711999999999999	0.00101	1.2826	0.0
984	1.75899	0.00134	1.77365	0.00124	1.75899	0.001	1.77365	0.00101	1.28505	0.0
985	1.76143	0.00122	1.77609	0.00131	1.76143	0.001	1.77609	0.00101	1.28749	0.0
986	1.76387	0.00128	1.77853	0.00132	1.76387	0.001	1.77853	0.00101	1.28993	0.0
987	1.7663200000000001	0.000806	1.78098	0.00122	1.7663200000000001	0.001	1.78098	0.001	1.29238	0.0
988	1.76876	0.00157	1.78342	0.00126	1.76876	0.001	1.78342	0.001	1.29482	0.0
989	1.7712	0.000746	1.78586	0.00155	1.7712	0.001	1.78586	0.001	1.29726	0.0
990	1.7736499999999997	0.000924	1.78831	0.00117	1.7736499999999997	0.001	1.78831	0.001	1.2997100000000001	0.0
991	1.7760899999999997	0.000569	1.79075	0.00127	1.7760899999999997	0.001	1.79075	0.001	1.3021500000000001	0.0
992	1.7785299999999997	0.00163	1.79319	0.00143	1.7785299999999997	0.001	1.79319	0.001	1.3045900000000001	0.0
993	1.7809799999999998	0.000924	1.7956400000000001	0.00145	1.7809799999999998	0.001	1.7956400000000001	0.001	1.3070300000000001	0.0
994	1.7834199999999998	0.000983	1.7980800000000001	0.00129	1.7834199999999998	0.001	1.7980800000000001	0.001	1.3094799999999998	0.0
995	1.7858599999999998	0.000746	1.8005200000000001	0.00155	1.7858599999999998	0.001	1.8005200000000001	0.001	1.3119199999999998	0.0
996	1.7882999999999998	0.000746	1.8029600000000001	0.00122	1.7882999999999998	0.001	1.8029600000000001	0.001	1.3143599999999998	0.0
997	1.7907499999999998	0.0014	1.8054100000000002	0.00146	1.7907499999999998	0.001	1.8054100000000002	0.001	1.3168099999999998	0.0
998	1.7931899999999998	0.00122	1.8078500000000002	0.00122	1.7931899999999998	0.001	1.8078500000000002	0.001	1.3192499999999998	0.0
999	1.7956299999999998	0.00152	1.8102900000000002	0.00124	1.7956299999999998	0.001	1.8102900000000002	0.001	1.3216899999999998	0.0
1000	1.79808	0.00104	1.8127400000000002	0.00139	1.79808	0.001	1.8127400000000002	0.001	1.3241399999999999	0.0
1001	1.80052	0.000983	1.8151800000000002	0.00131	1.80052	0.001	1.8151800000000002	0.001	1.3265799999999999	0.0
1002	1.80296	0.000806	1.8176200000000002	0.00127	1.80296	0.001	1.8176200000000002	0.001	1.3290199999999999	0.0
1003	1.80541	0.00128	1.8200699999999999	0.00107	1.80541	0.001	1.8200699999999999	0.001	1.3314599999999999	0.0
1004	1.80785	0.00146	1.8225099999999999	0.00143	1.80785	0.001	1.8225099999999999	0.001	1.33391	0.0
1005	1.81029	0.00104	1.8249499999999999	0.00119	1.81029	0.001	1.8249499999999999	0.001	1.33635	0.0
1006	1.81274	0.000983	1.8273899999999998	0.0012	1.81274	0.001	1.8273899999999998	0.001	1.33879	0.0
1007	1.81518	0.00146	1.82984	0.00131	1.81518	0.001	1.82984	0.001	1.34124	0.0
1008	1.81762	0.00122	1.83228	0.00115	1.81762	0.001	1.83228	0.001	1.34368	0.0
1009	1.82006	0.000924	1.83472	0.00126	1.82006	0.001	1.83472	0.001	1.34612	0.0
1010	1.82251	0.000214	1.83717	0.00143	1.82251	0.001	1.83717	0.001	1.34857	0.0
1011	1.82495	0.000924	1.83961	0.00113	1.82495	0.001	1.83961	0.001	1.35101	0.0
1012	1.82739	0.00051	1.84205	0.00131	1.82739	0.001	1.84205	0.001	1.35345	0.0
1013	1.8298400000000001	0.00122	1.8445	0.00141	1.8298400000000001	0.001	1.8445	0.001	1.3559	0.0
1014	1.8322800000000001	0.00181	1.84694	0.00129	1.8322800000000001	0.001	1.84694	0.001	1.35834	0.0
1015	1.8347200000000001	0.000628	1.84938	0.00112	1.8347200000000001	0.001	1.84938	0.001	1.36078	0.0
1016	1.8371699999999997	0.0014	1.85183	0.00112	1.8371699999999997	0.001	1.85183	0.001	1.36322	0.0
1017	1.8396099999999997	0.000687	1.85427	0.00134	1.8396099999999997	0.001	1.85427	0.001	1.3656699999999997	0.0
1018	1.8420499999999997	0.000865	1.85671	0.00115	1.8420499999999997	0.001	1.85671	0.001	1.3681099999999997	0.0
1019	1.8444899999999997	-8.1e-05	1.85915	0.00108	1.8444899999999997	0.001	1.85915	0.001	1.3705499999999997	0.0
1020	1.8469399999999998	0.000746	1.8616000000000001	0.00132	1.8469399999999998	0.001	1.8616000000000001	0.001	1.3729999999999998	0.0
1021	1.8493799999999998	0.00163	1.8640400000000001	0.00134	1.8493799999999998	0.001	1.8640400000000001	0.001	1.3754399999999998	0.0
1022	1.8518199999999998	0.00051	1.8664800000000001	0.00131	1.8518199999999998	0.001	1.8664800000000001	0.001	1.3778799999999998	0.0
1023	1.8542699999999999	0.000924	1.8689300000000002	0.0012	1.8542699999999999	0.001	1.8689300000000002	0.001	1.3803299999999998	0.0
1024	1.8567099999999999	0.0014	1.8713700000000002	0.00112	1.8567099999999999	0.001	1.8713700000000002	0.001	1.3827699999999998	0.0
1025	1.8591499999999999	0.0014	1.8738100000000002	0.00129	1.8591499999999999	0.001	1.8738100000000002	0.001	1.3852099999999998	0.0
1026	1.8616	0.00169	1.8762599999999998	0.00113	1.8616	0.001	1.8762599999999998	0.001	1.3876499999999998	0.0
1027	1.86404	0.00051	1.8786999999999998	0.00141	1.86404	0.001	1.8786999999999998	0.001	1.3901	0.0
1028	1.86648	0.00157	1.8811399999999998	0.00134	1.86648	0.001	1.8811399999999998	0.001	1.39254	0.0
1029	1.86893	0.0014	1.8835799999999998	0.00108	1.86893	0.001	1.8835799999999998	0.001	1.3949799999999999	0.0
1030	1.87137	0.00187	1.8860299999999999	0.0015	1.87137	0.001	1.8860299999999999	0.001	1.39743	0.0
1031	1.87381	0.000746	1.8884699999999999	0.00129	1.87381	0.001	1.8884699999999999	0.001	1.39987	0.0
1032	1.87625	0.000687	1.8909099999999999	0.00122	1.87625	0.001	1.8909099999999999	0.001	1.40231	0.0
1033	1.8787	0.000983	1.89336	0.00108	1.8787	0.001	1.89336	0.001	1.40476	0.0
1034	1.88114	0.000569	1.8958	0.00124	1.88114	0.001	1.8958	0.001	1.4072	0.0
1035	1.88358	0.00157	1.89824	0.000996	1.88358	0.001	1.89824	0.001	1.40964	0.0
1036	1.88603	-0.000259	1.90069	0.00113	1.88603	0.001	1.90069	0.001	1.41209	0.0
1037	1.88847	0.000865	1.90313	0.0012	1.88847	0.001	1.90313	0.001	1.41453	0.0
1038	1.89091	0.00104	1.90557	0.00112	1.89091	0.001	1.90557	0.001	1.41697	0.0
1039	1.8933599999999997	0.000392	1.90802	0.00112	1.8933599999999997	0.001	1.90802	0.001	1.41941	0.0
1040	1.8957999999999997	0.000983	1.91046	0.00139	1.8957999999999997	0.001	1.91046	0.001	1.4218600000000001	0.0
1041	1.8982399999999997	0.0014	1.9129	0.00138	1.8982399999999997	0.001	1.9129	0.001	1.4243000000000001	0.0
1042	1.9006799999999997	0.000806	1.91534	0.00119	1.9006799999999997	0.001	1.91534	0.001	1.4267400000000001	0.0
1043	1.9031299999999998	0.0011	1.91779	0.00113	1.9031299999999998	0.001	1.91779	0.001	1.4291899999999997	0.0
1044	1.9055699999999998	0.0011	1.92023	0.00136	1.9055699999999998	0.001	1.92023	0.001	1.4316299999999997	0.0
1045	1.9080099999999998	0.00199	1.92267	0.00107	1.9080099999999998	0.001	1.92267	0.001	1.4340699999999997	0.0
1046	1.9104599999999998	0.000451	1.9251200000000002	0.000944	1.9104599999999998	0.001	1.9251200000000002	0.001	1.4365199999999998	0.0
1047	1.9128999999999998	0.000628	1.9275600000000002	0.00145	1.9128999999999998	0.001	1.9275600000000002	0.001	1.4389599999999998	0.0
1048	1.9153399999999998	0.000806	1.9300000000000002	0.00122	1.9153399999999998	0.001	1.9300000000000002	0.001	1.4413999999999998	0.0
1049	1.9177899999999999	0.0014	1.9324500000000002	0.00105	1.9177899999999999	0.001	1.9324500000000002	0.001	1.4438399999999998	0.0
1050	1.9202299999999999	0.000924	1.9348900000000002	0.00108	1.9202299999999999	0.001	1.9348900000000002	0.001	1.4462899999999999	0.0
1051	1.9226699999999999	0.00051	1.9373300000000002	0.00117	1.9226699999999999	0.001	1.9373300000000002	0.001	1.4487299999999999	0.0
1052	1.92512	0.000865	1.9397700000000002	0.00139	1.92512	0.001	1.9397700000000002	0.001	1.4511699999999998	0.0
1053	1.92756	0.00128	1.9422199999999998	0.000892	1.92756	0.001	1.9422199999999998	0.001	1.45362	0.0
1054	1.93	0.0014	1.9446599999999998	0.00122	1.93	0.001	1.9446599999999998	0.001	1.45606	0.0
1055	1.93244	0.00104	1.9470999999999998	0.00117	1.93244	0.001	1.9470999999999998	0.001	1.4585	0.0
1056	1.93489	0.00175	1.94955	0.00117	1.93489	0.001	1.94955	0.001	1.46095	0.0
1057	1.93733	0.000806	1.95199	0.00124	1.93733	0.001	1.95199	0.001	1.46339	0.0
1058	1.93977	0.000214	1.95443	0.00126	1.93977	0.001	1.95443	0.001	1.46583	0.0
1059	1.94222	0.000746	1.95688	0.00129	1.94222	0.001	1.95688	0.001	1.46828	0.0
1060	1.94466	0.00175	1.95932	0.00122	1.94466	0.001	1.95932	0.001	1.47072	0.0
1061	1.9471	0.00193	1.96176	0.0012	1.9471	0.001	1.96176	0.001	1.47316	0.0
1062	1.9495500000000001	0.00169	1.96421	0.00115	1.9495500000000001	0.001	1.96421	0.001	1.4756	0.0
1063	1.9519900000000001	0.000214	1.96665	0.00117	1.9519900000000001	0.001	1.96665	0.001	1.47805	0.0
1064	1.9544300000000001	0.00128	1.96909	0.00119	1.9544300000000001	0.001	1.96909	0.001	1.48049	0.0
1065	1.95687	0.00128	1.97153	0.00132	1.95687	0.001	1.97153	0.001	1.48293	0.0
1066	1.9593199999999997	0.00152	1.97398	0.00136	1.9593199999999997	0.001	1.97398	0.001	1.4853800000000001	0.0
1067	1.9617599999999997	0.00116	1.97642	0.00122	1.9617599999999997	0.001	1.97642	0.001	1.4878200000000001	0.0
1068	1.9641999999999997	0.00128	1.97886	0.00117	1.9641999999999997	0.001	1.97886	0.001	1.4902600000000001	0.0
1069	1.9666499999999998	0.00122	1.9813100000000001	0.00134	1.9666499999999998	0.001	1.9813100000000001	0.001	1.4927099999999998	0.0
1070	1.9690899999999998	0.00051	1.9837500000000001	0.00108	1.9690899999999998	0.001	1.9837500000000001	0.001	1.4951499999999998	0.0
1071	1.9715299999999998	0.00122	1.9861900000000001	0.00112	1.9715299999999998	0.001	1.9861900000000001	0.001	1.4975899999999998	0.0
1072	1.9739799999999998	0.00163	1.9886400000000002	0.00119	1.9739799999999998	0.001	1.9886400000000002	0.001	1.5000299999999998	0.0
1073	1.9764199999999998	0.00128	1.9910800000000002	0.0012	1.9764199999999998	0.001	1.9910800000000002	0.001	1.5024799999999998	0.0
1074	1.9788599999999998	0.00134	1.9935200000000002	0.00113	1.9788599999999998	0.001	1.9935200000000002	0.001	1.5049199999999998	0.0
1075	1.98131	0.000273	1.9959600000000002	0.00117	1.98131	0.001	1.9959600000000002	0.001	1.5073599999999998	0.0
1076	1.98375	0.00122	1.9984099999999998	0.00132	1.98375	0.001	1.9984099999999998	0.001	1.5098099999999999	0.0
1077	1.98619	0.000865	2.0008500000000002	0.00129	1.98619	0.001	2.0008500000000002	0.001	1.5122499999999999	0.0
1078	1.98863	0.000865	2.0032900000000002	0.00117	1.98863	0.001	2.0032900000000002	0.001	1.5146899999999999	0.0
1079	1.99108	0.000155	2.00574	0.00119	1.99108	0.001	2.00574	0.001	1.51714	0.0
1080	1.99352	0.000628	2.00818	0.00138	1.99352	0.001	2.00818	0.001	1.51958	0.0
1081	1.99596	0.000983	2.01062	0.00129	1.99596	0.001	2.01062	0.001	1.52202	0.0
1082	1.99841	0.00187	2.01307	0.00112	1.99841	0.001	2.01307	0.001	1.52447	0.0
1083	2.00085	0.00122	2.01551	0.00124	2.00085	0.001	2.01551	0.001	1.52691	0.0
1084	2.00329	0.000687	2.01795	0.00115	2.00329	0.001	2.01795	0.001	1.52935	0.0
1085	2.0057400000000003	0.000806	2.0204	0.0012	2.0057400000000003	0.001	2.0204	0.001	1.53179	0.0
1086	2.0081800000000003	0.000924	2.02284	0.00115	2.0081800000000003	0.001	2.02284	0.001	1.53424	0.0
1087	2.0106200000000003	0.00175	2.02528	0.000944	2.0106200000000003	0.001	2.02528	0.001	1.53668	0.0
1088	2.0130600000000003	0.0014	2.02772	0.00143	2.0130600000000003	0.001	2.02772	0.001	1.53912	0.0
1089	2.01551	0.0014	2.03017	0.00115	2.01551	0.001	2.03017	0.001	1.54157	0.0
1090	2.01795	0.000924	2.03261	0.00115	2.01795	0.001	2.03261	0.001	1.54401	0.0
1091	2.02039	0.000451	2.03505	0.00122	2.02039	0.001	2.03505	0.001	1.54645	0.0
1092	2.0228399999999995	0.000569	2.0375	0.0012	2.0228399999999995	0.001	2.0375	0.001	1.5488999999999997	0.0
1093	2.0252799999999995	0.00128	2.03994	0.00143	2.0252799999999995	0.001	2.03994	0.001	1.5513399999999997	0.0
1094	2.0277199999999995	0.000333	2.04238	0.0011	2.0277199999999995	0.001	2.04238	0.001	1.5537799999999997	0.0
1095	2.03017	0.000983	2.04483	0.00115	2.03017	0.001	2.04483	0.001	1.5562199999999997	0.0
1096	2.03261	0.00234	2.04727	0.00134	2.03261	0.001	2.04727	0.001	1.5586699999999998	0.0
1097	2.03505	0.00051	2.04971	0.0012	2.03505	0.001	2.04971	0.001	1.5611099999999998	0.0
1098	2.0374999999999996	0.00122	2.05215	0.00115	2.0374999999999996	0.001	2.05215	0.001	1.5635499999999998	0.0
1099	2.0399399999999996	0.000865	2.0546	0.000909	2.0399399999999996	0.001	2.0546	0.001	1.5659999999999998	0.0
1100	2.0423799999999996	0.000451	2.05704	0.00139	2.0423799999999996	0.001	2.05704	0.001	1.5684399999999998	0.0
1101	2.0448199999999996	0.000983	2.05948	0.0012	2.0448199999999996	0.001	2.05948	0.001	1.5708799999999998	0.0
1102	2.04727	0.000865	2.06193	0.00124	2.04727	0.001	2.06193	0.001	1.57333	0.0
1103	2.04971	9.6e-05	2.06437	0.00122	2.04971	0.001	2.06437	0.001	1.57577	0.0
1104	2.05215	0.000451	2.06681	0.00103	2.05215	0.001	2.06681	0.001	1.57821	0.0
1105	2.0545999999999998	0.00128	2.06926	0.00115	2.0545999999999998	0.001	2.06926	0.001	1.58066	0.0
1106	2.0570399999999998	0.00122	2.0717	0.00127	2.0570399999999998	0.001	2.0717	0.001	1.5831	0.0
1107	2.0594799999999998	0.000924	2.07414	0.00117	2.0594799999999998	0.001	2.07414	0.001	1.58554	0.0
1108	2.0619300000000003	0.00152	2.07659	0.00112	2.0619300000000003	0.001	2.07659	0.001	1.58798	0.0
1109	2.0643700000000003	0.00128	2.07903	0.0012	2.0643700000000003	0.001	2.07903	0.001	1.59043	0.0
1110	2.0668100000000003	0.00128	2.08147	0.00117	2.0668100000000003	0.001	2.08147	0.001	1.59287	0.0
1111	2.0692500000000003	0.000628	2.08391	0.00129	2.0692500000000003	0.001	2.08391	0.001	1.59531	0.0
1112	2.0717	0.00122	2.08636	0.000909	2.0717	0.001	2.08636	0.001	1.59776	0.0
1113	2.07414	0.0011	2.0888	0.0012	2.07414	0.001	2.0888	0.001	1.6002	0.0
1114	2.07658	0.00234	2.09124	0.00107	2.07658	0.001	2.09124	0.001	1.60264	0.0
1115	2.0790299999999995	0.000569	2.09369	0.0012	2.0790299999999995	0.001	2.09369	0.001	1.6050900000000001	0.0
1116	2.0814699999999995	-8.1e-05	2.09613	0.000927	2.0814699999999995	0.001	2.09613	0.001	1.6075300000000001	0.0
1117	2.0839099999999995	0.00146	2.09857	0.00101	2.0839099999999995	0.001	2.09857	0.001	1.6099700000000001	0.0
1118	2.08636	0.00175	2.10102	0.00138	2.08636	0.001	2.10102	0.001	1.6124100000000001	0.0
1119	2.0888	0.00169	2.10346	0.00151	2.0888	0.001	2.10346	0.001	1.6148599999999997	0.0
1120	2.09124	-0.000141	2.1059	0.00103	2.09124	0.001	2.1059	0.001	1.6172999999999997	0.0
1121	2.0936899999999996	0.000273	2.10835	0.00108	2.0936899999999996	0.001	2.10835	0.001	1.6197399999999997	0.0
1122	2.0961299999999996	0.000628	2.11079	0.00112	2.0961299999999996	0.001	2.11079	0.001	1.6221899999999998	0.0
1123	2.0985699999999996	-0.000436	2.11323	0.0012	2.0985699999999996	0.001	2.11323	0.001	1.6246299999999998	0.0
1124	2.1010099999999996	0.000569	2.11567	0.00124	2.1010099999999996	0.001	2.11567	0.001	1.6270699999999998	0.0
1125	2.10346	0.00122	2.1181200000000002	0.00126	2.10346	0.001	2.1181200000000002	0.001	1.6295199999999999	0.0
1126	2.1059	0.00157	2.1205600000000002	0.00131	2.1059	0.001	2.1205600000000002	0.001	1.6319599999999999	0.0
1127	2.10834	0.000628	2.123	0.0011	2.10834	0.001	2.123	0.001	1.6343999999999999	0.0
1128	2.1107899999999997	0.000628	2.12545	0.00126	2.1107899999999997	0.001	2.12545	0.001	1.63685	0.0
1129	2.1132299999999997	0.000865	2.12789	0.00122	2.1132299999999997	0.001	2.12789	0.001	1.63929	0.0
1130	2.1156699999999997	0.000273	2.13033	0.00119	2.1156699999999997	0.001	2.13033	0.001	1.64173	0.0
1131	2.1181200000000002	0.000983	2.13278	0.00113	2.1181200000000002	0.001	2.13278	0.001	1.64417	0.0
1132	2.1205600000000002	0.000806	2.13522	0.000979	2.1205600000000002	0.001	2.13522	0.001	1.64662	0.0
1133	2.123	0.000806	2.13766	0.00107	2.123	0.001	2.13766	0.001	1.64906	0.0
1134	2.12545	0.0014	2.1401	0.00127	2.12545	0.001	2.1401	0.001	1.6515	0.0
1135	2.12789	0.00051	2.14255	0.00134	2.12789	0.001	2.14255	0.001	1.65395	0.0
1136	2.13033	0.000983	2.14499	0.00112	2.13033	0.001	2.14499	0.001	1.65639	0.0
1137	2.13277	0.00134	2.14743	0.00119	2.13277	0.001	2.14743	0.001	1.65883	0.0
1138	2.1352200000000003	0.000865	2.14988	0.0011	2.1352200000000003	0.001	2.14988	0.001	1.66128	0.0
1139	2.1376600000000003	0.0011	2.15232	0.00132	2.1376600000000003	0.001	2.15232	0.001	1.66372	0.0
1140	2.1401000000000003	0.000569	2.15476	0.00115	2.1401000000000003	0.001	2.15476	0.001	1.66616	0.0
1141	2.14255	0.00175	2.15721	0.00129	2.14255	0.001	2.15721	0.001	1.6686100000000001	0.0
1142	2.14499	0.0014	2.15965	0.00108	2.14499	0.001	2.15965	0.001	1.6710500000000001	0.0
1143	2.14743	0.000746	2.16209	0.00124	2.14743	0.001	2.16209	0.001	1.6734900000000001	0.0
1144	2.1498799999999996	0.00134	2.16454	0.00101	2.1498799999999996	0.001	2.16454	0.001	1.6759300000000001	0.0
1145	2.1523199999999996	0.000924	2.16698	0.00119	2.1523199999999996	0.001	2.16698	0.001	1.6783799999999998	0.0
1146	2.1547599999999996	0.00157	2.16942	0.00119	2.1547599999999996	0.001	2.16942	0.001	1.6808199999999998	0.0
1147	2.1571999999999996	0.000687	2.17186	0.0011	2.1571999999999996	0.001	2.17186	0.001	1.6832599999999998	0.0
1148	2.15965	0.00181	2.17431	0.00138	2.15965	0.001	2.17431	0.001	1.6857099999999998	0.0
1149	2.16209	0.000628	2.17675	0.00124	2.16209	0.001	2.17675	0.001	1.6881499999999998	0.0
1150	2.16453	0.000924	2.17919	0.00115	2.16453	0.001	2.17919	0.001	1.6905899999999998	0.0
1151	2.1669799999999997	0.00205	2.18164	0.00139	2.1669799999999997	0.001	2.18164	0.001	1.6930399999999999	0.0
1152	2.1694199999999997	0.000983	2.18408	0.00108	2.1694199999999997	0.001	2.18408	0.001	1.6954799999999999	0.0
1153	2.1718599999999997	0.0014	2.18652	0.00124	2.1718599999999997	0.001	2.18652	0.001	1.6979199999999999	0.0
1154	2.17431	0.00104	2.18897	0.00108	2.17431	0.001	2.18897	0.001	1.7003599999999999	0.0
1155	2.17675	0.00146	2.19141	0.00127	2.17675	0.001	2.19141	0.001	1.70281	0.0
1156	2.17919	0.00104	2.19385	0.00129	2.17919	0.001	2.19385	0.001	1.70525	0.0
1157	2.18164	0.000865	2.19629	0.00127	2.18164	0.001	2.19629	0.001	1.70769	0.0
1158	2.18408	0.000333	2.19874	0.00107	2.18408	0.001	2.19874	0.001	1.71014	0.0
1159	2.18652	0.000746	2.20118	0.0012	2.18652	0.001	2.20118	0.001	1.71258	0.0
1160	2.18896	0.000924	2.20362	0.00108	2.18896	0.001	2.20362	0.001	1.71502	0.0
1161	2.1914100000000003	0.000569	2.20607	0.00113	2.1914100000000003	0.001	2.20607	0.001	1.71747	0.0
1162	2.1938500000000003	0.0014	2.20851	0.00115	2.1938500000000003	0.001	2.20851	0.001	1.71991	0.0
1163	2.1962900000000003	0.00116	2.21095	0.00131	2.1962900000000003	0.001	2.21095	0.001	1.72235	0.0
1164	2.19874	0.000687	2.2134	0.00105	2.19874	0.001	2.2134	0.001	1.7248	0.0
1165	2.20118	0.000865	2.21584	0.00101	2.20118	0.001	2.21584	0.001	1.72724	0.0
1166	2.20362	0.00163	2.21828	0.00101	2.20362	0.001	2.21828	0.001	1.72968	0.0
1167	2.2060699999999995	0.000806	2.22073	0.00108	2.2060699999999995	0.001	2.22073	0.001	1.73212	0.0
1168	2.2085099999999995	0.000392	2.22317	0.00117	2.2085099999999995	0.001	2.22317	0.001	1.7345699999999997	0.0
1169	2.2109499999999995	0.00152	2.22561	0.0011	2.2109499999999995	0.001	2.22561	0.001	1.7370099999999997	0.0
1170	2.2133899999999995	0.00128	2.22805	0.00105	2.2133899999999995	0.001	2.22805	0.001	1.7394499999999997	0.0
1171	2.21584	0.000806	2.2305	0.00108	2.21584	0.001	2.2305	0.001	1.7418999999999998	0.0
1172	2.21828	0.000333	2.23294	0.00122	2.21828	0.001	2.23294	0.001	1.7443399999999998	0.0
1173	2.22072	0.00104	2.23538	0.00119	2.22072	0.001	2.23538	0.001	1.7467799999999998	0.0
1174	2.2231699999999996	0.000865	2.23783	0.00113	2.2231699999999996	0.001	2.23783	0.001	1.7492299999999998	0.0
1175	2.2256099999999996	0.00146	2.24027	0.000996	2.2256099999999996	0.001	2.24027	0.001	1.7516699999999998	0.0
1176	2.2280499999999996	0.000924	2.24271	0.00127	2.2280499999999996	0.001	2.24271	0.001	1.7541099999999998	0.0
1177	2.2305	0.000687	2.24516	0.00119	2.2305	0.001	2.24516	0.001	1.7565499999999998	0.0
1178	2.23294	0.000806	2.2476	0.00126	2.23294	0.001	2.2476	0.001	1.759	0.0
1179	2.23538	0.000983	2.25004	0.00115	2.23538	0.001	2.25004	0.001	1.76144	0.0
1180	2.2378299999999998	0.00116	2.25248	0.00113	2.2378299999999998	0.001	2.25248	0.001	1.76388	0.0
1181	2.2402699999999998	0.000333	2.25493	0.00131	2.2402699999999998	0.001	2.25493	0.001	1.76633	0.0
1182	2.2427099999999998	0.00146	2.25737	0.000996	2.2427099999999998	0.001	2.25737	0.001	1.76877	0.0
1183	2.2451499999999998	0.000924	2.25981	0.00101	2.2451499999999998	0.001	2.25981	0.001	1.77121	0.0
1184	2.2476000000000003	0.00146	2.26226	0.00107	2.2476000000000003	0.001	2.26226	0.001	1.77366	0.0
1185	2.2500400000000003	0.00122	2.2647	0.00126	2.2500400000000003	0.001	2.2647	0.001	1.7761	0.0
1186	2.2524800000000003	0.000628	2.26714	0.00115	2.2524800000000003	0.001	2.26714	0.001	1.77854	0.0
1187	2.25493	0.000392	2.26959	0.0011	2.25493	0.001	2.26959	0.001	1.78099	0.0
1188	2.25737	0.00128	2.27203	0.00115	2.25737	0.001	2.27203	0.001	1.78343	0.0
1189	2.25981	0.00116	2.27447	0.00155	2.25981	0.001	2.27447	0.001	1.78587	0.0
1190	2.2622599999999995	0.00116	2.27692	0.00126	2.2622599999999995	0.001	2.27692	0.001	1.78831	0.0
1191	2.2646999999999995	0.0011	2.27936	0.00117	2.2646999999999995	0.001	2.27936	0.001	1.7907600000000001	0.0
1192	2.2671399999999995	0.000924	2.2818	0.000961	2.2671399999999995	0.001	2.2818	0.001	1.7932000000000001	0.0
1193	2.2695799999999995	0.000451	2.28424	0.00101	2.2695799999999995	0.001	2.28424	0.001	1.7956400000000001	0.0
1194	2.27203	0.00122	2.28669	0.00132	2.27203	0.001	2.28669	0.001	1.7980899999999997	0.0
1195	2.27447	0.00163	2.28913	0.00124	2.27447	0.001	2.28913	0.001	1.8005299999999997	0.0
1196	2.27691	0.00134	2.29157	0.00131	2.27691	0.001	2.29157	0.001	1.8029699999999997	0.0
1197	2.2793599999999996	0.00128	2.29402	0.00131	2.2793599999999996	0.001	2.29402	0.001	1.8054199999999998	0.0
1198	2.2817999999999996	0.000746	2.29646	0.00124	2.2817999999999996	0.001	2.29646	0.001	1.8078599999999998	0.0
1199	2.2842399999999996	0.00163	2.2989	0.000944	2.2842399999999996	0.001	2.2989	0.001	1.8102999999999998	0.0
1200	2.28669	0.00051	2.3013500000000002	0.00108	2.28669	0.001	2.3013500000000002	0.001	1.8127399999999998	0.0
1201	2.28913	0.000451	2.3037900000000002	0.000858	2.28913	0.001	2.3037900000000002	0.001	1.8151899999999999	0.0
1202	2.29157	0.00128	2.3062300000000002	0.00115	2.29157	0.001	2.3062300000000002	0.001	1.8176299999999999	0.0
1203	2.2940199999999997	0.00128	2.30867	0.00112	2.2940199999999997	0.001	2.30867	0.001	1.8200699999999999	0.0
1204	2.2964599999999997	0.00104	2.31112	0.00103	2.2964599999999997	0.001	2.31112	0.001	1.82252	0.0
1205	2.2988999999999997	0.000687	2.31356	0.000996	2.2988999999999997	0.001	2.31356	0.001	1.82496	0.0
1206	2.3013399999999997	0.00051	2.316	0.00131	2.3013399999999997	0.001	2.316	0.001	1.8274	0.0
1207	2.3037900000000002	0.000273	2.31845	0.00107	2.3037900000000002	0.001	2.31845	0.001	1.82985	0.0
1208	2.3062300000000002	0.00104	2.32089	0.00127	2.3062300000000002	0.001	2.32089	0.001	1.83229	0.0
1209	2.30867	0.00169	2.32333	0.00112	2.30867	0.001	2.32333	0.001	1.83473	0.0
1210	2.31112	0.00128	2.32578	0.00117	2.31112	0.001	2.32578	0.001	1.83718	0.0
1211	2.31356	0.0011	2.32822	0.00115	2.31356	0.001	2.32822	0.001	1.83962	0.0
1212	2.316	0.00163	2.33066	0.000996	2.316	0.001	2.33066	0.001	1.84206	0.0
1213	2.3184500000000003	0.000983	2.33311	0.00129	2.3184500000000003	0.001	2.33311	0.001	1.8445	0.0
1214	2.3208900000000003	0.00116	2.33555	0.0012	2.3208900000000003	0.001	2.33555	0.001	1.84695	0.0
1215	2.3233300000000003	0.000333	2.33799	0.000979	2.3233300000000003	0.001	2.33799	0.001	1.84939	0.0
1216	2.3257700000000003	0.000865	2.34043	0.00108	2.3257700000000003	0.001	2.34043	0.001	1.85183	0.0
1217	2.32822	0.000273	2.34288	0.00132	2.32822	0.001	2.34288	0.001	1.8542800000000002	0.0
1218	2.33066	0.0014	2.34532	0.000961	2.33066	0.001	2.34532	0.001	1.8567200000000001	0.0
1219	2.3331	0.000392	2.34776	0.0011	2.3331	0.001	2.34776	0.001	1.8591600000000001	0.0
1220	2.3355499999999996	0.00116	2.35021	0.00126	2.3355499999999996	0.001	2.35021	0.001	1.8616099999999998	0.0
1221	2.3379899999999996	0.000628	2.35265	0.00129	2.3379899999999996	0.001	2.35265	0.001	1.8640499999999998	0.0
1222	2.3404299999999996	0.000687	2.35509	0.00134	2.3404299999999996	0.001	2.35509	0.001	1.8664899999999998	0.0
1223	2.34288	0.000687	2.35754	0.0012	2.34288	0.001	2.35754	0.001	1.8689299999999998	0.0
1224	2.34532	0.00169	2.35998	0.000996	2.34532	0.001	2.35998	0.001	1.8713799999999998	0.0
1225	2.34776	0.00051	2.36242	0.00127	2.34776	0.001	2.36242	0.001	1.8738199999999998	0.0
1226	2.3502099999999997	0.00122	2.36486	0.00124	2.3502099999999997	0.001	2.36486	0.001	1.8762599999999998	0.0
1227	2.3526499999999997	0.000806	2.36731	0.00139	2.3526499999999997	0.001	2.36731	0.001	1.8787099999999999	0.0
1228	2.3550899999999997	0.000451	2.36975	0.00103	2.3550899999999997	0.001	2.36975	0.001	1.8811499999999999	0.0
1229	2.3575299999999997	0.00175	2.37219	0.00112	2.3575299999999997	0.001	2.37219	0.001	1.8835899999999999	0.0
1230	2.35998	0.00146	2.37464	0.00107	2.35998	0.001	2.37464	0.001	1.88604	0.0
1231	2.36242	0.000806	2.37708	0.00122	2.36242	0.001	2.37708	0.001	1.88848	0.0
1232	2.36486	0.000806	2.37952	0.0011	2.36486	0.001	2.37952	0.001	1.89092	0.0
1233	2.36731	0.000983	2.38197	0.00105	2.36731	0.001	2.38197	0.001	1.89337	0.0
1234	2.36975	0.00104	2.38441	0.0011	2.36975	0.001	2.38441	0.001	1.89581	0.0
1235	2.37219	0.000924	2.38685	0.000944	2.37219	0.001	2.38685	0.001	1.89825	0.0
1236	2.3746400000000003	0.000865	2.3893	0.00132	2.3746400000000003	0.001	2.3893	0.001	1.90069	0.0
1237	2.3770800000000003	0.0011	2.39174	0.00113	2.3770800000000003	0.001	2.39174	0.001	1.90314	0.0
1238	2.3795200000000003	0.00169	2.39418	0.00112	2.3795200000000003	0.001	2.39418	0.001	1.90558	0.0
1239	2.3819600000000003	0.0011	2.39662	0.00157	2.3819600000000003	0.001	2.39662	0.001	1.90802	0.0
1240	2.38441	0.0014	2.39907	0.00136	2.38441	0.001	2.39907	0.001	1.9104700000000001	0.0
1241	2.38685	0.00128	2.40151	0.00103	2.38685	0.001	2.40151	0.001	1.91291	0.0
1242	2.38929	0.00134	2.40395	0.00103	2.38929	0.001	2.40395	0.001	1.91535	0.0
1243	2.3917399999999995	0.00169	2.4064	0.00113	2.3917399999999995	0.001	2.4064	0.001	1.9177999999999997	0.0
1244	2.3941799999999995	0.00128	2.40884	0.00112	2.3941799999999995	0.001	2.40884	0.001	1.9202399999999997	0.0
1245	2.3966199999999995	0.00152	2.41128	0.00115	2.3966199999999995	0.001	2.41128	0.001	1.9226799999999997	0.0
1246	2.39907	0.00134	2.41373	0.00113	2.39907	0.001	2.41373	0.001	1.9251199999999997	0.0
1247	2.40151	0.00116	2.41617	0.00127	2.40151	0.001	2.41617	0.001	1.9275699999999998	0.0
1248	2.40395	0.00116	2.41861	0.0012	2.40395	0.001	2.41861	0.001	1.9300099999999998	0.0
1249	2.4063999999999997	0.000806	2.42105	0.00124	2.4063999999999997	0.001	2.42105	0.001	1.9324499999999998	0.0
1250	2.4088399999999996	0.00152	2.4235	0.00107	2.4088399999999996	0.001	2.4235	0.001	1.9348999999999998	0.0
1251	2.4112799999999996	0.00146	2.42594	0.00113	2.4112799999999996	0.001	2.42594	0.001	1.9373399999999998	0.0
1252	2.4137199999999996	0.000983	2.42838	0.00119	2.4137199999999996	0.001	2.42838	0.001	1.9397799999999998	0.0
1253	2.41617	0.000687	2.43083	0.00126	2.41617	0.001	2.43083	0.001	1.94223	0.0
1254	2.41861	0.000451	2.43327	0.00127	2.41861	0.001	2.43327	0.001	1.94467	0.0
1255	2.42105	0.00128	2.43571	0.000927	2.42105	0.001	2.43571	0.001	1.94711	0.0
1256	2.4234999999999998	0.00122	2.43816	0.00134	2.4234999999999998	0.001	2.43816	0.001	1.94956	0.0
1257	2.4259399999999998	0.00104	2.4406	0.00113	2.4259399999999998	0.001	2.4406	0.001	1.952	0.0
1258	2.4283799999999998	0.0024	2.44304	0.0011	2.4283799999999998	0.001	2.44304	0.001	1.95444	0.0
1259	2.4308300000000003	0.00128	2.44549	0.00126	2.4308300000000003	0.001	2.44549	0.001	1.95688	0.0
1260	2.4332700000000003	0.000746	2.44793	0.00124	2.4332700000000003	0.001	2.44793	0.001	1.95933	0.0
1261	2.4357100000000003	0.00128	2.45037	0.00112	2.4357100000000003	0.001	2.45037	0.001	1.96177	0.0
1262	2.4381500000000003	0.00122	2.45281	0.00122	2.4381500000000003	0.001	2.45281	0.001	1.96421	0.0
1263	2.4406	3.7e-05	2.45526	0.00117	2.4406	0.001	2.45526	0.001	1.96666	0.0
1264	2.44304	0.00246	2.4577	0.00119	2.44304	0.001	2.4577	0.001	1.9691	0.0
1265	2.44548	0.000451	2.46014	0.00117	2.44548	0.001	2.46014	0.001	1.97154	0.0
1266	2.4479299999999995	0.00134	2.46259	0.00132	2.4479299999999995	0.001	2.46259	0.001	1.9739900000000001	0.0
1267	2.4503699999999995	0.000806	2.46503	0.000944	2.4503699999999995	0.001	2.46503	0.001	1.9764300000000001	0.0
1268	2.4528099999999995	0.000865	2.46747	0.000979	2.4528099999999995	0.001	2.46747	0.001	1.9788700000000001	0.0
1269	2.45526	0.000983	2.46992	0.00107	2.45526	0.001	2.46992	0.001	1.9813100000000001	0.0
1270	2.4577	-2.2e-05	2.47236	0.0012	2.4577	0.001	2.47236	0.001	1.9837599999999997	0.0
1271	2.46014	0.00122	2.4748	0.00119	2.46014	0.001	2.4748	0.001	1.9861999999999997	0.0
1272	2.4625899999999996	0.00122	2.47724	0.000979	2.4625899999999996	0.001	2.47724	0.001	1.9886399999999997	0.0
1273	2.4650299999999996	0.0014	2.47969	0.0011	2.4650299999999996	0.001	2.47969	0.001	1.9910899999999998	0.0
1274	2.4674699999999996	0.000392	2.48213	0.0012	2.4674699999999996	0.001	2.48213	0.001	1.9935299999999998	0.0
1275	2.4699099999999996	0.000924	2.48457	0.00112	2.4699099999999996	0.001	2.48457	0.001	1.9959699999999998	0.0
1276	2.47236	0.00128	2.4870200000000002	0.00103	2.47236	0.001	2.4870200000000002	0.001	1.9984199999999999	0.0
1277	2.4748	0.000806	2.4894600000000002	0.00139	2.4748	0.001	2.4894600000000002	0.001	2.00086	0.0
1278	2.47724	0.000983	2.4919000000000002	0.00122	2.47724	0.001	2.4919000000000002	0.001	2.0033	0.0
1279	2.4796899999999997	0.000273	2.49435	0.00112	2.4796899999999997	0.001	2.49435	0.001	2.00575	0.0
1280	2.4821299999999997	0.0014	2.49679	0.00119	2.4821299999999997	0.001	2.49679	0.001	2.00819	0.0
1281	2.4845699999999997	0.00104	2.49923	0.00141	2.4845699999999997	0.001	2.49923	0.001	2.01063	0.0
1282	2.4870200000000002	0.00104	2.50168	0.00115	2.4870200000000002	0.001	2.50168	0.001	2.01307	0.0
1283	2.4894600000000002	0.000214	2.50412	0.00113	2.4894600000000002	0.001	2.50412	0.001	2.01552	0.0
1284	2.4919000000000002	0.00122	2.50656	0.00108	2.4919000000000002	0.001	2.50656	0.001	2.01796	0.0
1285	2.4943400000000002	0.0014	2.509	0.00113	2.4943400000000002	0.001	2.509	0.001	2.0204	0.0
1286	2.49679	0.000983	2.51145	0.00115	2.49679	0.001	2.51145	0.001	2.02285	0.0
1287	2.49923	0.000687	2.51389	0.00136	2.49923	0.001	2.51389	0.001	2.02529	0.0
1288	2.50167	0.0014	2.51633	0.00107	2.50167	0.001	2.51633	0.001	2.02773	0.0
1289	2.5041200000000003	0.00169	2.51878	0.00108	2.5041200000000003	0.001	2.51878	0.001	2.03018	0.0
1290	2.5065600000000003	0.00128	2.52122	0.00136	2.5065600000000003	0.001	2.52122	0.001	2.03262	0.0
1291	2.5090000000000003	0.00211	2.52366	0.00131	2.5090000000000003	0.001	2.52366	0.001	2.03506	0.0
1292	2.51145	0.0011	2.52611	0.00103	2.51145	0.001	2.52611	0.001	2.0375	0.0
1293	2.51389	0.00128	2.52855	0.0011	2.51389	0.001	2.52855	0.001	2.0399499999999997	0.0
1294	2.51633	0.00163	2.53099	0.00108	2.51633	0.001	2.53099	0.001	2.04239	0.0
1295	2.5187799999999996	0.000924	2.53343	0.00119	2.5187799999999996	0.001	2.53343	0.001	2.04483	0.0
1296	2.5212199999999996	0.00134	2.53588	0.0011	2.5212199999999996	0.001	2.53588	0.001	2.0472799999999998	0.0
1297	2.5236599999999996	0.00157	2.53832	0.00107	2.5236599999999996	0.001	2.53832	0.001	2.0497199999999998	0.0
1298	2.5260999999999996	0.000746	2.54076	0.00127	2.5260999999999996	0.001	2.54076	0.001	2.0521599999999998	0.0
1299	2.52855	0.000865	2.54321	0.00127	2.52855	0.001	2.54321	0.001	2.05461	0.0
1300	2.53099	0.000214	2.54565	0.00122	2.53099	0.001	2.54565	0.001	2.05705	0.0
1301	2.53343	0.00134	2.54809	0.00115	2.53343	0.001	2.54809	0.001	2.05949	0.0
1302	2.5358799999999997	0.00146	2.55054	0.00134	2.5358799999999997	0.001	2.55054	0.001	2.06194	0.0
1303	2.5383199999999997	0.00128	2.55298	0.00117	2.5383199999999997	0.001	2.55298	0.001	2.06438	0.0
1304	2.5407599999999997	0.00175	2.55542	0.00107	2.5407599999999997	0.001	2.55542	0.001	2.06682	0.0
1305	2.54321	0.000451	2.55787	0.00113	2.54321	0.001	2.55787	0.001	2.06926	0.0
1306	2.54565	0.0014	2.56031	0.0011	2.54565	0.001	2.56031	0.001	2.07171	0.0
1307	2.54809	0.00122	2.56275	0.00107	2.54809	0.001	2.56275	0.001	2.07415	0.0
1308	2.55053	0.00116	2.56519	0.00122	2.55053	0.001	2.56519	0.001	2.07659	0.0
1309	2.55298	0.00116	2.56764	0.00127	2.55298	0.001	2.56764	0.001	2.07904	0.0
1310	2.55542	0.00128	2.57008	0.00113	2.55542	0.001	2.57008	0.001	2.08148	0.0
1311	2.55786	0.00211	2.57252	0.000996	2.55786	0.001	2.57252	0.001	2.08392	0.0
1312	2.5603100000000003	0.000865	2.57497	0.00132	2.5603100000000003	0.001	2.57497	0.001	2.08637	0.0
1313	2.5627500000000003	0.00152	2.57741	0.00105	2.5627500000000003	0.001	2.57741	0.001	2.08881	0.0
1314	2.5651900000000003	0.00199	2.57985	0.00119	2.5651900000000003	0.001	2.57985	0.001	2.09125	0.0
1315	2.56764	0.000687	2.5823	0.0012	2.56764	0.001	2.5823	0.001	2.09369	0.0
1316	2.57008	0.0011	2.58474	0.00101	2.57008	0.001	2.58474	0.001	2.09614	0.0
1317	2.57252	0.00157	2.58718	0.00107	2.57252	0.001	2.58718	0.001	2.09858	0.0
1318	2.5749699999999995	0.000155	2.58962	0.00103	2.5749699999999995	0.001	2.58962	0.001	2.10102	0.0
1319	2.5774099999999995	0.000746	2.59207	0.0011	2.5774099999999995	0.001	2.59207	0.001	2.1034699999999997	0.0
1320	2.5798499999999995	0.00146	2.59451	0.000996	2.5798499999999995	0.001	2.59451	0.001	2.1059099999999997	0.0
1321	2.5822899999999995	0.00134	2.59695	0.00115	2.5822899999999995	0.001	2.59695	0.001	2.1083499999999997	0.0
1322	2.58474	0.00157	2.5994	0.00127	2.58474	0.001	2.5994	0.001	2.1108	0.0
1323	2.58718	-8.1e-05	2.60184	0.00103	2.58718	0.001	2.60184	0.001	2.11324	0.0
1324	2.58962	0.000924	2.60428	0.00141	2.58962	0.001	2.60428	0.001	2.11568	0.0
1325	2.5920699999999997	0.000746	2.60673	0.00101	2.5920699999999997	0.001	2.60673	0.001	2.11813	0.0
1326	2.5945099999999996	0.000569	2.60917	0.00131	2.5945099999999996	0.001	2.60917	0.001	2.12057	0.0
1327	2.5969499999999996	0.000333	2.61161	0.00117	2.5969499999999996	0.001	2.61161	0.001	2.12301	0.0
1328	2.5994	0.000806	2.61406	0.00103	2.5994	0.001	2.61406	0.001	2.12545	0.0
1329	2.60184	0.00128	2.6165	0.00115	2.60184	0.001	2.6165	0.001	2.1279	0.0
1330	2.60428	0.00116	2.61894	0.00119	2.60428	0.001	2.61894	0.001	2.13034	0.0
1331	2.60672	0.00146	2.62138	0.00119	2.60672	0.001	2.62138	0.001	2.13278	0.0
1332	2.6091699999999998	0.00228	2.62383	0.00136	2.6091699999999998	0.001	2.62383	0.001	2.13523	0.0
1333	2.6116099999999998	0.000983	2.62627	0.00107	2.6116099999999998	0.001	2.62627	0.001	2.13767	0.0
1334	2.6140499999999998	0.00187	2.62871	0.00117	2.6140499999999998	0.001	2.62871	0.001	2.14011	0.0
1335	2.6165000000000003	0.000687	2.63116	0.00136	2.6165000000000003	0.001	2.63116	0.001	2.14256	0.0
1336	2.6189400000000003	0.0014	2.6336	0.00113	2.6189400000000003	0.001	2.6336	0.001	2.145	0.0
1337	2.6213800000000003	0.00104	2.63604	0.00117	2.6213800000000003	0.001	2.63604	0.001	2.14744	0.0
1338	2.62383	0.0011	2.63849	0.000996	2.62383	0.001	2.63849	0.001	2.14989	0.0
1339	2.62627	0.000273	2.64093	0.00113	2.62627	0.001	2.64093	0.001	2.15233	0.0
1340	2.62871	0.000924	2.64337	0.000737	2.62871	0.001	2.64337	0.001	2.15477	0.0
1341	2.6311599999999995	0.000983	2.64582	0.00115	2.6311599999999995	0.001	2.64582	0.001	2.15721	0.0
1342	2.6335999999999995	0.000983	2.64826	0.00107	2.6335999999999995	0.001	2.64826	0.001	2.15966	0.0
1343	2.6360399999999995	0.000628	2.6507	0.00101	2.6360399999999995	0.001	2.6507	0.001	2.1621	0.0
1344	2.6384799999999995	0.0014	2.65314	0.00103	2.6384799999999995	0.001	2.65314	0.001	2.16454	0.0
1345	2.64093	0.000924	2.65559	0.00117	2.64093	0.001	2.65559	0.001	2.1669899999999997	0.0
1346	2.64337	0.00104	2.65803	0.00108	2.64337	0.001	2.65803	0.001	2.1694299999999997	0.0
1347	2.64581	0.00134	2.66047	0.000961	2.64581	0.001	2.66047	0.001	2.1718699999999997	0.0
1348	2.6482599999999996	0.000983	2.66292	0.00131	2.6482599999999996	0.001	2.66292	0.001	2.17432	0.0
1349	2.6506999999999996	0.000924	2.66536	0.00122	2.6506999999999996	0.001	2.66536	0.001	2.17676	0.0
1350	2.6531399999999996	0.000865	2.6678	0.00139	2.6531399999999996	0.001	2.6678	0.001	2.1792	0.0
1351	2.65559	0.00116	2.6702500000000002	0.00101	2.65559	0.001	2.6702500000000002	0.001	2.18164	0.0
1352	2.65803	0.0014	2.6726900000000002	0.00112	2.65803	0.001	2.6726900000000002	0.001	2.18409	0.0
1353	2.66047	0.00187	2.6751300000000002	0.000961	2.66047	0.001	2.6751300000000002	0.001	2.18653	0.0
1354	2.6629199999999997	0.000924	2.6775700000000002	0.00105	2.6629199999999997	0.001	2.6775700000000002	0.001	2.18897	0.0
1355	2.6653599999999997	0.000155	2.68002	0.00105	2.6653599999999997	0.001	2.68002	0.001	2.19142	0.0
1356	2.6677999999999997	0.000392	2.68246	0.00127	2.6677999999999997	0.001	2.68246	0.001	2.19386	0.0
1357	2.6702399999999997	0.000924	2.6849	0.0012	2.6702399999999997	0.001	2.6849	0.001	2.1963	0.0
1358	2.6726900000000002	0.000806	2.68735	0.00117	2.6726900000000002	0.001	2.68735	0.001	2.19875	0.0
1359	2.6751300000000002	0.000806	2.68979	0.0012	2.6751300000000002	0.001	2.68979	0.001	2.20119	0.0
1360	2.6775700000000002	0.000451	2.69223	0.0012	2.6775700000000002	0.001	2.69223	0.001	2.20363	0.0
1361	2.68002	0.00122	2.69468	0.00117	2.68002	0.001	2.69468	0.001	2.20608	0.0
1362	2.68246	0.00146	2.69712	0.00132	2.68246	0.001	2.69712	0.001	2.20852	0.0
1363	2.6849	0.0011	2.69956	0.00131	2.6849	0.001	2.69956	0.001	2.21096	0.0
1364	2.6873500000000003	0.00157	2.70201	0.0011	2.6873500000000003	0.001	2.70201	0.001	2.2134	0.0
1365	2.6897900000000003	0.000687	2.70445	0.00113	2.6897900000000003	0.001	2.70445	0.001	2.21585	0.0
1366	2.6922300000000003	0.00193	2.70689	0.000892	2.6922300000000003	0.001	2.70689	0.001	2.21829	0.0
1367	2.6946700000000003	0.000983	2.70933	0.000996	2.6946700000000003	0.001	2.70933	0.001	2.22073	0.0
1368	2.69712	3.7e-05	2.71178	0.00119	2.69712	0.001	2.71178	0.001	2.2231799999999997	0.0
1369	2.69956	0.000983	2.71422	0.00127	2.69956	0.001	2.71422	0.001	2.2256199999999997	0.0
1370	2.702	0.00152	2.71666	0.00108	2.702	0.001	2.71666	0.001	2.2280599999999997	0.0
1371	2.7044499999999996	0.000687	2.71911	0.00113	2.7044499999999996	0.001	2.71911	0.001	2.2305099999999998	0.0
1372	2.7068899999999996	0.000983	2.72155	0.000909	2.7068899999999996	0.001	2.72155	0.001	2.2329499999999998	0.0
1373	2.7093299999999996	0.000569	2.72399	0.0011	2.7093299999999996	0.001	2.72399	0.001	2.2353899999999998	0.0
1374	2.71178	0.00122	2.72644	0.0012	2.71178	0.001	2.72644	0.001	2.2378299999999998	0.0
1375	2.71422	0.000155	2.72888	0.00105	2.71422	0.001	2.72888	0.001	2.24028	0.0
1376	2.71666	0.00104	2.73132	0.0012	2.71666	0.001	2.73132	0.001	2.24272	0.0
1377	2.7191099999999997	0.00051	2.73376	0.0011	2.7191099999999997	0.001	2.73376	0.001	2.24516	0.0
1378	2.7215499999999997	0.00122	2.73621	0.00105	2.7215499999999997	0.001	2.73621	0.001	2.24761	0.0
1379	2.7239899999999997	0.00228	2.73865	0.00119	2.7239899999999997	0.001	2.73865	0.001	2.25005	0.0
1380	2.7264299999999997	0.00146	2.74109	0.00127	2.7264299999999997	0.001	2.74109	0.001	2.25249	0.0
1381	2.72888	0.000628	2.74354	0.00107	2.72888	0.001	2.74354	0.001	2.25494	0.0
1382	2.73132	0.00175	2.74598	0.00129	2.73132	0.001	2.74598	0.001	2.25738	0.0
1383	2.73376	0.000983	2.74842	0.00108	2.73376	0.001	2.74842	0.001	2.25982	0.0
1384	2.73621	0.00193	2.75087	0.000979	2.73621	0.001	2.75087	0.001	2.26227	0.0
1385	2.73865	0.000214	2.75331	0.00139	2.73865	0.001	2.75331	0.001	2.26471	0.0
1386	2.74109	0.000806	2.75575	0.00119	2.74109	0.001	2.75575	0.001	2.26715	0.0
1387	2.7435400000000003	0.000333	2.7582	0.0011	2.7435400000000003	0.001	2.7582	0.001	2.26959	0.0
1388	2.7459800000000003	0.00122	2.76064	0.00113	2.7459800000000003	0.001	2.76064	0.001	2.27204	0.0
1389	2.7484200000000003	0.000333	2.76308	0.00119	2.7484200000000003	0.001	2.76308	0.001	2.27448	0.0
1390	2.7508600000000003	0.00169	2.76552	0.000927	2.7508600000000003	0.001	2.76552	0.001	2.27692	0.0
1391	2.75331	0.000806	2.76797	0.000961	2.75331	0.001	2.76797	0.001	2.27937	0.0
1392	2.75575	0.00181	2.77041	0.00108	2.75575	0.001	2.77041	0.001	2.28181	0.0
1393	2.75819	0.000806	2.77285	0.000996	2.75819	0.001	2.77285	0.001	2.28425	0.0
1394	2.7606399999999995	0.000924	2.7753	0.00103	2.7606399999999995	0.001	2.7753	0.001	2.2866999999999997	0.0
1395	2.7630799999999995	0.00104	2.77774	0.00132	2.7630799999999995	0.001	2.77774	0.001	2.2891399999999997	0.0
1396	2.7655199999999995	0.00152	2.78018	0.000996	2.7655199999999995	0.001	2.78018	0.001	2.2915799999999997	0.0
1397	2.76797	0.00122	2.78263	0.00108	2.76797	0.001	2.78263	0.001	2.2940199999999997	0.0
1398	2.77041	0.00116	2.78507	0.00119	2.77041	0.001	2.78507	0.001	2.29647	0.0
1399	2.77285	0.000569	2.78751	0.000909	2.77285	0.001	2.78751	0.001	2.29891	0.0
1400	2.7752999999999997	0.000451	2.78995	0.00132	2.7752999999999997	0.001	2.78995	0.001	2.30135	0.0
1401	2.7777399999999997	9.6e-05	2.7924	0.000944	2.7777399999999997	0.001	2.7924	0.001	2.3038	0.0
1402	2.7801799999999997	0.00152	2.79484	0.000875	2.7801799999999997	0.001	2.79484	0.001	2.30624	0.0
1403	2.7826199999999996	0.000924	2.79728	0.00117	2.7826199999999996	0.001	2.79728	0.001	2.30868	0.0
1404	2.78507	0.00122	2.79973	0.00105	2.78507	0.001	2.79973	0.001	2.31113	0.0
1405	2.78751	0.000628	2.80217	0.00103	2.78751	0.001	2.80217	0.001	2.31357	0.0
1406	2.78995	0.00104	2.80461	0.00122	2.78995	0.001	2.80461	0.001	2.31601	0.0
1407	2.7923999999999998	0.00128	2.80706	0.00124	2.7923999999999998	0.001	2.80706	0.001	2.31846	0.0
1408	2.7948399999999998	0.0011	2.8095	0.0011	2.7948399999999998	0.001	2.8095	0.001	2.3209	0.0
1409	2.7972799999999998	0.000333	2.81194	0.00108	2.7972799999999998	0.001	2.81194	0.001	2.32334	0.0
1410	2.7997300000000003	0.00175	2.81439	0.0011	2.7997300000000003	0.001	2.81439	0.001	2.32578	0.0
1411	2.8021700000000003	0.00104	2.81683	0.00134	2.8021700000000003	0.001	2.81683	0.001	2.32823	0.0
1412	2.8046100000000003	0.00163	2.81927	0.00101	2.8046100000000003	0.001	2.81927	0.001	2.33067	0.0
1413	2.8070500000000003	0.000924	2.82171	0.00101	2.8070500000000003	0.001	2.82171	0.001	2.33311	0.0
1414	2.8095	0.00134	2.82416	0.00115	2.8095	0.001	2.82416	0.001	2.33556	0.0
1415	2.81194	0.000333	2.8266	0.000996	2.81194	0.001	2.8266	0.001	2.338	0.0
1416	2.81438	0.00128	2.82904	0.00124	2.81438	0.001	2.82904	0.001	2.34044	0.0
1417	2.8168299999999995	0.000983	2.83149	0.00107	2.8168299999999995	0.001	2.83149	0.001	2.34289	0.0
1418	2.8192699999999995	0.00128	2.83393	0.00108	2.8192699999999995	0.001	2.83393	0.001	2.34533	0.0
1419	2.8217099999999995	0.00169	2.83637	0.0011	2.8217099999999995	0.001	2.83637	0.001	2.34777	0.0
1420	2.82416	0.000628	2.83882	0.00136	2.82416	0.001	2.83882	0.001	2.35021	0.0
1421	2.8266	0.00163	2.84126	0.0011	2.8266	0.001	2.84126	0.001	2.3526599999999998	0.0
1422	2.82904	0.00104	2.8437	0.0012	2.82904	0.001	2.8437	0.001	2.3550999999999997	0.0
1423	2.8314899999999996	0.00134	2.84614	0.000858	2.8314899999999996	0.001	2.84614	0.001	2.3575399999999997	0.0
1424	2.8339299999999996	0.00134	2.8485899999999997	0.00129	2.8339299999999996	0.001	2.8485899999999997	0.001	2.35999	0.0
1425	2.8363699999999996	0.00122	2.8510299999999997	0.0012	2.8363699999999996	0.001	2.8510299999999997	0.001	2.36243	0.0
1426	2.8388099999999996	0.000687	2.8534699999999997	0.000961	2.8388099999999996	0.001	2.8534699999999997	0.001	2.36487	0.0
1427	2.84126	0.000451	2.8559200000000002	0.00105	2.84126	0.001	2.8559200000000002	0.001	2.36732	0.0
1428	2.8437	0.00122	2.8583600000000002	0.00107	2.8437	0.001	2.8583600000000002	0.001	2.36976	0.0
1429	2.84614	0.00211	2.8608000000000002	0.00084	2.84614	0.001	2.8608000000000002	0.001	2.3722	0.0
1430	2.8485899999999997	0.00157	2.86325	0.00108	2.8485899999999997	0.001	2.86325	0.001	2.37465	0.0
1431	2.8510299999999997	0.00152	2.86569	0.00112	2.8510299999999997	0.001	2.86569	0.001	2.37709	0.0
1432	2.8534699999999997	0.000746	2.86813	0.0011	2.8534699999999997	0.001	2.86813	0.001	2.37953	0.0
1433	2.8559200000000002	0.00146	2.8705800000000004	0.00108	2.8559200000000002	0.001	2.8705800000000004	0.001	2.38197	0.0
1434	2.8583600000000002	0.00175	2.8730200000000004	0.00119	2.8583600000000002	0.001	2.8730200000000004	0.001	2.38442	0.0
1435	2.8608000000000002	0.00128	2.8754600000000003	0.00107	2.8608000000000002	0.001	2.8754600000000003	0.001	2.38686	0.0
1436	2.8632400000000002	0.00152	2.8779000000000003	0.0011	2.8632400000000002	0.001	2.8779000000000003	0.001	2.3893	0.0
1437	2.86569	0.00193	2.88035	0.00112	2.86569	0.001	2.88035	0.001	2.39175	0.0
1438	2.86813	0.000865	2.88279	0.0012	2.86813	0.001	2.88279	0.001	2.39419	0.0
1439	2.87057	0.000983	2.88523	0.00132	2.87057	0.001	2.88523	0.001	2.39663	0.0
1440	2.8730200000000004	0.00146	2.8876799999999996	0.000892	2.8730200000000004	0.001	2.8876799999999996	0.001	2.39908	0.0
1441	2.8754600000000003	0.00134	2.8901199999999996	0.00124	2.8754600000000003	0.001	2.8901199999999996	0.001	2.40152	0.0
1442	2.8779000000000003	0.00152	2.8925599999999996	0.00101	2.8779000000000003	0.001	2.8925599999999996	0.001	2.40396	0.0
1443	2.88035	0.000687	2.89501	0.00117	2.88035	0.001	2.89501	0.001	2.4064	0.0
1444	2.88279	0.00205	2.89745	0.000875	2.88279	0.001	2.89745	0.001	2.4088499999999997	0.0
1445	2.88523	0.00116	2.89989	0.000875	2.88523	0.001	2.89989	0.001	2.4112899999999997	0.0
1446	2.8876800000000005	0.0011	2.90233	0.00105	2.8876800000000005	0.001	2.90233	0.001	2.4137299999999997	0.0
1447	2.8901200000000005	0.000746	2.9047799999999997	0.00113	2.8901200000000005	0.001	2.9047799999999997	0.001	2.4161799999999998	0.0
1448	2.8925600000000005	0.000628	2.9072199999999997	0.000979	2.8925600000000005	0.001	2.9072199999999997	0.001	2.4186199999999998	0.0
1449	2.8950000000000005	0.000392	2.9096599999999997	0.00127	2.8950000000000005	0.001	2.9096599999999997	0.001	2.4210599999999998	0.0
1450	2.89745	0.00104	2.91211	0.00113	2.89745	0.001	2.91211	0.001	2.42351	0.0
1451	2.89989	0.000806	2.91455	0.00105	2.89989	0.001	2.91455	0.001	2.42595	0.0
1452	2.90233	0.0011	2.91699	0.00129	2.90233	0.001	2.91699	0.001	2.42839	0.0
1453	2.9047799999999997	0.000746	2.91944	0.00101	2.9047799999999997	0.001	2.91944	0.001	2.43084	0.0
1454	2.9072199999999997	0.00175	2.92188	0.000909	2.9072199999999997	0.001	2.92188	0.001	2.43328	0.0
1455	2.9096599999999997	0.00116	2.92432	0.00107	2.9096599999999997	0.001	2.92432	0.001	2.43572	0.0
1456	2.91211	0.000569	2.9267700000000003	0.00107	2.91211	0.001	2.9267700000000003	0.001	2.43816	0.0
1457	2.91455	-0.000377	2.9292100000000003	0.00136	2.91455	0.001	2.9292100000000003	0.001	2.44061	0.0
1458	2.91699	0.00128	2.9316500000000003	0.00108	2.91699	0.001	2.9316500000000003	0.001	2.44305	0.0
1459	2.91943	0.00217	2.9340900000000003	0.00103	2.91943	0.001	2.9340900000000003	0.001	2.44549	0.0
1460	2.92188	0.000806	2.93654	0.0012	2.92188	0.001	2.93654	0.001	2.44794	0.0
1461	2.92432	0.00199	2.93898	0.00119	2.92432	0.001	2.93898	0.001	2.45038	0.0
1462	2.92676	0.00211	2.94142	0.00103	2.92676	0.001	2.94142	0.001	2.45282	0.0
1463	2.9292100000000003	0.00246	2.9438700000000004	0.00115	2.9292100000000003	0.001	2.9438700000000004	0.001	2.45527	0.0
1464	2.9316500000000003	0.00152	2.9463100000000004	0.00134	2.9316500000000003	0.001	2.9463100000000004	0.001	2.45771	0.0
1465	2.9340900000000003	0.00157	2.9487500000000004	0.00113	2.9340900000000003	0.001	2.9487500000000004	0.001	2.46015	0.0
1466	2.93654	0.00116	2.9512	0.00115	2.93654	0.001	2.9512	0.001	2.46259	0.0
1467	2.93898	0.00128	2.95364	0.000979	2.93898	0.001	2.95364	0.001	2.46504	0.0
1468	2.94142	0.00157	2.95608	0.00115	2.94142	0.001	2.95608	0.001	2.46748	0.0
1469	2.9438700000000004	0.000569	2.95852	0.00119	2.9438700000000004	0.001	2.95852	0.001	2.46992	0.0
1470	2.9463100000000004	0.000273	2.9609699999999997	0.0012	2.9463100000000004	0.001	2.9609699999999997	0.001	2.4723699999999997	0.0
1471	2.9487500000000004	0.000569	2.9634099999999997	0.00103	2.9487500000000004	0.001	2.9634099999999997	0.001	2.4748099999999997	0.0
1472	2.9511900000000004	0.00116	2.9658499999999997	0.00126	2.9511900000000004	0.001	2.9658499999999997	0.001	2.4772499999999997	0.0
1473	2.95364	0.00116	2.9683	0.000927	2.95364	0.001	2.9683	0.001	2.4797	0.0
1474	2.95608	0.000865	2.97074	0.00127	2.95608	0.001	2.97074	0.001	2.48214	0.0
1475	2.95852	0.00104	2.97318	0.00129	2.95852	0.001	2.97318	0.001	2.48458	0.0
1476	2.9609700000000005	0.000273	2.9756299999999998	0.00112	2.9609700000000005	0.001	2.9756299999999998	0.001	2.48703	0.0
1477	2.9634100000000005	0.00116	2.9780699999999998	0.0012	2.9634100000000005	0.001	2.9780699999999998	0.001	2.48947	0.0
1478	2.9658500000000005	0.00211	2.9805099999999998	0.000875	2.9658500000000005	0.001	2.9805099999999998	0.001	2.49191	0.0
1479	2.9683	0.00187	2.9829600000000003	0.00105	2.9683	0.001	2.9829600000000003	0.001	2.49435	0.0
1480	2.97074	0.00116	2.9854000000000003	0.000927	2.97074	0.001	2.9854000000000003	0.001	2.4968	0.0
1481	2.97318	0.000746	2.9878400000000003	0.00107	2.97318	0.001	2.9878400000000003	0.001	2.49924	0.0
1482	2.97562	0.000746	2.9902800000000003	0.00112	2.97562	0.001	2.9902800000000003	0.001	2.50168	0.0
1483	2.9780699999999998	0.00157	2.99273	0.00119	2.9780699999999998	0.001	2.99273	0.001	2.50413	0.0
1484	2.9805099999999998	0.000865	2.99517	0.00117	2.9805099999999998	0.001	2.99517	0.001	2.50657	0.0
1485	2.9829499999999998	0.000569	2.99761	0.00108	2.9829499999999998	0.001	2.99761	0.001	2.50901	0.0
1486	2.9854000000000003	0.00116	3.0000600000000004	0.00108	2.9854000000000003	0.001	3.0000600000000004	0.001	2.51146	0.0
1487	2.9878400000000003	0.000746	3.0025000000000004	0.00122	2.9878400000000003	0.001	3.0025000000000004	0.001	2.5139	0.0
1488	2.9902800000000003	-0.000141	3.0049400000000004	0.000979	2.9902800000000003	0.001	3.0049400000000004	0.001	2.51634	0.0
1489	2.99273	0.00217	3.00739	0.00113	2.99273	0.001	3.00739	0.001	2.51878	0.0
1490	2.99517	0.0014	3.00983	0.00112	2.99517	0.001	3.00983	0.001	2.52123	0.0
1491	2.99761	0.00051	3.01227	0.00108	2.99761	0.001	3.01227	0.001	2.52367	0.0
1492	3.0000600000000004	0.00181	3.01471	0.00117	3.0000600000000004	0.001	3.01471	0.001	2.52611	0.0
1493	3.0025000000000004	0.00051	3.0171599999999996	0.0012	3.0025000000000004	0.001	3.0171599999999996	0.001	2.52856	0.0
1494	3.0049400000000004	0.000983	3.0195999999999996	0.000909	3.0049400000000004	0.001	3.0195999999999996	0.001	2.531	0.0
1495	3.0073800000000004	-0.000318	3.0220399999999996	0.000944	3.0073800000000004	0.001	3.0220399999999996	0.001	2.53344	0.0
1496	3.00983	0.000865	3.02449	0.00132	3.00983	0.001	3.02449	0.001	2.5358899999999998	0.0
1497	3.01227	0.00116	3.02693	0.0012	3.01227	0.001	3.02693	0.001	2.5383299999999998	0.0
1498	3.01471	0.00128	3.02937	0.00139	3.01471	0.001	3.02937	0.001	2.5407699999999998	0.0
1499	3.0171600000000005	0.0011	3.0318199999999997	0.00113	3.0171600000000005	0.001	3.0318199999999997	0.001	2.54322	0.0
1500	3.0196000000000005	0.00152	3.0342599999999997	0.000927	3.0196000000000005	0.001	3.0342599999999997	0.001	2.54566	0.0
1501	3.0220400000000005	0.000983	3.0366999999999997	0.000961	3.0220400000000005	0.001	3.0366999999999997	0.001	2.5481	0.0
1502	3.02449	0.00187	3.0391500000000002	0.00105	3.02449	0.001	3.0391500000000002	0.001	2.55054	0.0
1503	3.02693	0.00146	3.0415900000000002	0.00105	3.02693	0.001	3.0415900000000002	0.001	2.55299	0.0
1504	3.02937	0.000628	3.0440300000000002	0.000996	3.02937	0.001	3.0440300000000002	0.001	2.55543	0.0
1505	3.03181	0.00152	3.0464700000000002	0.00119	3.03181	0.001	3.0464700000000002	0.001	2.55787	0.0
1506	3.0342599999999997	0.00163	3.04892	0.000996	3.0342599999999997	0.001	3.04892	0.001	2.56032	0.0
1507	3.0366999999999997	0.00104	3.05136	0.000961	3.0366999999999997	0.001	3.05136	0.001	2.56276	0.0
1508	3.0391399999999997	0.0011	3.0538	0.00117	3.0391399999999997	0.001	3.0538	0.001	2.5652	0.0
1509	3.0415900000000002	0.00104	3.0562500000000004	0.0012	3.0415900000000002	0.001	3.0562500000000004	0.001	2.56765	0.0
1510	3.0440300000000002	0.00163	3.0586900000000004	0.00129	3.0440300000000002	0.001	3.0586900000000004	0.001	2.57009	0.0
1511	3.0464700000000002	0.000451	3.0611300000000004	0.00103	3.0464700000000002	0.001	3.0611300000000004	0.001	2.57253	0.0
1512	3.04892	0.00193	3.06358	0.00103	3.04892	0.001	3.06358	0.001	2.57497	0.0
1513	3.05136	0.00146	3.06602	0.00113	3.05136	0.001	3.06602	0.001	2.57742	0.0
1514	3.0538	0.0011	3.06846	0.00101	3.0538	0.001	3.06846	0.001	2.57986	0.0
1515	3.0562500000000004	0.0011	3.0709	0.00101	3.0562500000000004	0.001	3.0709	0.001	2.5823	0.0
1516	3.0586900000000004	0.00104	3.0733499999999996	0.000996	3.0586900000000004	0.001	3.0733499999999996	0.001	2.58475	0.0
1517	3.0611300000000004	0.00157	3.0757899999999996	0.00107	3.0611300000000004	0.001	3.0757899999999996	0.001	2.58719	0.0
1518	3.0635700000000003	0.00128	3.0782299999999996	0.00117	3.0635700000000003	0.001	3.0782299999999996	0.001	2.58963	0.0
1519	3.06602	0.00134	3.08068	0.00103	3.06602	0.001	3.08068	0.001	2.5920799999999997	0.0
1520	3.06846	0.00199	3.08312	0.00112	3.06846	0.001	3.08312	0.001	2.5945199999999997	0.0
1521	3.0709	0.000628	3.08556	0.00119	3.0709	0.001	3.08556	0.001	2.5969599999999997	0.0
1522	3.0733500000000005	0.000333	3.0880099999999997	0.000979	3.0733500000000005	0.001	3.0880099999999997	0.001	2.5994099999999998	0.0
1523	3.0757900000000005	0.000983	3.0904499999999997	0.000909	3.0757900000000005	0.001	3.0904499999999997	0.001	2.6018499999999998	0.0
1524	3.0782300000000005	0.0011	3.0928899999999997	0.00105	3.0782300000000005	0.001	3.0928899999999997	0.001	2.6042899999999998	0.0
1525	3.08068	0.00134	3.09534	0.00113	3.08068	0.001	3.09534	0.001	2.6067299999999998	0.0
1526	3.08312	0.00128	3.09778	0.00127	3.08312	0.001	3.09778	0.001	2.60918	0.0
1527	3.08556	0.000865	3.10022	0.00124	3.08556	0.001	3.10022	0.001	2.61162	0.0
1528	3.088	0.00128	3.10266	0.00127	3.088	0.001	3.10266	0.001	2.61406	0.0
1529	3.0904499999999997	0.000806	3.10511	0.00124	3.0904499999999997	0.001	3.10511	0.001	2.61651	0.0
1530	3.0928899999999997	0.00152	3.10755	0.00107	3.0928899999999997	0.001	3.10755	0.001	2.61895	0.0
1531	3.0953299999999997	0.000273	3.10999	0.00108	3.0953299999999997	0.001	3.10999	0.001	2.62139	0.0
1532	3.09778	0.000924	3.1124400000000003	0.0012	3.09778	0.001	3.1124400000000003	0.001	2.62384	0.0
1533	3.10022	-8.1e-05	3.1148800000000003	0.00107	3.10022	0.001	3.1148800000000003	0.001	2.62628	0.0
1534	3.10266	0.00104	3.1173200000000003	0.00107	3.10266	0.001	3.1173200000000003	0.001	2.62872	0.0
1535	3.10511	0.000924	3.11977	0.00113	3.10511	0.001	3.11977	0.001	2.63116	0.0
1536	3.10755	0.00152	3.12221	0.0011	3.10755	0.001	3.12221	0.001	2.63361	0.0
1537	3.10999	0.0014	3.12465	0.00101	3.10999	0.001	3.12465	0.001	2.63605	0.0
1538	3.1124400000000003	0.000333	3.1271000000000004	0.00126	3.1124400000000003	0.001	3.1271000000000004	0.001	2.63849	0.0
1539	3.1148800000000003	0.00128	3.1295400000000004	0.00115	3.1148800000000003	0.001	3.1295400000000004	0.001	2.64094	0.0
1540	3.1173200000000003	0.000865	3.1319800000000004	0.0012	3.1173200000000003	0.001	3.1319800000000004	0.001	2.64338	0.0
1541	3.1197600000000003	0.00175	3.1344200000000004	0.00127	3.1197600000000003	0.001	3.1344200000000004	0.001	2.64582	0.0
1542	3.12221	0.00146	3.13687	0.00107	3.12221	0.001	3.13687	0.001	2.64827	0.0
1543	3.12465	0.000983	3.13931	0.00103	3.12465	0.001	3.13931	0.001	2.65071	0.0
1544	3.12709	0.0014	3.14175	0.00101	3.12709	0.001	3.14175	0.001	2.65315	0.0
1545	3.1295400000000004	0.00163	3.1441999999999997	0.00108	3.1295400000000004	0.001	3.1441999999999997	0.001	2.6555999999999997	0.0
1546	3.1319800000000004	0.000865	3.1466399999999997	0.00103	3.1319800000000004	0.001	3.1466399999999997	0.001	2.6580399999999997	0.0
1547	3.1344200000000004	0.000392	3.1490799999999997	0.00134	3.1344200000000004	0.001	3.1490799999999997	0.001	2.6604799999999997	0.0
1548	3.13687	0.00163	3.15153	0.00112	3.13687	0.001	3.15153	0.001	2.6629199999999997	0.0
1549	3.13931	0.000628	3.15397	0.00108	3.13931	0.001	3.15397	0.001	2.66537	0.0
1550	3.14175	0.000687	3.15641	0.00107	3.14175	0.001	3.15641	0.001	2.66781	0.0
1551	3.1442000000000005	0.0014	3.15885	0.00119	3.1442000000000005	0.001	3.15885	0.001	2.67025	0.0
1552	3.1466400000000005	0.000806	3.1612999999999998	0.000961	3.1466400000000005	0.001	3.1612999999999998	0.001	2.6727	0.0
1553	3.1490800000000005	0.00146	3.1637399999999998	0.00124	3.1490800000000005	0.001	3.1637399999999998	0.001	2.67514	0.0
1554	3.1515200000000005	0.00051	3.1661799999999998	0.00101	3.1515200000000005	0.001	3.1661799999999998	0.001	2.67758	0.0
1555	3.15397	0.000628	3.1686300000000003	0.00113	3.15397	0.001	3.1686300000000003	0.001	2.68003	0.0
1556	3.15641	0.000569	3.1710700000000003	0.000961	3.15641	0.001	3.1710700000000003	0.001	2.68247	0.0
1557	3.15885	0.00051	3.1735100000000003	0.00115	3.15885	0.001	3.1735100000000003	0.001	2.68491	0.0
1558	3.1612999999999998	0.000155	3.17596	0.00108	3.1612999999999998	0.001	3.17596	0.001	2.68736	0.0
1559	3.1637399999999998	0.000214	3.1784	0.00107	3.1637399999999998	0.001	3.1784	0.001	2.6898	0.0
1560	3.1661799999999998	0.000392	3.18084	0.00124	3.1661799999999998	0.001	3.18084	0.001	2.69224	0.0
1561	3.1686300000000003	0.000451	3.1832900000000004	0.00112	3.1686300000000003	0.001	3.1832900000000004	0.001	2.69468	0.0
1562	3.1710700000000003	0.000746	3.1857300000000004	0.00117	3.1710700000000003	0.001	3.1857300000000004	0.001	2.69713	0.0
1563	3.1735100000000003	0.00122	3.1881700000000004	0.00117	3.1735100000000003	0.001	3.1881700000000004	0.001	2.69957	0.0
1564	3.1759500000000003	0.000628	3.1906100000000004	0.00107	3.1759500000000003	0.001	3.1906100000000004	0.001	2.70201	0.0
1565	3.1784	0.000806	3.19306	0.00103	3.1784	0.001	3.19306	0.001	2.70446	0.0
1566	3.18084	0.000214	3.1955	0.000996	3.18084	0.001	3.1955	0.001	2.7069	0.0
1567	3.18328	0.00146	3.19794	0.00105	3.18328	0.001	3.19794	0.001	2.70934	0.0
1568	3.1857300000000004	0.000865	3.2003899999999996	0.0012	3.1857300000000004	0.001	3.2003899999999996	0.001	2.71179	0.0
1569	3.1881700000000004	0.000806	3.2028299999999996	0.00112	3.1881700000000004	0.001	3.2028299999999996	0.001	2.71423	0.0
1570	3.1906100000000004	0.000746	3.2052699999999996	0.000961	3.1906100000000004	0.001	3.2052699999999996	0.001	2.71667	0.0
1571	3.19306	0.00104	3.20772	0.00101	3.19306	0.001	3.20772	0.001	2.71911	0.0
1572	3.1955	0.000333	3.21016	0.00112	3.1955	0.001	3.21016	0.001	2.7215599999999998	0.0
1573	3.19794	0.000451	3.2126	0.00113	3.19794	0.001	3.2126	0.001	2.7239999999999998	0.0
1574	3.2003900000000005	0.00169	3.21504	0.00112	3.2003900000000005	0.001	3.21504	0.001	2.7264399999999998	0.0
1575	3.2028300000000005	0.0011	3.2174899999999997	0.00112	3.2028300000000005	0.001	3.2174899999999997	0.001	2.72889	0.0
1576	3.2052700000000005	0.00181	3.2199299999999997	0.0011	3.2052700000000005	0.001	3.2199299999999997	0.001	2.73133	0.0
1577	3.2077100000000005	0.000687	3.2223699999999997	0.00131	3.2077100000000005	0.001	3.2223699999999997	0.001	2.73377	0.0
1578	3.21016	0.00122	3.2248200000000002	0.000961	3.21016	0.001	3.2248200000000002	0.001	2.73622	0.0
1579	3.2126	0.000924	3.2272600000000002	0.00146	3.2126	0.001	3.2272600000000002	0.001	2.73866	0.0
1580	3.21504	0.00104	3.2297000000000002	0.00101	3.21504	0.001	3.2297000000000002	0.001	2.7411	0.0
1581	3.2174899999999997	0.00146	3.23215	0.00108	3.2174899999999997	0.001	3.23215	0.001	2.74355	0.0
1582	3.2199299999999997	0.000628	3.23459	0.00117	3.2199299999999997	0.001	3.23459	0.001	2.74599	0.0
1583	3.2223699999999997	0.00181	3.23703	0.00103	3.2223699999999997	0.001	3.23703	0.001	2.74843	0.0
1584	3.2248200000000002	0.00128	3.2394800000000004	0.000979	3.2248200000000002	0.001	3.2394800000000004	0.001	2.75087	0.0
1585	3.2272600000000002	0.00152	3.2419200000000004	0.00101	3.2272600000000002	0.001	3.2419200000000004	0.001	2.75332	0.0
1586	3.2297000000000002	0.000806	3.2443600000000004	0.00113	3.2297000000000002	0.001	3.2443600000000004	0.001	2.75576	0.0
1587	3.2321400000000002	0.000865	3.2468000000000004	0.0012	3.2321400000000002	0.001	3.2468000000000004	0.001	2.7582	0.0
1588	3.23459	0.00116	3.24925	0.00124	3.23459	0.001	3.24925	0.001	2.76065	0.0
1589	3.23703	0.000273	3.25169	0.000979	3.23703	0.001	3.25169	0.001	2.76309	0.0
1590	3.23947	0.000687	3.25413	0.00103	3.23947	0.001	3.25413	0.001	2.76553	0.0
1591	3.2419200000000004	0.000983	3.2565799999999996	0.00112	3.2419200000000004	0.001	3.2565799999999996	0.001	2.76798	0.0
1592	3.2443600000000004	0.000924	3.2590199999999996	0.00113	3.2443600000000004	0.001	3.2590199999999996	0.001	2.77042	0.0
1593	3.2468000000000004	0.00128	3.2614599999999996	0.00103	3.2468000000000004	0.001	3.2614599999999996	0.001	2.77286	0.0
1594	3.24925	0.000273	3.26391	0.000996	3.24925	0.001	3.26391	0.001	2.7753	0.0
1595	3.25169	0.0011	3.26635	0.0011	3.25169	0.001	3.26635	0.001	2.7777499999999997	0.0
1596	3.25413	0.00228	3.26879	0.00124	3.25413	0.001	3.26879	0.001	2.7801899999999997	0.0
1597	3.2565800000000005	0.000983	3.27123	0.00127	3.2565800000000005	0.001	3.27123	0.001	2.7826299999999997	0.0
1598	3.2590200000000005	0.00187	3.2736799999999997	0.00117	3.2590200000000005	0.001	3.2736799999999997	0.001	2.78508	0.0
1599	3.2614600000000005	0.000392	3.2761199999999997	0.00115	3.2614600000000005	0.001	3.2761199999999997	0.001	2.7875199999999998	0.0
1600	3.2639000000000005	0.000865	3.2785599999999997	0.00122	3.2639000000000005	0.001	3.2785599999999997	0.001	2.7899599999999998	0.0
1601	3.26635	0.000983	3.28101	0.00107	3.26635	0.001	3.28101	0.001	2.79241	0.0
1602	3.26879	0.000333	3.28345	0.00108	3.26879	0.001	3.28345	0.001	2.79485	0.0
1603	3.27123	0.0011	3.28589	0.000944	3.27123	0.001	3.28589	0.001	2.79729	0.0
1604	3.2736799999999997	0.00051	3.28834	0.00117	3.2736799999999997	0.001	3.28834	0.001	2.79974	0.0
1605	3.2761199999999997	0.000451	3.29078	0.000961	3.2761199999999997	0.001	3.29078	0.001	2.80218	0.0
1606	3.2785599999999997	0.000806	3.29322	0.00103	3.2785599999999997	0.001	3.29322	0.001	2.80462	0.0
1607	3.28101	0.000865	3.2956700000000003	0.000944	3.28101	0.001	3.2956700000000003	0.001	2.80706	0.0
1608	3.28345	0.000628	3.2981100000000003	0.00115	3.28345	0.001	3.2981100000000003	0.001	2.80951	0.0
1609	3.28589	0.00175	3.3005500000000003	0.00126	3.28589	0.001	3.3005500000000003	0.001	2.81195	0.0
1610	3.28833	0.000924	3.3029900000000003	0.00112	3.28833	0.001	3.3029900000000003	0.001	2.81439	0.0
1611	3.29078	0.00116	3.30544	0.00113	3.29078	0.001	3.30544	0.001	2.81684	0.0
1612	3.29322	0.00122	3.30788	0.00126	3.29322	0.001	3.30788	0.001	2.81928	0.0
1613	3.29566	0.00157	3.31032	0.00108	3.29566	0.001	3.31032	0.001	2.82172	0.0
1614	3.2981100000000003	0.0014	3.3127700000000004	0.0011	3.2981100000000003	0.001	3.3127700000000004	0.001	2.82417	0.0
1615	3.3005500000000003	0.000746	3.3152100000000004	0.000979	3.3005500000000003	0.001	3.3152100000000004	0.001	2.82661	0.0
1616	3.3029900000000003	0.000806	3.3176500000000004	0.00101	3.3029900000000003	0.001	3.3176500000000004	0.001	2.82905	0.0
1617	3.30544	0.00104	3.3201	0.00105	3.30544	0.001	3.3201	0.001	2.83149	0.0
1618	3.30788	0.00116	3.32254	0.00107	3.30788	0.001	3.32254	0.001	2.83394	0.0
1619	3.31032	0.000155	3.32498	0.00112	3.31032	0.001	3.32498	0.001	2.83638	0.0
1620	3.3127700000000004	0.00163	3.32742	0.00105	3.3127700000000004	0.001	3.32742	0.001	2.83882	0.0
1621	3.3152100000000004	0.000806	3.3298699999999997	0.000996	3.3152100000000004	0.001	3.3298699999999997	0.001	2.8412699999999997	0.0
1622	3.3176500000000004	0.000806	3.3323099999999997	0.000806	3.3176500000000004	0.001	3.3323099999999997	0.001	2.8437099999999997	0.0
1623	3.3200900000000004	0.00181	3.3347499999999997	0.0011	3.3200900000000004	0.001	3.3347499999999997	0.001	2.8461499999999997	0.0
1624	3.32254	0.00128	3.3372	0.00113	3.32254	0.001	3.3372	0.001	2.8486	0.0
1625	3.32498	0.00104	3.33964	0.00113	3.32498	0.001	3.33964	0.001	2.85104	0.0
1626	3.32742	0.000806	3.34208	0.00107	3.32742	0.001	3.34208	0.001	2.85348	0.0
1627	3.3298700000000006	0.000865	3.34453	0.00108	3.3298700000000006	0.001	3.34453	0.001	2.85593	0.0
1628	3.3323100000000005	0.00122	3.34697	0.000996	3.3323100000000005	0.001	3.34697	0.001	2.85837	0.0
1629	3.3347500000000005	0.000983	3.3494099999999998	0.00107	3.3347500000000005	0.001	3.3494099999999998	0.001	2.86081	0.0
1630	3.3372	0.000746	3.3518600000000003	0.000961	3.3372	0.001	3.3518600000000003	0.001	2.86325	0.0
1631	3.33964	0.000983	3.3543000000000003	0.00124	3.33964	0.001	3.3543000000000003	0.001	2.8657	0.0
1632	3.34208	0.000924	3.3567400000000003	0.000892	3.34208	0.001	3.3567400000000003	0.001	2.86814	0.0
1633	3.34452	0.00134	3.3591800000000003	0.00139	3.34452	0.001	3.3591800000000003	0.001	2.87058	0.0
1634	3.34697	0.0014	3.36163	0.00115	3.34697	0.001	3.36163	0.001	2.87303	0.0
1635	3.3494099999999998	0.000451	3.36407	0.000875	3.3494099999999998	0.001	3.36407	0.001	2.87547	0.0
1636	3.3518499999999998	0.00051	3.36651	0.00101	3.3518499999999998	0.001	3.36651	0.001	2.87791	0.0
1637	3.3543000000000003	0.0011	3.3689600000000004	0.00117	3.3543000000000003	0.001	3.3689600000000004	0.001	2.88036	0.0
1638	3.3567400000000003	0.00128	3.3714000000000004	0.000944	3.3567400000000003	0.001	3.3714000000000004	0.001	2.8828	0.0
1639	3.3591800000000003	0.00051	3.3738400000000004	0.000892	3.3591800000000003	0.001	3.3738400000000004	0.001	2.88524	0.0
1640	3.36163	0.00128	3.37629	0.00119	3.36163	0.001	3.37629	0.001	2.88768	0.0
1641	3.36407	0.0011	3.37873	0.00124	3.36407	0.001	3.37873	0.001	2.8901299999999996	0.0
1642	3.36651	0.000451	3.38117	0.00119	3.36651	0.001	3.38117	0.001	2.8925699999999996	0.0
1643	3.3689600000000004	0.000628	3.38361	0.0011	3.3689600000000004	0.001	3.38361	0.001	2.8950099999999996	0.0
1644	3.3714000000000004	0.000628	3.3860599999999996	0.00103	3.3714000000000004	0.001	3.3860599999999996	0.001	2.89746	0.0
1645	3.3738400000000004	0.00152	3.3884999999999996	0.00124	3.3738400000000004	0.001	3.3884999999999996	0.001	2.8999	0.0
1646	3.3762800000000004	0.00104	3.3909399999999996	0.00113	3.3762800000000004	0.001	3.3909399999999996	0.001	2.90234	0.0
1647	3.37873	0.00134	3.39339	0.00105	3.37873	0.001	3.39339	0.001	2.9047899999999998	0.0
1648	3.38117	0.000628	3.39583	0.00113	3.38117	0.001	3.39583	0.001	2.9072299999999998	0.0
1649	3.38361	0.000569	3.39827	0.00108	3.38361	0.001	3.39827	0.001	2.9096699999999998	0.0
1650	3.3860600000000005	0.00152	3.4007199999999997	0.0011	3.3860600000000005	0.001	3.4007199999999997	0.001	2.9121200000000003	0.0
1651	3.3885000000000005	0.000983	3.4031599999999997	0.000961	3.3885000000000005	0.001	3.4031599999999997	0.001	2.9145600000000003	0.0
1652	3.3909400000000005	0.000806	3.4055999999999997	0.0012	3.3909400000000005	0.001	3.4055999999999997	0.001	2.9170000000000003	0.0
1653	3.39339	0.00122	3.4080500000000002	0.00101	3.39339	0.001	3.4080500000000002	0.001	2.9194400000000003	0.0
1654	3.39583	0.00122	3.4104900000000002	0.00084	3.39583	0.001	3.4104900000000002	0.001	2.92189	0.0
1655	3.39827	0.00104	3.4129300000000002	0.00117	3.39827	0.001	3.4129300000000002	0.001	2.92433	0.0
1656	3.40071	-2.2e-05	3.4153700000000002	0.00105	3.40071	0.001	3.4153700000000002	0.001	2.92677	0.0
1657	3.4031599999999997	0.00051	3.41782	0.00108	3.4031599999999997	0.001	3.41782	0.001	2.9292199999999995	0.0
1658	3.4055999999999997	-2.2e-05	3.42026	0.00117	3.4055999999999997	0.001	3.42026	0.001	2.9316599999999995	0.0
1659	3.4080399999999997	0.0014	3.4227	0.000909	3.4080399999999997	0.001	3.4227	0.001	2.9340999999999995	0.0
1660	3.4104900000000002	0.000569	3.4251500000000004	0.000961	3.4104900000000002	0.001	3.4251500000000004	0.001	2.93655	0.0
1661	3.4129300000000002	0.00122	3.4275900000000004	0.00103	3.4129300000000002	0.001	3.4275900000000004	0.001	2.93899	0.0
1662	3.4153700000000002	0.00152	3.4300300000000004	0.00113	3.4153700000000002	0.001	3.4300300000000004	0.001	2.94143	0.0
1663	3.41782	0.00163	3.43248	0.00129	3.41782	0.001	3.43248	0.001	2.94387	0.0
1664	3.42026	0.00122	3.43492	0.000996	3.42026	0.001	3.43492	0.001	2.9463199999999996	0.0
1665	3.4227	-2.2e-05	3.43736	0.000927	3.4227	0.001	3.43736	0.001	2.9487599999999996	0.0
1666	3.4251500000000004	0.000628	3.4398	0.00119	3.4251500000000004	0.001	3.4398	0.001	2.9511999999999996	0.0
1667	3.4275900000000004	0.00199	3.4422499999999996	0.0011	3.4275900000000004	0.001	3.4422499999999996	0.001	2.95365	0.0
1668	3.4300300000000004	0.00199	3.4446899999999996	0.000944	3.4300300000000004	0.001	3.4446899999999996	0.001	2.95609	0.0
1669	3.4324700000000004	0.000273	3.4471299999999996	0.00115	3.4324700000000004	0.001	3.4471299999999996	0.001	2.95853	0.0
1670	3.43492	0.000983	3.44958	0.00117	3.43492	0.001	3.44958	0.001	2.9609799999999997	0.0
1671	3.43736	0.000865	3.45202	0.00108	3.43736	0.001	3.45202	0.001	2.9634199999999997	0.0
1672	3.4398	0.00146	3.45446	0.00103	3.4398	0.001	3.45446	0.001	2.9658599999999997	0.0
1673	3.4422500000000005	0.000392	3.4569099999999997	0.00117	3.4422500000000005	0.001	3.4569099999999997	0.001	2.9683100000000002	0.0
1674	3.4446900000000005	0.000628	3.4593499999999997	0.00122	3.4446900000000005	0.001	3.4593499999999997	0.001	2.9707500000000002	0.0
1675	3.4471300000000005	0.00104	3.4617899999999997	0.00084	3.4471300000000005	0.001	3.4617899999999997	0.001	2.97319	0.0
1676	3.44958	0.000806	3.46424	0.00117	3.44958	0.001	3.46424	0.001	2.97563	0.0
1677	3.45202	0.00116	3.46668	0.00115	3.45202	0.001	3.46668	0.001	2.97808	0.0
1678	3.45446	0.00181	3.46912	0.0012	3.45446	0.001	3.46912	0.001	2.98052	0.0
1679	3.4569	0.00134	3.47156	0.00122	3.4569	0.001	3.47156	0.001	2.98296	0.0
1680	3.4593499999999997	0.000924	3.47401	0.000944	3.4593499999999997	0.001	3.47401	0.001	2.9854100000000003	0.0
1681	3.4617899999999997	0.00146	3.47645	0.00112	3.4617899999999997	0.001	3.47645	0.001	2.9878500000000003	0.0
1682	3.4642299999999997	0.000924	3.47889	0.00107	3.4642299999999997	0.001	3.47889	0.001	2.9902900000000003	0.0
1683	3.46668	0.000924	3.4813400000000003	0.000996	3.46668	0.001	3.4813400000000003	0.001	2.99274	0.0
1684	3.46912	0.000865	3.4837800000000003	0.000909	3.46912	0.001	3.4837800000000003	0.001	2.99518	0.0
1685	3.47156	0.0011	3.4862200000000003	0.00101	3.47156	0.001	3.4862200000000003	0.001	2.99762	0.0
1686	3.47401	0.000806	3.48867	0.00105	3.47401	0.001	3.48867	0.001	3.00006	0.0
1687	3.47645	0.0014	3.49111	0.0011	3.47645	0.001	3.49111	0.001	3.0025099999999996	0.0
1688	3.47889	0.000687	3.49355	0.00113	3.47889	0.001	3.49355	0.001	3.0049499999999996	0.0
1689	3.4813400000000003	0.00134	3.49599	0.000806	3.4813400000000003	0.001	3.49599	0.001	3.0073899999999996	0.0
1690	3.4837800000000003	0.00163	3.4984400000000004	0.00119	3.4837800000000003	0.001	3.4984400000000004	0.001	3.00984	0.0
1691	3.4862200000000003	0.00051	3.5008800000000004	0.000909	3.4862200000000003	0.001	3.5008800000000004	0.001	3.01228	0.0
1692	3.4886600000000003	0.000569	3.5033200000000004	0.000875	3.4886600000000003	0.001	3.5033200000000004	0.001	3.01472	0.0
1693	3.49111	0.00228	3.50577	0.00115	3.49111	0.001	3.50577	0.001	3.0171699999999997	0.0
1694	3.49355	0.00193	3.50821	0.00115	3.49355	0.001	3.50821	0.001	3.0196099999999997	0.0
1695	3.49599	0.0011	3.51065	0.000979	3.49599	0.001	3.51065	0.001	3.0220499999999997	0.0
1696	3.4984400000000004	0.00169	3.5130999999999997	0.000909	3.4984400000000004	0.001	3.5130999999999997	0.001	3.0245	0.0
1697	3.5008800000000004	0.00211	3.5155399999999997	0.000979	3.5008800000000004	0.001	3.5155399999999997	0.001	3.02694	0.0
1698	3.5033200000000004	0.00104	3.5179799999999997	0.000996	3.5033200000000004	0.001	3.5179799999999997	0.001	3.02938	0.0
1699	3.50577	0.000924	3.52043	0.000996	3.50577	0.001	3.52043	0.001	3.03182	0.0
1700	3.50821	0.000392	3.52287	0.000909	3.50821	0.001	3.52287	0.001	3.03427	0.0
1701	3.51065	0.00116	3.52531	0.00107	3.51065	0.001	3.52531	0.001	3.03671	0.0
1702	3.51309	0.000746	3.52775	0.00112	3.51309	0.001	3.52775	0.001	3.03915	0.0
1703	3.5155400000000006	0.000569	3.5302	0.000909	3.5155400000000006	0.001	3.5302	0.001	3.0416000000000003	0.0
1704	3.5179800000000006	0.00169	3.53264	0.00151	3.5179800000000006	0.001	3.53264	0.001	3.0440400000000003	0.0
1705	3.5204200000000005	3.7e-05	3.53508	0.00103	3.5204200000000005	0.001	3.53508	0.001	3.0464800000000003	0.0
1706	3.52287	0.00187	3.5375300000000003	0.00122	3.52287	0.001	3.5375300000000003	0.001	3.04893	0.0
1707	3.52531	0.00146	3.5399700000000003	0.00108	3.52531	0.001	3.5399700000000003	0.001	3.05137	0.0
1708	3.52775	0.000983	3.5424100000000003	0.00103	3.52775	0.001	3.5424100000000003	0.001	3.05381	0.0
1709	3.5302	0.0014	3.54486	0.000996	3.5302	0.001	3.54486	0.001	3.05625	0.0
1710	3.53264	0.00146	3.5473	0.00113	3.53264	0.001	3.5473	0.001	3.0586999999999995	0.0
1711	3.53508	-2.2e-05	3.54974	0.00127	3.53508	0.001	3.54974	0.001	3.0611399999999995	0.0
1712	3.5375300000000003	0.00246	3.55218	0.00108	3.5375300000000003	0.001	3.55218	0.001	3.0635799999999995	0.0
1713	3.5399700000000003	0.00223	3.5546300000000004	0.00113	3.5399700000000003	0.001	3.5546300000000004	0.001	3.06603	0.0
1714	3.5424100000000003	0.00104	3.5570700000000004	0.00113	3.5424100000000003	0.001	3.5570700000000004	0.001	3.06847	0.0
1715	3.5448500000000003	0.000746	3.5595100000000004	0.000979	3.5448500000000003	0.001	3.5595100000000004	0.001	3.07091	0.0
1716	3.5473	0.00163	3.56196	0.000979	3.5473	0.001	3.56196	0.001	3.0733599999999996	0.0
1717	3.54974	0.000983	3.5644	0.00112	3.54974	0.001	3.5644	0.001	3.0757999999999996	0.0
1718	3.55218	0.00116	3.56684	0.000944	3.55218	0.001	3.56684	0.001	3.0782399999999996	0.0
1719	3.5546300000000004	0.00128	3.5692899999999996	0.0011	3.5546300000000004	0.001	3.5692899999999996	0.001	3.08069	0.0
1720	3.5570700000000004	0.000569	3.5717299999999996	0.00105	3.5570700000000004	0.001	3.5717299999999996	0.001	3.08313	0.0
1721	3.5595100000000004	0.000687	3.5741699999999996	0.000979	3.5595100000000004	0.001	3.5741699999999996	0.001	3.08557	0.0
1722	3.56196	0.000687	3.57662	0.00108	3.56196	0.001	3.57662	0.001	3.08801	0.0
1723	3.5644	0.000628	3.57906	0.00124	3.5644	0.001	3.57906	0.001	3.0904599999999998	0.0
1724	3.56684	0.0011	3.5815	0.00108	3.56684	0.001	3.5815	0.001	3.0928999999999998	0.0
1725	3.56928	0.0011	3.58394	0.00143	3.56928	0.001	3.58394	0.001	3.0953399999999998	0.0
1726	3.5717300000000005	0.00122	3.5863899999999997	0.000858	3.5717300000000005	0.001	3.5863899999999997	0.001	3.0977900000000003	0.0
1727	3.5741700000000005	0.00175	3.5888299999999997	0.000961	3.5741700000000005	0.001	3.5888299999999997	0.001	3.1002300000000003	0.0
1728	3.5766100000000005	0.00163	3.5912699999999997	0.0011	3.5766100000000005	0.001	3.5912699999999997	0.001	3.1026700000000003	0.0
1729	3.57906	0.000746	3.5937200000000002	0.000927	3.57906	0.001	3.5937200000000002	0.001	3.10512	0.0
1730	3.5815	0.00051	3.5961600000000002	0.00107	3.5815	0.001	3.5961600000000002	0.001	3.10756	0.0
1731	3.58394	0.000746	3.5986000000000002	0.00105	3.58394	0.001	3.5986000000000002	0.001	3.11	0.0
1732	3.5863899999999997	0.00116	3.60105	0.00115	3.5863899999999997	0.001	3.60105	0.001	3.11244	0.0
1733	3.5888299999999997	0.000865	3.60349	0.00131	3.5888299999999997	0.001	3.60349	0.001	3.1148899999999995	0.0
1734	3.5912699999999997	0.000451	3.60593	0.000944	3.5912699999999997	0.001	3.60593	0.001	3.1173299999999995	0.0
1735	3.5937200000000002	0.000983	3.60837	0.00117	3.5937200000000002	0.001	3.60837	0.001	3.1197699999999995	0.0
1736	3.5961600000000002	0.00128	3.6108200000000004	0.0011	3.5961600000000002	0.001	3.6108200000000004	0.001	3.12222	0.0
1737	3.5986000000000002	0.0011	3.6132600000000004	0.00134	3.5986000000000002	0.001	3.6132600000000004	0.001	3.12466	0.0
1738	3.6010400000000002	0.00128	3.6157000000000004	0.00117	3.6010400000000002	0.001	3.6157000000000004	0.001	3.1271	0.0
1739	3.60349	0.000806	3.61815	0.00107	3.60349	0.001	3.61815	0.001	3.1295499999999996	0.0
1740	3.60593	0.00116	3.62059	0.000996	3.60593	0.001	3.62059	0.001	3.1319899999999996	0.0
1741	3.60837	0.000451	3.62303	0.000806	3.60837	0.001	3.62303	0.001	3.1344299999999996	0.0
1742	3.6108200000000004	0.000865	3.6254799999999996	0.00108	3.6108200000000004	0.001	3.6254799999999996	0.001	3.13688	0.0
1743	3.6132600000000004	0.00104	3.6279199999999996	0.00122	3.6132600000000004	0.001	3.6279199999999996	0.001	3.13932	0.0
1744	3.6157000000000004	0.000451	3.6303599999999996	0.000927	3.6157000000000004	0.001	3.6303599999999996	0.001	3.14176	0.0
1745	3.61815	0.000628	3.63281	0.00101	3.61815	0.001	3.63281	0.001	3.1442	0.0
1746	3.62059	0.000628	3.63525	0.00115	3.62059	0.001	3.63525	0.001	3.1466499999999997	0.0
1747	3.62303	0.0011	3.63769	0.00119	3.62303	0.001	3.63769	0.001	3.1490899999999997	0.0
1748	3.62547	0.000628	3.64013	0.00108	3.62547	0.001	3.64013	0.001	3.1515299999999997	0.0
1749	3.6279200000000005	0.000865	3.6425799999999997	0.00105	3.6279200000000005	0.001	3.6425799999999997	0.001	3.1539800000000002	0.0
1750	3.6303600000000005	0.000687	3.6450199999999997	0.00108	3.6303600000000005	0.001	3.6450199999999997	0.001	3.1564200000000002	0.0
1751	3.6328000000000005	0.00104	3.6474599999999997	0.00112	3.6328000000000005	0.001	3.6474599999999997	0.001	3.1588600000000002	0.0
1752	3.63525	0.000392	3.64991	0.000909	3.63525	0.001	3.64991	0.001	3.16131	0.0
1753	3.63769	0.00217	3.65235	0.000979	3.63769	0.001	3.65235	0.001	3.16375	0.0
1754	3.64013	0.000865	3.65479	0.00122	3.64013	0.001	3.65479	0.001	3.16619	0.0
1755	3.6425799999999997	0.000924	3.65724	0.00115	3.6425799999999997	0.001	3.65724	0.001	3.1686400000000003	0.0
1756	3.6450199999999997	0.00134	3.65968	0.0011	3.6450199999999997	0.001	3.65968	0.001	3.1710800000000003	0.0
1757	3.6474599999999997	0.00193	3.66212	0.00105	3.6474599999999997	0.001	3.66212	0.001	3.1735200000000003	0.0
1758	3.64991	0.000806	3.6645700000000003	0.00105	3.64991	0.001	3.6645700000000003	0.001	3.1759600000000003	0.0
1759	3.65235	0.000569	3.6670100000000003	0.0012	3.65235	0.001	3.6670100000000003	0.001	3.17841	0.0
1760	3.65479	0.000214	3.6694500000000003	0.00117	3.65479	0.001	3.6694500000000003	0.001	3.18085	0.0
1761	3.65723	0.0011	3.6718900000000003	0.00112	3.65723	0.001	3.6718900000000003	0.001	3.18329	0.0
1762	3.65968	0.00163	3.67434	0.00129	3.65968	0.001	3.67434	0.001	3.1857399999999996	0.0
1763	3.66212	0.00157	3.67678	0.00117	3.66212	0.001	3.67678	0.001	3.1881799999999996	0.0
1764	3.66456	0.000746	3.67922	0.000927	3.66456	0.001	3.67922	0.001	3.1906199999999996	0.0
1765	3.6670100000000003	0.0014	3.6816700000000004	0.00103	3.6670100000000003	0.001	3.6816700000000004	0.001	3.19307	0.0
1766	3.6694500000000003	0.000333	3.6841100000000004	0.00108	3.6694500000000003	0.001	3.6841100000000004	0.001	3.19551	0.0
1767	3.6718900000000003	0.000273	3.6865500000000004	0.000979	3.6718900000000003	0.001	3.6865500000000004	0.001	3.19795	0.0
1768	3.67434	0.00128	3.689	0.00129	3.67434	0.001	3.689	0.001	3.20039	0.0
1769	3.67678	0.0011	3.69144	0.000996	3.67678	0.001	3.69144	0.001	3.2028399999999997	0.0
1770	3.67922	0.000924	3.69388	0.00105	3.67922	0.001	3.69388	0.001	3.2052799999999997	0.0
1771	3.6816700000000004	0.000628	3.69632	0.000979	3.6816700000000004	0.001	3.69632	0.001	3.2077199999999997	0.0
1772	3.6841100000000004	0.00152	3.6987699999999997	0.00101	3.6841100000000004	0.001	3.6987699999999997	0.001	3.21017	0.0
1773	3.6865500000000004	0.00116	3.7012099999999997	0.00107	3.6865500000000004	0.001	3.7012099999999997	0.001	3.21261	0.0
1774	3.6889900000000004	0.00163	3.7036499999999997	0.00103	3.6889900000000004	0.001	3.7036499999999997	0.001	3.21505	0.0
1775	3.69144	0.00134	3.7061	0.00115	3.69144	0.001	3.7061	0.001	3.2175	0.0
1776	3.69388	0.000628	3.70854	0.000961	3.69388	0.001	3.70854	0.001	3.21994	0.0
1777	3.69632	0.000451	3.71098	0.000892	3.69632	0.001	3.71098	0.001	3.22238	0.0
1778	3.6987700000000006	0.00199	3.71343	0.00115	3.6987700000000006	0.001	3.71343	0.001	3.2248300000000003	0.0
1779	3.7012100000000006	0.00134	3.71587	0.00105	3.7012100000000006	0.001	3.71587	0.001	3.2272700000000003	0.0
1780	3.7036500000000006	0.000924	3.71831	0.00117	3.7036500000000006	0.001	3.71831	0.001	3.2297100000000003	0.0
1781	3.7061	0.000746	3.7207600000000003	0.00107	3.7061	0.001	3.7207600000000003	0.001	3.2321500000000003	0.0
1782	3.70854	-0.000141	3.7232000000000003	0.000909	3.70854	0.001	3.7232000000000003	0.001	3.2346	0.0
1783	3.71098	0.00051	3.7256400000000003	0.0011	3.71098	0.001	3.7256400000000003	0.001	3.23704	0.0
1784	3.71342	0.0011	3.7280800000000003	0.00103	3.71342	0.001	3.7280800000000003	0.001	3.23948	0.0
1785	3.71587	0.0014	3.73053	0.00108	3.71587	0.001	3.73053	0.001	3.2419299999999995	0.0
1786	3.71831	0.00116	3.73297	0.00105	3.71831	0.001	3.73297	0.001	3.2443699999999995	0.0
1787	3.72075	0.00116	3.73541	0.0011	3.72075	0.001	3.73541	0.001	3.2468099999999995	0.0
1788	3.7232000000000003	0.000983	3.7378600000000004	0.00107	3.7232000000000003	0.001	3.7378600000000004	0.001	3.24926	0.0
1789	3.7256400000000003	-0.000141	3.7403000000000004	0.00084	3.7256400000000003	0.001	3.7403000000000004	0.001	3.2517	0.0
1790	3.7280800000000003	0.00122	3.7427400000000004	0.00101	3.7280800000000003	0.001	3.7427400000000004	0.001	3.25414	0.0
1791	3.73053	0.000333	3.74519	0.0011	3.73053	0.001	3.74519	0.001	3.25658	0.0
1792	3.73297	0.000746	3.74763	0.00117	3.73297	0.001	3.74763	0.001	3.2590299999999996	0.0
1793	3.73541	0.000746	3.75007	0.00115	3.73541	0.001	3.75007	0.001	3.2614699999999996	0.0
1794	3.7378600000000004	0.000273	3.75251	0.00101	3.7378600000000004	0.001	3.75251	0.001	3.2639099999999996	0.0
1795	3.7403000000000004	0.000746	3.7549599999999996	0.00115	3.7403000000000004	0.001	3.7549599999999996	0.001	3.26636	0.0
1796	3.7427400000000004	0.00122	3.7573999999999996	0.000892	3.7427400000000004	0.001	3.7573999999999996	0.001	3.2688	0.0
1797	3.7451800000000004	0.0014	3.7598399999999996	0.00107	3.7451800000000004	0.001	3.7598399999999996	0.001	3.27124	0.0
1798	3.74763	0.000924	3.76229	0.00101	3.74763	0.001	3.76229	0.001	3.2736899999999998	0.0
1799	3.75007	0.000687	3.76473	0.0012	3.75007	0.001	3.76473	0.001	3.2761299999999998	0.0
1800	3.75251	0.00128	3.76717	0.000927	3.75251	0.001	3.76717	0.001	3.2785699999999998	0.0
1801	3.7549600000000005	0.00116	3.7696199999999997	0.00122	3.7549600000000005	0.001	3.7696199999999997	0.001	3.2810200000000003	0.0
1802	3.7574000000000005	0.0011	3.7720599999999997	0.000927	3.7574000000000005	0.001	3.7720599999999997	0.001	3.2834600000000003	0.0
1803	3.7598400000000005	0.000746	3.7744999999999997	0.000944	3.7598400000000005	0.001	3.7744999999999997	0.001	3.2859000000000003	0.0
1804	3.76229	0.000451	3.7769500000000003	0.00113	3.76229	0.001	3.7769500000000003	0.001	3.2883400000000003	0.0
1805	3.76473	0.000924	3.7793900000000002	0.00117	3.76473	0.001	3.7793900000000002	0.001	3.29079	0.0
1806	3.76717	0.0011	3.7818300000000002	0.00108	3.76717	0.001	3.7818300000000002	0.001	3.29323	0.0
1807	3.76961	0.000155	3.7842700000000002	0.000892	3.76961	0.001	3.7842700000000002	0.001	3.29567	0.0
1808	3.7720599999999997	0.00128	3.78672	0.00105	3.7720599999999997	0.001	3.78672	0.001	3.2981199999999995	0.0
1809	3.7744999999999997	0.000983	3.78916	0.00108	3.7744999999999997	0.001	3.78916	0.001	3.3005599999999995	0.0
1810	3.7769399999999997	0.00163	3.7916	0.00108	3.7769399999999997	0.001	3.7916	0.001	3.3029999999999995	0.0
1811	3.7793900000000002	0.000628	3.7940500000000004	0.000858	3.7793900000000002	0.001	3.7940500000000004	0.001	3.30545	0.0
1812	3.7818300000000002	0.000746	3.7964900000000004	0.00117	3.7818300000000002	0.001	3.7964900000000004	0.001	3.30789	0.0
1813	3.7842700000000002	0.00116	3.7989300000000004	0.0012	3.7842700000000002	0.001	3.7989300000000004	0.001	3.31033	0.0
1814	3.78672	0.00252	3.80138	0.00122	3.78672	0.001	3.80138	0.001	3.31277	0.0
1815	3.78916	0.00116	3.80382	0.000979	3.78916	0.001	3.80382	0.001	3.3152199999999996	0.0
1816	3.7916	0.000806	3.80626	0.000996	3.7916	0.001	3.80626	0.001	3.3176599999999996	0.0
1817	3.7940500000000004	0.00104	3.8087	0.00112	3.7940500000000004	0.001	3.8087	0.001	3.3200999999999996	0.0
1818	3.7964900000000004	0.00116	3.8111499999999996	0.000961	3.7964900000000004	0.001	3.8111499999999996	0.001	3.32255	0.0
1819	3.7989300000000004	0.000746	3.8135899999999996	0.000944	3.7989300000000004	0.001	3.8135899999999996	0.001	3.32499	0.0
1820	3.8013700000000004	0.00122	3.8160299999999996	0.00103	3.8013700000000004	0.001	3.8160299999999996	0.001	3.32743	0.0
1821	3.80382	0.00128	3.81848	0.00117	3.80382	0.001	3.81848	0.001	3.3298799999999997	0.0
1822	3.80626	9.6e-05	3.82092	0.00107	3.80626	0.001	3.82092	0.001	3.3323199999999997	0.0
1823	3.8087	0.000569	3.82336	0.00119	3.8087	0.001	3.82336	0.001	3.3347599999999997	0.0
1824	3.8111500000000005	0.00187	3.8258099999999997	0.0011	3.8111500000000005	0.001	3.8258099999999997	0.001	3.3372100000000002	0.0
1825	3.8135900000000005	0.00104	3.8282499999999997	0.000858	3.8135900000000005	0.001	3.8282499999999997	0.001	3.3396500000000002	0.0
1826	3.8160300000000005	0.00152	3.8306899999999997	0.00131	3.8160300000000005	0.001	3.8306899999999997	0.001	3.3420900000000002	0.0
1827	3.81848	0.0011	3.83314	0.000771	3.81848	0.001	3.83314	0.001	3.3445300000000002	0.0
1828	3.82092	0.000983	3.83558	0.00115	3.82092	0.001	3.83558	0.001	3.34698	0.0
1829	3.82336	0.00104	3.83802	0.00124	3.82336	0.001	3.83802	0.001	3.34942	0.0
1830	3.8258	0.00116	3.84046	0.00127	3.8258	0.001	3.84046	0.001	3.35186	0.0
1831	3.8282499999999997	0.00146	3.84291	0.00115	3.8282499999999997	0.001	3.84291	0.001	3.3543100000000003	0.0
1832	3.8306899999999997	0.00051	3.84535	0.00136	3.8306899999999997	0.001	3.84535	0.001	3.3567500000000003	0.0
1833	3.8331299999999997	0.000569	3.84779	0.000875	3.8331299999999997	0.001	3.84779	0.001	3.3591900000000003	0.0
1834	3.83558	0.000569	3.8502400000000003	0.00127	3.83558	0.001	3.8502400000000003	0.001	3.36164	0.0
1835	3.83802	0.00051	3.8526800000000003	0.00105	3.83802	0.001	3.8526800000000003	0.001	3.36408	0.0
1836	3.84046	0.000983	3.8551200000000003	0.00108	3.84046	0.001	3.8551200000000003	0.001	3.36652	0.0
1837	3.84291	0.000746	3.85757	0.00117	3.84291	0.001	3.85757	0.001	3.36896	0.0
1838	3.84535	0.00157	3.86001	0.000996	3.84535	0.001	3.86001	0.001	3.3714099999999996	0.0
1839	3.84779	0.000983	3.86245	0.000944	3.84779	0.001	3.86245	0.001	3.3738499999999996	0.0
1840	3.8502400000000003	0.000273	3.86489	0.000909	3.8502400000000003	0.001	3.86489	0.001	3.3762899999999996	0.0
1841	3.8526800000000003	-2.2e-05	3.8673400000000004	0.000858	3.8526800000000003	0.001	3.8673400000000004	0.001	3.37874	0.0
1842	3.8551200000000003	0.00163	3.8697800000000004	0.00108	3.8551200000000003	0.001	3.8697800000000004	0.001	3.38118	0.0
1843	3.8575600000000003	0.00152	3.8722200000000004	0.000858	3.8575600000000003	0.001	3.8722200000000004	0.001	3.38362	0.0
1844	3.86001	0.000806	3.87467	0.0011	3.86001	0.001	3.87467	0.001	3.3860699999999997	0.0
1845	3.86245	0.000746	3.87711	0.000961	3.86245	0.001	3.87711	0.001	3.3885099999999997	0.0
1846	3.86489	0.000687	3.87955	0.00119	3.86489	0.001	3.87955	0.001	3.3909499999999997	0.0
1847	3.8673400000000004	0.000687	3.8819999999999997	0.00113	3.8673400000000004	0.001	3.8819999999999997	0.001	3.3934	0.0
1848	3.8697800000000004	0.00122	3.8844399999999997	0.000927	3.8697800000000004	0.001	3.8844399999999997	0.001	3.39584	0.0
1849	3.8722200000000004	0.00122	3.8868799999999997	0.000979	3.8722200000000004	0.001	3.8868799999999997	0.001	3.39828	0.0
1850	3.87467	0.00128	3.88933	0.000892	3.87467	0.001	3.88933	0.001	3.40072	0.0
1851	3.87711	0.00146	3.89177	0.000996	3.87711	0.001	3.89177	0.001	3.40317	0.0
1852	3.87955	0.000628	3.89421	0.0012	3.87955	0.001	3.89421	0.001	3.40561	0.0
1853	3.88199	0.000924	3.89665	0.000909	3.88199	0.001	3.89665	0.001	3.40805	0.0
1854	3.8844400000000006	0.000451	3.8991	0.00105	3.8844400000000006	0.001	3.8991	0.001	3.4105000000000003	0.0
1855	3.8868800000000006	0.00134	3.90154	0.000944	3.8868800000000006	0.001	3.90154	0.001	3.4129400000000003	0.0
1856	3.8893200000000006	0.000333	3.90398	0.00112	3.8893200000000006	0.001	3.90398	0.001	3.4153800000000003	0.0
1857	3.89177	0.00205	3.9064300000000003	0.00122	3.89177	0.001	3.9064300000000003	0.001	3.41783	0.0
1858	3.89421	0.000924	3.9088700000000003	0.000909	3.89421	0.001	3.9088700000000003	0.001	3.42027	0.0
1859	3.89665	9.6e-05	3.9113100000000003	0.00108	3.89665	0.001	3.9113100000000003	0.001	3.42271	0.0
1860	3.8991	0.00163	3.91376	0.0011	3.8991	0.001	3.91376	0.001	3.42515	0.0
1861	3.90154	0.00134	3.9162	0.00122	3.90154	0.001	3.9162	0.001	3.4275999999999995	0.0
1862	3.90398	0.000983	3.91864	0.00084	3.90398	0.001	3.91864	0.001	3.4300399999999995	0.0
1863	3.9064300000000003	0.00128	3.92108	0.0012	3.9064300000000003	0.001	3.92108	0.001	3.4324799999999995	0.0
1864	3.9088700000000003	0.000924	3.9235300000000004	0.00122	3.9088700000000003	0.001	3.9235300000000004	0.001	3.43493	0.0
1865	3.9113100000000003	0.000746	3.9259700000000004	0.00101	3.9113100000000003	0.001	3.9259700000000004	0.001	3.43737	0.0
1866	3.9137500000000003	0.00152	3.9284100000000004	0.000823	3.9137500000000003	0.001	3.9284100000000004	0.001	3.43981	0.0
1867	3.9162	0.000983	3.93086	0.0012	3.9162	0.001	3.93086	0.001	3.4422599999999997	0.0
1868	3.91864	0.00134	3.9333	0.000979	3.91864	0.001	3.9333	0.001	3.4446999999999997	0.0
1869	3.92108	0.00134	3.93574	0.000875	3.92108	0.001	3.93574	0.001	3.4471399999999996	0.0
1870	3.9235300000000004	0.00157	3.9381899999999996	0.000909	3.9235300000000004	0.001	3.9381899999999996	0.001	3.44959	0.0
1871	3.9259700000000004	0.00104	3.9406299999999996	0.00117	3.9259700000000004	0.001	3.9406299999999996	0.001	3.45203	0.0
1872	3.9284100000000004	0.0014	3.9430699999999996	0.00103	3.9284100000000004	0.001	3.9430699999999996	0.001	3.45447	0.0
1873	3.93086	0.00217	3.94552	0.000979	3.93086	0.001	3.94552	0.001	3.45691	0.0
1874	3.9333	0.000924	3.94796	0.00115	3.9333	0.001	3.94796	0.001	3.4593599999999998	0.0
1875	3.93574	0.000924	3.9504	0.00101	3.93574	0.001	3.9504	0.001	3.4617999999999998	0.0
1876	3.93818	0.00157	3.95284	0.000996	3.93818	0.001	3.95284	0.001	3.4642399999999998	0.0
1877	3.9406300000000005	0.000628	3.9552899999999998	0.0011	3.9406300000000005	0.001	3.9552899999999998	0.001	3.4666900000000003	0.0
1878	3.9430700000000005	0.000273	3.9577299999999997	0.00117	3.9430700000000005	0.001	3.9577299999999997	0.001	3.4691300000000003	0.0
1879	3.9455100000000005	0.0014	3.9601699999999997	0.000892	3.9455100000000005	0.001	3.9601699999999997	0.001	3.4715700000000003	0.0
1880	3.94796	0.00104	3.9626200000000003	0.0011	3.94796	0.001	3.9626200000000003	0.001	3.47402	0.0
1881	3.9504	0.000628	3.9650600000000003	0.00115	3.9504	0.001	3.9650600000000003	0.001	3.47646	0.0
1882	3.95284	0.000628	3.9675000000000002	0.00115	3.95284	0.001	3.9675000000000002	0.001	3.4789	0.0
1883	3.9552899999999998	0.00134	3.96995	0.00107	3.9552899999999998	0.001	3.96995	0.001	3.48134	0.0
1884	3.9577299999999997	0.000746	3.97239	0.00107	3.9577299999999997	0.001	3.97239	0.001	3.4837899999999995	0.0
1885	3.9601699999999997	0.00122	3.97483	0.000944	3.9601699999999997	0.001	3.97483	0.001	3.4862299999999995	0.0
1886	3.9626200000000003	0.000924	3.97727	0.000944	3.9626200000000003	0.001	3.97727	0.001	3.4886699999999995	0.0
1887	3.9650600000000003	0.00152	3.9797200000000004	0.00131	3.9650600000000003	0.001	3.9797200000000004	0.001	3.49112	0.0
1888	3.9675000000000002	9.6e-05	3.9821600000000004	0.00132	3.9675000000000002	0.001	3.9821600000000004	0.001	3.49356	0.0
1889	3.9699400000000002	0.000746	3.9846000000000004	0.00126	3.9699400000000002	0.001	3.9846000000000004	0.001	3.496	0.0
1890	3.97239	0.000924	3.98705	0.00108	3.97239	0.001	3.98705	0.001	3.4984499999999996	0.0
1891	3.97483	0.000865	3.98949	0.00115	3.97483	0.001	3.98949	0.001	3.5008899999999996	0.0
1892	3.97727	0.00122	3.99193	0.00108	3.97727	0.001	3.99193	0.001	3.5033299999999996	0.0
1893	3.9797200000000004	0.000983	3.9943799999999996	0.0011	3.9797200000000004	0.001	3.9943799999999996	0.001	3.50578	0.0
1894	3.9821600000000004	0.000155	3.9968199999999996	0.000927	3.9821600000000004	0.001	3.9968199999999996	0.001	3.50822	0.0
1895	3.9846000000000004	0.00193	3.9992599999999996	0.000996	3.9846000000000004	0.001	3.9992599999999996	0.001	3.51066	0.0
1896	3.98705	0.000746	4.00171	0.00113	3.98705	0.001	4.00171	0.001	3.5131	0.0
1897	3.98949	0.00146	4.00415	0.0012	3.98949	0.001	4.00415	0.001	3.5155499999999997	0.0
1898	3.99193	0.00104	4.00659	0.00113	3.99193	0.001	4.00659	0.001	3.5179899999999997	0.0
1899	3.99437	0.000983	4.00903	0.00112	3.99437	0.001	4.00903	0.001	3.5204299999999997	0.0
1900	3.9968200000000005	0.000451	4.01148	0.00101	3.9968200000000005	0.001	4.01148	0.001	3.5228800000000002	0.0
1901	3.9992600000000005	0.00128	4.01392	0.000996	3.9992600000000005	0.001	4.01392	0.001	3.5253200000000002	0.0
1902	4.0017000000000005	0.00122	4.01636	0.00101	4.0017000000000005	0.001	4.01636	0.001	3.5277600000000002	0.0
1903	4.00415	0.000806	4.01881	0.000961	4.00415	0.001	4.01881	0.001	3.53021	0.0
1904	4.00659	0.00157	4.02125	0.000996	4.00659	0.001	4.02125	0.001	3.53265	0.0
1905	4.00903	0.00157	4.02369	0.000909	4.00903	0.001	4.02369	0.001	3.53509	0.0
1906	4.01148	0.000746	4.02614	0.000979	4.01148	0.001	4.02614	0.001	3.53753	0.0
1907	4.01392	0.000983	4.02858	0.00107	4.01392	0.001	4.02858	0.001	3.5399800000000003	0.0
1908	4.01636	0.00104	4.03102	0.000909	4.01636	0.001	4.03102	0.001	3.5424200000000003	0.0
1909	4.01881	0.000273	4.03346	0.000996	4.01881	0.001	4.03346	0.001	3.5448600000000003	0.0
1910	4.02125	0.00146	4.03591	0.0011	4.02125	0.001	4.03591	0.001	3.54731	0.0
1911	4.02369	0.00116	4.03835	0.00122	4.02369	0.001	4.03835	0.001	3.54975	0.0
1912	4.02613	0.000155	4.04079	0.00101	4.02613	0.001	4.04079	0.001	3.55219	0.0
1913	4.02858	0.00104	4.04324	0.00124	4.02858	0.001	4.04324	0.001	3.5546399999999996	0.0
1914	4.03102	0.000865	4.04568	0.000979	4.03102	0.001	4.04568	0.001	3.5570799999999996	0.0
1915	4.03346	0.000628	4.04812	0.000996	4.03346	0.001	4.04812	0.001	3.5595199999999996	0.0
1916	4.03591	0.000983	4.0505700000000004	0.00103	4.03591	0.001	4.0505700000000004	0.001	3.56197	0.0
1917	4.03835	0.000983	4.0530100000000004	0.00131	4.03835	0.001	4.0530100000000004	0.001	3.56441	0.0
1918	4.04079	0.00163	4.05545	0.00101	4.04079	0.001	4.05545	0.001	3.56685	0.0
1919	4.04324	0.000451	4.0579	0.000823	4.04324	0.001	4.0579	0.001	3.56929	0.0
1920	4.04568	0.000983	4.06034	0.00108	4.04568	0.001	4.06034	0.001	3.5717399999999997	0.0
1921	4.04812	0.00146	4.06278	0.00119	4.04812	0.001	4.06278	0.001	3.5741799999999997	0.0
1922	4.05056	0.00175	4.06522	0.00124	4.05056	0.001	4.06522	0.001	3.5766199999999997	0.0
1923	4.0530100000000004	0.00146	4.06767	0.00113	4.0530100000000004	0.001	4.06767	0.001	3.57907	0.0
1924	4.05545	0.000746	4.07011	0.000944	4.05545	0.001	4.07011	0.001	3.58151	0.0
1925	4.05789	0.00163	4.07255	0.0011	4.05789	0.001	4.07255	0.001	3.58395	0.0
1926	4.06034	0.00163	4.075	0.000858	4.06034	0.001	4.075	0.001	3.5864	0.0
1927	4.06278	0.00104	4.07744	0.00105	4.06278	0.001	4.07744	0.001	3.58884	0.0
1928	4.06522	0.00122	4.07988	0.00113	4.06522	0.001	4.07988	0.001	3.59128	0.0
1929	4.067670000000001	0.000628	4.08233	0.00107	4.067670000000001	0.001	4.08233	0.001	3.59372	0.0
1930	4.070110000000001	0.000746	4.08477	0.000996	4.070110000000001	0.001	4.08477	0.001	3.5961700000000003	0.0
1931	4.072550000000001	0.00116	4.08721	0.00108	4.072550000000001	0.001	4.08721	0.001	3.5986100000000003	0.0
1932	4.075	0.000983	4.08965	0.00134	4.075	0.001	4.08965	0.001	3.6010500000000003	0.0
1933	4.07744	0.00157	4.0921	0.00108	4.07744	0.001	4.0921	0.001	3.6035	0.0
1934	4.07988	0.00181	4.09454	0.000979	4.07988	0.001	4.09454	0.001	3.60594	0.0
1935	4.08232	0.0014	4.09698	0.00105	4.08232	0.001	4.09698	0.001	3.60838	0.0
1936	4.08477	0.000983	4.09943	0.0012	4.08477	0.001	4.09943	0.001	3.6108299999999995	0.0
1937	4.08721	0.000628	4.10187	0.00107	4.08721	0.001	4.10187	0.001	3.6132699999999995	0.0
1938	4.08965	0.000865	4.10431	0.00105	4.08965	0.001	4.10431	0.001	3.6157099999999995	0.0
1939	4.0921	0.00128	4.10676	0.000979	4.0921	0.001	4.10676	0.001	3.61816	0.0
1940	4.09454	0.000687	4.1092	0.0011	4.09454	0.001	4.1092	0.001	3.6206	0.0
1941	4.09698	0.00104	4.11164	0.00122	4.09698	0.001	4.11164	0.001	3.62304	0.0
1942	4.09943	0.0011	4.11409	0.00108	4.09943	0.001	4.11409	0.001	3.62548	0.0
1943	4.10187	0.00175	4.11653	0.00115	4.10187	0.001	4.11653	0.001	3.6279299999999997	0.0
1944	4.10431	0.000569	4.11897	0.00112	4.10431	0.001	4.11897	0.001	3.6303699999999997	0.0
1945	4.10675	-8.1e-05	4.12141	0.000944	4.10675	0.001	4.12141	0.001	3.6328099999999997	0.0
1946	4.1092	0.000806	4.12386	0.00129	4.1092	0.001	4.12386	0.001	3.63526	0.0
1947	4.11164	0.00146	4.1263	0.000996	4.11164	0.001	4.1263	0.001	3.6377	0.0
1948	4.11408	0.000983	4.12874	0.000737	4.11408	0.001	4.12874	0.001	3.64014	0.0
1949	4.11653	9.6e-05	4.13119	0.00108	4.11653	0.001	4.13119	0.001	3.6425899999999998	0.0
1950	4.11897	0.00051	4.13363	0.00105	4.11897	0.001	4.13363	0.001	3.6450299999999998	0.0
1951	4.12141	0.00175	4.13607	0.00107	4.12141	0.001	4.13607	0.001	3.6474699999999998	0.0
1952	4.1238600000000005	0.00205	4.13852	0.000892	4.1238600000000005	0.001	4.13852	0.001	3.6499099999999998	0.0
1953	4.1263000000000005	0.00199	4.14096	0.00115	4.1263000000000005	0.001	4.14096	0.001	3.6523600000000003	0.0
1954	4.1287400000000005	0.00128	4.1434	0.000961	4.1287400000000005	0.001	4.1434	0.001	3.6548000000000003	0.0
1955	4.13119	0.000865	4.14585	0.000996	4.13119	0.001	4.14585	0.001	3.6572400000000003	0.0
1956	4.13363	0.000628	4.14829	0.0011	4.13363	0.001	4.14829	0.001	3.65969	0.0
1957	4.13607	0.00169	4.15073	0.000961	4.13607	0.001	4.15073	0.001	3.66213	0.0
1958	4.13851	0.000806	4.15317	0.00119	4.13851	0.001	4.15317	0.001	3.66457	0.0
1959	4.14096	0.00181	4.15562	0.00107	4.14096	0.001	4.15562	0.001	3.6670199999999995	0.0
1960	4.1434	0.000214	4.15806	0.00105	4.1434	0.001	4.15806	0.001	3.6694599999999995	0.0
1961	4.14584	0.00122	4.1605	0.0012	4.14584	0.001	4.1605	0.001	3.6718999999999995	0.0
1962	4.14829	0.000865	4.16295	0.00122	4.14829	0.001	4.16295	0.001	3.67435	0.0
1963	4.15073	0.00134	4.16539	0.00117	4.15073	0.001	4.16539	0.001	3.67679	0.0
1964	4.15317	0.00134	4.16783	0.000909	4.15317	0.001	4.16783	0.001	3.67923	0.0
1965	4.15562	0.0014	4.17028	0.00101	4.15562	0.001	4.17028	0.001	3.68167	0.0
1966	4.15806	0.00175	4.17272	0.000909	4.15806	0.001	4.17272	0.001	3.6841199999999996	0.0
1967	4.1605	0.00199	4.17516	0.000909	4.1605	0.001	4.17516	0.001	3.6865599999999996	0.0
1968	4.16295	0.000333	4.1776	0.00103	4.16295	0.001	4.1776	0.001	3.6889999999999996	0.0
1969	4.16539	0.000865	4.18005	0.000875	4.16539	0.001	4.18005	0.001	3.69145	0.0
1970	4.16783	9.6e-05	4.18249	0.00103	4.16783	0.001	4.18249	0.001	3.69389	0.0
1971	4.17027	0.000687	4.18493	0.00108	4.17027	0.001	4.18493	0.001	3.69633	0.0
1972	4.17272	0.00051	4.18738	0.00124	4.17272	0.001	4.18738	0.001	3.6987799999999997	0.0
1973	4.17516	0.00104	4.18982	0.00117	4.17516	0.001	4.18982	0.001	3.7012199999999997	0.0
1974	4.1776	0.00175	4.19226	0.00112	4.1776	0.001	4.19226	0.001	3.7036599999999997	0.0
1975	4.1800500000000005	0.000687	4.19471	0.00112	4.1800500000000005	0.001	4.19471	0.001	3.7061100000000002	0.0
1976	4.1824900000000005	0.000924	4.19715	0.000979	4.1824900000000005	0.001	4.19715	0.001	3.7085500000000002	0.0
1977	4.1849300000000005	0.00152	4.19959	0.0011	4.1849300000000005	0.001	4.19959	0.001	3.7109900000000002	0.0
1978	4.18738	0.00116	4.20204	0.0011	4.18738	0.001	4.20204	0.001	3.7134300000000002	0.0
1979	4.18982	0.00152	4.20448	0.00084	4.18982	0.001	4.20448	0.001	3.71588	0.0
1980	4.19226	0.000865	4.20692	0.00115	4.19226	0.001	4.20692	0.001	3.71832	0.0
1981	4.1947	-0.000318	4.20936	0.000996	4.1947	0.001	4.20936	0.001	3.72076	0.0
1982	4.19715	0.000392	4.21181	0.000944	4.19715	0.001	4.21181	0.001	3.7232100000000004	0.0
1983	4.19959	0.00181	4.21425	0.0011	4.19959	0.001	4.21425	0.001	3.7256500000000004	0.0
1984	4.20203	0.0011	4.21669	0.00115	4.20203	0.001	4.21669	0.001	3.7280900000000003	0.0
1985	4.20448	0.0014	4.21914	0.000823	4.20448	0.001	4.21914	0.001	3.73054	0.0
1986	4.20692	0.000451	4.22158	0.00103	4.20692	0.001	4.22158	0.001	3.73298	0.0
1987	4.20936	0.00163	4.22402	0.00115	4.20936	0.001	4.22402	0.001	3.73542	0.0
1988	4.21181	0.000983	4.22647	0.000979	4.21181	0.001	4.22647	0.001	3.73786	0.0
1989	4.21425	0.00157	4.22891	0.00115	4.21425	0.001	4.22891	0.001	3.7403099999999996	0.0
1990	4.21669	0.000806	4.23135	0.00113	4.21669	0.001	4.23135	0.001	3.7427499999999996	0.0
1991	4.21914	0.0014	4.23379	0.00113	4.21914	0.001	4.23379	0.001	3.7451899999999996	0.0
1992	4.22158	0.00163	4.2362400000000004	0.000944	4.22158	0.001	4.2362400000000004	0.001	3.74764	0.0
1993	4.22402	0.0014	4.2386800000000004	0.00103	4.22402	0.001	4.2386800000000004	0.001	3.75008	0.0
1994	4.22646	0.000451	4.2411200000000004	0.00107	4.22646	0.001	4.2411200000000004	0.001	3.75252	0.0
1995	4.22891	0.00205	4.24357	0.00107	4.22891	0.001	4.24357	0.001	3.7549699999999997	0.0
1996	4.23135	0.000687	4.24601	0.000875	4.23135	0.001	4.24601	0.001	3.7574099999999997	0.0
1997	4.23379	0.000687	4.24845	0.000996	4.23379	0.001	4.24845	0.001	3.7598499999999997	0.0
1998	4.2362400000000004	0.000687	4.2509	0.00119	4.2362400000000004	0.001	4.2509	0.001	3.7623	0.0
[truncated: 1,626 more rows]
