# Supplementary material for: Formation of organic color centers in air-suspended carbon nanotubes using vapor-phase reaction
Source: Nat Commun. 2022 May 20;13:2814. doi: 10.1038/s41467-022-30508-z (PMC9123200; doi:10.1038/s41467-022-30508-z)
Supplement: Supplementary file 3 — Source Data [file 41467_2022_30508_MOESM3_ESM.zip › Source Data/Figure S10/190129SP001 TC5-6a-37_Target_01 CW_780nm_10uW_90deg_5sec.dat]

CW_780nm_10uW_90deg_5sec	CW_780nm_10uW_90deg_5sec
1073.140136	0.200000
1074.187893	2.200000
1075.235624	-7.000000
1076.283329	1.800000
1077.331009	-2.400000
1078.378662	-1.200000
1079.426290	1.200000
1080.473892	-1.800000
1081.521468	5.200000
1082.569018	1.800000
1083.616542	-1.200000
1084.664040	0.000000
1085.711512	-3.400000
1086.758958	-1.800000
1087.806379	-4.000000
1088.853773	2.000000
1089.901142	-0.600000
1090.948485	-5.800000
1091.995801	6.200000
1093.043092	6.400000
1094.090357	-1.800000
1095.137597	4.400000
1096.184810	2.400000
1097.231997	-3.600000
1098.279159	8.800000
1099.326294	-0.200000
1100.373404	7.400000
1101.420487	4.200000
1102.467545	0.000000
1103.514577	7.200000
1104.561583	8.200000
1105.608563	10.000000
1106.655518	3.200000
1107.702446	4.000000
1108.749348	2.600000
1109.796225	8.600000
1110.843075	11.200000
1111.889900	10.000000
1112.936699	9.800000
1113.983472	15.000000
1115.030219	7.200000
1116.076940	10.800000
1117.123635	12.400000
1118.170305	16.600000
1119.216948	21.600000
1120.263566	19.600000
1121.310157	17.200000
1122.356723	32.000000
1123.403263	23.800000
1124.449777	33.000000
1125.496265	40.800000
1126.542727	39.600000
1127.589163	39.200000
1128.635573	49.000000
1129.681958	53.400000
1130.728316	65.200000
1131.774649	67.400000
1132.820956	75.400000
1133.867236	83.600000
1134.913491	88.200000
1135.959720	93.000000
1137.005923	109.400000
1138.052101	117.600000
1139.098252	132.200000
1140.144377	147.800000
1141.190477	159.000000
1142.236550	182.000000
1143.282598	204.400000
1144.328620	219.800000
1145.374616	245.400000
1146.420586	277.000000
1147.466530	313.400000
1148.512448	355.200000
1149.558341	397.200000
1150.604207	451.800000
1151.650047	511.800000
1152.695862	598.600000
1153.741651	683.000000
1154.787414	801.600000
1155.833150	937.000000
1156.878861	1115.600000
1157.924547	1332.800000
1158.970206	1584.600000
1160.015839	1908.600000
1161.061446	2320.200000
1162.107028	2817.200000
1163.152584	3454.400000
1164.198113	4215.200000
1165.243617	5166.000000
1166.289095	6277.400000
1167.334547	7573.200000
1168.379973	8938.600000
1169.425373	10339.200000
1170.470748	11555.400000
1171.516096	12409.600000
1172.561418	12702.800000
1173.606715	12444.800000
1174.651986	11528.000000
1175.697231	10108.400000
1176.742449	8435.200000
1177.787642	6714.000000
1178.832810	5176.400000
1179.877951	3919.800000
1180.923066	2917.200000
1181.968155	2182.600000
1183.013219	1653.800000
1184.058257	1276.400000
1185.103268	1007.400000
1186.148254	822.200000
1187.193214	691.600000
1188.238148	598.600000
1189.283056	528.400000
1190.327938	469.400000
1191.372794	422.800000
1192.417625	385.600000
1193.462429	362.000000
1194.507208	348.400000
1195.551961	319.200000
1196.596687	312.200000
1197.641388	292.600000
1198.686063	288.600000
1199.730712	276.000000
1200.775336	270.200000
1201.819933	263.000000
1202.864504	252.000000
1203.909050	246.000000
1204.953569	240.800000
1205.998063	232.200000
1207.042531	230.600000
1208.086973	220.600000
1209.131389	216.200000
1210.175779	206.800000
1211.220143	195.800000
1212.264481	195.800000
1213.308794	196.400000
1214.353080	185.600000
1215.397341	184.000000
1216.441575	182.400000
1217.485784	174.200000
1218.529967	174.200000
1219.574124	165.200000
1220.618255	167.800000
1221.662360	167.200000
1222.706439	161.600000
1223.750493	158.400000
1224.794520	164.600000
1225.838522	156.600000
1226.882498	142.800000
1227.926447	144.200000
1228.970371	127.600000
1230.014269	121.000000
1231.058141	120.800000
1232.101987	113.600000
1233.145808	108.400000
1234.189602	108.400000
1235.233371	94.600000
1236.277113	98.200000
1237.320830	80.400000
1238.364521	78.400000
1239.408185	71.800000
1240.451824	65.800000
1241.495437	63.200000
1242.539025	58.200000
1243.582586	59.200000
1244.626121	47.200000
1245.669631	48.600000
1246.713114	46.600000
1247.756572	45.400000
1248.800004	41.400000
1249.843410	39.400000
1250.886790	41.400000
1251.930144	36.200000
1252.973472	37.400000
1254.016774	39.200000
1255.060050	30.600000
1256.103301	35.400000
1257.146525	28.800000
1258.189724	33.600000
1259.232897	32.600000
1260.276044	35.000000
1261.319165	32.600000
1262.362260	31.400000
1263.405329	24.400000
1264.448372	34.400000
1265.491390	30.000000
1266.534381	33.400000
1267.577347	31.200000
1268.620286	27.400000
1269.663200	33.400000
1270.706088	31.800000
1271.748950	38.000000
1272.791786	25.800000
1273.834596	37.200000
1274.877380	29.200000
1275.920139	33.800000
1276.962871	35.600000
1278.005578	33.000000
1279.048258	30.800000
1280.090913	33.800000
1281.133542	32.200000
1282.176145	35.000000
1283.218722	28.200000
1284.261273	37.400000
1285.303798	31.600000
1286.346298	35.800000
1287.388771	37.600000
1288.431219	32.400000
1289.473640	38.800000
1290.516036	41.800000
1291.558406	39.000000
1292.600750	35.800000
1293.643068	46.800000
1294.685360	41.800000
1295.727626	45.600000
1296.769867	45.200000
1297.812081	47.000000
1298.854270	48.400000
1299.896432	48.600000
1300.938569	51.400000
1301.980680	48.800000
1303.022765	49.400000
1304.064824	50.800000
1305.106857	53.200000
1306.148864	54.000000
1307.190846	61.800000
1308.232801	67.800000
1309.274731	62.600000
1310.316634	68.000000
1311.358512	74.800000
1312.400364	68.000000
1313.442190	63.800000
1314.483990	75.200000
1315.525764	80.200000
1316.567512	78.000000
1317.609234	79.200000
1318.650931	83.400000
1319.692601	89.200000
1320.734246	94.400000
1321.775865	98.000000
1322.817458	89.800000
1323.859025	102.400000
1324.900566	97.000000
1325.942081	105.400000
1326.983570	113.400000
1328.025033	112.800000
1329.066471	115.800000
1330.107882	115.000000
1331.149268	122.200000
1332.190628	128.200000
1333.231961	131.800000
1334.273269	126.200000
1335.314551	132.200000
1336.355808	135.000000
1337.397038	138.400000
1338.438242	143.000000
1339.479420	140.000000
1340.520573	145.200000
1341.561700	141.400000
1342.602800	141.600000
1343.643875	141.200000
1344.684924	139.600000
1345.725947	143.400000
1346.766944	137.600000
1347.807916	138.800000
1348.848861	133.600000
1349.889780	131.200000
1350.930674	124.600000
1351.971541	121.600000
1353.012383	121.400000
1354.053199	104.000000
1355.093989	109.200000
1356.134753	101.000000
1357.175491	96.000000
1358.216203	93.400000
1359.256890	89.800000
1360.297550	78.000000
1361.338184	74.400000
1362.378793	62.400000
1363.419376	62.000000
1364.459933	62.200000
1365.500464	55.600000
1366.540969	55.200000
1367.581448	44.000000
1368.621901	43.600000
1369.662328	36.400000
1370.702730	35.400000
1371.743105	33.000000
1372.783455	27.600000
1373.823778	25.400000
1374.864076	21.200000
1375.904348	19.200000
1376.944594	18.800000
1377.984814	25.200000
1379.025009	17.200000
1380.065177	18.600000
1381.105319	20.200000
1382.145436	10.200000
1383.185526	8.600000
1384.225591	8.800000
1385.265630	5.800000
1386.305643	14.200000
1387.345630	5.200000
1388.385591	4.000000
1389.425526	8.400000
1390.465435	6.200000
1391.505319	14.200000
1392.545176	9.600000
1393.585008	8.000000
1394.624814	7.600000
1395.664593	10.200000
1396.704347	1.000000
1397.744075	12.200000
1398.783777	4.600000
1399.823454	7.000000
1400.863104	4.200000
1401.902728	8.600000
1402.942327	0.600000
1403.981899	8.400000
1405.021446	3.200000
1406.060967	5.400000
1407.100462	6.000000
1408.139931	7.000000
1409.179374	12.000000
1410.218791	5.600000
1411.258182	7.600000
1412.297548	2.800000
1413.336887	4.200000
1414.376201	2.200000
1415.415489	5.600000
1416.454750	7.600000
1417.493986	8.600000
1418.533196	1.400000
1419.572380	6.400000
1420.611539	0.400000
1421.650671	0.000000
1422.689777	4.000000
1423.728858	4.000000
1424.767912	0.600000
1425.806941	8.200000
1426.845944	1.400000
1427.884921	10.000000
1428.923872	2.400000
1429.962797	1.000000
1431.001696	-3.600000
1432.040569	9.400000
1433.079417	4.800000
1434.118238	2.800000
1435.157034	5.200000
1436.195803	1.800000
1437.234547	3.400000
1438.273265	1.400000
1439.311957	3.600000
1440.350623	4.200000
1441.389263	6.000000
1442.427878	-1.400000
1443.466466	4.400000
1444.505029	4.800000
1445.543565	4.600000
1446.582076	5.200000
1447.620561	0.600000
1448.659019	-2.800000
1449.697452	-0.400000
1450.735860	0.200000
1451.774241	0.600000
1452.812596	-1.800000
1453.850925	-1.400000
1454.889229	2.600000
1455.927506	-4.800000
1456.965758	-2.000000
1458.003984	-2.200000
1459.042184	-3.000000
1460.080358	-2.200000
1461.118506	1.200000
1462.156628	-7.000000
1463.194724	-0.400000
1464.232795	-0.800000
1465.270839	-4.800000
1466.308858	2.000000
1467.346850	-1.800000
1468.384817	-0.200000
1469.422758	-2.000000
1470.460673	-6.800000
1471.498562	-5.200000
1472.536425	2.400000
1473.574263	0.000000
1474.612074	-1.000000
1475.649859	-4.200000
1476.687619	-5.200000
1477.725353	0.800000
1478.763060	-1.600000
1479.800742	-3.200000
1480.838398	-2.800000
1481.876028	-7.600000
1482.913632	-4.600000
1483.951211	-5.400000
1484.988763	1.800000
1486.026290	-5.800000
1487.063790	-1.600000
1488.101265	0.800000
1489.138714	-2.800000
1490.176136	-4.000000
1491.213533	-4.400000
1492.250904	1.800000
1493.288250	-2.000000
1494.325569	-10.600000
1495.362862	-1.200000
1496.400130	-9.200000
1497.437371	-5.800000
1498.474587	-1.600000
1499.511777	-2.000000
1500.548941	-8.800000
1501.586078	-3.200000
1502.623191	1.200000
1503.660277	-7.600000
1504.697337	-4.600000
1505.734371	-9.000000
1506.771380	-6.200000
1507.808362	-3.600000
1508.845319	-5.800000
1509.882250	-4.800000
1510.919155	-9.400000
1511.956034	-2.800000
1512.992887	-3.000000
1514.029714	-4.200000
1515.066515	-5.600000
1516.103290	-0.400000
1517.140040	-6.800000
1518.176763	-12.200000
1519.213461	-1.400000
1520.250133	-0.400000
1521.286779	-5.400000
1522.323399	-4.800000
1523.359993	0.000000
1524.396561	1.600000
1525.433103	-4.600000
1526.469619	-3.800000
1527.506110	-1.200000
1528.542574	3.600000
1529.579013	-3.800000
1530.615426	-6.200000
1531.651813	-4.000000
1532.688174	-4.800000
1533.724509	1.000000
1534.760818	-2.000000
1535.797101	-5.000000
1536.833358	-5.600000
1537.869590	-4.000000
1538.905795	2.000000
1539.941975	-3.200000
1540.978129	-10.400000
1542.014257	-4.000000
1543.050358	-0.400000
1544.086435	2.400000
1545.122485	-1.000000
1546.158509	-3.200000
1547.194507	2.000000
1548.230480	-5.200000
1549.266426	-8.600000
1550.302347	-3.200000
1551.338242	-6.000000
1552.374110	-6.800000
1553.409953	-4.600000
1554.445770	-3.800000
1555.481562	-6.800000
1556.517327	-1.000000
1557.553066	-4.200000
1558.588780	-0.200000
1559.624467	-3.000000
1560.660129	-5.200000
1561.695764	-5.800000
1562.731374	-7.600000
1563.766958	-3.000000
1564.802516	-8.000000
1565.838048	-8.800000
1566.873555	-12.600000
1567.909035	-6.800000
1568.944489	-7.600000
1569.979918	-2.000000
1571.015321	-0.200000
1572.050697	-6.600000
1573.086048	-1.200000
1574.121373	-6.400000
1575.156672	-9.600000
1576.191945	-3.600000
1577.227192	-11.400000
1578.262414	-2.400000
1579.297609	-9.200000
1580.332779	-5.200000
1581.367922	-6.400000
1582.403040	-0.400000
1583.438132	-5.200000
1584.473198	-1.200000
1585.508238	0.800000
1586.543252	-6.200000
1587.578240	-0.600000
1588.613202	-12.600000
1589.648139	-6.000000
1590.683049	-2.400000
1591.717934	1.400000
1592.752793	-5.000000
1593.787626	-5.400000
1594.822433	-5.800000
1595.857214	-7.000000
1596.891969	1.200000
1597.926698	-4.400000
1598.961401	-9.200000
1599.996079	-9.200000
1601.030730	-5.400000
1602.065356	-9.000000
1603.099955	-1.200000
1604.134529	-3.400000
