# Supplementary material for: Formation of organic color centers in air-suspended carbon nanotubes using vapor-phase reaction
Source: Nat Commun. 2022 May 20;13:2814. doi: 10.1038/s41467-022-30508-z (PMC9123200; doi:10.1038/s41467-022-30508-z)
Supplement: Supplementary file 3 — Source Data [file 41467_2022_30508_MOESM3_ESM.zip › Source Data/Figure S10/190424SP001 TC5-6a-37_Target_01 CW_780nm_10uW_90deg_5sec.dat]

CW_780nm_10uW_90deg_5sec	CW_780nm_10uW_90deg_5sec
1073.140136	-5.800000
1074.187893	-0.400000
1075.235624	-5.000000
1076.283329	0.600000
1077.331009	-1.000000
1078.378662	-0.600000
1079.426290	2.600000
1080.473892	-5.600000
1081.521468	-4.800000
1082.569018	-2.800000
1083.616542	-2.600000
1084.664040	3.200000
1085.711512	-3.400000
1086.758958	0.200000
1087.806379	-1.600000
1088.853773	-6.200000
1089.901142	-0.400000
1090.948485	-7.600000
1091.995801	5.800000
1093.043092	5.400000
1094.090357	3.200000
1095.137597	4.800000
1096.184810	-3.400000
1097.231997	2.600000
1098.279159	1.400000
1099.326294	0.800000
1100.373404	-1.000000
1101.420487	1.200000
1102.467545	-2.600000
1103.514577	1.000000
1104.561583	0.400000
1105.608563	-0.200000
1106.655518	1.600000
1107.702446	-2.600000
1108.749348	4.800000
1109.796225	0.200000
1110.843075	4.800000
1111.889900	5.000000
1112.936699	3.000000
1113.983472	-1.800000
1115.030219	-0.200000
1116.076940	4.600000
1117.123635	-0.400000
1118.170305	-8.600000
1119.216948	0.800000
1120.263566	0.000000
1121.310157	-0.400000
1122.356723	7.800000
1123.403263	2.800000
1124.449777	-1.200000
1125.496265	-6.800000
1126.542727	3.000000
1127.589163	1.200000
1128.635573	0.400000
1129.681958	4.000000
1130.728316	1.000000
1131.774649	3.400000
1132.820956	-1.800000
1133.867236	-2.600000
1134.913491	-1.600000
1135.959720	1.600000
1137.005923	1.200000
1138.052101	8.000000
1139.098252	4.200000
1140.144377	-0.400000
1141.190477	0.800000
1142.236550	-4.600000
1143.282598	3.400000
1144.328620	1.600000
1145.374616	-0.200000
1146.420586	-5.600000
1147.466530	-4.600000
1148.512448	-4.600000
1149.558341	-0.600000
1150.604207	0.600000
1151.650047	0.400000
1152.695862	1.800000
1153.741651	4.200000
1154.787414	-6.600000
1155.833150	2.800000
1156.878861	-0.400000
1157.924547	0.800000
1158.970206	-1.400000
1160.015839	2.600000
1161.061446	4.000000
1162.107028	2.800000
1163.152584	5.400000
1164.198113	0.600000
1165.243617	-4.800000
1166.289095	-6.000000
1167.334547	1.200000
1168.379973	1.800000
1169.425373	-2.000000
1170.470748	5.400000
1171.516096	-0.200000
1172.561418	4.600000
1173.606715	3.000000
1174.651986	0.200000
1175.697231	0.400000
1176.742449	-1.800000
1177.787642	3.400000
1178.832810	5.400000
1179.877951	-3.200000
1180.923066	0.800000
1181.968155	0.200000
1183.013219	6.000000
1184.058257	-0.200000
1185.103268	3.400000
1186.148254	2.200000
1187.193214	4.200000
1188.238148	8.800000
1189.283056	-1.400000
1190.327938	2.000000
1191.372794	-3.600000
1192.417625	0.600000
1193.462429	1.600000
1194.507208	-0.800000
1195.551961	-3.800000
1196.596687	-7.000000
1197.641388	1.800000
1198.686063	0.800000
1199.730712	0.200000
1200.775336	2.600000
1201.819933	3.400000
1202.864504	4.000000
1203.909050	-4.600000
1204.953569	-2.000000
1205.998063	1.000000
1207.042531	-3.800000
1208.086973	0.800000
1209.131389	-1.800000
1210.175779	-0.600000
1211.220143	-4.000000
1212.264481	-4.000000
1213.308794	-0.600000
1214.353080	-2.600000
1215.397341	-5.600000
1216.441575	0.000000
1217.485784	-2.200000
1218.529967	-6.400000
1219.574124	-1.600000
1220.618255	-1.800000
1221.662360	2.200000
1222.706439	1.400000
1223.750493	-1.600000
1224.794520	-3.000000
1225.838522	2.000000
1226.882498	-3.200000
1227.926447	-2.200000
1228.970371	-3.400000
1230.014269	-0.600000
1231.058141	-1.400000
1232.101987	-1.000000
1233.145808	-2.400000
1234.189602	-0.800000
1235.233371	-6.200000
1236.277113	-1.600000
1237.320830	-5.600000
1238.364521	2.200000
1239.408185	-0.200000
1240.451824	-0.800000
1241.495437	1.000000
1242.539025	3.600000
1243.582586	4.800000
1244.626121	2.200000
1245.669631	0.000000
1246.713114	0.000000
1247.756572	-2.400000
1248.800004	-2.200000
1249.843410	-3.000000
1250.886790	-0.600000
1251.930144	3.200000
1252.973472	4.400000
1254.016774	-1.800000
1255.060050	-6.600000
1256.103301	-0.600000
1257.146525	0.400000
1258.189724	-1.200000
1259.232897	-2.600000
1260.276044	1.000000
1261.319165	5.800000
1262.362260	3.400000
1263.405329	4.400000
1264.448372	-5.800000
1265.491390	-1.200000
1266.534381	1.200000
1267.577347	0.600000
1268.620286	-0.200000
1269.663200	1.400000
1270.706088	5.000000
1271.748950	-3.400000
1272.791786	0.200000
1273.834596	3.200000
1274.877380	-1.000000
1275.920139	0.000000
1276.962871	1.000000
1278.005578	-2.200000
1279.048258	-1.400000
1280.090913	3.400000
1281.133542	-4.400000
1282.176145	-1.800000
1283.218722	-3.600000
1284.261273	-2.200000
1285.303798	6.800000
1286.346298	-1.200000
1287.388771	-0.800000
1288.431219	-7.800000
1289.473640	-0.800000
1290.516036	1.400000
1291.558406	-4.800000
1292.600750	-0.200000
1293.643068	-6.400000
1294.685360	0.200000
1295.727626	0.600000
1296.769867	-3.400000
1297.812081	0.800000
1298.854270	0.600000
1299.896432	-0.200000
1300.938569	-3.800000
1301.980680	0.200000
1303.022765	0.200000
1304.064824	0.600000
1305.106857	0.000000
1306.148864	3.000000
1307.190846	0.600000
1308.232801	-8.200000
1309.274731	2.000000
1310.316634	-6.600000
1311.358512	-2.600000
1312.400364	5.000000
1313.442190	-0.400000
1314.483990	-2.800000
1315.525764	-3.400000
1316.567512	-4.800000
1317.609234	-6.400000
1318.650931	-3.200000
1319.692601	-3.600000
1320.734246	3.000000
1321.775865	-3.000000
1322.817458	-3.600000
1323.859025	1.400000
1324.900566	2.400000
1325.942081	2.000000
1326.983570	1.400000
1328.025033	4.600000
1329.066471	-0.400000
1330.107882	-3.400000
1331.149268	-1.400000
1332.190628	-1.200000
1333.231961	-1.600000
1334.273269	-2.800000
1335.314551	-1.800000
1336.355808	-6.000000
1337.397038	-2.600000
1338.438242	-3.800000
1339.479420	3.000000
1340.520573	-2.400000
1341.561700	-7.800000
1342.602800	3.400000
1343.643875	-0.600000
1344.684924	-4.000000
1345.725947	-7.400000
1346.766944	1.200000
1347.807916	-3.200000
1348.848861	3.800000
1349.889780	4.600000
1350.930674	-2.400000
1351.971541	-1.400000
1353.012383	9.400000
1354.053199	-3.800000
1355.093989	-2.600000
1356.134753	-1.800000
1357.175491	3.000000
1358.216203	-0.800000
1359.256890	0.800000
1360.297550	-3.000000
1361.338184	0.600000
1362.378793	-3.800000
1363.419376	-1.600000
1364.459933	-6.800000
1365.500464	0.800000
1366.540969	-1.200000
1367.581448	2.200000
1368.621901	-4.200000
1369.662328	-0.800000
1370.702730	-3.600000
1371.743105	-2.000000
1372.783455	4.800000
1373.823778	-5.800000
1374.864076	-1.600000
1375.904348	3.200000
1376.944594	2.000000
1377.984814	-1.200000
1379.025009	0.400000
1380.065177	-5.600000
1381.105319	6.600000
1382.145436	-2.400000
1383.185526	-2.400000
1384.225591	6.800000
1385.265630	-4.200000
1386.305643	-2.600000
1387.345630	-0.600000
1388.385591	-3.600000
1389.425526	0.400000
1390.465435	-2.000000
1391.505319	-4.000000
1392.545176	-1.400000
1393.585008	-8.400000
1394.624814	-1.200000
1395.664593	-3.400000
1396.704347	1.200000
1397.744075	7.200000
1398.783777	-0.800000
1399.823454	-3.000000
1400.863104	6.000000
1401.902728	-0.200000
1402.942327	4.800000
1403.981899	-1.000000
1405.021446	-0.800000
1406.060967	2.200000
1407.100462	0.800000
1408.139931	0.600000
1409.179374	-2.800000
1410.218791	-5.600000
1411.258182	2.400000
1412.297548	-1.600000
1413.336887	1.400000
1414.376201	-3.600000
1415.415489	-5.400000
1416.454750	-2.200000
1417.493986	0.000000
1418.533196	-2.600000
1419.572380	-2.800000
1420.611539	5.000000
1421.650671	0.000000
1422.689777	3.000000
1423.728858	-0.600000
1424.767912	0.000000
1425.806941	-1.200000
1426.845944	-2.800000
1427.884921	-5.800000
1428.923872	0.200000
1429.962797	-5.800000
1431.001696	2.800000
1432.040569	-3.400000
1433.079417	-4.200000
1434.118238	-7.400000
1435.157034	0.800000
1436.195803	-0.400000
1437.234547	-0.800000
1438.273265	2.800000
1439.311957	-4.800000
1440.350623	-2.200000
1441.389263	-4.400000
1442.427878	4.600000
1443.466466	4.000000
1444.505029	0.800000
1445.543565	0.000000
1446.582076	-4.600000
1447.620561	-0.800000
1448.659019	0.000000
1449.697452	-2.800000
1450.735860	-3.600000
1451.774241	-0.600000
1452.812596	-0.400000
1453.850925	0.200000
1454.889229	0.200000
1455.927506	-1.800000
1456.965758	1.600000
1458.003984	-6.000000
1459.042184	-5.400000
1460.080358	-3.400000
1461.118506	1.200000
1462.156628	-4.800000
1463.194724	-3.200000
1464.232795	-0.600000
1465.270839	0.600000
1466.308858	4.600000
1467.346850	-4.800000
1468.384817	4.200000
1469.422758	-2.800000
1470.460673	-2.600000
1471.498562	-2.200000
1472.536425	-2.400000
1473.574263	0.400000
1474.612074	3.200000
1475.649859	5.000000
1476.687619	3.200000
1477.725353	2.600000
1478.763060	-4.200000
1479.800742	-4.400000
1480.838398	0.200000
1481.876028	-0.600000
1482.913632	3.400000
1483.951211	-7.000000
1484.988763	1.800000
1486.026290	-0.800000
1487.063790	-7.600000
1488.101265	-2.400000
1489.138714	-1.400000
1490.176136	-0.600000
1491.213533	2.400000
1492.250904	0.200000
1493.288250	3.000000
1494.325569	3.000000
1495.362862	1.200000
1496.400130	2.000000
1497.437371	-5.000000
1498.474587	-1.000000
1499.511777	1.400000
1500.548941	3.400000
1501.586078	-3.800000
1502.623191	4.000000
1503.660277	-1.400000
1504.697337	1.400000
1505.734371	2.400000
1506.771380	-2.000000
1507.808362	-0.600000
1508.845319	-0.600000
1509.882250	3.600000
1510.919155	3.400000
1511.956034	1.800000
1512.992887	0.600000
1514.029714	-7.200000
1515.066515	-1.800000
1516.103290	7.400000
1517.140040	-0.400000
1518.176763	-5.600000
1519.213461	3.400000
1520.250133	-0.600000
1521.286779	3.200000
1522.323399	1.200000
1523.359993	-1.200000
1524.396561	2.800000
1525.433103	-5.800000
1526.469619	-4.800000
1527.506110	-0.800000
1528.542574	-7.000000
1529.579013	3.400000
1530.615426	2.400000
1531.651813	-2.000000
1532.688174	0.600000
1533.724509	3.600000
1534.760818	0.000000
1535.797101	-3.200000
1536.833358	0.200000
1537.869590	-0.800000
1538.905795	0.400000
1539.941975	-2.600000
1540.978129	-6.600000
1542.014257	-4.000000
1543.050358	-1.200000
1544.086435	-4.600000
1545.122485	-3.000000
1546.158509	0.000000
1547.194507	3.200000
1548.230480	-2.600000
1549.266426	-2.200000
1550.302347	-4.000000
1551.338242	0.000000
1552.374110	-1.000000
1553.409953	-1.200000
1554.445770	-3.600000
1555.481562	-5.600000
1556.517327	2.200000
1557.553066	-2.000000
1558.588780	-1.400000
1559.624467	1.400000
1560.660129	1.600000
1561.695764	2.800000
1562.731374	-1.800000
1563.766958	-2.400000
1564.802516	2.800000
1565.838048	3.800000
1566.873555	-3.800000
1567.909035	-0.200000
1568.944489	3.600000
1569.979918	1.800000
1571.015321	2.400000
1572.050697	-4.000000
1573.086048	-7.200000
1574.121373	-2.200000
1575.156672	2.200000
1576.191945	-2.800000
1577.227192	-1.200000
1578.262414	4.400000
1579.297609	-4.400000
1580.332779	-0.600000
1581.367922	-3.000000
1582.403040	-2.600000
1583.438132	2.400000
1584.473198	-2.200000
1585.508238	-3.000000
1586.543252	-1.000000
1587.578240	3.200000
1588.613202	-1.400000
1589.648139	-5.400000
1590.683049	1.200000
1591.717934	-5.400000
1592.752793	-4.400000
1593.787626	-3.200000
1594.822433	-0.600000
1595.857214	1.600000
1596.891969	4.600000
1597.926698	-3.400000
1598.961401	-2.000000
1599.996079	-2.000000
1601.030730	2.600000
1602.065356	-3.400000
1603.099955	-1.200000
1604.134529	-3.800000
