# Supplementary material for: Formation of organic color centers in air-suspended carbon nanotubes using vapor-phase reaction
Source: Nat Commun. 2022 May 20;13:2814. doi: 10.1038/s41467-022-30508-z (PMC9123200; doi:10.1038/s41467-022-30508-z)
Supplement: Supplementary file 3 — Source Data [file 41467_2022_30508_MOESM3_ESM.zip › Source Data/Figure S11/#78 chip control reaction.xlsx]

## Sheet: Sheet1
tube2				tube3				tube4				tube5
	before	after			before	after			before	after			before	after
1200	2.65515	-2.9394		1200	1.86454	-2.40657		1200	-4.58546	-7.47324		1200	-7.91879	-5.88574
1210	3.53835	1.32027		1210	2.76327	-5.08168		1210	-1.83673	-5.09834		1210	-5.36451	-4.18584
1220	6.62588	2.79102		1220	0.18138	-5.08463		1220	-7.61862	-2.70129		1220	-3.6464	-2.18879
1230	10.4622	6.30521		1230	1.10459	-3.63958		1230	-5.89541	-7.58959		1230	17.1046	6.42292
1240	8.49553	7.65964		1240	-1.89235	-1.5974		1240	-4.49235	-5.2474		1240	65.9243	43.9651
1250	14.2129	12.9525		1250	-2.58597	-3.65064		1250	-6.11097	-5.05064		1250	127.125	84.8494
1260	33.219	27.965		1260	-1.29031	-3.29223		1260	-5.26531	-4.92556		1260	137.582	103.999
1270	87.5249	65.4022		1270	0.64668	-3.91781		1270	-5.35332	-5.90114		1270	99.1467	86.6864
1280	59.1371	54.3985		1280	2.82372	-2.61967		1280	-1.37628	-4.51967		1280	64.096	57.8178
1290	16.7492	14.8489		1290	4.96811	2.8644		1290	-0.78189	-1.26893		1290	38.107	39.1561
1300	8.36043	5.21565		1300	7.53495	3.34797		1300	4.18495	1.3313		1300	23.0183	27.6188
1310	7.02778	2.50451		1310	11.2258	7.78679		1310	3.10077	2.9368		1310	21.0313	24.6618
1320	5.71721	0.9999		1320	25.9594	20.9165		1320	1.40944	4.06646		1320	18.0206	22.7915
1330	4.67588	2.07109		1330	58.1809	39.9477		1330	2.73087	4.56441		1330	16.1753	22.1144
1340	3.96084	2.7559		1340	137.559	80.6785		1340	4.25893	5.0618		1340	15.6756	20.1368
1350	4.80678	1.71999		1350	209.32	138.912		1350	2.89541	5.67886		1350	12.8815	16.3914
1360	3.46951	0.14278		1360	138.307	110.73		1360	3.03189	4.79666		1360	10.7958	16.5842
1370	3.20569	0.5664		1370	34.1495	33.8828		1370	0.84949	5.24947		1370	7.07171	15.987
1380	3.66179	1.22646		1380	16.2829	10.3696		1380	4.08291	6.76959		1380	9.11069	14.4946
1390	2.12466	0.6812		1390	14.8311	7.64017		1390	5.55612	5.92351		1390	6.82001	11.911
1400	0.61125	-0.55101		1400	11.5046	6.03687		1400	5.10459	5.28687		1400	4.85459	11.5369
1410	2.61572	-1.32511		1410	9.28929	6.07201		1410	4.96429	7.35534		1410	3.83929	10.8428
1420	0.71301	0.09432		1420	8.29388	6.41086		1420	8.19388	9.32753		1420	2.58277	8.95252
1430	3.50447	0.47339		1430	8.23648	7.169		1430	15.1365	19.769		1430	3.3587	8.294
1440	4.11978	1.00664		1440	5.89515	4.81884		1440	46.3201	54.3355		1440	4.97293	9.36051
1450	2.97209	1.6637		1450	4.10918	3.99407		1450	49.3342	58.6774		1450	4.76474	9.7024
1460	2.03767	0.49713		1460	3.72092	3.04982		1460	20.5459	22.8665		1460	2.89314	8.71649
1470	4.49444	0.3169		1470	2.8398	2.05047		1470	7.2398	9.15047		1470	3.07313	6.67547
1480	1.42019	0.37027		1480	1.96301	3.68498		1480	7.58801	7.98498		1480	2.07412	6.55998
1490	3.50461	-0.04512		1490	1.65332	0.54865		1490	6.85332	6.38199		1490	0.93665	4.69449
1500	5.18875	0.43066		1500	-0.4199	3.33355		1500	5.1301	5.71688		1500	1.49121	5.16688
1510	3.13022	0.33231		1510	-1.34745	2.69241		1510	5.75255	5.29241		1510	1.75255	6.87991
1520	1.45271	0.85602		1520	-0.14439	5.07315		1520	5.40561	5.78982		1520	1.87783	5.23982
1530	1.36612	1.07765		1530	-0.33036	5.04419		1530	6.04464	5.42752		1530	1.36409	6.50252
1540	2.08347	-0.3843		1540	0.89031	1.67584		1540	3.01531	5.5425		1540	1.22364	4.905
1550	-0.2935	-2.12197		1550	1.25434	0.89495		1550	1.02934	3.56162		1550	1.34878	2.62412
