# Supplementary material for: Formation of organic color centers in air-suspended carbon nanotubes using vapor-phase reaction
Source: Nat Commun. 2022 May 20;13:2814. doi: 10.1038/s41467-022-30508-z (PMC9123200; doi:10.1038/s41467-022-30508-z)
Supplement: Supplementary file 3 — Source Data [file 41467_2022_30508_MOESM3_ESM.zip › Source Data/Figure S12/lor0_area.csv]

	lor0_area
0	12893.95019268918
1	8525.533218771667
2	4975.726419615375
3	9508.691051512527
4	9665.354316986126
5	8123.608474909557
6	5305.689184368726
7	6993.0503217521955
8	6388.484542951093
9	6069.874355504093
10	7000.959181180804
11	7233.106250518976
12	6086.320111785176
13	6841.110569240162
14	3660.8748933045995
15	5136.263324371374
16	4454.937079878194
17	6208.80082791194
18	7160.166609956056
19	4519.564411833289
20	9505.868585326156
21	5934.780321297023
22	7013.643669143482
23	7076.834602299721
24	5540.764427672738
25	7150.643012005604
26	6456.648217471927
27	6277.695420529272
28	6864.288773190726
29	5899.65804525917
30	4525.147167942697
31	6555.107188813065
32	6143.155631710545
33	2944.0560141573833
34	6348.875616337987
35	5340.6024918527555
36	6207.894727083336
37	6794.151011754405
38	4796.476844459161
39	5643.122833304961
40	5812.166492537482
41	5854.513588671251
42	5287.081702704499
43	6293.9683275943635
44	4424.143576532923
45	6695.958952589624
46	4675.935658099566
47	5511.0937514358975
48	6082.249565935631
49	5737.438224733523
50	4746.783189451764
51	5375.25004500819
52	7660.063069561544
53	6835.494548941553
54	4662.072347390699
55	5486.399532263469
56	6699.5055922014535
57	6394.148667641045
58	3517.9056827254885
59	1489.0408746766411
60	4170.345281371944
61	1566.1362410254972
62	5980.651880862355
63	6343.018380293017
64	4287.700206651305
65	5239.728069451409
66	5006.343745838568
67	6182.291367689789
68	4981.589621124998
69	2895.415478477443
70	2053.131240813977
71	2682.9626556663457
72	4277.841200911051
73	768.760819882943
74	4592.6103609247275
75	6324.581274406293
76	881.988707510668
77	4329.991392496953
78	4375.145546479852
79	4903.982207426325
80	7429.672925181845
81	5606.591683479327
82	6561.5415076177305
83	4111.697555141567
84	7172.283749380679
85	4384.574087162735
86	5203.211613349687
87	5043.275806979711
88	5452.379890380704
89	5339.1261137558495
90	4079.3976951250324
91	4241.61420597968
92	2947.215943284914
93	4206.527808098976
94	4829.043302118092
95	2755.844237992922
96	3627.886508498121
97	5117.37291017107
98	1102.8803012214219
99	3125.6249033163954
100	4905.895628142517
101	4569.691524354928
102	1734.3584163813086
103	4383.434014285904
104	4970.859998518728
105	3661.1439373747453
106	3972.5613545449946
107	3278.946652072762
108	3745.0701891860044
109	4991.071827966445
110	3890.3427001960945
111	4216.718868506363
112	2800.1368626562057
113	3430.691789154838
114	4542.852671747113
115	3546.3798013274686
116	3655.932595704085
117	4951.7032689525895
118	4227.394179843775
119	6156.235178713931
120	6159.154082276613
121	3833.3001626248333
122	4314.236499756955
123	3747.2336554414846
124	5178.227161877885
125	2632.086674472114
126	3732.8023352672158
127	4404.123283258557
128	3946.3559018486844
129	6194.602961753303
130	4513.355720442535
131	3639.6534470221104
132	3758.0721548203273
133	2530.592690608608
134	4469.144137072142
135	5383.380479374779
136	6901.255332283976
137	6166.011903227653
138	4012.6303021824206
139	4738.0702429155235
140	5272.505573324272
141	3998.4600536682296
142	2628.1096512130725
143	6204.588430822996
144	4711.009625134693
145	2779.3337015370107
146	2853.2481014380396
147	4088.8528068423457
148	3951.410366262784
149	2779.7122758702058
150	3440.9657258998404
151	1936.5860476381645
152	3549.8663716466567
153	5516.840891609475
154	3617.9443294996186
155	2602.5125770786894
156	5500.9947009278585
157	2625.7431602775273
158	5580.714034127265
159	878.2503658587005
160	4657.300741599302
161	3252.5539707753087
162	2571.5755540158325
163	4206.687169262111
164	4713.76967958414
165	5475.374139161705
166	3617.514368865218
167	6150.8228620632135
168	3783.2892961365105
169	4259.051034443969
170	3401.5288863125274
171	3870.863541835159
172	2868.006679426805
173	1152.8811657327701
174	2805.102515801845
175	2591.335376179569
176	2754.343712786885
177	6893.617018677669
178	2913.918125074591
179	4546.436644910865
180	2471.2480160324526
181	3300.6626686091754
182	3244.7259334212185
183	2362.6091825122394
184	3619.566821695665
185	4521.781896344201
186	3285.615678726387
187	3552.670099223309
188	4762.415104675083
189	1877.8454739291315
190	3626.18858318064
191	4228.848937632378
192	2568.0085110658133
193	3545.0294389460787
194	1720.3860653114903
195	3211.5191785060947
196	3924.721124365622
197	3595.13114203969
198	3459.113591865997
199	3229.9889602944563
200	4803.977184037034
201	5813.76662996873
202	3687.883759019619
203	4194.960782505935
204	2829.0745737013876
205	3787.424398521765
206	3673.2652969432056
207	3930.0795894407743
208	21.65772022035063
209	3180.6552350537395
210	4768.377444898827
211	5207.258492746784
212	3437.851681090484
213	3495.935427693688
214	3056.703087023575
215	2383.1377156221606
216	4040.475603567646
217	3711.2970023511257
218	3289.804574981475
219	3242.1833694995803
220	4467.4724794666345
221	3776.037499802929
222	3056.415399007401
223	3008.397775538021
224	3058.389184501758
225	4703.389635770353
226	4280.83550080334
227	3852.823782454243
228	2764.082506423171
229	0.46226361817057793
230	3571.152669226747
231	1623.7517869530218
232	3661.266061169724
233	2225.737343887056
234	5398.555526282051
235	5766.134945109901
236	5040.15150830784
237	5754.629414980318
238	2860.1267166886128
239	4215.10631131426
240	4012.9732754929164
241	3484.152925531966
242	4070.5250179923582
243	2087.3308110971298
244	3344.1072177384945
245	2670.307422104059
246	2804.6740719884683
247	2622.5104098784823
248	4024.814758222046
249	3328.2806158057715
250	5715.405739228986
251	2009.6238561958762
252	6067.335156879693
253	235.0178672974591
254	4872.464083526804
255	2847.9383820711096
256	3269.8391320323813
257	1861.9925568425103
258	3295.2002646456617
259	3235.38861895878
260	2922.925857795158
261	2363.75190581829
262	4428.979487874438
263	2144.1980630557155
264	2425.261959360782
265	5395.930644078729
266	3712.756370599733
267	3599.1593901408214
268	3461.865865600767
269	2812.6600313505933
270	4903.935989076667
271	2085.909812666289
272	786.1851521565326
273	4152.762689236766
274	1319.9456373382827
275	5727.786504658672
276	2207.5384270566115
277	3614.4722352961044
278	3364.101497625709
279	1895.013698791281
280	2545.220836187089
281	4481.217417911822
282	1442.4303017035795
283	3276.1540023596826
284	2930.87482862774
285	2991.529116228274
286	3209.4510642461287
287	2239.603265489395
288	7191.017748202493
289	3393.170958589012
290	2962.4969383425023
291	3325.526475753786
292	3603.398826166809
293	4251.609621012909
294	2303.066481457419
295	2365.025159427283
296	3329.7895684632094
297	4609.732338468323
298	3805.3526638041362
299	2510.1144078355032
300	1194.3070653109203
301	5085.615306420112
302	2331.513450341182
303	4086.721639638524
304	2530.231294021698
305	4636.088530445207
306	5783.154730839165
307	3436.891781517895
308	2136.826042638981
309	2440.435594633488
310	1989.414209222
311	2677.703054822066
312	3703.805569481524
313	1180.093498415301
314	2252.857547662848
315	7870.089583139022
316	3048.146913561323
317	4164.628077363213
318	2986.5808032342306
319	2439.425380699398
320	5132.351986227228
321	2622.513699107611
322	2514.304807611317
323	2789.126166810818
324	3044.818590579599
325	2042.2135692174375
326	2020.8844955477728
327	3084.225756602842
328	3503.0206312633
329	3649.4331037168968
330	3857.4248711431565
331	3908.2432504843823
332	2508.969966358593
333	2633.230797766073
334	1931.9946209460832
335	2441.110930057598
336	3097.0696445222825
337	3376.114992198875
338	2439.892278317158
339	2071.1709247015515
340	3974.2559838486554
341	3668.4880522427898
342	2819.0951237025674
343	4116.929353941837
344	3405.342859999947
345	3939.7536653732336
346	5000.052644247743
347	3036.8148626853585
348	4727.52282599471
349	2975.7866449215876
350	2097.2450035808574
351	3309.6852659205883
352	3517.5201135621737
353	773.9342019869205
354	2202.7122376414995
355	3411.8710841523493
356	2811.6285454049967
357	1849.2389456089375
358	7229.969622589181
359	2357.4018813394787
360	2895.5620651145377
361	3388.9801472106656
362	1595.6178921278995
363	1941.975872205663
364	3129.6907627792766
365	2908.3801869776375
366	1996.0860847780093
367	1937.6256315798303
368	2365.9871589126656
369	3403.8646205852897
370	5272.995427282316
371	2571.9244636969015
372	2764.480260447351
373	1791.0032626275774
374	2210.299065998295
375	5372.280361926565
376	2671.3209828080985
377	1778.6565443385884
378	4824.496738042005
379	5624.914762145397
380	2548.863254001433
381	2735.4716470351973
382	3495.5661743177434
383	2251.211075909415
384	2520.2904133125735
385	3413.702125731586
386	4006.023528673664
387	4083.748056165648
388	2533.91107576692
389	1376.9894553970018
390	2890.8243738225783
391	4815.402806555912
392	2080.594874118375
393	2763.968414627012
394	2211.1951730104884
395	3276.03850469328
396	3910.960600956955
397	4277.39123329039
398	1678.7388768115181
399	1846.6946232513715
400	4077.6143445636544
401	1901.191115035574
402	792.8885021688108
403	2294.7366493908075
404	3933.6286345654667
405	3775.5343367074115
406	659.6490859369959
407	5385.005808923594
408	1778.060672765879
409	2985.676040667671
410	3111.5111951334025
411	2475.8313316114904
412	647.6476016114729
413	4497.030895618279
414	3350.4955217465895
415	5342.960750442315
416	1462.5432344907922
417	3029.878644220768
418	3015.776419287241
419	1782.39699068214
420	3133.6531126893947
421	2798.9118853273267
422	2361.407058172172
423	3910.697777864935
424	1947.849493457544
425	3154.9288108857872
426	3224.7827382304085
427	1610.4522818387697
428	2638.43667708848
429	2559.7322647665465
430	927.8393572409153
431	2180.248924909455
432	2364.82276443339
433	1925.2121524541785
434	4411.10750456757
435	2741.8254773340377
436	3447.841152694731
437	2438.150496605163
438	1527.7251013453001
439	2012.3191320458602
440	3973.8273111197727
441	5579.803882706336
442	3931.685765007152
443	2285.2104313263726
444	2136.9396267649718
445	2108.4180440975865
446	2437.1285339886217
447	2454.307692725463
448	2275.9640899114406
449	3039.2687097243515
450	1991.008516536753
451	3318.979013291986
452	2367.0446908983563
453	2540.702278595175
454	3359.118416506648
455	2626.0505388091947
456	3369.9099775922627
457	1617.8281889308553
458	2948.552986289945
459	2823.469067319549
460	1898.6836247072067
461	2865.274406904704
462	1289.6135488237253
463	3420.3421123106295
464	2997.2247885669203
465	1511.865905536181
466	2114.411864304446
467	1561.4080399161062
468	1731.7801168307726
469	2152.5125440444044
470	3456.1871848935584
471	2109.126512934433
472	3428.241957784251
473	2409.7825707452243
474	2705.491248864515
475	1056.304006517504
476	3098.083299714498
477	2679.696421131725
478	2742.362183900373
479	2547.0484531150078
480	2475.8174609015773
481	1690.3719282984866
482	2993.706403675946
483	4062.8794516496378
484	1634.529228842709
485	2595.5876237695734
486	1948.372236626058
487	3045.8639647411355
488	893.7700447765301
489	3216.5679067457518
490	1239.4315884097632
491	1384.224031476939
492	1258.1994440023286
493	2378.3195126947103
494	2152.487700685947
495	0.0
496	2066.828272091973
497	2973.681631372737
498	2322.0645642170507
499	2010.9300478960472
500	1293.8367582683816
501	3036.347409341498
502	1898.299273846531
503	1495.5133628440597
504	2356.554391408063
505	3149.280898547629
506	3704.5343175802063
507	1924.4283566486592
508	3875.195137275259
509	1783.5257533036286
510	1446.9526627618316
511	3264.353395498067
512	1956.4787691318704
513	1658.150100828063
514	1572.5279408974295
515	1774.5317799063723
516	2123.26704877129
517	1913.7798713767152
518	1866.2933219492918
519	1542.4548656891411
520	1080.0883660461845
521	1646.70037300649
522	3227.98230396007
523	2718.632568370362
524	3496.762229770824
525	1653.6532842005963
526	2114.641217187471
527	1813.1545318994629
528	2621.7965054173574
529	2833.6186862425275
530	3375.9057743355347
531	1053.8546168971984
532	1809.4302623206768
533	2526.6113153512274
534	3652.9632404075965
535	1481.670595362038
536	2393.3524727563313
537	208.95802219315888
538	2573.16665341989
539	4552.628173131419
540	442.4849072075322
541	1704.2131313993355
542	1927.8130733633923
543	2771.744794611952
544	3843.7522388650564
545	248.5633992735074
546	2757.761575713862
547	1646.2299849342269
548	770.4477286468534
549	1991.7867823378806
550	1888.860436902743
551	2357.364532432076
552	2789.333280222015
553	808.4830592250664
554	3403.614825534704
555	2266.451142208034
556	765.9312601204768
557	882.8832543977526
558	1173.8405200412542
559	2532.9222473295827
560	1608.7702486454732
561	2138.0050401499434
562	2920.2364143688774
563	2132.586334708321
564	2051.9548854768327
565	1490.619444423923
566	1447.2598362926701
567	3036.9228344612866
568	199.3880829014115
569	1936.6157403179193
570	5481.031971938963
571	2693.6283326235857
572	3080.315441449071
573	5507.621087910666
574	1253.7272690183172
575	1893.2686163270696
576	3515.3502872912236
577	532.17665171492
578	2673.8347681391083
579	933.4075305908848
580	2159.747341085312
581	2808.391422505954
582	854.9845163037579
583	2348.991630458328
584	1664.563640599424
585	3137.555501683638
586	1979.3111991449896
587	422.4810846209521
588	1851.1118422649197
589	403.7397375955044
590	1487.5241427102405
591	3267.9614753338396
592	2001.79389589233
593	2500.1568236305484
594	-0.5890328066089789
595	1661.9440342855996
596	120.81970476401159
597	2303.1531185361987
598	1660.4653189883818
599	957.5547694117861
600	132.39625136348738
601	2678.653678542331
602	3587.2831479339784
603	1956.5188255152166
604	608.610096023665
605	1880.1734109420493
606	1334.8282901698378
607	1.9368620329564876
608	1537.5714527168561
609	1097.6192832077031
610	2401.2820155729123
611	1267.4550800721743
612	1739.9621083842278
613	4770.411725623271
614	1401.2707978637302
615	1650.5431130058344
616	1999.3019324285626
617	1215.344003222287
618	1906.6753749794773
619	2717.134914813654
620	2653.848857783097
621	3561.054362224634
622	1710.6187389449171
623	2046.6873069421122
624	1192.8272267885418
625	1425.6272226960868
626	1835.6440465845928
627	0.9799043120141182
628	1736.7992595823753
629	1558.7993412527762
630	1413.928851472014
631	1662.1340096819981
632	866.6240889718598
633	1875.7329585648358
634	185.62827181116842
635	2408.7141784535174
636	3190.0174051108033
637	1499.4529795815888
638	1238.9153705719934
639	1245.24189001976
640	1568.2648707009785
641	2244.669803613485
642	456.12710228400516
643	1329.9415142606053
644	1416.8939429343804
645	2621.2376840287616
646	2678.861704271793
647	1233.139387874174
648	2135.9618941580047
649	1502.3107850165238
650	1998.794310489296
651	2554.686244311946
652	1989.1413382467238
653	1812.0489541468573
654	2385.8904755699564
655	2208.2792814417717
656	2136.378283975148
657	2341.5217085364948
658	2177.29982315737
659	3479.0137393441346
660	1778.050596846584
661	1998.5139090509576
662	119.45541828723593
663	1910.8436563042867
664	2785.886733991771
665	1953.715234983339
666	1403.602383432985
667	1180.2431613916322
668	2099.414256637011
669	1401.22492507782
670	897.1415955576748
671	1372.8473870341363
672	3147.3473761823752
673	1431.4709779290408
674	2227.629412182159
675	1235.3810393017093
676	2355.600670058986
677	1513.291648221298
678	1272.589284469677
679	1472.8900577516056
680	1563.5844185409278
681	891.0208013091034
682	1465.3673848468304
683	2196.7237242889278
684	864.6479041012299
685	1970.464460179497
686	2059.860501328846
687	2587.5795128645273
688	588.0249320144012
689	1479.9689168415805
690	1199.8924827180485
691	1867.4083248587
692	2762.2727890233864
693	1921.496128564897
694	855.5577378412172
695	1243.784045048591
696	1528.741979858081
697	1901.1667541498098
698	1065.7465450095735
699	1437.9222186464413
700	795.8420568755153
701	1115.457476557553
702	3060.0167002614903
703	2309.2638389788513
704	5031.891070471469
705	3831.0719638608302
706	3816.6950848314236
707	2164.300832009053
708	1124.9795281155534
709	1194.1284329271812
710	2045.49512865729
711	1808.479345676156
712	1838.924184981721
713	1068.6619722716082
714	0.6063675110788606
715	1925.8151232233868
716	827.2354449793484
717	1312.1480569304845
718	1918.9558287508728
719	3109.5192487368804
720	1962.0996053296537
721	1316.3262799863176
722	3332.2242824864597
723	854.5584462916182
724	2842.4756645890384
725	2265.3717847198595
726	866.8783520639043
727	2772.3209272899076
728	2648.207368308421
729	1262.2422389121982
730	1257.404751912921
731	231.24953466686586
732	1241.9481700185993
733	1379.1418408647478
734	1415.4413284696861
735	1144.3642874585014
736	1612.0362624875418
737	1175.237881532986
738	47.58099144781663
739	1680.9062458457406
740	1253.786197592618
741	2236.3964441690086
742	1566.3978062422239
743	1233.022607216855
744	1241.5679856684912
745	617.3227186153061
746	1098.5688861728834
747	1227.8402415106618
748	1084.9659005384365
749	1409.251394675797
750	1188.946814986938
751	2607.6944604390687
752	1730.6111439091299
753	1386.5840196921738
754	1149.275270650554
755	1375.1013331076601
756	1973.3769039031197
757	2907.4942333624113
758	1936.0985130318127
759	1513.2008248231043
760	1223.5925871960837
761	3418.414259873469
762	1354.7995039934306
763	1005.8333180695113
764	1149.6225582089285
765	1051.7879565535868
766	984.1178457340436
767	2685.22331469224
768	1559.028071164939
769	2558.3759560331814
770	857.9894507150416
771	1105.2630710051408
772	2606.3585686587094
773	1252.4093203767927
774	4781.329846491363
775	511.0301253390707
776	2271.16756972659
777	580.8505554910344
778	854.1299008557512
779	3088.846944171098
780	1129.8121514209802
781	2067.8127207739076
782	1086.3589777205132
783	1633.1038295521846
784	1172.8492805771073
785	1403.9314825184927
786	1419.0380582896307
787	153.582503652197
788	1109.5548857389947
789	2067.956159344385
790	2806.8674186337485
791	1646.3428433056392
792	1368.702398007323
793	992.7540577052454
794	225.85228694268315
795	2554.81853248609
796	1211.099364224333
797	1457.3310419457503
798	1550.167671137508
799	839.4861203740528
800	1058.0262955092103
801	1538.7194242002354
802	901.3659731247593
803	2266.095085745582
804	1274.983321886852
805	1036.4540805487272
806	1179.5926615997296
807	1365.576205792777
808	3119.782946396974
809	1103.27972240345
810	1832.818855140483
811	1217.0133163175158
812	1333.273548164941
813	1705.0978578598356
814	1224.342201969295
815	1211.6372408343352
816	931.0195441305833
817	2739.627206976059
818	2713.8985667641755
819	2197.863090798601
820	430.7059774691699
821	1218.139760569186
822	1132.5539450352153
823	754.6978144117816
824	1879.2662780902954
825	1104.9483519866162
826	1203.0845955011187
827	1183.8084551200564
828	1283.8444657201799
829	1381.6451950995938
830	575.9598042188895
831	1571.4106299299226
832	260.51754928270674
833	1205.782924659564
834	1182.1069681623626
835	958.2839089629808
836	1742.75903800284
837	1264.1335368533737
838	2871.2060943798865
839	1289.5895066420662
840	1277.7498071027862
841	1962.6172934345616
842	1114.2052584054188
843	3670.3888063095283
844	1066.509373726848
845	2567.374014071583
846	1118.3720699851956
847	1548.7298226652613
848	1717.1876632532117
849	1391.9940699224187
850	243.94481115374657
851	2011.580949584238
852	1133.0450975050696
853	1536.1336100126362
854	1509.4777474049256
855	1497.786060792429
856	311.7820283710068
857	570.745755363823
858	1137.8550829827298
859	1793.933359996878
860	832.6450291575145
861	92.43341158433667
862	1007.0963186084139
863	835.7783252001099
864	1872.2202200609574
865	1439.85931063887
866	1253.0592881072341
867	407.5456937735085
868	1541.5842831177451
869	4834.791340375217
870	909.5429250221223
871	1042.2927928120732
872	1132.1604616471323
873	5490.906395697929
874	1019.9927929601201
875	1170.1654401197177
876	-995.758397957014
877	972.3954749574061
878	841.4483375593284
879	1213.9214981203597
880	716.731486991059
881	3624.215993076503
882	2709.2287250042937
883	1699.7570944979732
884	1380.1600395742416
885	1990.5572562189363
886	913.9713589601486
887	1166.1987097662582
888	1982.0751010529043
889	1287.1856463480651
890	1750.6961597660948
891	997.8721574613162
892	1072.6857842898646
893	1242.6950929046634
894	1923.191008630761
895	561.4369195151404
896	2562.6498085352337
897	1746.0870107455942
898	1087.2834910966997
899	1258.5994338589255
900	120.76356695731003
901	1235.5374151246078
902	1695.4913288396078
903	1735.7295315490408
904	809.3648243749735
905	2735.683576065279
906	1756.17445107222
907	1034.090979952802
908	685.2255307427185
909	595.2209161682647
910	501.10928952519293
911	1094.2382531965716
912	1257.936148714708
913	5714.887128847523
914	1056.9376069801822
915	361.47066693599777
916	1569.1802532734764
917	918.1873507192106
918	1322.274641846542
919	610.0976809356496
920	490.6474029168297
921	875.8598494608652
922	3816.478047158022
923	1439.5309354679357
924	1150.2880881249648
925	2532.417606416307
926	154.48845621684796
927	3797.5570876910538
928	754.540263696777
929	3532.8407181142757
930	1296.0449066120698
931	1189.0540220158548
932	862.0268234943017
933	1053.1143508693992
934	3719.242854939644
935	345.79498907483134
936	1225.4438687604838
937	1231.6380197069873
938	3512.7597386731495
939	1157.0327981965474
940	1245.4673402619246
941	1119.7198604726461
942	0.0
943	1475.7933930934125
944	1151.6445049481374
945	1481.0439486952837
946	1502.9557965686993
947	1761.9936533705868
948	1813.145769216667
949	479.5793383144583
950	1377.626487755993
951	1037.7417034618713
952	1169.9958825108217
953	1271.5350931466792
954	1885.9435573016583
955	4083.2256821682377
956	3926.9715284250165
957	2450.9133974072483
958	1313.5732755156027
959	1647.2043798721882
960	362.1485564045793
961	1618.8142755953959
962	1880.7703925138128
963	909.0984263424311
964	1455.9674037266202
965	3601.613316377644
966	2154.933855828787
967	861.827648668151
968	3014.219302287594
969	1226.5366764098364
970	1551.6033415526663
971	1990.1590286854682
972	966.1337844303862
973	1079.822671735025
974	2197.476830772674
975	1126.87351912625
976	1264.099074487563
977	880.7135289999139
978	1053.6229246672056
979	1128.6389713165024
980	2278.080210838004
981	725.5170908944402
982	4377.458425867854
983	5408.605010629361
984	4408.044091860369
985	1245.1354640630975
986	2007.0582601204906
987	1151.629679060078
988	1283.2052253314796
989	92.9651824458714
990	1215.1160425089188
991	921.471735266805
992	2073.1820771443217
993	190.78595727534625
994	1003.0333610764986
995	950.9529932150634
996	1392.081955493237
997	714.014266863987
998	993.1880162460076
999	1569.1741454787393
1000	1068.200696414666
1001	940.3130379020746
1002	1910.3338833393418
1003	495.6560714854975
1004	990.2855589755657
1005	1962.487318440556
1006	1299.8873998692684
1007	1401.6084039074692
1008	1286.6937116997244
1009	2111.909228909559
1010	642.7357438416134
1011	1440.9263900522944
1012	1052.9089427457673
1013	1585.3581044713294
1014	1317.3577328523124
1015	938.5738276980096
1016	1186.6573176543204
1017	1107.0494742833482
1018	1347.299243541243
1019	922.1953386080297
1020	1642.843032897442
1021	1523.181448670488
1022	962.7236572448072
1023	859.5605360002043
1024	1030.6782931164314
1025	1401.3511680752858
1026	717.7758221398816
1027	1084.8772334447842
1028	908.7575590625156
1029	2257.336982369162
1030	1157.7405952652136
1031	329.32124279146484
1032	739.661008793823
1033	1416.6524615825642
1034	1031.5759016366794
1035	940.6319469831349
1036	1467.7819658889114
1037	305.2705535859758
1038	338.37500332827034
1039	904.1439146713986
1040	1809.986142963
1041	975.0343053178211
1042	2167.289981283632
1043	2209.1775199534195
1044	28.235565154272727
1045	760.4482641588462
1046	681.9289377860653
1047	0.0
1048	1184.5571380631761
1049	1603.8879237569554
1050	826.188839698664
1051	652.1080242854531
1052	632.2378731031976
1053	1467.515493491543
1054	953.4779312770435
1055	333.7623639994027
1056	704.5978362980354
1057	762.3503950048257
1058	1638.6675496802686
1059	990.1355756039538
1060	638.5164972409632
1061	916.6775812706555
1062	1095.466370492688
1063	3847.1715497005116
1064	1337.991899305994
1065	1175.1063649692605
1066	793.8606056502928
0	12799.494614223499
1	7015.772380474868
2	4637.365510087667
3	6219.340612212178
4	5963.963560974984
5	3636.307691651757
6	8455.441872036276
7	5918.108641702507
8	6582.442570708994
9	5192.675282461009
10	5330.264763927037
11	4966.854042989879
12	5987.833005097344
13	6617.957657882057
14	4478.833216179356
15	5354.783641620634
16	5686.983487157105
17	5084.139390351509
18	5148.000856020408
19	4604.551333172509
20	5072.859762657537
21	4285.127148369781
22	5160.482736927778
23	5215.727596683897
24	1378.1096108324582
25	4719.721710500221
26	4447.625800257959
27	4572.35582146795
28	5631.195111025514
29	4568.525122961943
30	4588.635297961038
31	38.71699368742438
32	5020.920130547915
33	6976.63607859502
34	4384.591311082045
35	4526.50846772347
36	3313.5217750543798
37	3618.3055268285575
38	4077.52514059002
39	5481.671800842399
40	952.095469389951
41	2384.197232453308
42	5371.632363575297
43	4245.440249835639
44	4498.969162659508
45	3926.2542683438005
46	4595.007310717157
47	4259.875734966272
48	3388.8849001504104
49	3459.452174220883
50	3758.698538416995
51	3159.495649647414
52	3890.999306704892
53	2437.826520580853
54	2022.885279855598
55	4658.845551906282
56	3466.871191742812
57	4429.839107604443
58	2635.357819703265
59	3824.8681032463583
60	3676.8191994226077
61	5183.661447259016
62	3772.9254995156753
63	4846.651886653155
64	4531.057896662744
65	3591.0799919126184
66	1358.5378378281978
67	4016.5098207806054
68	3494.208847078799
69	2622.387885640386
70	4085.5925890711387
71	7208.042212126022
72	3998.157396684338
73	4300.897299369759
74	3510.7170537544766
75	5637.477339920283
76	5061.74639582102
77	3387.9251517593148
78	2335.024215809599
79	5834.935091310979
80	3317.6747476144546
81	3833.935290328212
82	3656.189224668958
83	2739.7296923777085
84	3908.6340121084477
85	3440.504783485368
86	2590.8011061107172
87	3087.681166240434
88	4137.964183415913
89	3137.670254081814
90	3307.0928000684244
91	5326.149254620492
92	2869.4393577717833
93	2719.859349777429
94	2668.8013895651807
95	2422.7572230881315
96	2782.067354079516
97	4113.655627637991
98	863.0238092754352
99	2414.1501913531024
100	3904.5700849084765
101	3123.703340085255
102	3230.16839415475
103	6356.083967823031
104	-0.5077550962765291
105	5935.276572216875
106	2174.7833218170767
107	3122.61382354935
108	6016.267222866564
109	4049.318776177649
110	3558.721410139097
111	3306.8214725015396
112	2996.335455744959
113	4040.187254933728
114	4173.85861916735
115	3378.2260624399514
116	3877.1335442352574
117	3151.837632093594
118	2661.6937695341676
119	4253.744143467151
120	3325.1690518872983
121	4648.945063000427
122	3167.6987065714557
123	4638.72854258307
124	2964.7656906147104
125	3439.047211184835
126	3504.8977985705815
127	3205.7832906050958
128	3506.3782584220335
129	3040.1397340571343
130	2806.66347291704
131	3135.7438183129425
132	3854.136808160161
133	3208.2353036894215
134	3458.7670449931934
135	2906.8239189913434
136	3306.3907710831722
137	3929.366404669924
138	2962.256596718437
139	2407.6131832773017
140	3625.614608099406
141	2735.43936522759
142	3215.6539831368204
143	-1.0905773006906607
144	2404.260449041812
145	3835.914668970271
146	7660.831441330399
147	2075.5310290355324
148	2776.030277466394
149	2972.104793522995
150	2238.788167404843
151	2809.6746300859772
152	-1.5532607516750219
153	4289.637718511428
154	2057.963130493557
155	3046.7759535181453
156	2871.4343359197283
157	2642.1234817909917
158	3277.3547867743705
159	4443.44657822099
160	2832.213420886019
161	2980.61784098554
162	2843.433399700991
163	3170.1081961747145
164	3460.79252275682
165	4567.091247019925
166	3027.509293051381
167	2530.5299987086314
168	2122.365830443225
169	2676.34263724519
170	4804.999108567389
171	2356.514069340548
172	2462.4270558962303
173	1242.3499266254967
174	2828.5693086328683
175	1.1296299006486714
176	2345.34593712822
177	4245.079273835837
178	433.7900544145147
179	1975.3057769780671
180	3102.029240730298
181	3772.0379534755148
182	3283.4531109748827
183	3134.895500879704
184	4619.053555009462
185	2702.6194588509115
186	3931.742052484333
187	2780.0404737046983
188	2638.7944494404696
189	2922.3444717478615
190	3566.3457958589443
191	2121.1010564654334
192	2620.5810892375516
193	2597.887378152379
194	2098.78395321195
195	2815.8653430091467
196	2793.4103830911495
197	5114.985242617942
198	2016.6263788686508
199	3993.728681658459
200	2511.4367652659867
201	4620.322256439277
202	2379.8639222469196
203	2566.6795056478604
204	2016.4209699396588
205	3468.478867658504
206	4814.737095386357
207	3708.944594774775
208	2063.192871999017
209	1119.6627854210521
210	1627.7379935989266
211	3365.9058526723425
212	2440.5887962058846
213	2307.094074726059
214	2558.356331248742
215	2602.9315343318044
216	1918.9406041984998
217	3072.992741222596
218	1826.5555089374238
219	2292.8972758780783
220	3183.656474236259
221	2341.364118945883
222	4009.733068101389
223	3529.274654687558
224	2431.788522939302
225	2300.4578836585574
226	2557.580297325614
227	2411.741651759278
228	3346.9357092429827
229	3206.1834436588674
230	2265.7906769264473
231	4149.063293865669
232	2503.0014287300746
233	2362.6167356063665
234	3406.9310738638555
235	2627.730989073497
236	2630.460096570975
237	3657.3190718687647
238	1444.9882495884667
239	1790.1491854713925
240	2169.4727232984114
241	3093.9601141230723
242	2812.5783093981563
243	3423.6805617967952
244	1741.6183766679378
245	2379.683710900599
246	2426.8342723753785
247	1889.111153352264
248	2334.538423425453
249	2498.6103182592956
250	281.9625968211771
251	2561.518979933359
252	2041.1225642296104
253	4459.136370980663
254	1628.908483389755
255	2147.6166549689588
256	2085.1061369906424
257	2797.6969202181476
258	-0.5827049151534202
259	2128.821611451902
260	2780.526547275402
261	2282.802849702014
262	2346.4176524212926
263	4162.8925140120145
264	3224.241383368746
265	2210.9559625234697
266	2290.9695592987696
267	2541.872079622472
268	2154.1591672364175
269	2334.2513347458826
270	2133.2438323858637
271	2611.8591916883274
272	1424.3954902265364
273	1844.5818103401282
274	1763.8088177372395
275	3578.659922734984
276	711.8580771169211
277	2664.5563300997464
278	23.25647475263503
279	4332.627279065904
280	1902.2958296089078
281	1961.3714514036312
282	2244.2585664985654
283	2520.9673605739044
284	2166.797888557785
285	3443.520805171214
286	1786.31863727434
287	0.0
288	3106.516715723138
289	1934.4950442286247
290	3833.8260175848322
291	2350.429102404719
292	1733.4692557775984
293	2272.741744225708
294	4314.30408419207
295	1141.026798324587
296	2980.790160779782
297	2344.3481399814946
298	2455.1476469282156
299	3159.388612563793
300	-2.110179827289109
301	1157.7910538040758
302	3084.7139613826366
303	1901.4871522923154
304	5252.139365390012
305	1361.8675225039865
306	2663.2790866035266
307	2672.477368181083
308	1284.4816032651017
309	2146.833668952541
310	2932.8259244024425
311	2074.637527118403
312	3056.535634499876
313	37.595369307947735
314	2994.0669190472718
315	2202.66923405551
316	3058.8156908937494
317	2584.379727989576
318	1602.641727877696
319	2386.2100246210202
320	2152.327978724745
321	1922.0037549413166
322	3500.8309686929488
323	1394.0710863426154
324	2361.230243009365
325	2242.4267296404814
326	2321.780273684224
327	3101.3470923771774
328	3466.0113720659683
329	4241.798163140074
330	4117.873376182132
331	3064.8326841845605
332	1855.7720186570177
333	2894.564981127372
334	1865.9036583363293
335	2123.9618991425814
336	788.0481451240579
337	2574.9536737825674
338	1883.4593189797463
339	1979.2442500740133
340	2567.183487278459
341	1466.255647822076
342	1528.0107498282537
343	2033.3477096353597
344	2441.5516711481378
345	3279.816590983486
346	1229.4957622166423
347	1633.236252192685
348	1639.2163628109506
349	1467.7334003973233
350	1955.4900672880212
351	1026.46644409685
352	3632.9153415611113
353	4876.945855725423
354	3529.8739869221167
355	1635.308690700992
356	1518.5190107738729
357	2441.8086186861706
358	2107.477250964156
359	2487.419086010672
360	2366.432919726253
361	4004.5608215513757
362	2592.0844303020654
363	850.0299559342641
364	2094.40147434836
365	0.0
366	2961.5153540524607
367	1765.9153387559431
368	2174.0872533359075
369	1689.6824559574231
370	1856.0291778021128
371	4541.927094076175
372	2414.7006289634
373	1879.2618320310655
374	2125.073052595553
375	3159.173467869151
376	2010.4600471420345
377	1301.243019769903
378	1890.8267545493024
379	3332.822726488097
380	1684.7804209016106
381	3364.314668560433
382	2133.613519487046
383	1825.646540223724
384	2046.941649646176
385	1766.0295842934102
386	1673.6267579152995
387	1420.5342617173324
388	1889.5509893155133
389	2248.290774363386
390	2529.499514903827
391	4058.89723503965
392	2414.691747233598
393	1615.8537532944176
394	2090.0295303504113
395	1117.341267204512
396	2199.8355623052344
397	3558.4995130492775
398	1930.567577056252
399	3479.7993174225135
400	1542.9291112867177
401	3415.659571854523
402	2098.3497148794872
403	1649.214321798528
404	1704.644913173307
405	1896.5401799634897
406	1694.8403298422973
407	1769.5660637945098
408	2480.080812634365
409	3021.907533303949
410	365.29461066691727
411	3023.747504571082
412	2513.4531828558584
413	1776.7024809795053
414	1870.405635559097
415	1992.6573805901114
416	2134.2331667604417
417	2056.1075412266296
418	1844.409665687382
419	3017.282233747536
420	4768.736101806161
421	1402.1122319118047
422	1556.8819275834612
423	1738.2595805503363
424	2472.665699985783
425	1756.8324932266137
426	1403.254659991494
427	2736.4236524464086
428	2841.2486786777868
429	1765.643666167465
430	3079.9001085428913
431	1169.1266710463265
432	2280.362096815814
433	1716.8918035472345
434	3357.422821486878
435	2247.703172202582
436	1922.143179746809
437	1390.7832324655942
438	3309.3462522280793
439	1234.7195425379628
440	1306.950893376409
441	2872.359610011931
442	1826.5291811162056
443	1985.8221470823348
444	1368.332826314094
445	2010.0508025627923
446	1771.5325523632205
447	914.3134288541593
448	3731.97685073377
449	1909.3862358855522
450	1132.8057262120456
451	2855.280194862301
452	2432.5496071153684
453	1449.5761907571837
454	2357.909301968782
455	2221.0414099573363
456	2292.3351734125754
457	1168.3339746274012
458	412.4825898540562
459	2152.8696400665417
460	1107.8776234319612
461	1794.2969110149766
462	1573.49789362015
463	1447.807287445832
464	154.31689170508199
465	1986.0221568718755
466	990.4485210971771
467	4015.201031047013
468	1762.3807581556566
469	2583.7892218036236
470	2003.4003491535316
471	13.566770940721396
472	4258.474581646462
473	1459.2848544957474
474	703.0057562868127
475	2236.0225001113863
476	1016.587703462847
477	2686.897597211466
478	2225.636909174658
479	3387.3104567521136
480	1648.5222103069439
481	5795.353358737291
482	392.4822753145221
483	2384.2974948213327
484	912.6631684095856
485	1083.5174105763942
486	2164.423300854695
487	2031.4875236587839
488	3311.0004088826354
489	1940.1538131740747
490	1465.4906106840747
491	1775.4825261933481
492	1837.409965157665
493	4069.0738011275603
494	299.70989809039213
495	1726.419669506088
496	2170.11090925971
497	2699.9519656064217
498	376.69187464460776
499	3715.7815708370044
500	1471.8586560181072
501	1788.5116596535852
502	1956.719033136694
503	3918.3233847771953
504	1661.2537112650666
505	1874.7514916208322
506	1822.2041356597238
507	2024.6701987308054
508	1500.033839384136
509	1448.6609052926535
510	1521.8257263863068
511	2949.4042846881457
512	1024.3667715779136
513	3041.472081225048
514	2446.9717438629277
515	-0.9109293691115921
516	2360.521537879942
517	1613.4827516521611
518	462.8979476999203
519	2036.2056711660719
520	2094.1573888186444
521	1786.0623061969131
522	1453.5407637787864
523	1580.2707664957363
524	1383.2374766996647
525	1557.808445384741
526	1481.005987569872
527	1397.8349348404158
528	2650.1815343307157
529	2526.6102032642066
530	1550.1460888283905
531	956.0186573991168
532	2417.186016066962
533	1608.1642456405364
534	1956.0705705735086
535	1883.9560581674773
536	1388.5522819376067
537	2309.87149527373
538	2438.9827443896356
539	1925.381366948507
540	1985.7906005653736
541	1665.528412744487
542	1125.4344274078098
543	1370.1313653670998
544	-0.1351017236579882
545	1973.3140982475293
546	4018.6476901770775
547	1470.5666777827284
548	1600.4588713778649
549	2156.5319127436387
550	1925.9340021053283
551	1758.0007763141984
552	1723.8442747410697
553	1144.4587665630957
554	2273.564887005335
555	1573.7575076952596
556	1477.1409414239954
557	1776.7696598080988
558	2591.6222148764646
559	2273.5092762923437
560	1747.0723010360346
561	1907.4693509477352
562	2187.7412158088796
563	2168.5531186349317
564	1660.9960879059402
565	2648.447808365695
566	1833.0973737628626
567	1900.846331191275
568	1693.5594953472678
569	2781.287286749852
570	1431.4366258630866
571	1357.0915227456433
572	1809.11326383421
573	2556.3864083188464
574	1995.8242099095826
575	-340.28970947153863
576	1814.9140699966824
577	3089.715156785356
578	1744.5096489356783
579	1990.4580235199023
580	2410.734252086288
581	1936.8008272454297
582	2467.293067979932
583	1990.486501511094
584	3302.698656228879
585	2142.661480302284
586	2048.362006785607
587	744.984719455016
588	1225.5261951114378
589	2574.136038519699
590	1475.079051045521
591	1562.3346965170851
592	899.8230060490331
593	1379.4436429408809
594	1474.4917147907604
595	1404.0617885169572
596	1787.8750566297456
597	1824.4876150840264
598	1202.5198146226314
599	2065.9366553973246
600	1584.847425990918
601	1563.207022404545
602	1348.8883235281364
603	2294.543786728398
604	1725.2601885938423
605	733.423136679007
606	1506.8710378944456
607	1538.200085935791
608	2368.433620053649
609	1813.7964321262348
610	1211.2574333195591
611	1603.2853228414529
612	776.6069680071483
613	1058.9009942512532
614	2147.081596986127
615	3005.583487929202
616	2232.90749512423
617	1340.6174576583262
618	1892.9938495736967
619	1138.7253957032162
620	1449.9354567326593
621	1714.3347689057618
622	1882.2390370696266
623	1845.9223595291226
624	3334.0150559873928
625	1427.7900929950617
626	1295.7676497402692
627	2036.0455184893913
628	2465.9379758252126
629	1231.644099178193
630	1273.7955988979663
631	1304.0417446816875
632	1056.9119573897806
633	1548.0721865098699
634	3136.923877802
635	1480.4090966747565
636	1025.2476826379086
637	1196.5308713081397
638	3240.9305089513728
639	2167.2894470890824
640	1365.7047627760105
641	3357.243450621976
642	1355.2587037737817
643	2822.3423453517485
644	2268.8317034205984
645	0.0
646	2200.269909574233
647	4975.795091157224
648	657.6358297421792
649	1274.9685075079776
650	1471.6047655241807
651	2028.742163322844
652	2194.825087500816
653	2503.763411267341
654	1346.996574818328
655	1573.6042992539683
656	1412.7077690076696
657	1864.859417746949
658	1887.427006669398
659	1357.8046991394087
660	2571.629601046211
661	2601.980903982466
662	1265.0676841506595
663	1531.4974692155265
664	1370.9356563134643
665	1613.6782842806515
666	1491.8372476049844
667	2628.8667518826387
668	2420.2656899709527
669	1068.1698172307451
670	1215.945057753868
671	2134.4700994197287
672	835.5336392259312
673	1208.1689912498048
674	2702.7162549267264
675	1128.1087228879044
676	1740.028610836569
677	1458.1853030372731
678	552.3687199431398
679	1472.7133524205112
680	1762.8608994270694
681	3887.0096494264126
682	1542.4471202235216
683	1308.305844143189
684	1408.368024671222
685	1067.7182870208821
686	3097.2661664240654
687	1277.4231633234506
688	1281.877179829919
689	312.59854749536424
690	1211.4614122192886
691	1718.878198632488
692	5546.19588100882
693	1179.5505805833475
694	1910.2348931330332
695	2723.4432914913746
696	957.1770817912428
697	1021.1480655573934
698	1921.2130633037978
699	1232.9538059233826
700	912.994427728972
701	1411.393294551325
702	1083.8570572629005
703	1471.4312257697904
704	1392.844896750359
705	1592.1298628938741
706	2553.1228559436727
707	1467.3216936891115
708	1857.6159174639658
709	2118.7177864925566
710	1602.0797631111905
711	1304.904212018342
712	1507.7462168326674
713	416.7104269617829
714	3209.595206866615
715	3262.7843609679794
716	1467.8459168137667
717	1333.0965480183202
718	2372.49467654013
719	1006.6788537675677
720	1217.1742629725227
721	1741.5576612544544
722	1294.8135621854437
723	1287.5621744642676
724	1548.6408623907585
725	899.0901990377655
726	313.3458714770478
727	74.12510536847397
728	1189.9114284975406
729	1361.1844501026844
730	1917.5570319211492
731	964.9403814114693
732	1184.1489922566598
733	1072.813013931507
734	1748.627679496674
735	1011.2425706631645
736	1091.8901459317217
737	1905.7652145449015
738	2217.2685359190637
739	657.4759655430918
740	2199.9257523676088
741	1056.69271000199
742	988.9393089017086
743	1127.5714277035488
744	1395.3000789947741
745	1124.18579631194
746	1452.158448434806
747	1553.7387571506486
748	873.2602080000086
749	1145.888944272326
750	1456.8342247064606
751	1066.1924535301719
752	1050.9983180491004
753	1190.0260124341594
754	454.1339448349728
755	1132.511809193413
756	1204.7577551067454
757	1008.4589970345321
758	581.8265536296058
759	1281.386272177743
760	2223.3925382576695
761	1182.2315642917958
762	2115.6868932465554
763	1031.0810074874937
764	1722.9752200005128
765	2559.033492197437
766	1716.5956573232336
767	1132.5248181993484
768	1927.7851546386785
769	2044.1295563016474
770	3118.433962191005
771	1447.6311740369626
772	1144.610225646086
773	2951.2361674643016
774	3435.2022682042393
775	1824.1817543892605
776	1455.4392720063092
777	1298.8973310909423
778	1444.5714914340783
779	806.0485788409793
780	1297.0804779448936
781	1181.449879542152
782	1139.0679066697003
783	0.6627305795946681
784	7.1663236296883
785	2006.0125252767414
786	1083.3830932382125
787	1233.7057822927777
788	821.7964035747581
789	1646.6748754359023
790	1368.8836331635164
791	1162.1382893428265
792	950.8158731627867
793	1758.4479547566632
794	1668.275962390338
795	1605.5817555004967
796	1049.3179080509767
797	1250.4932835616407
798	1186.863441622729
799	2862.7737007447713
800	781.530340485219
801	1945.6207439942666
802	1485.5794945042428
803	682.2048842806516
804	1118.9707195595888
805	414.28729598058385
806	322.2909207092373
807	1809.2330170468306
808	1286.0525605533803
809	1487.6224684860433
810	878.1067219238848
811	1131.0555259739428
812	1139.4606363411367
813	1534.436674739026
814	2006.4392536587595
815	1190.1276714339133
816	2102.3158191099965
817	1576.956757943734
818	2021.6619089876515
819	1083.7832386027476
820	1447.1199046220165
821	5190.643965488502
822	1141.24123613847
823	1127.5735727014721
824	1332.5790594520652
825	1728.669153933413
826	1532.0141033418308
827	1793.8298153595958
828	1702.0308287631271
829	1362.125660685077
830	1857.7526527961948
831	1501.4589535249627
832	1616.7120294490367
833	1041.8250623890517
834	1034.8245634442192
835	2086.493090168663
836	137.50668025523802
837	1504.4978383193743
838	2210.150545944689
839	2128.976106566329
840	991.6949150563037
841	1824.364700228534
842	1475.2495807773346
843	1083.9754931045993
844	1899.8157733481169
845	1603.9959522541774
846	205.83520267992714
847	1576.4950867106502
848	1934.3475172281123
849	1370.5428498136541
850	470.9798235472284
851	697.8271855731043
852	1068.1290911002413
853	1700.6759970228884
854	1447.2146938372325
855	138.21584605313595
856	1918.0302877241197
857	930.9512230334494
858	1490.9519307553253
859	1476.7895077397966
860	1338.318749974152
861	2042.6381668204815
862	1402.4007594326135
863	1426.5368074213018
864	1158.4148412008904
865	1285.9259672821574
866	1041.5945788714853
867	2234.601807189777
868	1166.301279459191
869	923.6420330624242
870	1766.6696707752535
871	1709.875024402188
872	80.44393206774691
873	1856.0167622905435
874	1990.8476811821151
875	1944.3154435796082
876	2098.972169996793
877	806.3766297507862
878	1148.8364493955937
879	1877.6681606903762
880	1318.590626585244
881	1597.683934058454
882	1248.2295965504677
883	1151.5642966489986
884	1303.2561360549894
885	1883.0698687456756
886	558.2686885946482
887	2889.541050076717
888	1870.8794011370833
889	3065.3532267366854
890	2288.9200459048025
891	621.5868607521357
892	913.3974981598736
893	2419.4963427938233
894	973.7481697515625
895	2338.847212350907
896	1179.2563488887884
897	1110.4968409936762
898	1226.1745233938059
899	801.8612747039133
900	2401.1214252127925
901	1234.1664171528898
902	1642.2665269428403
903	1215.9087215741356
904	1459.0431081915606
905	1585.5627863981686
906	1590.486437666747
907	2026.1225799865329
908	1578.5035464322227
909	1408.6756555694712
910	1220.7056068514369
911	2011.5037733811766
912	890.9340232291738
913	890.203902365971
914	1291.2744621376544
915	745.1140407254294
916	1767.9255540627769
917	1018.0430296800262
918	1099.215105478749
919	1903.7682029867406
920	1718.5718353942568
921	1759.8780144697857
922	2698.40768036182
923	1301.1596801738037
924	1191.2021687432639
925	-1.7194242626753
926	1124.1499281191984
927	1617.1270507797124
928	692.5509381357863
929	1346.958462584236
930	1328.5355266722052
931	1714.6755496943138
[truncated: 100 more rows]
