# Supplementary material for: Formation of organic color centers in air-suspended carbon nanotubes using vapor-phase reaction
Source: Nat Commun. 2022 May 20;13:2814. doi: 10.1038/s41467-022-30508-z (PMC9123200; doi:10.1038/s41467-022-30508-z)
Supplement: Supplementary file 3 — Source Data [file 41467_2022_30508_MOESM3_ESM.zip › Source Data/Figure S12/lor0_area_3.0um.csv]

	lor0_area
4	9665.354316986126
10	7000.959181180804
13	6841.110569240162
16	4454.937079878194
23	7076.834602299721
26	6456.648217471927
27	6277.695420529272
29	5899.65804525917
31	6555.107188813065
35	5340.6024918527555
37	6794.151011754405
40	5812.166492537482
47	5511.0937514358975
49	5737.438224733523
57	6394.148667641045
60	4170.345281371944
65	5239.728069451409
72	4277.841200911051
80	7429.672925181845
85	4384.574087162735
92	2947.215943284914
95	2755.844237992922
97	5117.37291017107
102	1734.3584163813086
105	3661.1439373747453
107	3278.946652072762
108	3745.0701891860044
111	4216.718868506363
112	2800.1368626562057
128	3946.3559018486844
130	4513.355720442535
133	2530.592690608608
140	5272.505573324272
143	6204.588430822996
151	1936.5860476381645
153	5516.840891609475
165	5475.374139161705
168	3783.2892961365105
170	3401.5288863125274
179	4546.436644910865
183	2362.6091825122394
185	4521.781896344201
188	4762.415104675083
189	1877.8454739291315
190	3626.18858318064
192	2568.0085110658133
200	4803.977184037034
202	3687.883759019619
214	3056.703087023575
215	2383.1377156221606
220	4467.4724794666345
235	5766.134945109901
255	2847.9383820711096
258	3295.2002646456617
273	4152.762689236766
277	3614.4722352961044
285	2991.529116228274
286	3209.4510642461287
299	2510.1144078355032
301	5085.615306420112
303	4086.721639638524
308	2136.826042638981
313	1180.093498415301
316	3048.146913561323
320	5132.351986227228
328	3503.0206312633
332	2508.969966358593
345	3939.7536653732336
348	4727.52282599471
350	2097.2450035808574
361	3388.9801472106656
376	2671.3209828080985
385	3413.702125731586
394	2211.1951730104884
396	3910.960600956955
401	1901.191115035574
402	792.8885021688108
406	659.6490859369959
414	3350.4955217465895
415	5342.960750442315
419	1782.39699068214
425	3154.9288108857872
430	927.8393572409153
432	2364.82276443339
436	3447.841152694731
437	2438.150496605163
438	1527.7251013453001
458	2948.552986289945
462	1289.6135488237253
464	2997.2247885669203
472	3428.241957784251
491	1384.224031476939
492	1258.1994440023286
494	2152.487700685947
496	2066.828272091973
498	2322.0645642170507
502	1898.299273846531
508	3875.195137275259
509	1783.5257533036286
514	1572.5279408974295
520	1080.0883660461845
522	3227.98230396007
531	1053.8546168971984
537	208.95802219315888
542	1927.8130733633923
545	248.5633992735074
575	1893.2686163270696
581	2808.391422505954
599	957.5547694117861
610	2401.2820155729123
619	2717.134914813654
630	1413.928851472014
631	1662.1340096819981
639	1245.24189001976
642	456.12710228400516
647	1233.139387874174
664	2785.886733991771
666	1403.602383432985
668	2099.414256637011
675	1235.3810393017093
682	1465.3673848468304
694	855.5577378412172
696	1528.741979858081
699	1437.9222186464413
727	2772.3209272899076
730	1257.404751912921
741	2236.3964441690086
746	1098.5688861728834
753	1386.5840196921738
758	1936.0985130318127
761	3418.414259873469
766	984.1178457340436
767	2685.22331469224
774	4781.329846491363
775	511.0301253390707
777	580.8505554910344
796	1211.099364224333
805	1036.4540805487272
811	1217.0133163175158
812	1333.273548164941
832	260.51754928270674
838	2871.2060943798865
843	3670.3888063095283
844	1066.509373726848
861	92.43341158433667
863	835.7783252001099
865	1439.85931063887
866	1253.0592881072341
870	909.5429250221223
874	1019.9927929601201
876	-995.758397957014
881	3624.215993076503
887	1166.1987097662582
889	1287.1856463480651
897	1746.0870107455942
900	120.76356695731003
903	1735.7295315490408
913	5714.887128847523
920	490.6474029168297
935	345.79498907483134
936	1225.4438687604838
943	1475.7933930934125
955	4083.2256821682377
959	1647.2043798721882
968	3014.219302287594
974	2197.476830772674
983	5408.605010629361
985	1245.1354640630975
987	1151.629679060078
988	1283.2052253314796
991	921.471735266805
994	1003.0333610764986
997	714.014266863987
1000	1068.200696414666
1016	1186.6573176543204
1018	1347.299243541243
1025	1401.3511680752858
1028	908.7575590625156
1032	739.661008793823
1039	904.1439146713986
1040	1809.986142963
1051	652.1080242854531
1053	1467.515493491543
1060	638.5164972409632
6	8455.441872036276
11	4966.854042989879
15	5354.783641620634
17	5084.139390351509
20	5072.859762657537
21	4285.127148369781
25	4719.721710500221
30	4588.635297961038
36	3313.5217750543798
43	4245.440249835639
44	4498.969162659508
48	3388.8849001504104
52	3890.999306704892
54	2022.885279855598
60	3676.8191994226077
61	5183.661447259016
65	3591.0799919126184
71	7208.042212126022
100	3904.5700849084765
106	2174.7833218170767
113	4040.187254933728
117	3151.837632093594
118	2661.6937695341676
122	3167.6987065714557
124	2964.7656906147104
132	3854.136808160161
141	2735.43936522759
163	3170.1081961747145
173	1242.3499266254967
181	3772.0379534755148
184	4619.053555009462
186	3931.742052484333
192	2620.5810892375516
200	2511.4367652659867
202	2379.8639222469196
206	4814.737095386357
212	2440.5887962058846
213	2307.094074726059
214	2558.356331248742
237	3657.3190718687647
256	2085.1061369906424
263	4162.8925140120145
275	3578.659922734984
290	3833.8260175848322
291	2350.429102404719
297	2344.3481399814946
302	3084.7139613826366
311	2074.637527118403
314	2994.0669190472718
317	2584.379727989576
327	3101.3470923771774
331	3064.8326841845605
336	788.0481451240579
342	1528.0107498282537
345	3279.816590983486
349	1467.7334003973233
364	2094.40147434836
374	2125.073052595553
392	2414.691747233598
416	2134.2331667604417
419	3017.282233747536
424	2472.665699985783
432	2280.362096815814
435	2247.703172202582
438	3309.3462522280793
441	2872.359610011931
446	1771.5325523632205
453	1449.5761907571837
459	2152.8696400665417
468	1762.3807581556566
470	2003.4003491535316
474	703.0057562868127
475	2236.0225001113863
479	3387.3104567521136
481	5795.353358737291
489	1940.1538131740747
492	1837.409965157665
494	299.70989809039213
496	2170.11090925971
499	3715.7815708370044
501	1788.5116596535852
507	2024.6701987308054
510	1521.8257263863068
516	2360.521537879942
518	462.8979476999203
520	2094.1573888186444
528	2650.1815343307157
539	1925.381366948507
542	1125.4344274078098
545	1973.3140982475293
546	4018.6476901770775
553	1144.4587665630957
556	1477.1409414239954
557	1776.7696598080988
567	1900.846331191275
575	-340.28970947153863
577	3089.715156785356
579	1990.4580235199023
580	2410.734252086288
583	1990.486501511094
592	899.8230060490331
597	1824.4876150840264
602	1348.8883235281364
604	1725.2601885938423
605	733.423136679007
608	2368.433620053649
609	1813.7964321262348
610	1211.2574333195591
611	1603.2853228414529
619	1138.7253957032162
624	3334.0150559873928
626	1295.7676497402692
628	2465.9379758252126
630	1273.7955988979663
632	1056.9119573897806
634	3136.923877802
635	1480.4090966747565
638	3240.9305089513728
656	1412.7077690076696
657	1864.859417746949
661	2601.980903982466
673	1208.1689912498048
679	1472.7133524205112
690	1211.4614122192886
691	1718.878198632488
700	912.994427728972
718	2372.49467654013
727	74.12510536847397
738	2217.2685359190637
748	873.2602080000086
752	1050.9983180491004
755	1132.511809193413
756	1204.7577551067454
759	1281.386272177743
763	1031.0810074874937
771	1447.6311740369626
779	806.0485788409793
780	1297.0804779448936
790	1368.8836331635164
792	950.8158731627867
803	682.2048842806516
809	1487.6224684860433
814	2006.4392536587595
828	1702.0308287631271
835	2086.493090168663
836	137.50668025523802
837	1504.4978383193743
847	1576.4950867106502
856	1918.0302877241197
865	1285.9259672821574
870	1766.6696707752535
885	1883.0698687456756
891	621.5868607521357
893	2419.4963427938233
894	973.7481697515625
898	1226.1745233938059
907	2026.1225799865329
914	1291.2744621376544
916	1767.9255540627769
917	1018.0430296800262
924	1191.2021687432639
930	1328.5355266722052
935	2108.5966092236135
943	714.7304611592261
948	1359.190632823322
950	1471.7425907041559
955	1703.7066875873118
965	1674.0490889341838
967	1633.2520838331197
975	1379.3303555521532
981	1123.6506604638535
983	1739.2312721209398
988	398.9535320356784
992	1955.6671947685682
993	1922.3198139390504
997	2207.5488075812013
999	1779.2688642866503
1003	1915.0442425707397
1007	1054.0650936903428
1009	616.4959596446732
1012	1059.9867282794178
1015	2074.0325710644474
1018	1719.9822647018545
1020	1878.5250384804522
1027	491.2197014383865
1028	1456.7649583925495
1031	1784.6804652065598
