# Supplementary material for: Formation of organic color centers in air-suspended carbon nanotubes using vapor-phase reaction
Source: Nat Commun. 2022 May 20;13:2814. doi: 10.1038/s41467-022-30508-z (PMC9123200; doi:10.1038/s41467-022-30508-z)
Supplement: Supplementary file 3 — Source Data [file 41467_2022_30508_MOESM3_ESM.zip › Source Data/Figure S13/qdeg1.46eV.csv]

	I0	qdeg	E11_before	n	m
1	7015.772380474868	0.8549859734908185	1279.477	13	2
3	6219.340612212178	0.8697822311078233	1276.309	13	2
6	8455.441872036276	0.7777370701801344	1268.101	14	0
7	5918.108641702507	0.6431390094468412	1268.584	14	0
8	6582.442570708994	0.5726391285014152	1267.079	14	0
9	5192.675282461009	0.601371176694986	1278.546	13	2
12	5987.833005097344	0.8399462591759198	1276.068	13	2
14	4478.833216179356	0.7745150727512502	1278.529	13	2
15	5354.783641620634	0.836091967067667	1358.984	11	6
16	5686.983487157105	0.843286421686311	1277.59	13	2
17	5084.139390351509	0.4073661107166032	1268.442	14	0
18	5148.000856020408	0.7834755806884355	1287.518	13	2
19	4604.551333172509	0.8819952428525387	1276.05	13	2
22	5160.482736927778	0.7004484556037369	1277.764	13	2
23	5215.727596683897	0.9110380545291862	1276.41	13	2
25	4719.721710500221	0.617581908664007	1310.932	12	4
26	4447.625800257959	0.830924281583429	1359.851	11	6
27	4572.35582146795	0.587876585783173	1310.99	12	4
28	5631.195111025514	0.740205418677776	1282.045	13	2
29	4568.525122961943	0.6677403707110932	1308.027	12	4
30	4588.635297961038	0.7641299521606483	1310.855	12	4
32	5020.920130547915	0.7414162691656997	1283.253	13	2
33	6976.63607859502	0.8555976723110932	1266.176	14	0
35	4526.50846772347	0.8950055583745257	1363.992	11	6
36	3313.5217750543798	0.4619762586102653	1363.517	11	6
37	3618.3055268285575	0.7070972928230082	1306.846	12	4
38	4077.52514059002	0.9083494058459787	1310.828	12	4
39	5481.671800842399	0.7321704273465464	1284.708	13	2
40	952.095469389951	0.7074594807198419	1309.743	12	4
41	2384.197232453308	0.2333738026386881	1360.649	11	6
42	5371.632363575297	0.40594945739820665	1312.333	12	4
43	4245.440249835639	0.7526622823618827	1363.471	11	6
44	4498.969162659508	0.5066205527372531	1350.386	11	6
45	3926.2542683438005	0.49897396563551644	1311.287	12	4
47	4259.875734966272	0.7672181056813832	1310.17	12	4
48	3388.8849001504104	0.786363703977095	1359.931	11	6
49	3459.452174220883	0.8015651208662176	1309.778	12	4
50	3758.698538416995	0.61769963777217	1357.319	11	6
51	3159.495649647414	0.6247289556845488	1366.246	11	6
52	3890.999306704892	0.758159274069379	1269.977	14	0
53	2437.826520580853	0.5965481364245065	1281.664	13	2
54	2022.885279855598	0.6450537313278542	1357.94	11	6
56	3466.871191742812	0.8160181551464338	1277.713	13	2
57	4429.839107604443	0.7077775413321032	1358.27	11	6
58	2635.357819703265	0.7443977340246156	1281.609	13	2
62	3772.9254995156753	0.8668371881138065	1355.617	11	6
63	4846.651886653155	0.6480085300857927	1358.743	11	6
64	4531.057896662744	0.5781962611555699	1360.854	11	6
65	3591.0799919126184	0.7838924376274328	1355.313	11	6
66	1358.5378378281978	0.15777356210268764	1276.877	13	2
67	4016.5098207806054	0.6103005266013489	1358.907	11	6
68	3494.208847078799	0.47618320187724816	1312.141	12	4
69	2622.387885640386	0.7156835938504696	1312.101	12	4
71	7208.042212126022	0.6660659301558229	1281.252	13	2
72	3998.157396684338	0.8385367659269839	1357.029	11	6
73	4300.897299369759	0.5206666778721798	1278.944	13	2
74	3510.7170537544766	0.6311154078707569	1360.462	11	6
75	5637.477339920283	0.8316800138114682	1266.303	14	0
76	5061.74639582102	0.753333512292248	1357.138	11	6
78	2335.024215809599	0.1863966754466268	1360.281	11	6
79	5834.935091310979	0.6324763944214097	1259.577	14	0
80	3317.6747476144546	0.8146258884855945	1359.546	11	6
81	3833.935290328212	0.8088509331896578	1311.393	12	4
82	3656.189224668958	0.8716751868481953	1357.882	11	6
84	3908.6340121084477	0.49557952882112044	1314.109	12	4
85	3440.504783485368	0.3746661193286367	1364.963	11	6
88	4137.964183415913	0.6011233774241742	1359.19	11	6
91	5326.149254620492	0.9569613721002047	1278.863	13	2
92	2869.4393577717833	0.28374779772867753	1368.386	11	6
94	2668.8013895651807	0.957895137710985	1277.194	13	2
96	2782.067354079516	0.32077497727198667	1368.755	11	6
97	4113.655627637991	0.5268728607621737	1358.292	11	6
98	863.0238092754352	0.32794200308395993	1282.754	13	2
99	2414.1501913531024	0.6983769369658053	1364.268	11	6
100	3904.5700849084765	0.7905549938847911	1309.656	12	4
102	3230.16839415475	0.7999047213299322	1359.473	11	6
105	5935.276572216875	0.5539537649914936	1266.835	14	0
107	3122.61382354935	0.6429007133308239	1303.526	12	4
108	6016.267222866564	0.7831493899931904	1281.361	13	2
109	4049.318776177649	0.5417563329230067	1358.827	11	6
110	3558.721410139097	0.6962053632298518	1361.587	11	6
112	2996.335455744959	0.8738832894182159	1359.018	11	6
113	4040.187254933728	0.40835789579520143	1314.894	12	4
114	4173.85861916735	0.8401392589755301	1360.27	11	6
115	3378.2260624399514	0.6813065605689724	1266.408	14	0
116	3877.1335442352574	0.4194638365067935	1362.337	11	6
118	2661.6937695341676	0.4592281926037134	1361.886	11	6
119	4253.744143467151	0.7733044106065787	1312.153	12	4
120	3325.1690518872983	0.7009589905372199	1356.324	11	6
121	4648.945063000427	0.5844222712194714	1306.834	12	4
123	4638.72854258307	0.8529357166099647	1318.491	12	4
124	2964.7656906147104	0.6520367812608319	1308.997	12	4
125	3439.047211184835	0.6217543058804539	1360.502	11	6
126	3504.8977985705815	0.8167645575299358	1358.189	11	6
127	3205.7832906050958	0.7271280935006892	1366.105	11	6
128	3506.3782584220335	0.4417445122053752	1359.191	11	6
129	3040.1397340571343	0.6892329118110666	1309.291	12	4
131	3135.7438183129425	0.8589743236019417	1360.86	11	6
132	3854.136808160161	0.6860715629068536	1273.259	13	2
133	3208.2353036894215	0.7578971568455808	1309.57	12	4
135	2906.8239189913434	0.7793017365939438	1358.494	11	6
138	2962.256596718437	0.8988686436690474	1278.982	13	2
140	3625.614608099406	0.5210883263345495	1361.401	11	6
141	2735.43936522759	0.8805888501667125	1362.653	11	6
142	3215.6539831368204	0.655644937259567	1358.178	11	6
145	3835.914668970271	0.7819228258464663	1361.986	11	6
146	7660.831441330399	0.9194563269287711	1267.536	14	0
147	2075.5310290355324	0.739419739776372	1275.47	13	2
148	2776.030277466394	0.40533026129247696	1359.26	11	6
149	2972.104793522995	0.5272631084256232	1360.345	11	6
150	2238.788167404843	0.4402729318850716	1367.166	11	6
151	2809.6746300859772	0.5472033504220544	1308.152	12	4
153	4289.637718511428	0.7838591922081833	1279.9	13	2
154	2057.963130493557	0.731950761971677	1267.809	14	0
155	3046.7759535181453	0.6489179087472949	1278.416	13	2
156	2871.4343359197283	0.7373664822499114	1363.729	11	6
158	3277.3547867743705	0.3800145726190189	1269.738	14	0
159	4443.44657822099	0.7814988813610438	1356.362	11	6
160	2832.213420886019	0.5753205454405577	1357.996	11	6
162	2843.433399700991	0.6467022971682065	1359.727	11	6
164	3460.79252275682	0.9880545193351075	1363.15	11	6
165	4567.091247019925	0.7577863028368949	1310.836	12	4
166	3027.509293051381	0.7420517104961155	1357.085	11	6
167	2530.5299987086314	0.7747253966164586	1306.791	12	4
168	2122.365830443225	0.6480107053942372	1362.319	11	6
169	2676.34263724519	0.7332136408859478	1364.111	11	6
170	4804.999108567389	0.7003622150961641	1277.447	13	2
171	2356.514069340548	0.60489787913166	1368.224	11	6
172	2462.4270558962303	0.37879455005091184	1360.997	11	6
174	2828.5693086328683	0.8650625968109577	1361.41	11	6
177	4245.079273835837	0.8293672586338062	1355.205	11	6
178	433.7900544145147	-2.0867588164160233	1313.247	12	4
179	1975.3057769780671	0.9288309520467046	1283.029	13	2
181	3772.0379534755148	0.7758676444429373	1364.642	11	6
182	3283.4531109748827	0.8373382407082269	1356.245	11	6
183	3134.895500879704	0.6729608392549188	1359.572	11	6
184	4619.053555009462	0.44674539801843827	1357.06	11	6
185	2702.6194588509115	0.5940224576775894	1280.578	13	2
186	3931.742052484333	0.4840964385478568	1312.408	12	4
188	2638.7944494404696	0.5288334950367768	1362.737	11	6
189	2922.3444717478615	0.8745060559189223	1309.802	12	4
191	2121.1010564654334	-0.2505875379945094	1355.463	11	6
192	2620.5810892375516	0.7435205461277913	1362.219	11	6
193	2597.887378152379	0.7573073829066518	1357.832	11	6
195	2815.8653430091467	0.8254879623660334	1358.656	11	6
196	2793.4103830911495	0.83154116747465	1358.905	11	6
198	2016.6263788686508	0.8676405586713485	1310.601	12	4
199	3993.728681658459	0.5060719516393867	1282.459	13	2
201	4620.322256439277	0.8340774529127474	1277.587	13	2
202	2379.8639222469196	0.7667470371801194	1431.378	10	8
204	2016.4209699396588	0.49615909939663944	1364.996	11	6
206	4814.737095386357	0.6706794561818374	1314.611	12	4
207	3708.944594774775	0.34559471125386415	1306.897	12	4
208	2063.192871999017	0.6183460630183919	1266.538	14	0
210	1627.7379935989266	0.16102864589145768	1367.284	11	6
211	3365.9058526723425	0.8858568115048001	1361.201	11	6
214	2558.356331248742	0.8658930174346888	1428.755	10	8
216	1918.9406041984998	0.8681864010404691	1314.523	12	4
217	3072.992741222596	0.9396402277792169	1265.969	14	0
218	1826.5555089374238	0.40037094363844833	1362.971	11	6
219	2292.8972758780783	0.6404652190647109	1429.674	10	8
220	3183.656474236259	0.7521150088167036	1361.126	11	6
222	4009.733068101389	0.7031382152259191	1282.817	13	2
223	3529.274654687558	0.8584882336550401	1362.938	11	6
226	2557.580297325614	0.5640305144768968	1312.82	12	4
227	2411.741651759278	0.48773616174319084	1364.509	11	6
228	3346.9357092429827	0.9204152661804013	1276.244	13	2
230	2265.7906769264473	0.6345018055908117	1362.212	11	6
231	4149.063293865669	0.6183014693197941	1270.624	14	0
232	2503.0014287300746	0.7304721545549793	1309.246	12	4
233	2362.6167356063665	0.046549601688965346	1357.515	11	6
234	3406.9310738638555	0.7121462491435708	1362.115	11	6
235	2627.730989073497	0.5689711363485955	1308.455	12	4
236	2630.460096570975	0.8269752730532947	1279.534	13	2
237	3657.3190718687647	0.7418026050368569	1268.068	14	0
239	1790.1491854713925	0.5513433005896451	1279.995	13	2
240	2169.4727232984114	0.6441844684978804	1282.808	13	2
242	2812.5783093981563	0.8955603580440294	1314.041	12	4
243	3423.6805617967952	0.891571611964774	1359.454	11	6
244	1741.6183766679378	0.6562650011152851	1358.944	11	6
246	2426.8342723753785	0.30882908575266105	1366.528	11	6
247	1889.111153352264	0.5819897301670184	1269.309	14	0
248	2334.538423425453	0.8457932297765459	1282.007	13	2
249	2498.6103182592956	0.7311142191112768	1358.46	11	6
250	281.9625968211771	0.5164567140114247	1313.69	12	4
251	2561.518979933359	0.6230249653214393	1312.099	12	4
252	2041.1225642296104	0.9360712292486024	1351.988	11	6
253	4459.136370980663	0.7532210277642909	1312.506	12	4
254	1628.908483389755	0.7539193918614288	1317.23	12	4
255	2147.6166549689588	0.8007215399651383	1278.045	13	2
256	2085.1061369906424	0.9860547161025537	1367.244	11	6
257	2797.6969202181476	0.6743935306354172	1277.016	13	2
259	2128.821611451902	0.8035310128674773	1369.95	11	6
260	2780.526547275402	0.4459687249447809	1361.561	11	6
261	2282.802849702014	0.48925032979840244	1429.964	10	8
262	2346.4176524212926	0.7532794989285168	1368.922	11	6
263	4162.8925140120145	0.8395209176602504	1281.545	13	2
264	3224.241383368746	0.5968874070760213	1308.073	12	4
266	2290.9695592987696	0.9509276655236081	1360.321	11	6
268	2154.1591672364175	0.772074374929133	1428.24	10	8
269	2334.2513347458826	0.7198553048840045	1362.071	11	6
270	2133.2438323858637	0.5814472825677869	1426.283	10	8
272	1424.3954902265364	0.9188955414091761	1361.367	11	6
273	1844.5818103401282	0.6836106911289997	1313.553	12	4
274	1763.8088177372395	0.6750239719313454	1362.836	11	6
275	3578.659922734984	0.7457653573747071	1359.0	11	6
277	2664.5563300997464	0.8292302450901174	1352.484	11	6
279	4332.627279065904	0.7823953499032005	1309.331	12	4
280	1902.2958296089078	0.7974565395238442	1278.887	13	2
282	2244.2585664985654	0.6859948881386436	1360.358	11	6
283	2520.9673605739044	0.7657499934061633	1281.672	13	2
284	2166.797888557785	0.1573094605482558	1434.863	10	8
285	3443.520805171214	0.656087615973152	1313.011	12	4
286	1786.31863727434	0.8778690814110801	1427.22	10	8
288	3106.516715723138	0.8519097647879674	1266.929	14	0
289	1934.4950442286247	0.5708546443148074	1427.052	10	8
293	2272.741744225708	0.7253232274104601	1309.467	12	4
294	4314.30408419207	0.7593930132846604	1361.779	11	6
295	1141.026798324587	0.7669277468495945	1308.341	12	4
299	3159.388612563793	0.831951219220721	1366.763	11	6
302	3084.7139613826366	0.8593202072706273	1362.835	11	6
303	1901.4871522923154	0.3400777798991241	1360.433	11	6
304	5252.139365390012	0.6171637729460113	1266.953	14	0
305	1361.8675225039865	0.9427681233408941	1360.795	11	6
306	2663.2790866035266	0.5820823086971838	1309.869	12	4
307	2672.477368181083	0.7371820083393319	1276.12	13	2
309	2146.833668952541	0.1337504559948675	1310.525	12	4
310	2932.8259244024425	0.6055105654891573	1309.564	12	4
311	2074.637527118403	0.6946139961041563	1361.404	11	6
312	3056.535634499876	0.42996483771739463	1276.425	13	2
313	37.595369307947735	-0.910146564287329	1425.974	10	8
314	2994.0669190472718	0.6833012999609284	1364.972	11	6
315	2202.66923405551	0.6838000270027477	1428.079	10	8
316	3058.8156908937494	0.33950161669267875	1267.016	14	0
318	1602.641727877696	0.8693242096507032	1308.794	12	4
319	2386.2100246210202	0.3665266368975739	1430.204	10	8
320	2152.327978724745	0.7572004586766564	1310.113	12	4
321	1922.0037549413166	0.4461905901599978	1363.539	11	6
322	3500.8309686929488	0.374199112207188	1277.096	13	2
324	2361.230243009365	0.7935885231188874	1368.374	11	6
328	3466.0113720659683	0.7472855644271355	1305.7	12	4
330	4117.873376182132	0.6367212970068338	1309.137	12	4
333	2894.564981127372	0.5060079018009304	1312.044	12	4
335	2123.9618991425814	0.7720318961368493	1354.312	11	6
337	2574.9536737825674	0.6906251171135332	1358.171	11	6
338	1883.4593189797463	0.9789222769640307	1357.887	11	6
339	1979.2442500740133	0.7329997702083678	1356.205	11	6
341	1466.255647822076	0.7595780699154677	1278.05	13	2
342	1528.0107498282537	0.40639459497936853	1363.688	11	6
343	2033.3477096353597	0.7855430878006908	1276.252	13	2
344	2441.5516711481378	0.8431659948380731	1312.649	12	4
345	3279.816590983486	0.8142278841293241	1281.513	13	2
346	1229.4957622166423	0.7331545060347238	1359.521	11	6
347	1633.236252192685	0.7263666281858118	1363.792	11	6
348	1639.2163628109506	0.2784733023087042	1430.252	10	8
349	1467.7334003973233	0.28949509161076853	1311.348	12	4
351	1026.46644409685	-0.2172360799119136	1433.284	10	8
352	3632.9153415611113	0.7626631368177871	1360.921	11	6
354	3529.8739869221167	0.7692252734232281	1313.023	12	4
356	1518.5190107738729	0.12141517432910984	1428.036	10	8
357	2441.8086186861706	0.47938620474494104	1361.868	11	6
359	2487.419086010672	0.6699732822218016	1362.098	11	6
360	2366.432919726253	0.7480996193539801	1362.035	11	6
361	4004.5608215513757	0.6492727541875747	1283.133	13	2
362	2592.0844303020654	0.8290759139597075	1278.187	13	2
366	2961.5153540524607	0.9751405173559681	1309.645	12	4
369	1689.6824559574231	0.672414261827193	1424.027	10	8
371	4541.927094076175	0.8201994026209113	1266.623	14	0
372	2414.7006289634	0.6211474968710871	1431.128	10	8
373	1879.2618320310655	0.7783366949221253	1303.593	12	4
375	3159.173467869151	0.743759541127249	1275.296	13	2
376	2010.4600471420345	0.41474482076585656	1427.593	10	8
377	1301.243019769903	0.8077728711637083	1279.342	13	2
379	3332.822726488097	0.8980207685571869	1275.505	13	2
380	1684.7804209016106	0.46929309465983426	1309.235	12	4
381	3364.314668560433	0.4172710179563201	1357.858	11	6
383	1825.646540223724	0.7891089030789376	1425.547	10	8
384	2046.941649646176	0.7890291943202308	1426.883	10	8
385	1766.0295842934102	0.6249993516705682	1363.197	11	6
387	1420.5342617173324	0.4666944952136672	1359.323	11	6
388	1889.5509893155133	0.7528197351649694	1308.659	12	4
390	2529.499514903827	0.7669640668402683	1284.286	13	2
393	1615.8537532944176	0.707150717939463	1363.085	11	6
394	2090.0295303504113	0.7337107923387389	1356.881	11	6
396	2199.8355623052344	0.6160864009748711	1431.042	10	8
397	3558.4995130492775	0.8869539215555776	1277.478	13	2
398	1930.567577056252	0.4793860809474715	1428.829	10	8
399	3479.7993174225135	0.3801702198632731	1360.787	11	6
400	1542.9291112867177	0.3578263559951443	1363.21	11	6
402	2098.3497148794872	0.5721657747832812	1311.267	12	4
404	1704.644913173307	0.7919729023932109	1424.776	10	8
406	1694.8403298422973	0.6486434566433822	1361.142	11	6
407	1769.5660637945098	0.9114650941076714	1277.946	13	2
408	2480.080812634365	0.4389001930286494	1358.277	11	6
409	3021.907533303949	0.3695639339592946	1279.698	13	2
410	365.29461066691727	0.9531346795425116	1279.5	13	2
413	1776.7024809795053	0.4518376719820096	1429.167	10	8
414	1870.405635559097	0.7328925557703381	1360.671	11	6
417	2056.1075412266296	0.8078234859962424	1276.277	13	2
420	4768.736101806161	0.7645875022849244	1279.805	13	2
422	1556.8819275834612	0.9334677667161102	1421.527	10	8
424	2472.665699985783	0.976167730555842	1352.618	11	6
426	1403.254659991494	0.7649894679302959	1270.591	14	0
427	2736.4236524464086	0.8997368927624555	1277.023	13	2
428	2841.2486786777868	0.5668837796905689	1363.539	11	6
429	1765.643666167465	0.3624211355117784	1433.695	10	8
430	3079.9001085428913	0.7373156144573949	1280.908	13	2
432	2280.362096815814	0.8272780937718855	1466.291	11	7
435	2247.703172202582	0.775379547911929	1309.287	12	4
438	3309.3462522280793	0.4735049546121644	1284.943	13	2
440	1306.950893376409	0.5466129790532775	1271.957	14	0
441	2872.359610011931	0.7629231805681742	1282.031	13	2
442	1826.5291811162056	0.7745441731615917	1368.43	11	6
443	1985.8221470823348	0.6671496514441206	1358.809	11	6
445	2010.0508025627923	0.3991635221665677	1360.607	11	6
447	914.3134288541593	0.9280876435774986	1280.407	13	2
448	3731.97685073377	0.7047810243711605	1308.803	12	4
449	1909.3862358855522	0.5977371466086984	1360.873	11	6
454	2357.909301968782	0.6377806392057649	1314.231	12	4
455	2221.0414099573363	0.982044605956709	1425.197	10	8
456	2292.3351734125754	0.6165711389609093	1426.333	10	8
457	1168.3339746274012	0.9119704333441015	1430.548	10	8
459	2152.8696400665417	0.4551818217694616	1428.476	10	8
460	1107.8776234319612	0.5410013040789569	1360.575	11	6
461	1794.2969110149766	0.8006281006793823	1308.043	12	4
462	1573.49789362015	0.9744416624950485	1364.886	11	6
463	1447.807287445832	0.3306427528238617	1429.776	10	8
464	154.31689170508199	0.7812165286799856	1309.495	12	4
465	1986.0221568718755	0.3736700405396337	1358.841	11	6
467	4015.201031047013	0.9291837441929518	1266.036	14	0
469	2583.7892218036236	0.7487922845031194	1357.203	11	6
473	1459.2848544957474	0.6274938610047878	1361.617	11	6
475	2236.0225001113863	0.9103511206125687	1428.913	10	8
477	2686.897597211466	0.8219084740985946	1270.905	14	0
478	2225.636909174658	0.7675682183281336	1359.912	11	6
479	3387.3104567521136	0.33813526192550436	1361.338	11	6
480	1648.5222103069439	0.5846364054846162	1361.829	11	6
481	5795.353358737291	0.38578349018050134	1279.893	13	2
483	2384.2974948213327	0.7453224309647735	1358.632	11	6
485	1083.5174105763942	0.6657333100734402	1361.993	11	6
486	2164.423300854695	0.6821714334515057	1360.957	11	6
487	2031.4875236587839	0.2868672796701958	1362.702	11	6
488	3311.0004088826354	0.5161810305973314	1268.673	14	0
489	1940.1538131740747	0.5203211608059694	1430.033	10	8
490	1465.4906106840747	0.5438151144308283	1357.605	11	6
491	1775.4825261933481	0.6010362586552168	1428.421	10	8
492	1837.409965157665	0.5644416044026769	1426.207	10	8
493	4069.0738011275603	0.6560167530155046	1359.049	11	6
494	299.70989809039213	0.9082054544071472	1358.424	11	6
496	2170.11090925971	0.6829913348423582	1423.761	10	8
497	2699.9519656064217	0.9099548842730467	1310.092	12	4
498	376.69187464460776	0.18705511736943128	1313.969	12	4
499	3715.7815708370044	0.5395550723397231	1313.11	12	4
501	1788.5116596535852	0.42359450894024886	1429.262	10	8
503	3918.3233847771953	0.44963456435742977	1310.574	12	4
505	1874.7514916208322	0.5769712049253731	1426.469	10	8
506	1822.2041356597238	0.7053457558362989	1359.669	11	6
508	1500.033839384136	0.645599631627074	1428.952	10	8
511	2949.4042846881457	0.3806311178004159	1361.931	11	6
512	1024.3667715779136	0.5183794213664373	1363.269	11	6
514	2446.9717438629277	0.7641601779344653	1267.938	14	0
516	2360.521537879942	0.4626881107494282	1356.54	11	6
517	1613.4827516521611	0.45073519283051783	1360.039	11	6
522	1453.5407637787864	0.8269030984396899	1305.928	12	4
523	1580.2707664957363	0.5401490013627964	1421.879	10	8
524	1383.2374766996647	0.35410130740900103	1268.36	14	0
525	1557.808445384741	0.6969575402104594	1435.149	10	8
526	1481.005987569872	0.6408333047104483	1429.038	10	8
527	1397.8349348404158	0.4595964499273468	1431.894	10	8
530	1550.1460888283905	0.6622428911228125	1361.906	11	6
531	956.0186573991168	0.9677011772432172	1276.809	13	2
532	2417.186016066962	0.6251579415563093	1429.207	10	8
534	1956.0705705735086	0.3927295060614719	1431.112	10	8
536	1388.5522819376067	0.854614185755783	1281.367	13	2
540	1985.7906005653736	0.543136442064929	1430.63	10	8
542	1125.4344274078098	0.3689651842728356	1428.535	10	8
546	4018.6476901770775	0.9777849155800128	1350.715	11	6
547	1470.5666777827284	0.5824558820614474	1423.897	10	8
548	1600.4588713778649	0.7676498480720856	1359.908	11	6
549	2156.5319127436387	0.5097257438727607	1278.153	13	2
551	1758.0007763141984	0.7778208251298057	1422.01	10	8
552	1723.8442747410697	0.7907205352750893	1313.509	12	4
554	2273.564887005335	0.7942277864260673	1358.164	11	6
556	1477.1409414239954	0.5280316349735049	1435.374	10	8
558	2591.6222148764646	0.20092479338676028	1358.657	11	6
559	2273.5092762923437	0.7019630035002556	1431.893	10	8
561	1907.4693509477352	0.767346770634626	1431.341	10	8
562	2187.7412158088796	0.8969876277413292	1282.218	13	2
565	2648.447808365695	0.876937427618866	1356.686	11	6
567	1900.846331191275	0.7700221623598115	1362.618	11	6
568	1693.5594953472678	0.5786003314528255	1426.342	10	8
569	2781.287286749852	0.747152252055485	1268.273	14	0
570	1431.4366258630866	0.29888743737676937	1364.32	11	6
572	1809.11326383421	0.5000268544085613	1351.6	11	6
574	1995.8242099095826	0.9331085963652807	1362.091	11	6
576	1814.9140699966824	0.5355365168945025	1430.739	10	8
577	3089.715156785356	0.7206250236002123	1311.573	12	4
578	1744.5096489356783	0.6199807431250899	1427.231	10	8
581	1936.8008272454297	0.9486325228873181	1429.562	10	8
582	2467.293067979932	0.911159600422682	1279.424	13	2
584	3302.698656228879	0.7797093505484203	1306.216	12	4
585	2142.661480302284	0.7128791177968598	1303.615	12	4
587	744.984719455016	-0.10049199829332497	1280.95	13	2
590	1475.079051045521	0.9241336990743906	1360.861	11	6
591	1562.3346965170851	0.6283949662793173	1424.501	10	8
592	899.8230060490331	0.7578897015013059	1279.406	13	2
593	1379.4436429408809	0.6601732982657001	1429.452	10	8
594	1474.4917147907604	0.9285633824531588	1308.551	12	4
596	1787.8750566297456	0.6250618388700271	1278.428	13	2
597	1824.4876150840264	0.36805423900149925	1426.249	10	8
598	1202.5198146226314	0.5513827657023987	1362.201	11	6
599	2065.9366553973246	0.5380212341460928	1361.404	11	6
601	1563.207022404545	0.06488971579139513	1427.303	10	8
604	1725.2601885938423	0.06049075235794717	1360.027	11	6
605	733.423136679007	-0.886811612904091	1357.622	11	6
606	1506.8710378944456	0.061761218204844995	1426.814	10	8
608	2368.433620053649	0.7038063448945947	1430.675	10	8
612	776.6069680071483	0.6918629761605974	1277.265	13	2
613	1058.9009942512532	0.7310793097461875	1283.027	13	2
614	2147.081596986127	0.45213989905663204	1277.153	13	2
617	1340.6174576583262	0.5387258716753323	1424.726	10	8
618	1892.9938495736967	0.7868214561236333	1360.026	11	6
621	1714.3347689057618	0.9653581087079818	1306.727	12	4
622	1882.2390370696266	0.866482761169375	1426.759	10	8
625	1427.7900929950617	0.6780756323100396	1427.777	10	8
626	1295.7676497402692	0.6740530097416113	1424.335	10	8
627	2036.0455184893913	0.47685739013654554	1358.455	11	6
628	2465.9379758252126	0.21699040095895658	1424.6	10	8
629	1231.644099178193	0.547965088612035	1426.294	10	8
633	1548.0721865098699	0.3188353504266081	1424.289	10	8
634	3136.923877802	0.2689310712048682	1311.587	12	4
635	1480.4090966747565	0.3682852727420877	1309.601	12	4
636	1025.2476826379086	0.20113498622364206	1362.172	11	6
640	1365.7047627760105	0.6925342720058628	1273.108	13	2
644	2268.8317034205984	0.6031703466368772	1426.502	10	8
647	4975.795091157224	0.7794484061243557	1277.031	13	2
649	1274.9685075079776	0.7204289434082302	1425.86	10	8
650	1471.6047655241807	0.7997738792340461	1363.184	11	6
652	2194.825087500816	0.22864259915453608	1430.449	10	8
654	1346.996574818328	0.3409856158622383	1425.728	10	8
657	1864.859417746949	0.5728525949826528	1426.523	10	8
658	1887.427006669398	0.6459837558270175	1312.272	12	4
660	2571.629601046211	0.8483226698163825	1303.398	12	4
661	2601.980903982466	0.893294854184969	1277.569	13	2
662	1265.0676841506595	-0.0657578849120704	1361.783	11	6
663	1531.4974692155265	0.8587704498792497	1278.308	13	2
664	1370.9356563134643	0.27158330906780076	1307.855	12	4
666	1491.8372476049844	0.7503035049353229	1363.475	11	6
667	2628.8667518826387	0.7333114903657193	1364.152	11	6
668	2420.2656899709527	0.5391908262994558	1361.872	11	6
671	2134.4700994197287	0.6811631440442516	1359.388	11	6
676	1740.028610836569	0.8114434147409083	1430.163	10	8
684	1408.368024671222	0.4800274814452758	1430.046	10	8
686	3097.2661664240654	0.6584890480736145	1266.017	14	0
687	1277.4231633234506	0.8015286910971957	1319.956	12	4
690	1211.4614122192886	0.8411594542761865	1430.039	10	8
692	5546.19588100882	0.459877444284475	1279.829	13	2
694	1910.2348931330332	0.32748913079957287	1430.322	10	8
697	1021.1480655573934	-0.1023989505596135	1428.616	10	8
698	1921.2130633037978	0.10015912268600799	1367.249	11	6
699	1232.9538059233826	0.7213210561409594	1464.515	11	7
700	912.994427728972	0.7627113397021552	1367.544	11	6
706	2553.1228559436727	0.6811359331885846	1426.435	10	8
707	1467.3216936891115	0.48097442404906837	1429.986	10	8
708	1857.6159174639658	0.46820695201047696	1360.68	11	6
709	2118.7177864925566	0.7781193769235737	1317.77	12	4
711	1304.904212018342	0.09447479603849197	1428.814	10	8
713	416.7104269617829	0.22257756253864577	1265.845	14	0
715	3262.7843609679794	0.8312533705451234	1359.392	11	6
718	2372.49467654013	0.733867282032467	1360.074	11	6
720	1217.1742629725227	0.9975586240068721	1426.972	10	8
721	1741.5576612544544	0.4532185985701794	1421.561	10	8
722	1294.8135621854437	0.7483662015393944	1432.056	10	8
726	313.3458714770478	0.6920263680461274	1421.46	10	8
727	74.12510536847397	0.41838588672452515	1310.596	12	4
728	1189.9114284975406	0.7137001916378958	1423.167	10	8
729	1361.1844501026844	0.30564875573949546	1429.087	10	8
731	964.9403814114693	0.8132701893873505	1313.739	12	4
733	1072.813013931507	0.46010930668745686	1278.603	13	2
734	1748.627679496674	0.5258851670091189	1427.428	10	8
735	1011.2425706631645	0.5563458153202413	1423.731	10	8
736	1091.8901459317217	0.5024480958581017	1266.627	14	0
737	1905.7652145449015	0.651577032054727	1267.704	14	0
739	657.4759655430918	-0.01766986896882515	1363.909	11	6
740	2199.9257523676088	0.6245182659030635	1427.746	10	8
741	1056.69271000199	0.6412292871825729	1280.756	13	2
745	1124.18579631194	0.7820253167590822	1357.26	11	6
746	1452.158448434806	0.730589975558132	1360.926	11	6
747	1553.7387571506486	0.635867779564107	1360.994	11	6
749	1145.888944272326	0.50373453853778	1278.609	13	2
750	1456.8342247064606	0.6333468523796592	1427.918	10	8
751	1066.1924535301719	0.5616033149789822	1312.969	12	4
753	1190.0260124341594	-0.1413254327392397	1358.836	11	6
757	1008.4589970345321	0.029309595276955282	1430.438	10	8
765	2559.033492197437	0.8047389034331186	1357.68	11	6
768	1927.7851546386785	0.5687041163565856	1268.123	14	0
769	2044.1295563016474	0.6666640215757847	1432.961	10	8
770	3118.433962191005	0.6102663908958846	1360.544	11	6
774	3435.2022682042393	0.758893462668126	1279.088	13	2
776	1455.4392720063092	0.35797437891304607	1425.215	10	8
777	1298.8973310909423	0.7589100842409806	1425.557	10	8
778	1444.5714914340783	0.032866546399710844	1430.101	10	8
779	806.0485788409793	0.7994567843486734	1429.367	10	8
786	1083.3830932382125	0.6354299902031738	1357.188	11	6
787	1233.7057822927777	0.6064207342129335	1363.644	11	6
793	1758.4479547566632	0.665758132535511	1429.655	10	8
794	1668.275962390338	0.8547859256879746	1316.135	12	4
795	1605.5817555004967	0.7925029880550515	1360.258	11	6
796	1049.3179080509767	0.25410359337732585	1432.717	10	8
799	2862.7737007447713	0.755744188137188	1357.243	11	6
801	1945.6207439942666	0.729864006277788	1433.05	10	8
802	1485.5794945042428	0.5166640841715252	1356.003	11	6
803	682.2048842806516	0.9792818310374838	1427.32	10	8
806	322.2909207092373	0.8992091476216898	1275.807	13	2
808	1286.0525605533803	-0.2256003996601536	1429.858	10	8
810	878.1067219238848	0.3872551782722547	1359.407	11	6
812	1139.4606363411367	0.6357085968076115	1422.093	10	8
813	1534.436674739026	0.5712159337077339	1360.308	11	6
814	2006.4392536587595	0.6223415207174472	1428.691	10	8
815	1190.1276714339133	0.9576177024640372	1363.749	11	6
819	1083.7832386027476	0.9599798345498833	1311.935	12	4
820	1447.1199046220165	0.7583573432585551	1427.886	10	8
821	5190.643965488502	0.8477581665676174	1278.156	13	2
823	1127.5735727014721	0.8419049130253843	1302.293	12	4
824	1332.5790594520652	0.5678498721507143	1279.633	13	2
825	1728.669153933413	0.6888374946169715	1425.1	10	8
827	1793.8298153595958	0.7707791487825347	1431.615	10	8
829	1362.125660685077	0.4931515790080021	1363.025	11	6
830	1857.7526527961948	0.7504989854891014	1314.857	12	4
832	1616.7120294490367	0.8330410840225141	1358.174	11	6
833	1041.8250623890517	0.3606984694619936	1426.549	10	8
834	1034.8245634442192	0.2528797395100275	1428.615	10	8
836	137.50668025523802	0.7045599132732706	1364.368	11	6
838	2210.150545944689	0.35249298771539983	1430.641	10	8
840	991.6949150563037	0.47867600956681566	1312.432	12	4
841	1824.364700228534	0.9725939356496767	1267.523	14	0
842	1475.2495807773346	0.5844171842972484	1424.905	10	8
843	1083.9754931045993	0.4355439288982978	1313.639	12	4
844	1899.8157733481169	0.47775303237662403	1307.67	12	4
847	1576.4950867106502	0.5650179128571843	1363.909	11	6
849	1370.5428498136541	0.621324576375183	1282.479	13	2
851	697.8271855731043	0.6078164966185741	1355.748	11	6
852	1068.1290911002413	0.5025171204547386	1426.726	10	8
854	1447.2146938372325	0.19657003961082542	1429.444	10	8
855	138.21584605313595	0.6890259823889129	1360.522	11	6
856	1918.0302877241197	0.48908880851368464	1360.098	11	6
858	1490.9519307553253	0.2820154666295216	1361.237	11	6
860	1338.318749974152	0.3847957492030437	1364.353	11	6
862	1402.4007594326135	0.6777598092217386	1436.167	10	8
863	1426.5368074213018	0.31943614635176004	1311.785	12	4
864	1158.4148412008904	0.8855906552249537	1361.176	11	6
867	2234.601807189777	0.6019670139331876	1429.915	10	8
868	1166.301279459191	0.7750482913473693	1282.071	13	2
869	923.6420330624242	0.5909663555708287	1420.321	10	8
872	80.44393206774691	-1.1984065153847299	1310.755	12	4
873	1856.0167622905435	0.6718170740614703	1309.788	12	4
874	1990.8476811821151	0.5535573854242213	1429.746	10	8
876	2098.972169996793	0.9109274888832501	1364.843	11	6
880	1318.590626585244	0.7170924365479705	1306.521	12	4
882	1248.2295965504677	0.43396937965598026	1363.106	11	6
884	1303.2561360549894	0.6469737101708073	1311.424	12	4
885	1883.0698687456756	0.7557806457092385	1309.54	12	4
888	1870.8794011370833	0.5657420855745252	1358.18	11	6
889	3065.3532267366854	0.16298016151058578	1363.712	11	6
890	2288.9200459048025	0.4172908685364612	1311.463	12	4
892	913.3974981598736	0.625628957773861	1425.537	10	8
893	2419.4963427938233	0.4883220170380866	1277.297	13	2
896	1179.2563488887884	0.5202163029239928	1358.709	11	6
897	1110.4968409936762	0.7168310228365916	1278.348	13	2
899	801.8612747039133	0.951263780695173	1361.828	11	6
900	2401.1214252127925	0.8245592401087996	1313.401	12	4
902	1642.2665269428403	0.5321651963884418	1428.828	10	8
905	1585.5627863981686	0.47378070499608677	1360.245	11	6
906	1590.486437666747	0.8229877479560204	1430.62	10	8
907	2026.1225799865329	0.33975928115645215	1359.982	11	6
909	1408.6756555694712	0.6985512288484558	1420.962	10	8
911	2011.5037733811766	0.646480860202838	1426.048	10	8
912	890.9340232291738	0.882371753937852	1284.646	13	2
913	890.203902365971	0.8833043802525063	1429.098	10	8
914	1291.2744621376544	0.42784861396654494	1436.435	10	8
915	745.1140407254294	0.5826457402103906	1429.036	10	8
917	1018.0430296800262	0.5143139569736899	1430.129	10	8
919	1903.7682029867406	0.4907048239901222	1434.322	10	8
920	1718.5718353942568	0.4172841479923852	1427.717	10	8
921	1759.8780144697857	0.8883207674761928	1363.659	11	6
923	1301.1596801738037	0.9277177977439861	1428.48	10	8
924	1191.2021687432639	-1.0503869659084266	1277.259	13	2
927	1617.1270507797124	0.5970279992662509	1423.746	10	8
929	1346.958462584236	0.4798273967311528	1425.972	10	8
930	1328.5355266722052	0.4957716667010189	1479.258	11	7
938	3246.039224788391	0.23600536859365825	1357.383	11	6
939	244.63657578683186	-0.2687866690515357	1428.752	10	8
940	1330.4821506929597	0.7698128252110528	1305.901	12	4
941	854.7386360017125	0.6819762584786981	1425.712	10	8
945	1107.160514196905	0.957704939408095	1425.752	10	8
947	1160.422377247494	0.8903332341714605	1307.28	12	4
949	1360.0669875894698	0.8354697468013946	1424.174	10	8
951	590.0555809162063	0.3692872957460253	1369.48	11	6
956	569.7269508518679	-0.32467409639919936	1365.844	11	6
957	1321.8150563017202	0.9119852346134907	1429.932	10	8
958	1558.3274968840672	0.16543715308625512	1429.735	10	8
959	1622.509853175983	0.8512090767640762	1308.041	12	4
963	554.1561058019938	0.2177480467057451	1424.908	10	8
966	880.9850883011322	0.7423917640201146	1432.516	10	8
967	1633.2520838331197	0.30232436621442116	1426.028	10	8
968	1061.077610286764	0.6388919543403228	1428.337	10	8
970	927.2417636568142	0.9212975670043325	1312.341	12	4
971	2554.938231158454	0.7689452107849568	1310.126	12	4
974	1091.3081990960202	0.5482683474119514	1365.774	11	6
975	1379.3303555521532	0.32459611293196317	1361.447	11	6
977	1058.4351577958007	0.9292527994679917	1466.889	11	7
985	1349.1775929636096	0.6371222928383021	1427.344	10	8
987	1431.297259710242	0.2423979639737543	1353.618	11	6
988	398.9535320356784	-0.49232275529951436	1430.812	10	8
990	1885.8583226261514	0.5431439451185941	1358.772	11	6
992	1955.6671947685682	0.5863985118695041	1357.942	11	6
997	2207.5488075812013	0.7938114244866414	1362.029	11	6
1002	2444.506998518918	0.46625001337708777	1356.645	11	6
1003	1915.0442425707397	0.46934166123005716	1428.487	10	8
1006	882.3487777751196	0.6576428702414379	1308.661	12	4
1008	5568.4123393160635	0.5599849710617696	1268.366	14	0
1010	1290.241926567854	0.8432064110256096	1278.321	13	2
1013	800.789203634177	0.6018621913783072	1357.836	11	6
1014	844.4928678035646	0.47072721332052075	1428.21	10	8
1017	2882.8683901262934	0.23849739904995754	1363.994	11	6
1020	1878.5250384804522	0.49958727101398787	1429.467	10	8
1021	1146.0061091974574	0.5774179905347292	1429.014	10	8
1024	816.931458658706	-0.34556011561870575	1424.033	10	8
1031	1784.6804652065598	0.4294085975894005	1281.746	13	2
