# Supplementary material for: Formation of organic color centers in air-suspended carbon nanotubes using vapor-phase reaction
Source: Nat Commun. 2022 May 20;13:2814. doi: 10.1038/s41467-022-30508-z (PMC9123200; doi:10.1038/s41467-022-30508-z)
Supplement: Supplementary file 3 — Source Data [file 41467_2022_30508_MOESM3_ESM.zip › Source Data/Figure S15/a/XYSP02/190522XSP001 XYSP02 -701.6297Y BG.dat]

1073.140136	847.400000
1074.187893	1041.800000
1075.235624	1084.200000
1076.283329	1109.600000
1077.331009	1044.800000
1078.378662	1098.600000
1079.426290	942.800000
1080.473892	1110.400000
1081.521468	1072.600000
1082.569018	1039.200000
1083.616542	943.400000
1084.664040	1067.800000
1085.711512	892.800000
1086.758958	1106.400000
1087.806379	1014.600000
1088.853773	825.000000
1089.901142	822.400000
1090.948485	932.600000
1091.995801	880.000000
1093.043092	931.400000
1094.090357	796.400000
1095.137597	1031.600000
1096.184810	875.200000
1097.231997	1011.200000
1098.279159	903.400000
1099.326294	865.000000
1100.373404	975.400000
1101.420487	868.800000
1102.467545	847.600000
1103.514577	1148.800000
1104.561583	899.000000
1105.608563	993.600000
1106.655518	844.800000
1107.702446	1020.800000
1108.749348	1041.000000
1109.796225	1011.200000
1110.843075	959.200000
1111.889900	1113.000000
1112.936699	803.200000
1113.983472	949.800000
1115.030219	899.000000
1116.076940	774.600000
1117.123635	879.000000
1118.170305	968.400000
1119.216948	1066.200000
1120.263566	1033.200000
1121.310157	1134.200000
1122.356723	1132.200000
1123.403263	997.000000
1124.449777	762.600000
1125.496265	738.600000
1126.542727	939.400000
1127.589163	891.600000
1128.635573	936.800000
1129.681958	884.600000
1130.728316	874.800000
1131.774649	1017.800000
1132.820956	1088.600000
1133.867236	802.000000
1134.913491	862.000000
1135.959720	973.200000
1137.005923	962.400000
1138.052101	847.600000
1139.098252	995.400000
1140.144377	885.200000
1141.190477	980.400000
1142.236550	930.600000
1143.282598	896.800000
1144.328620	921.400000
1145.374616	885.400000
1146.420586	917.000000
1147.466530	1188.200000
1148.512448	1108.600000
1149.558341	1010.200000
1150.604207	930.200000
1151.650047	994.200000
1152.695862	892.800000
1153.741651	974.800000
1154.787414	1052.000000
1155.833150	918.800000
1156.878861	997.000000
1157.924547	1034.200000
1158.970206	1060.400000
1160.015839	984.400000
1161.061446	964.800000
1162.107028	850.200000
1163.152584	985.400000
1164.198113	897.800000
1165.243617	981.200000
1166.289095	1187.600000
1167.334547	1082.200000
1168.379973	1039.200000
1169.425373	1049.400000
1170.470748	928.800000
1171.516096	980.600000
1172.561418	1047.800000
1173.606715	956.000000
1174.651986	996.400000
1175.697231	757.400000
1176.742449	1070.200000
1177.787642	938.800000
1178.832810	1022.400000
1179.877951	859.400000
1180.923066	902.600000
1181.968155	1028.000000
1183.013219	981.800000
1184.058257	821.800000
1185.103268	1089.200000
1186.148254	804.600000
1187.193214	824.600000
1188.238148	992.000000
1189.283056	992.800000
1190.327938	966.800000
1191.372794	1013.600000
1192.417625	989.000000
1193.462429	987.400000
1194.507208	974.800000
1195.551961	1057.600000
1196.596687	1037.400000
1197.641388	971.800000
1198.686063	1141.200000
1199.730712	1107.400000
1200.775336	916.600000
1201.819933	1063.400000
1202.864504	955.400000
1203.909050	1064.400000
1204.953569	986.400000
1205.998063	848.200000
1207.042531	908.600000
1208.086973	1085.400000
1209.131389	1036.400000
1210.175779	833.600000
1211.220143	793.000000
1212.264481	912.600000
1213.308794	850.400000
1214.353080	875.400000
1215.397341	1012.000000
1216.441575	1026.200000
1217.485784	995.000000
1218.529967	835.600000
1219.574124	959.800000
1220.618255	1004.200000
1221.662360	919.800000
1222.706439	1067.200000
1223.750493	917.000000
1224.794520	1192.000000
1225.838522	884.800000
1226.882498	822.800000
1227.926447	970.200000
1228.970371	969.600000
1230.014269	1002.200000
1231.058141	1084.800000
1232.101987	868.800000
1233.145808	1011.400000
1234.189602	909.000000
1235.233371	1114.400000
1236.277113	1039.000000
1237.320830	1043.400000
1238.364521	949.800000
1239.408185	932.200000
1240.451824	1050.200000
1241.495437	950.800000
1242.539025	1076.400000
1243.582586	991.200000
1244.626121	778.400000
1245.669631	905.400000
1246.713114	1015.200000
1247.756572	956.800000
1248.800004	821.600000
1249.843410	1109.000000
1250.886790	995.200000
1251.930144	1132.200000
1252.973472	942.800000
1254.016774	1033.400000
1255.060050	810.600000
1256.103301	988.200000
1257.146525	1153.400000
1258.189724	1110.400000
1259.232897	921.800000
1260.276044	962.600000
1261.319165	908.600000
1262.362260	988.200000
1263.405329	1207.600000
1264.448372	968.600000
1265.491390	948.800000
1266.534381	971.000000
1267.577347	942.800000
1268.620286	1048.400000
1269.663200	980.400000
1270.706088	1024.800000
1271.748950	983.200000
1272.791786	1011.000000
1273.834596	1009.200000
1274.877380	997.600000
1275.920139	1091.600000
1276.962871	1201.400000
1278.005578	1019.000000
1279.048258	973.000000
1280.090913	1028.400000
1281.133542	1000.600000
1282.176145	895.600000
1283.218722	1088.000000
1284.261273	887.800000
1285.303798	1034.200000
1286.346298	1099.000000
1287.388771	938.200000
1288.431219	900.400000
1289.473640	998.200000
1290.516036	918.600000
1291.558406	1014.800000
1292.600750	967.200000
1293.643068	991.000000
1294.685360	984.800000
1295.727626	1098.200000
1296.769867	960.200000
1297.812081	905.400000
1298.854270	1013.200000
1299.896432	994.800000
1300.938569	1025.400000
1301.980680	768.400000
1303.022765	1069.000000
1304.064824	1015.400000
1305.106857	980.200000
1306.148864	966.000000
1307.190846	939.600000
1308.232801	1053.800000
1309.274731	1012.600000
1310.316634	1032.000000
1311.358512	1076.000000
1312.400364	1041.800000
1313.442190	974.000000
1314.483990	917.200000
1315.525764	1038.600000
1316.567512	957.000000
1317.609234	973.000000
1318.650931	820.800000
1319.692601	913.000000
1320.734246	1020.000000
1321.775865	1003.200000
1322.817458	979.000000
1323.859025	819.400000
1324.900566	886.600000
1325.942081	966.400000
1326.983570	961.800000
1328.025033	963.200000
1329.066471	1022.000000
1330.107882	1094.200000
1331.149268	1020.400000
1332.190628	841.400000
1333.231961	925.000000
1334.273269	880.600000
1335.314551	935.200000
1336.355808	834.800000
1337.397038	910.400000
1338.438242	984.400000
1339.479420	1159.200000
1340.520573	1040.800000
1341.561700	966.400000
1342.602800	975.400000
1343.643875	914.800000
1344.684924	971.800000
1345.725947	845.000000
1346.766944	862.400000
1347.807916	1069.000000
1348.848861	991.000000
1349.889780	732.200000
1350.930674	976.400000
1351.971541	970.400000
1353.012383	974.200000
1354.053199	972.800000
1355.093989	955.600000
1356.134753	988.600000
1357.175491	894.400000
1358.216203	995.400000
1359.256890	929.600000
1360.297550	1008.600000
1361.338184	871.600000
1362.378793	1040.400000
1363.419376	918.000000
1364.459933	927.000000
1365.500464	1076.000000
1366.540969	1127.000000
1367.581448	965.200000
1368.621901	1039.600000
1369.662328	809.000000
1370.702730	1078.000000
1371.743105	941.600000
1372.783455	992.400000
1373.823778	893.000000
1374.864076	1043.400000
1375.904348	944.600000
1376.944594	1005.000000
1377.984814	919.000000
1379.025009	1178.200000
1380.065177	884.400000
1381.105319	834.600000
1382.145436	1016.800000
1383.185526	995.400000
1384.225591	954.600000
1385.265630	989.800000
1386.305643	900.400000
1387.345630	948.000000
1388.385591	1022.200000
1389.425526	1004.800000
1390.465435	1165.600000
1391.505319	1113.400000
1392.545176	870.800000
1393.585008	812.800000
1394.624814	858.200000
1395.664593	969.400000
1396.704347	919.200000
1397.744075	897.800000
1398.783777	923.600000
1399.823454	895.800000
1400.863104	924.200000
1401.902728	930.600000
1402.942327	920.400000
1403.981899	1061.400000
1405.021446	805.800000
1406.060967	1185.600000
1407.100462	880.600000
1408.139931	1036.600000
1409.179374	863.400000
1410.218791	1217.400000
1411.258182	836.600000
1412.297548	834.400000
1413.336887	1017.600000
1414.376201	1087.400000
1415.415489	794.400000
1416.454750	1016.800000
1417.493986	863.000000
1418.533196	1044.200000
1419.572380	783.800000
1420.611539	1095.600000
1421.650671	964.400000
1422.689777	1012.400000
1423.728858	919.800000
1424.767912	869.600000
1425.806941	956.000000
1426.845944	1029.400000
1427.884921	926.200000
1428.923872	994.000000
1429.962797	799.800000
1431.001696	1039.800000
1432.040569	865.600000
1433.079417	1228.400000
1434.118238	908.200000
1435.157034	945.200000
1436.195803	860.800000
1437.234547	835.000000
1438.273265	996.200000
1439.311957	1105.600000
1440.350623	995.000000
1441.389263	942.600000
1442.427878	826.600000
1443.466466	970.400000
1444.505029	1003.400000
1445.543565	1011.200000
1446.582076	843.800000
1447.620561	908.800000
1448.659019	917.600000
1449.697452	1026.400000
1450.735860	1142.400000
1451.774241	999.600000
1452.812596	1084.600000
1453.850925	928.200000
1454.889229	1078.200000
1455.927506	844.800000
1456.965758	861.800000
1458.003984	976.200000
1459.042184	1132.800000
1460.080358	1115.000000
1461.118506	1060.800000
1462.156628	905.800000
1463.194724	1028.200000
1464.232795	1076.000000
1465.270839	959.800000
1466.308858	887.000000
1467.346850	869.000000
1468.384817	941.000000
1469.422758	976.200000
1470.460673	1044.800000
1471.498562	936.800000
1472.536425	996.600000
1473.574263	919.600000
1474.612074	1064.400000
1475.649859	1183.600000
1476.687619	970.400000
1477.725353	797.000000
1478.763060	922.800000
1479.800742	869.800000
1480.838398	944.800000
1481.876028	796.200000
1482.913632	988.400000
1483.951211	1030.000000
1484.988763	897.800000
1486.026290	1054.600000
1487.063790	1144.800000
1488.101265	844.600000
1489.138714	931.400000
1490.176136	1003.400000
1491.213533	964.600000
1492.250904	863.600000
1493.288250	939.000000
1494.325569	793.600000
1495.362862	1026.600000
1496.400130	985.000000
1497.437371	1018.000000
1498.474587	1002.600000
1499.511777	997.000000
1500.548941	978.400000
1501.586078	1079.000000
1502.623191	966.400000
1503.660277	1018.200000
1504.697337	891.000000
1505.734371	931.600000
1506.771380	898.800000
1507.808362	964.800000
1508.845319	978.200000
1509.882250	1041.000000
1510.919155	1129.600000
1511.956034	1060.400000
1512.992887	837.000000
1514.029714	1035.200000
1515.066515	1075.000000
1516.103290	1006.400000
1517.140040	989.400000
1518.176763	973.200000
1519.213461	769.600000
1520.250133	1002.200000
1521.286779	1036.400000
1522.323399	969.800000
1523.359993	1040.200000
1524.396561	805.600000
1525.433103	930.000000
1526.469619	867.600000
1527.506110	907.800000
1528.542574	905.000000
1529.579013	810.000000
1530.615426	1067.200000
1531.651813	858.400000
1532.688174	992.000000
1533.724509	943.200000
1534.760818	903.600000
1535.797101	922.200000
1536.833358	772.800000
1537.869590	976.200000
1538.905795	895.000000
1539.941975	1015.800000
1540.978129	1014.400000
1542.014257	859.400000
1543.050358	922.200000
1544.086435	859.200000
1545.122485	971.200000
1546.158509	966.000000
1547.194507	1059.600000
1548.230480	841.200000
1549.266426	884.800000
1550.302347	939.200000
1551.338242	1080.400000
1552.374110	872.200000
1553.409953	723.400000
1554.445770	869.200000
1555.481562	941.000000
1556.517327	1001.400000
1557.553066	1134.400000
1558.588780	788.200000
1559.624467	983.800000
1560.660129	1051.000000
1561.695764	686.200000
1562.731374	943.400000
1563.766958	831.600000
1564.802516	919.600000
1565.838048	966.800000
1566.873555	920.000000
1567.909035	939.400000
1568.944489	1029.200000
1569.979918	1024.200000
1571.015321	934.800000
1572.050697	903.000000
1573.086048	804.000000
1574.121373	1092.800000
1575.156672	1044.400000
1576.191945	942.200000
1577.227192	947.200000
1578.262414	1132.600000
1579.297609	960.800000
1580.332779	852.200000
1581.367922	941.800000
1582.403040	1060.400000
1583.438132	931.800000
1584.473198	1028.400000
1585.508238	1058.600000
1586.543252	1150.200000
1587.578240	822.800000
1588.613202	970.800000
1589.648139	983.400000
1590.683049	1058.400000
1591.717934	869.600000
1592.752793	923.600000
1593.787626	885.600000
1594.822433	977.600000
1595.857214	1027.200000
1596.891969	1011.200000
1597.926698	960.600000
1598.961401	1059.600000
1599.996079	942.000000
1601.030730	866.800000
1602.065356	900.000000
1603.099955	1026.600000
1604.134529	1056.400000
