# Supplementary material for: Formation of organic color centers in air-suspended carbon nanotubes using vapor-phase reaction
Source: Nat Commun. 2022 May 20;13:2814. doi: 10.1038/s41467-022-30508-z (PMC9123200; doi:10.1038/s41467-022-30508-z)
Supplement: Supplementary file 3 — Source Data [file 41467_2022_30508_MOESM3_ESM.zip › Source Data/Figure S15/a/XYSP02/190522XSP001 XYSP02 -701.6297Y X.dat]

1.073140E+3	1.074188E+3	1.075236E+3	1.076283E+3	1.077331E+3	1.078379E+3	1.079426E+3	1.080474E+3	1.081521E+3	1.082569E+3	1.083617E+3	1.084664E+3	1.085712E+3	1.086759E+3	1.087806E+3	1.088854E+3	1.089901E+3	1.090948E+3	1.091996E+3	1.093043E+3	1.094090E+3	1.095138E+3	1.096185E+3	1.097232E+3	1.098279E+3	1.099326E+3	1.100373E+3	1.101420E+3	1.102468E+3	1.103515E+3	1.104562E+3	1.105609E+3	1.106656E+3	1.107702E+3	1.108749E+3	1.109796E+3	1.110843E+3	1.111890E+3	1.112937E+3	1.113983E+3	1.115030E+3	1.116077E+3	1.117124E+3	1.118170E+3	1.119217E+3	1.120264E+3	1.121310E+3	1.122357E+3	1.123403E+3	1.124450E+3	1.125496E+3	1.126543E+3	1.127589E+3	1.128636E+3	1.129682E+3	1.130728E+3	1.131775E+3	1.132821E+3	1.133867E+3	1.134913E+3	1.135960E+3	1.137006E+3	1.138052E+3	1.139098E+3	1.140144E+3	1.141190E+3	1.142237E+3	1.143283E+3	1.144329E+3	1.145375E+3	1.146421E+3	1.147467E+3	1.148512E+3	1.149558E+3	1.150604E+3	1.151650E+3	1.152696E+3	1.153742E+3	1.154787E+3	1.155833E+3	1.156879E+3	1.157925E+3	1.158970E+3	1.160016E+3	1.161061E+3	1.162107E+3	1.163153E+3	1.164198E+3	1.165244E+3	1.166289E+3	1.167335E+3	1.168380E+3	1.169425E+3	1.170471E+3	1.171516E+3	1.172561E+3	1.173607E+3	1.174652E+3	1.175697E+3	1.176742E+3	1.177788E+3	1.178833E+3	1.179878E+3	1.180923E+3	1.181968E+3	1.183013E+3	1.184058E+3	1.185103E+3	1.186148E+3	1.187193E+3	1.188238E+3	1.189283E+3	1.190328E+3	1.191373E+3	1.192418E+3	1.193462E+3	1.194507E+3	1.195552E+3	1.196597E+3	1.197641E+3	1.198686E+3	1.199731E+3	1.200775E+3	1.201820E+3	1.202865E+3	1.203909E+3	1.204954E+3	1.205998E+3	1.207043E+3	1.208087E+3	1.209131E+3	1.210176E+3	1.211220E+3	1.212264E+3	1.213309E+3	1.214353E+3	1.215397E+3	1.216442E+3	1.217486E+3	1.218530E+3	1.219574E+3	1.220618E+3	1.221662E+3	1.222706E+3	1.223750E+3	1.224795E+3	1.225839E+3	1.226882E+3	1.227926E+3	1.228970E+3	1.230014E+3	1.231058E+3	1.232102E+3	1.233146E+3	1.234190E+3	1.235233E+3	1.236277E+3	1.237321E+3	1.238365E+3	1.239408E+3	1.240452E+3	1.241495E+3	1.242539E+3	1.243583E+3	1.244626E+3	1.245670E+3	1.246713E+3	1.247757E+3	1.248800E+3	1.249843E+3	1.250887E+3	1.251930E+3	1.252973E+3	1.254017E+3	1.255060E+3	1.256103E+3	1.257147E+3	1.258190E+3	1.259233E+3	1.260276E+3	1.261319E+3	1.262362E+3	1.263405E+3	1.264448E+3	1.265491E+3	1.266534E+3	1.267577E+3	1.268620E+3	1.269663E+3	1.270706E+3	1.271749E+3	1.272792E+3	1.273835E+3	1.274877E+3	1.275920E+3	1.276963E+3	1.278006E+3	1.279048E+3	1.280091E+3	1.281134E+3	1.282176E+3	1.283219E+3	1.284261E+3	1.285304E+3	1.286346E+3	1.287389E+3	1.288431E+3	1.289474E+3	1.290516E+3	1.291558E+3	1.292601E+3	1.293643E+3	1.294685E+3	1.295728E+3	1.296770E+3	1.297812E+3	1.298854E+3	1.299896E+3	1.300939E+3	1.301981E+3	1.303023E+3	1.304065E+3	1.305107E+3	1.306149E+3	1.307191E+3	1.308233E+3	1.309275E+3	1.310317E+3	1.311359E+3	1.312400E+3	1.313442E+3	1.314484E+3	1.315526E+3	1.316568E+3	1.317609E+3	1.318651E+3	1.319693E+3	1.320734E+3	1.321776E+3	1.322817E+3	1.323859E+3	1.324901E+3	1.325942E+3	1.326984E+3	1.328025E+3	1.329066E+3	1.330108E+3	1.331149E+3	1.332191E+3	1.333232E+3	1.334273E+3	1.335315E+3	1.336356E+3	1.337397E+3	1.338438E+3	1.339479E+3	1.340521E+3	1.341562E+3	1.342603E+3	1.343644E+3	1.344685E+3	1.345726E+3	1.346767E+3	1.347808E+3	1.348849E+3	1.349890E+3	1.350931E+3	1.351972E+3	1.353012E+3	1.354053E+3	1.355094E+3	1.356135E+3	1.357175E+3	1.358216E+3	1.359257E+3	1.360298E+3	1.361338E+3	1.362379E+3	1.363419E+3	1.364460E+3	1.365500E+3	1.366541E+3	1.367581E+3	1.368622E+3	1.369662E+3	1.370703E+3	1.371743E+3	1.372783E+3	1.373824E+3	1.374864E+3	1.375904E+3	1.376945E+3	1.377985E+3	1.379025E+3	1.380065E+3	1.381105E+3	1.382145E+3	1.383186E+3	1.384226E+3	1.385266E+3	1.386306E+3	1.387346E+3	1.388386E+3	1.389426E+3	1.390465E+3	1.391505E+3	1.392545E+3	1.393585E+3	1.394625E+3	1.395665E+3	1.396704E+3	1.397744E+3	1.398784E+3	1.399823E+3	1.400863E+3	1.401903E+3	1.402942E+3	1.403982E+3	1.405021E+3	1.406061E+3	1.407100E+3	1.408140E+3	1.409179E+3	1.410219E+3	1.411258E+3	1.412298E+3	1.413337E+3	1.414376E+3	1.415415E+3	1.416455E+3	1.417494E+3	1.418533E+3	1.419572E+3	1.420612E+3	1.421651E+3	1.422690E+3	1.423729E+3	1.424768E+3	1.425807E+3	1.426846E+3	1.427885E+3	1.428924E+3	1.429963E+3	1.431002E+3	1.432041E+3	1.433079E+3	1.434118E+3	1.435157E+3	1.436196E+3	1.437235E+3	1.438273E+3	1.439312E+3	1.440351E+3	1.441389E+3	1.442428E+3	1.443466E+3	1.444505E+3	1.445544E+3	1.446582E+3	1.447621E+3	1.448659E+3	1.449697E+3	1.450736E+3	1.451774E+3	1.452813E+3	1.453851E+3	1.454889E+3	1.455928E+3	1.456966E+3	1.458004E+3	1.459042E+3	1.460080E+3	1.461119E+3	1.462157E+3	1.463195E+3	1.464233E+3	1.465271E+3	1.466309E+3	1.467347E+3	1.468385E+3	1.469423E+3	1.470461E+3	1.471499E+3	1.472536E+3	1.473574E+3	1.474612E+3	1.475650E+3	1.476688E+3	1.477725E+3	1.478763E+3	1.479801E+3	1.480838E+3	1.481876E+3	1.482914E+3	1.483951E+3	1.484989E+3	1.486026E+3	1.487064E+3	1.488101E+3	1.489139E+3	1.490176E+3	1.491214E+3	1.492251E+3	1.493288E+3	1.494326E+3	1.495363E+3	1.496400E+3	1.497437E+3	1.498475E+3	1.499512E+3	1.500549E+3	1.501586E+3	1.502623E+3	1.503660E+3	1.504697E+3	1.505734E+3	1.506771E+3	1.507808E+3	1.508845E+3	1.509882E+3	1.510919E+3	1.511956E+3	1.512993E+3	1.514030E+3	1.515067E+3	1.516103E+3	1.517140E+3	1.518177E+3	1.519213E+3	1.520250E+3	1.521287E+3	1.522323E+3	1.523360E+3	1.524397E+3	1.525433E+3	1.526470E+3	1.527506E+3	1.528543E+3	1.529579E+3	1.530615E+3	1.531652E+3	1.532688E+3	1.533725E+3	1.534761E+3	1.535797E+3	1.536833E+3	1.537870E+3	1.538906E+3	1.539942E+3	1.540978E+3	1.542014E+3	1.543050E+3	1.544086E+3	1.545122E+3	1.546159E+3	1.547195E+3	1.548230E+3	1.549266E+3	1.550302E+3	1.551338E+3	1.552374E+3	1.553410E+3	1.554446E+3	1.555482E+3	1.556517E+3	1.557553E+3	1.558589E+3	1.559624E+3	1.560660E+3	1.561696E+3	1.562731E+3	1.563767E+3	1.564803E+3	1.565838E+3	1.566874E+3	1.567909E+3	1.568944E+3	1.569980E+3	1.571015E+3	1.572051E+3	1.573086E+3	1.574121E+3	1.575157E+3	1.576192E+3	1.577227E+3	1.578262E+3	1.579298E+3	1.580333E+3	1.581368E+3	1.582403E+3	1.583438E+3	1.584473E+3	1.585508E+3	1.586543E+3	1.587578E+3	1.588613E+3	1.589648E+3	1.590683E+3	1.591718E+3	1.592753E+3	1.593788E+3	1.594822E+3	1.595857E+3	1.596892E+3	1.597927E+3	1.598961E+3	1.599996E+3	1.601031E+3	1.602065E+3	1.603100E+3	1.604135E+3
