# Supplementary material for: Formation of organic color centers in air-suspended carbon nanotubes using vapor-phase reaction
Source: Nat Commun. 2022 May 20;13:2814. doi: 10.1038/s41467-022-30508-z (PMC9123200; doi:10.1038/s41467-022-30508-z)
Supplement: Supplementary file 3 — Source Data [file 41467_2022_30508_MOESM3_ESM.zip › Source Data/Figure S15/a/XYSP02/190522XSP001 XYSP02 -701.6297Y Y.dat]

-1.329564E+3
-1.329464E+3
-1.329364E+3
-1.329264E+3
-1.329164E+3
-1.329064E+3
-1.328964E+3
-1.328864E+3
-1.328764E+3
-1.328664E+3
-1.328564E+3
-1.328464E+3
-1.328364E+3
-1.328264E+3
-1.328164E+3
-1.328064E+3
-1.327964E+3
-1.327864E+3
-1.327764E+3
-1.327664E+3
-1.327564E+3
-1.327464E+3
-1.327364E+3
-1.327264E+3
-1.327164E+3
-1.327064E+3
-1.326964E+3
-1.326864E+3
-1.326764E+3
-1.326664E+3
-1.326564E+3
-1.326464E+3
-1.326364E+3
-1.326264E+3
-1.326164E+3
-1.326064E+3
-1.325964E+3
-1.325864E+3
-1.325764E+3
-1.325664E+3
-1.325564E+3
