# Supplementary material for: Formation of organic color centers in air-suspended carbon nanotubes using vapor-phase reaction
Source: Nat Commun. 2022 May 20;13:2814. doi: 10.1038/s41467-022-30508-z (PMC9123200; doi:10.1038/s41467-022-30508-z)
Supplement: Supplementary file 3 — Source Data [file 41467_2022_30508_MOESM3_ESM.zip › Source Data/Figure S15/a/XYSP02/190522XSP002 XYSP02 -701.5297Y BG.dat]

1073.140136	865.000000
1074.187893	1043.600000
1075.235624	1099.600000
1076.283329	1123.000000
1077.331009	1047.800000
1078.378662	1104.600000
1079.426290	944.400000
1080.473892	1110.600000
1081.521468	1069.400000
1082.569018	1040.000000
1083.616542	941.200000
1084.664040	1070.200000
1085.711512	903.800000
1086.758958	1101.400000
1087.806379	1026.200000
1088.853773	815.200000
1089.901142	825.800000
1090.948485	949.600000
1091.995801	885.600000
1093.043092	935.200000
1094.090357	797.600000
1095.137597	1018.400000
1096.184810	868.600000
1097.231997	1014.400000
1098.279159	915.000000
1099.326294	863.800000
1100.373404	989.000000
1101.420487	864.000000
1102.467545	835.200000
1103.514577	1156.800000
1104.561583	902.000000
1105.608563	997.200000
1106.655518	842.200000
1107.702446	1042.600000
1108.749348	1040.800000
1109.796225	1014.000000
1110.843075	967.400000
1111.889900	1104.800000
1112.936699	794.400000
1113.983472	958.400000
1115.030219	895.800000
1116.076940	766.200000
1117.123635	883.800000
1118.170305	960.600000
1119.216948	1070.000000
1120.263566	1023.400000
1121.310157	1127.000000
1122.356723	1139.000000
1123.403263	995.000000
1124.449777	759.400000
1125.496265	749.800000
1126.542727	949.400000
1127.589163	894.800000
1128.635573	940.200000
1129.681958	886.600000
1130.728316	874.000000
1131.774649	1027.400000
1132.820956	1084.600000
1133.867236	829.600000
1134.913491	864.800000
1135.959720	985.000000
1137.005923	964.400000
1138.052101	840.600000
1139.098252	989.600000
1140.144377	901.200000
1141.190477	993.200000
1142.236550	931.600000
1143.282598	900.400000
1144.328620	919.200000
1145.374616	882.400000
1146.420586	942.600000
1147.466530	1192.400000
1148.512448	1107.600000
1149.558341	999.600000
1150.604207	935.000000
1151.650047	986.000000
1152.695862	887.800000
1153.741651	969.800000
1154.787414	1057.200000
1155.833150	916.800000
1156.878861	987.000000
1157.924547	1043.600000
1158.970206	1061.600000
1160.015839	993.200000
1161.061446	970.000000
1162.107028	851.800000
1163.152584	998.400000
1164.198113	892.400000
1165.243617	978.000000
1166.289095	1179.400000
1167.334547	1078.200000
1168.379973	1038.222222
1169.425373	1041.600000
1170.470748	922.400000
1171.516096	979.600000
1172.561418	1049.200000
1173.606715	960.600000
1174.651986	1006.000000
1175.697231	749.400000
1176.742449	1071.400000
1177.787642	946.400000
1178.832810	1021.400000
1179.877951	860.200000
1180.923066	910.600000
1181.968155	1009.600000
1183.013219	1003.400000
1184.058257	821.800000
1185.103268	1102.000000
1186.148254	796.600000
1187.193214	805.000000
1188.238148	995.800000
1189.283056	1010.600000
1190.327938	971.200000
1191.372794	1026.600000
1192.417625	977.600000
1193.462429	985.000000
1194.507208	977.600000
1195.551961	1061.000000
1196.596687	1048.000000
1197.641388	975.000000
1198.686063	1133.000000
1199.730712	1101.600000
1200.775336	943.400000
1201.819933	1063.400000
1202.864504	954.200000
1203.909050	1058.600000
1204.953569	991.200000
1205.998063	844.000000
1207.042531	904.000000
1208.086973	1089.200000
1209.131389	1033.200000
1210.175779	843.400000
1211.220143	810.600000
1212.264481	919.000000
1213.308794	841.800000
1214.353080	887.000000
1215.397341	1014.600000
1216.441575	1046.600000
1217.485784	1012.400000
1218.529967	840.800000
1219.574124	973.800000
1220.618255	993.000000
1221.662360	927.000000
1222.706439	1074.200000
1223.750493	932.000000
1224.794520	1190.600000
1225.838522	890.600000
1226.882498	829.000000
1227.926447	977.400000
1228.970371	983.200000
1230.014269	998.800000
1231.058141	1094.600000
1232.101987	892.000000
1233.145808	1002.400000
1234.189602	925.200000
1235.233371	1111.400000
1236.277113	1034.000000
1237.320830	1044.800000
1238.364521	960.400000
1239.408185	935.200000
1240.451824	1045.000000
1241.495437	962.200000
1242.539025	1089.600000
1243.582586	994.800000
1244.626121	793.200000
1245.669631	902.600000
1246.713114	1027.600000
1247.756572	959.600000
1248.800004	825.800000
1249.843410	1102.400000
1250.886790	1008.200000
1251.930144	1148.400000
1252.973472	957.400000
1254.016774	1027.200000
1255.060050	807.200000
1256.103301	989.000000
1257.146525	1156.800000
1258.189724	1110.400000
1259.232897	926.400000
1260.276044	966.400000
1261.319165	907.600000
1262.362260	1000.000000
1263.405329	1194.800000
1264.448372	990.200000
1265.491390	958.400000
1266.534381	973.200000
1267.577347	942.200000
1268.620286	1057.800000
1269.663200	982.000000
1270.706088	1041.400000
1271.748950	1002.600000
1272.791786	1015.600000
1273.834596	1011.600000
1274.877380	995.400000
1275.920139	1073.600000
1276.962871	1170.600000
1278.005578	1025.000000
1279.048258	962.800000
1280.090913	1050.800000
1281.133542	1003.800000
1282.176145	909.333333
1283.218722	1092.200000
1284.261273	922.000000
1285.303798	1035.800000
1286.346298	1105.200000
1287.388771	940.600000
1288.431219	906.800000
1289.473640	988.200000
1290.516036	917.600000
1291.558406	1040.000000
1292.600750	979.400000
1293.643068	983.200000
1294.685360	982.600000
1295.727626	1096.000000
1296.769867	953.600000
1297.812081	914.400000
1298.854270	1003.400000
1299.896432	997.800000
1300.938569	1025.200000
1301.980680	781.400000
1303.022765	1083.000000
1304.064824	1015.000000
1305.106857	980.400000
1306.148864	959.800000
1307.190846	946.600000
1308.232801	1043.000000
1309.274731	1020.800000
1310.316634	1035.200000
1311.358512	1083.000000
1312.400364	1054.400000
1313.442190	978.600000
1314.483990	927.400000
1315.525764	1040.000000
1316.567512	947.800000
1317.609234	994.000000
1318.650931	830.800000
1319.692601	911.200000
1320.734246	1020.200000
1321.775865	1007.600000
1322.817458	981.000000
1323.859025	828.400000
1324.900566	868.800000
1325.942081	973.000000
1326.983570	955.600000
1328.025033	969.800000
1329.066471	1028.200000
1330.107882	1097.200000
1331.149268	1030.800000
1332.190628	846.600000
1333.231961	925.600000
1334.273269	887.600000
1335.314551	957.600000
1336.355808	836.800000
1337.397038	922.200000
1338.438242	1004.000000
1339.479420	1163.800000
1340.520573	1050.800000
1341.561700	968.400000
1342.602800	975.600000
1343.643875	919.400000
1344.684924	983.400000
1345.725947	865.000000
1346.766944	862.800000
1347.807916	1080.600000
1348.848861	991.400000
1349.889780	733.200000
1350.930674	983.800000
1351.971541	979.000000
1353.012383	966.000000
1354.053199	970.200000
1355.093989	963.800000
1356.134753	975.000000
1357.175491	901.000000
1358.216203	1011.400000
1359.256890	925.000000
1360.297550	1005.600000
1361.338184	870.800000
1362.378793	1047.600000
1363.419376	926.600000
1364.459933	941.400000
1365.500464	1089.400000
1366.540969	1132.400000
1367.581448	949.800000
1368.621901	1034.200000
1369.662328	812.800000
1370.702730	1073.200000
1371.743105	934.400000
1372.783455	1017.000000
1373.823778	898.000000
1374.864076	1051.200000
1375.904348	967.000000
1376.944594	1006.800000
1377.984814	931.400000
1379.025009	1172.600000
1380.065177	900.400000
1381.105319	846.000000
1382.145436	1028.400000
1383.185526	1006.200000
1384.225591	960.400000
1385.265630	1000.400000
1386.305643	905.800000
1387.345630	958.000000
1388.385591	1039.200000
1389.425526	1016.200000
1390.465435	1172.600000
1391.505319	1117.600000
1392.545176	892.400000
1393.585008	823.600000
1394.624814	855.200000
1395.664593	981.200000
1396.704347	922.600000
1397.744075	918.600000
1398.783777	934.200000
1399.823454	908.600000
1400.863104	923.400000
1401.902728	952.000000
1402.942327	933.600000
1403.981899	1063.000000
1405.021446	808.600000
1406.060967	1189.200000
1407.100462	892.200000
1408.139931	1032.000000
1409.179374	863.200000
1410.218791	1224.600000
1411.258182	845.800000
1412.297548	825.800000
1413.336887	1023.200000
1414.376201	1091.200000
1415.415489	803.000000
1416.454750	1001.200000
1417.493986	873.000000
1418.533196	1036.200000
1419.572380	762.000000
1420.611539	1100.800000
1421.650671	972.200000
1422.689777	1017.000000
1423.728858	919.600000
1424.767912	875.000000
1425.806941	975.600000
1426.845944	1038.200000
1427.884921	922.400000
1428.923872	992.400000
1429.962797	826.000000
1431.001696	1034.200000
1432.040569	862.000000
1433.079417	1225.400000
1434.118238	913.800000
1435.157034	951.400000
1436.195803	869.600000
1437.234547	841.200000
1438.273265	999.600000
1439.311957	1112.400000
1440.350623	1003.800000
1441.389263	944.400000
1442.427878	835.800000
1443.466466	959.000000
1444.505029	998.400000
1445.543565	1016.000000
1446.582076	849.200000
1447.620561	909.400000
1448.659019	925.000000
1449.697452	1023.600000
1450.735860	1126.400000
1451.774241	1009.600000
1452.812596	1088.200000
1453.850925	935.400000
1454.889229	1069.800000
1455.927506	827.200000
1456.965758	864.600000
1458.003984	974.000000
1459.042184	1129.400000
1460.080358	1116.400000
1461.118506	1051.200000
1462.156628	903.600000
1463.194724	1050.400000
1464.232795	1083.200000
1465.270839	966.200000
1466.308858	891.400000
1467.346850	854.200000
1468.384817	937.200000
1469.422758	977.600000
1470.460673	1051.000000
1471.498562	909.800000
1472.536425	1003.200000
1473.574263	934.800000
1474.612074	1058.400000
1475.649859	1204.200000
1476.687619	967.800000
1477.725353	799.800000
1478.763060	939.800000
1479.800742	895.400000
1480.838398	939.800000
1481.876028	806.000000
1482.913632	995.400000
1483.951211	1023.000000
1484.988763	892.800000
1486.026290	1057.400000
1487.063790	1136.800000
1488.101265	853.200000
1489.138714	930.400000
1490.176136	984.800000
1491.213533	967.600000
1492.250904	863.800000
1493.288250	940.200000
1494.325569	794.800000
1495.362862	1028.200000
1496.400130	975.200000
1497.437371	1006.800000
1498.474587	1011.000000
1499.511777	993.000000
1500.548941	972.400000
1501.586078	1089.000000
1502.623191	958.400000
1503.660277	1019.800000
1504.697337	901.000000
1505.734371	938.000000
1506.771380	905.200000
1507.808362	997.400000
1508.845319	997.400000
1509.882250	1053.000000
1510.919155	1127.600000
1511.956034	1057.600000
1512.992887	841.000000
1514.029714	1044.400000
1515.066515	1088.200000
1516.103290	1010.000000
1517.140040	982.000000
1518.176763	981.400000
1519.213461	770.400000
1520.250133	1015.400000
1521.286779	1048.800000
1522.323399	961.000000
1523.359993	1041.600000
1524.396561	808.000000
1525.433103	933.400000
1526.469619	866.400000
1527.506110	901.200000
1528.542574	911.800000
1529.579013	803.000000
1530.615426	1055.800000
1531.651813	854.200000
1532.688174	993.400000
1533.724509	951.000000
1534.760818	901.800000
1535.797101	900.800000
1536.833358	779.400000
1537.869590	985.800000
1538.905795	905.800000
1539.941975	993.400000
1540.978129	1017.800000
1542.014257	875.800000
1543.050358	942.800000
1544.086435	865.400000
1545.122485	969.600000
1546.158509	977.800000
1547.194507	1062.400000
1548.230480	853.400000
1549.266426	875.400000
1550.302347	951.200000
1551.338242	1090.600000
1552.374110	854.200000
1553.409953	731.200000
1554.445770	883.400000
1555.481562	936.600000
1556.517327	1020.000000
1557.553066	1145.200000
1558.588780	800.400000
1559.624467	989.000000
1560.660129	1060.000000
1561.695764	696.000000
1562.731374	937.400000
1563.766958	844.600000
1564.802516	930.800000
1565.838048	986.400000
1566.873555	920.600000
1567.909035	958.600000
1568.944489	1020.600000
1569.979918	1040.600000
1571.015321	930.666667
1572.050697	928.600000
1573.086048	821.200000
1574.121373	1105.600000
1575.156672	1042.800000
1576.191945	939.400000
1577.227192	940.000000
1578.262414	1134.600000
1579.297609	965.400000
1580.332779	853.000000
1581.367922	939.800000
1582.403040	1068.200000
1583.438132	931.200000
1584.473198	1014.600000
1585.508238	1065.800000
1586.543252	1168.800000
1587.578240	819.600000
1588.613202	970.600000
1589.648139	984.400000
1590.683049	1061.000000
1591.717934	879.400000
1592.752793	944.000000
1593.787626	892.400000
1594.822433	976.000000
1595.857214	1051.400000
1596.891969	1021.000000
1597.926698	961.000000
1598.961401	1063.400000
1599.996079	947.400000
1601.030730	907.400000
1602.065356	908.000000
1603.099955	1028.400000
1604.134529	1072.000000
