# Supplementary material for: Formation of organic color centers in air-suspended carbon nanotubes using vapor-phase reaction
Source: Nat Commun. 2022 May 20;13:2814. doi: 10.1038/s41467-022-30508-z (PMC9123200; doi:10.1038/s41467-022-30508-z)
Supplement: Supplementary file 3 — Source Data [file 41467_2022_30508_MOESM3_ESM.zip › Source Data/Figure S15/a/XYSP02/190522XSP003 XYSP02 -701.4297Y BG.dat]

1073.140136	863.000000
1074.187893	1052.200000
1075.235624	1097.400000
1076.283329	1126.200000
1077.331009	1040.600000
1078.378662	1109.800000
1079.426290	952.000000
1080.473892	1120.600000
1081.521468	1077.400000
1082.569018	1047.000000
1083.616542	937.400000
1084.664040	1068.600000
1085.711512	892.200000
1086.758958	1118.000000
1087.806379	1027.800000
1088.853773	832.800000
1089.901142	830.800000
1090.948485	934.000000
1091.995801	885.600000
1093.043092	937.800000
1094.090357	812.000000
1095.137597	1032.200000
1096.184810	865.200000
1097.231997	1016.600000
1098.279159	909.800000
1099.326294	865.600000
1100.373404	984.400000
1101.420487	869.800000
1102.467545	858.000000
1103.514577	1173.400000
1104.561583	907.400000
1105.608563	980.400000
1106.655518	848.200000
1107.702446	1034.600000
1108.749348	1043.000000
1109.796225	1012.800000
1110.843075	968.600000
1111.889900	1107.800000
1112.936699	809.200000
1113.983472	964.200000
1115.030219	877.800000
1116.076940	769.600000
1117.123635	883.600000
1118.170305	976.200000
1119.216948	1066.000000
1120.263566	1015.600000
1121.310157	1140.400000
1122.356723	1134.200000
1123.403263	997.800000
1124.449777	752.600000
1125.496265	754.200000
1126.542727	960.800000
1127.589163	881.200000
1128.635573	929.800000
1129.681958	898.600000
1130.728316	889.400000
1131.774649	1032.400000
1132.820956	1086.200000
1133.867236	814.600000
1134.913491	873.000000
1135.959720	984.800000
1137.005923	963.600000
1138.052101	857.400000
1139.098252	1016.400000
1140.144377	897.200000
1141.190477	995.200000
1142.236550	932.800000
1143.282598	913.600000
1144.328620	921.000000
1145.374616	881.800000
1146.420586	938.800000
1147.466530	1179.400000
1148.512448	1114.200000
1149.558341	1007.200000
1150.604207	929.400000
1151.650047	991.200000
1152.695862	892.200000
1153.741651	954.666667
1154.787414	1059.800000
1155.833150	927.400000
1156.878861	984.800000
1157.924547	1027.600000
1158.970206	1059.800000
1160.015839	998.200000
1161.061446	967.000000
1162.107028	856.600000
1163.152584	993.400000
1164.198113	900.600000
1165.243617	979.200000
1166.289095	1185.800000
1167.334547	1092.000000
1168.379973	1047.600000
1169.425373	1045.800000
1170.470748	927.200000
1171.516096	988.800000
1172.561418	1051.000000
1173.606715	967.200000
1174.651986	1007.400000
1175.697231	757.800000
1176.742449	1085.111111
1177.787642	955.800000
1178.832810	1031.200000
1179.877951	865.000000
1180.923066	903.400000
1181.968155	1011.200000
1183.013219	1015.200000
1184.058257	810.800000
1185.103268	1101.400000
1186.148254	807.800000
1187.193214	813.800000
1188.238148	987.400000
1189.283056	1008.600000
1190.327938	976.000000
1191.372794	1025.000000
1192.417625	993.600000
1193.462429	979.000000
1194.507208	975.600000
1195.551961	1058.200000
1196.596687	1039.400000
1197.641388	988.400000
1198.686063	1137.200000
1199.730712	1098.800000
1200.775336	940.000000
1201.819933	1059.200000
1202.864504	951.800000
1203.909050	1061.800000
1204.953569	990.000000
1205.998063	846.000000
1207.042531	917.800000
1208.086973	1087.200000
1209.131389	1032.600000
1210.175779	833.800000
1211.220143	804.600000
1212.264481	927.800000
1213.308794	838.200000
1214.353080	882.800000
1215.397341	1013.400000
1216.441575	1039.000000
1217.485784	1012.400000
1218.529967	834.400000
1219.574124	968.800000
1220.618255	1008.800000
1221.662360	919.800000
1222.706439	1062.400000
1223.750493	923.000000
1224.794520	1191.000000
1225.838522	894.800000
1226.882498	824.600000
1227.926447	973.000000
1228.970371	980.800000
1230.014269	1007.800000
1231.058141	1082.800000
1232.101987	888.400000
1233.145808	1005.600000
1234.189602	922.000000
1235.233371	1112.400000
1236.277113	1048.800000
1237.320830	1044.800000
1238.364521	957.000000
1239.408185	939.600000
1240.451824	1058.000000
1241.495437	960.400000
1242.539025	1069.800000
1243.582586	1008.000000
1244.626121	783.000000
1245.669631	908.600000
1246.713114	1019.400000
1247.756572	958.400000
1248.800004	820.600000
1249.843410	1112.600000
1250.886790	1006.600000
1251.930144	1140.444444
1252.973472	950.000000
1254.016774	1039.000000
1255.060050	815.800000
1256.103301	984.000000
1257.146525	1156.000000
1258.189724	1098.600000
1259.232897	935.800000
1260.276044	971.400000
1261.319165	911.600000
1262.362260	1000.600000
1263.405329	1205.400000
1264.448372	987.000000
1265.491390	953.200000
1266.534381	989.800000
1267.577347	943.600000
1268.620286	1052.400000
1269.663200	989.800000
1270.706088	1034.200000
1271.748950	995.600000
1272.791786	1012.000000
1273.834596	1010.600000
1274.877380	1003.800000
1275.920139	1078.600000
1276.962871	1193.800000
1278.005578	1041.000000
1279.048258	981.200000
1280.090913	1039.800000
1281.133542	1013.200000
1282.176145	887.800000
1283.218722	1089.600000
1284.261273	914.600000
1285.303798	1025.600000
1286.346298	1104.400000
1287.388771	945.600000
1288.431219	915.000000
1289.473640	1002.600000
1290.516036	930.000000
1291.558406	1014.000000
1292.600750	963.000000
1293.643068	991.600000
1294.685360	976.000000
1295.727626	1097.200000
1296.769867	967.400000
1297.812081	913.000000
1298.854270	1004.600000
1299.896432	1002.400000
1300.938569	1034.400000
1301.980680	774.200000
1303.022765	1065.400000
1304.064824	1022.000000
1305.106857	979.200000
1306.148864	978.800000
1307.190846	945.800000
1308.232801	1043.600000
1309.274731	1017.200000
1310.316634	1046.200000
1311.358512	1074.000000
1312.400364	1054.400000
1313.442190	985.600000
1314.483990	923.400000
1315.525764	1042.200000
1316.567512	956.200000
1317.609234	986.400000
1318.650931	826.600000
1319.692601	904.400000
1320.734246	1033.400000
1321.775865	999.200000
1322.817458	981.600000
1323.859025	840.400000
1324.900566	881.200000
1325.942081	969.000000
1326.983570	978.200000
1328.025033	970.200000
1329.066471	1021.400000
1330.107882	1082.000000
1331.149268	1029.400000
1332.190628	854.200000
1333.231961	934.200000
1334.273269	892.600000
1335.314551	962.200000
1336.355808	830.600000
1337.397038	923.000000
1338.438242	1009.800000
1339.479420	1154.800000
1340.520573	1028.800000
1341.561700	969.600000
1342.602800	982.200000
1343.643875	918.600000
1344.684924	978.400000
1345.725947	872.200000
1346.766944	859.600000
1347.807916	1073.800000
1348.848861	996.200000
1349.889780	728.200000
1350.930674	976.000000
1351.971541	994.400000
1353.012383	983.200000
1354.053199	986.800000
1355.093989	954.400000
1356.134753	989.600000
1357.175491	900.800000
1358.216203	1013.200000
1359.256890	928.400000
1360.297550	1010.000000
1361.338184	878.400000
1362.378793	1064.400000
1363.419376	915.400000
1364.459933	931.800000
1365.500464	1096.400000
1366.540969	1136.600000
1367.581448	958.800000
1368.621901	1042.600000
1369.662328	815.400000
1370.702730	1089.600000
1371.743105	945.000000
1372.783455	1012.200000
1373.823778	894.600000
1374.864076	1056.200000
1375.904348	957.000000
1376.944594	1015.200000
1377.984814	928.000000
1379.025009	1180.600000
1380.065177	884.400000
1381.105319	832.400000
1382.145436	1026.400000
1383.185526	993.600000
1384.225591	964.600000
1385.265630	1002.400000
1386.305643	907.200000
1387.345630	960.600000
1388.385591	1026.000000
1389.425526	991.400000
1390.465435	1177.200000
1391.505319	1116.600000
1392.545176	884.600000
1393.585008	819.200000
1394.624814	861.000000
1395.664593	975.000000
1396.704347	920.600000
1397.744075	905.200000
1398.783777	945.800000
1399.823454	909.800000
1400.863104	923.400000
1401.902728	943.800000
1402.942327	919.800000
1403.981899	1069.800000
1405.021446	812.000000
1406.060967	1179.000000
1407.100462	882.200000
1408.139931	1036.400000
1409.179374	875.600000
1410.218791	1233.800000
1411.258182	852.600000
1412.297548	824.200000
1413.336887	1034.200000
1414.376201	1089.400000
1415.415489	817.000000
1416.454750	1018.400000
1417.493986	862.800000
1418.533196	1055.800000
1419.572380	788.000000
1420.611539	1103.400000
1421.650671	957.400000
1422.689777	1021.400000
1423.728858	924.600000
1424.767912	871.200000
1425.806941	965.600000
1426.845944	1034.400000
1427.884921	932.000000
1428.923872	1002.400000
1429.962797	817.400000
1431.001696	1041.800000
1432.040569	872.400000
1433.079417	1221.200000
1434.118238	915.800000
1435.157034	947.600000
1436.195803	859.800000
1437.234547	850.800000
1438.273265	996.000000
1439.311957	1109.000000
1440.350623	992.600000
1441.389263	947.200000
1442.427878	833.400000
1443.466466	967.400000
1444.505029	1013.600000
1445.543565	1012.400000
1446.582076	846.200000
1447.620561	898.200000
1448.659019	904.800000
1449.697452	1015.000000
1450.735860	1143.400000
1451.774241	1016.800000
1452.812596	1071.400000
1453.850925	931.600000
1454.889229	1074.444444
1455.927506	833.600000
1456.965758	857.000000
1458.003984	979.200000
1459.042184	1135.200000
1460.080358	1121.400000
1461.118506	1083.800000
1462.156628	903.600000
1463.194724	1055.200000
1464.232795	1085.800000
1465.270839	965.200000
1466.308858	886.000000
1467.346850	863.800000
1468.384817	957.600000
1469.422758	982.200000
1470.460673	1055.800000
1471.498562	924.600000
1472.536425	998.200000
1473.574263	930.400000
1474.612074	1067.200000
1475.649859	1204.000000
1476.687619	955.200000
1477.725353	809.000000
1478.763060	943.200000
1479.800742	886.400000
1480.838398	946.000000
1481.876028	801.400000
1482.913632	985.200000
1483.951211	1019.400000
1484.988763	903.200000
1486.026290	1057.800000
1487.063790	1144.800000
1488.101265	859.400000
1489.138714	939.600000
1490.176136	1014.200000
1491.213533	953.200000
1492.250904	871.400000
1493.288250	944.600000
1494.325569	807.400000
1495.362862	1036.200000
1496.400130	979.600000
1497.437371	1017.800000
1498.474587	1011.400000
1499.511777	1005.800000
1500.548941	966.000000
1501.586078	1081.000000
1502.623191	968.000000
1503.660277	1016.600000
1504.697337	897.000000
1505.734371	936.400000
1506.771380	894.800000
1507.808362	976.800000
1508.845319	997.000000
1509.882250	1043.200000
1510.919155	1142.200000
1511.956034	1060.000000
1512.992887	834.000000
1514.029714	1046.600000
1515.066515	1089.000000
1516.103290	1008.200000
1517.140040	987.200000
1518.176763	983.600000
1519.213461	773.200000
1520.250133	1003.000000
1521.286779	1016.400000
1522.323399	975.600000
1523.359993	1041.800000
1524.396561	814.200000
1525.433103	924.800000
1526.469619	869.600000
1527.506110	910.600000
1528.542574	911.200000
1529.579013	814.200000
1530.615426	1066.200000
1531.651813	873.800000
1532.688174	1003.800000
1533.724509	936.800000
1534.760818	907.800000
1535.797101	903.000000
1536.833358	786.000000
1537.869590	988.400000
1538.905795	911.800000
1539.941975	997.600000
1540.978129	1020.600000
1542.014257	867.200000
1543.050358	934.000000
1544.086435	853.600000
1545.122485	977.600000
1546.158509	968.600000
1547.194507	1067.400000
1548.230480	857.600000
1549.266426	869.600000
1550.302347	950.600000
1551.338242	1091.200000
1552.374110	872.200000
1553.409953	726.800000
1554.445770	869.600000
1555.481562	944.800000
1556.517327	1017.400000
1557.553066	1137.200000
1558.588780	785.600000
1559.624467	985.000000
1560.660129	1059.600000
1561.695764	675.400000
1562.731374	955.400000
1563.766958	844.600000
1564.802516	939.600000
1565.838048	975.200000
1566.873555	921.400000
1567.909035	945.800000
1568.944489	1029.200000
1569.979918	1032.400000
1571.015321	934.000000
1572.050697	919.800000
1573.086048	812.000000
1574.121373	1097.200000
1575.156672	1048.800000
1576.191945	939.800000
1577.227192	934.200000
1578.262414	1133.600000
1579.297609	960.000000
1580.332779	854.600000
1581.367922	954.000000
1582.403040	1050.000000
1583.438132	937.400000
1584.473198	1023.333333
1585.508238	1068.400000
1586.543252	1147.800000
1587.578240	825.600000
1588.613202	961.000000
1589.648139	989.800000
1590.683049	1064.400000
1591.717934	880.400000
1592.752793	930.600000
1593.787626	893.600000
1594.822433	975.000000
1595.857214	1054.200000
1596.891969	1004.000000
1597.926698	953.400000
1598.961401	1077.800000
1599.996079	948.000000
1601.030730	884.400000
1602.065356	908.600000
1603.099955	1023.000000
1604.134529	1067.600000
