# Supplementary material for: Formation of organic color centers in air-suspended carbon nanotubes using vapor-phase reaction
Source: Nat Commun. 2022 May 20;13:2814. doi: 10.1038/s41467-022-30508-z (PMC9123200; doi:10.1038/s41467-022-30508-z)
Supplement: Supplementary file 3 — Source Data [file 41467_2022_30508_MOESM3_ESM.zip › Source Data/Figure S15/a/XYSP02/190522XSP004 XYSP02 -701.3297Y BG.dat]

1073.140136	855.800000
1074.187893	1047.000000
1075.235624	1088.600000
1076.283329	1125.200000
1077.331009	1039.600000
1078.378662	1112.800000
1079.426290	949.600000
1080.473892	1121.800000
1081.521468	1065.800000
1082.569018	1038.000000
1083.616542	951.000000
1084.664040	1071.600000
1085.711512	902.000000
1086.758958	1107.000000
1087.806379	1022.600000
1088.853773	829.400000
1089.901142	822.600000
1090.948485	943.800000
1091.995801	875.400000
1093.043092	943.200000
1094.090357	808.600000
1095.137597	1030.600000
1096.184810	880.000000
1097.231997	1017.800000
1098.279159	903.200000
1099.326294	861.800000
1100.373404	1000.400000
1101.420487	874.200000
1102.467545	861.200000
1103.514577	1164.600000
1104.561583	914.400000
1105.608563	990.800000
1106.655518	838.400000
1107.702446	1042.600000
1108.749348	1032.000000
1109.796225	1019.400000
1110.843075	958.000000
1111.889900	1130.400000
1112.936699	804.400000
1113.983472	978.600000
1115.030219	886.400000
1116.076940	779.600000
1117.123635	880.000000
1118.170305	966.600000
1119.216948	1067.400000
1120.263566	1015.400000
1121.310157	1138.000000
1122.356723	1142.800000
1123.403263	1017.000000
1124.449777	766.400000
1125.496265	761.200000
1126.542727	959.600000
1127.589163	875.200000
1128.635573	935.800000
1129.681958	898.400000
1130.728316	879.000000
1131.774649	1031.400000
1132.820956	1093.000000
1133.867236	816.400000
1134.913491	856.000000
1135.959720	985.800000
1137.005923	973.200000
1138.052101	843.000000
1139.098252	992.400000
1140.144377	903.600000
1141.190477	979.600000
1142.236550	946.400000
1143.282598	908.600000
1144.328620	911.000000
1145.374616	892.400000
1146.420586	920.600000
1147.466530	1203.000000
1148.512448	1116.800000
1149.558341	1005.000000
1150.604207	928.000000
1151.650047	978.400000
1152.695862	894.200000
1153.741651	973.400000
1154.787414	1063.200000
1155.833150	925.400000
1156.878861	979.000000
1157.924547	1038.400000
1158.970206	1059.400000
1160.015839	973.600000
1161.061446	980.000000
1162.107028	845.000000
1163.152584	989.400000
1164.198113	900.600000
1165.243617	979.800000
1166.289095	1193.400000
1167.334547	1081.400000
1168.379973	1038.800000
1169.425373	1048.600000
1170.470748	930.800000
1171.516096	984.800000
1172.561418	1041.800000
1173.606715	955.400000
1174.651986	990.600000
1175.697231	751.200000
1176.742449	1081.400000
1177.787642	946.000000
1178.832810	1031.000000
1179.877951	871.400000
1180.923066	894.400000
1181.968155	1026.000000
1183.013219	1001.600000
1184.058257	819.200000
1185.103268	1090.000000
1186.148254	799.400000
1187.193214	814.200000
1188.238148	986.400000
1189.283056	998.800000
1190.327938	992.400000
1191.372794	1021.200000
1192.417625	984.800000
1193.462429	986.200000
1194.507208	980.600000
1195.551961	1054.000000
1196.596687	1055.000000
1197.641388	967.400000
1198.686063	1129.400000
1199.730712	1107.400000
1200.775336	939.600000
1201.819933	1060.600000
1202.864504	944.400000
1203.909050	1065.800000
1204.953569	997.000000
1205.998063	860.600000
1207.042531	904.200000
1208.086973	1086.000000
1209.131389	1042.200000
1210.175779	820.200000
1211.220143	788.400000
1212.264481	915.800000
1213.308794	844.400000
1214.353080	889.600000
1215.397341	1015.000000
1216.441575	1034.600000
1217.485784	1000.800000
1218.529967	837.600000
1219.574124	967.200000
1220.618255	1003.200000
1221.662360	911.800000
1222.706439	1054.600000
1223.750493	917.600000
1224.794520	1197.600000
1225.838522	885.600000
1226.882498	843.600000
1227.926447	982.800000
1228.970371	975.600000
1230.014269	1000.600000
1231.058141	1088.800000
1232.101987	881.400000
1233.145808	999.800000
1234.189602	929.200000
1235.233371	1110.200000
1236.277113	1038.600000
1237.320830	1051.600000
1238.364521	958.800000
1239.408185	943.400000
1240.451824	1059.200000
1241.495437	962.000000
1242.539025	1074.400000
1243.582586	1005.600000
1244.626121	791.200000
1245.669631	914.000000
1246.713114	1023.200000
1247.756572	955.400000
1248.800004	821.200000
1249.843410	1112.400000
1250.886790	1006.800000
1251.930144	1133.000000
1252.973472	951.400000
1254.016774	1038.200000
1255.060050	809.000000
1256.103301	987.000000
1257.146525	1161.000000
1258.189724	1103.600000
1259.232897	936.000000
1260.276044	984.600000
1261.319165	907.000000
1262.362260	997.400000
1263.405329	1201.400000
1264.448372	986.400000
1265.491390	968.200000
1266.534381	983.400000
1267.577347	940.400000
1268.620286	1047.800000
1269.663200	977.200000
1270.706088	1022.400000
1271.748950	995.000000
1272.791786	1009.000000
1273.834596	1016.000000
1274.877380	996.800000
1275.920139	1087.600000
1276.962871	1204.200000
1278.005578	1019.600000
1279.048258	981.000000
1280.090913	1041.000000
1281.133542	1003.200000
1282.176145	891.200000
1283.218722	1088.600000
1284.261273	918.600000
1285.303798	1015.000000
1286.346298	1105.400000
1287.388771	946.000000
1288.431219	914.600000
1289.473640	1004.600000
1290.516036	913.400000
1291.558406	1014.800000
1292.600750	985.600000
1293.643068	981.400000
1294.685360	973.800000
1295.727626	1086.400000
1296.769867	974.000000
1297.812081	902.400000
1298.854270	1011.800000
1299.896432	1002.600000
1300.938569	1029.800000
1301.980680	784.400000
1303.022765	1084.400000
1304.064824	1007.800000
1305.106857	978.200000
1306.148864	975.000000
1307.190846	934.200000
1308.232801	1056.400000
1309.274731	1012.600000
1310.316634	1047.600000
1311.358512	1091.200000
1312.400364	1052.800000
1313.442190	986.600000
1314.483990	916.000000
1315.525764	1026.800000
1316.567512	957.200000
1317.609234	980.400000
1318.650931	823.000000
1319.692601	911.600000
1320.734246	1022.600000
1321.775865	1005.600000
1322.817458	988.600000
1323.859025	844.400000
1324.900566	889.200000
1325.942081	990.000000
1326.983570	971.400000
1328.025033	969.400000
1329.066471	1027.400000
1330.107882	1076.800000
1331.149268	1025.400000
1332.190628	845.200000
1333.231961	947.200000
1334.273269	901.800000
1335.314551	954.800000
1336.355808	829.200000
1337.397038	922.000000
1338.438242	995.400000
1339.479420	1167.200000
1340.520573	1042.600000
1341.561700	964.200000
1342.602800	976.200000
1343.643875	917.800000
1344.684924	978.600000
1345.725947	859.800000
1346.766944	852.000000
1347.807916	1084.800000
1348.848861	985.200000
1349.889780	734.000000
1350.930674	982.200000
1351.971541	977.600000
1353.012383	974.600000
1354.053199	977.400000
1355.093989	956.400000
1356.134753	980.000000
1357.175491	908.000000
1358.216203	1000.000000
1359.256890	931.000000
1360.297550	1009.400000
1361.338184	878.000000
1362.378793	1052.800000
1363.419376	914.600000
1364.459933	919.000000
1365.500464	1090.200000
1366.540969	1134.200000
1367.581448	961.400000
1368.621901	1049.600000
1369.662328	810.000000
1370.702730	1062.600000
1371.743105	947.800000
1372.783455	1001.200000
1373.823778	897.000000
1374.864076	1065.800000
1375.904348	948.200000
1376.944594	1012.600000
1377.984814	923.000000
1379.025009	1174.000000
1380.065177	883.800000
1381.105319	847.800000
1382.145436	1017.200000
1383.185526	1006.400000
1384.225591	962.800000
1385.265630	983.600000
1386.305643	905.800000
1387.345630	958.400000
1388.385591	1029.000000
1389.425526	1000.000000
1390.465435	1181.800000
1391.505319	1117.800000
1392.545176	886.400000
1393.585008	835.400000
1394.624814	852.000000
1395.664593	972.200000
1396.704347	919.200000
1397.744075	913.800000
1398.783777	936.000000
1399.823454	889.400000
1400.863104	925.400000
1401.902728	949.800000
1402.942327	930.200000
1403.981899	1056.400000
1405.021446	805.000000
1406.060967	1195.000000
1407.100462	892.000000
1408.139931	1028.800000
1409.179374	865.000000
1410.218791	1228.200000
1411.258182	844.800000
1412.297548	833.200000
1413.336887	1037.600000
1414.376201	1086.200000
1415.415489	811.000000
1416.454750	1009.000000
1417.493986	868.800000
1418.533196	1049.200000
1419.572380	769.200000
1420.611539	1107.000000
1421.650671	966.600000
1422.689777	1018.200000
1423.728858	926.800000
1424.767912	868.600000
1425.806941	972.200000
1426.845944	1027.600000
1427.884921	914.800000
1428.923872	1004.600000
1429.962797	810.000000
1431.001696	1037.400000
1432.040569	869.400000
1433.079417	1231.400000
1434.118238	903.400000
1435.157034	945.600000
1436.195803	859.800000
1437.234547	852.800000
1438.273265	1007.600000
1439.311957	1117.800000
1440.350623	999.000000
1441.389263	950.600000
1442.427878	830.800000
1443.466466	964.800000
1444.505029	995.600000
1445.543565	1010.400000
1446.582076	837.600000
1447.620561	906.000000
1448.659019	906.800000
1449.697452	1009.400000
1450.735860	1140.600000
1451.774241	1025.000000
1452.812596	1074.800000
1453.850925	919.600000
1454.889229	1077.200000
1455.927506	827.200000
1456.965758	862.000000
1458.003984	973.600000
1459.042184	1148.000000
1460.080358	1116.600000
1461.118506	1068.400000
1462.156628	895.400000
1463.194724	1043.200000
1464.232795	1085.600000
1465.270839	966.600000
1466.308858	892.000000
1467.346850	858.400000
1468.384817	931.200000
1469.422758	973.400000
1470.460673	1047.800000
1471.498562	937.200000
1472.536425	1000.000000
1473.574263	940.600000
1474.612074	1072.400000
1475.649859	1195.000000
1476.687619	961.000000
1477.725353	809.000000
1478.763060	932.400000
1479.800742	887.000000
1480.838398	936.800000
1481.876028	795.800000
1482.913632	984.400000
1483.951211	1045.200000
1484.988763	896.000000
1486.026290	1061.200000
1487.063790	1144.200000
1488.101265	861.000000
1489.138714	931.600000
1490.176136	1004.400000
1491.213533	973.400000
1492.250904	865.600000
1493.288250	930.800000
1494.325569	790.400000
1495.362862	1024.800000
1496.400130	978.200000
1497.437371	1016.000000
1498.474587	1010.200000
1499.511777	1007.400000
1500.548941	985.000000
1501.586078	1081.600000
1502.623191	962.200000
1503.660277	1007.200000
1504.697337	886.000000
1505.734371	935.000000
1506.771380	894.200000
1507.808362	972.000000
1508.845319	978.600000
1509.882250	1058.200000
1510.919155	1126.400000
1511.956034	1063.000000
1512.992887	840.600000
1514.029714	1045.400000
1515.066515	1086.000000
1516.103290	1013.600000
1517.140040	983.800000
1518.176763	985.600000
1519.213461	772.200000
1520.250133	1019.200000
1521.286779	1032.800000
1522.323399	974.000000
1523.359993	1043.000000
1524.396561	819.400000
1525.433103	938.000000
1526.469619	867.000000
1527.506110	912.800000
1528.542574	914.200000
1529.579013	823.800000
1530.615426	1071.400000
1531.651813	860.400000
1532.688174	995.400000
1533.724509	936.600000
1534.760818	915.600000
1535.797101	902.800000
1536.833358	773.200000
1537.869590	990.400000
1538.905795	898.600000
1539.941975	1005.400000
1540.978129	1014.000000
1542.014257	865.200000
1543.050358	928.200000
1544.086435	862.000000
1545.122485	973.800000
1546.158509	974.200000
1547.194507	1067.000000
1548.230480	848.600000
1549.266426	882.000000
1550.302347	937.800000
1551.338242	1087.200000
1552.374110	855.800000
1553.409953	731.400000
1554.445770	886.400000
1555.481562	953.600000
1556.517327	1009.000000
1557.553066	1149.600000
1558.588780	805.400000
1559.624467	978.200000
1560.660129	1061.000000
1561.695764	688.400000
1562.731374	946.600000
1563.766958	849.400000
1564.802516	927.200000
1565.838048	984.600000
1566.873555	921.000000
1567.909035	947.555556
1568.944489	1019.200000
1569.979918	1023.800000
1571.015321	939.200000
1572.050697	917.200000
1573.086048	826.800000
1574.121373	1102.000000
1575.156672	1036.400000
1576.191945	935.000000
1577.227192	935.200000
1578.262414	1135.400000
1579.297609	984.200000
1580.332779	857.400000
1581.367922	936.800000
1582.403040	1060.000000
1583.438132	927.800000
1584.473198	1042.400000
1585.508238	1063.000000
1586.543252	1153.400000
1587.578240	817.400000
1588.613202	973.600000
1589.648139	993.400000
1590.683049	1061.000000
1591.717934	884.600000
1592.752793	939.200000
1593.787626	886.400000
1594.822433	972.400000
1595.857214	1038.600000
1596.891969	1009.400000
1597.926698	951.000000
1598.961401	1050.800000
1599.996079	941.600000
1601.030730	862.200000
1602.065356	898.600000
1603.099955	1026.000000
1604.134529	1067.800000
