# Supplementary material for: Formation of organic color centers in air-suspended carbon nanotubes using vapor-phase reaction
Source: Nat Commun. 2022 May 20;13:2814. doi: 10.1038/s41467-022-30508-z (PMC9123200; doi:10.1038/s41467-022-30508-z)
Supplement: Supplementary file 3 — Source Data [file 41467_2022_30508_MOESM3_ESM.zip › Source Data/Figure S15/a/XYSP02/190522XSP005 XYSP02 -701.2297Y BG.dat]

1073.140136	859.200000
1074.187893	1060.000000
1075.235624	1086.600000
1076.283329	1124.200000
1077.331009	1049.000000
1078.378662	1111.600000
1079.426290	948.600000
1080.473892	1113.600000
1081.521468	1072.800000
1082.569018	1038.400000
1083.616542	950.200000
1084.664040	1059.000000
1085.711512	902.000000
1086.758958	1101.400000
1087.806379	1015.400000
1088.853773	829.200000
1089.901142	819.000000
1090.948485	940.400000
1091.995801	894.400000
1093.043092	949.800000
1094.090357	805.200000
1095.137597	1022.600000
1096.184810	879.600000
1097.231997	1019.400000
1098.279159	917.000000
1099.326294	866.400000
1100.373404	984.600000
1101.420487	868.600000
1102.467545	856.400000
1103.514577	1165.800000
1104.561583	914.400000
1105.608563	1001.200000
1106.655518	851.000000
1107.702446	1045.200000
1108.749348	1033.000000
1109.796225	1018.000000
1110.843075	958.200000
1111.889900	1113.400000
1112.936699	808.400000
1113.983472	964.400000
1115.030219	902.000000
1116.076940	761.800000
1117.123635	889.000000
1118.170305	975.400000
1119.216948	1071.000000
1120.263566	1032.200000
1121.310157	1132.800000
1122.356723	1144.200000
1123.403263	996.800000
1124.449777	755.000000
1125.496265	752.000000
1126.542727	945.800000
1127.589163	885.800000
1128.635573	932.600000
1129.681958	903.400000
1130.728316	879.200000
1131.774649	1040.000000
1132.820956	1082.800000
1133.867236	825.400000
1134.913491	873.800000
1135.959720	985.000000
1137.005923	958.000000
1138.052101	844.000000
1139.098252	1001.200000
1140.144377	894.800000
1141.190477	989.200000
1142.236550	942.200000
1143.282598	912.600000
1144.328620	911.400000
1145.374616	886.400000
1146.420586	939.600000
1147.466530	1180.200000
1148.512448	1117.000000
1149.558341	1001.400000
1150.604207	939.400000
1151.650047	980.000000
1152.695862	886.200000
1153.741651	982.200000
1154.787414	1058.000000
1155.833150	928.600000
1156.878861	990.800000
1157.924547	1032.400000
1158.970206	1050.000000
1160.015839	986.200000
1161.061446	976.800000
1162.107028	845.000000
1163.152584	991.800000
1164.198113	906.200000
1165.243617	975.600000
1166.289095	1193.800000
1167.334547	1086.000000
1168.379973	1045.400000
1169.425373	1048.400000
1170.470748	926.200000
1171.516096	999.000000
1172.561418	1041.800000
1173.606715	951.200000
1174.651986	996.200000
1175.697231	752.800000
1176.742449	1074.400000
1177.787642	946.000000
1178.832810	1030.600000
1179.877951	869.000000
1180.923066	897.800000
1181.968155	1023.800000
1183.013219	994.600000
1184.058257	819.600000
1185.103268	1095.600000
1186.148254	803.400000
1187.193214	820.400000
1188.238148	991.000000
1189.283056	996.400000
1190.327938	967.200000
1191.372794	1008.400000
1192.417625	985.800000
1193.462429	997.200000
1194.507208	979.400000
1195.551961	1046.400000
1196.596687	1040.000000
1197.641388	968.200000
1198.686063	1134.400000
1199.730712	1089.800000
1200.775336	940.400000
1201.819933	1056.200000
1202.864504	954.600000
1203.909050	1073.400000
1204.953569	996.400000
1205.998063	849.200000
1207.042531	905.800000
1208.086973	1093.200000
1209.131389	1038.400000
1210.175779	820.000000
1211.220143	806.400000
1212.264481	931.200000
1213.308794	842.200000
1214.353080	890.800000
1215.397341	1022.800000
1216.441575	1043.000000
1217.485784	1003.400000
1218.529967	845.600000
1219.574124	962.200000
1220.618255	1000.800000
1221.662360	908.600000
1222.706439	1057.800000
1223.750493	919.800000
1224.794520	1196.800000
1225.838522	890.400000
1226.882498	826.000000
1227.926447	982.600000
1228.970371	983.600000
1230.014269	1001.200000
1231.058141	1093.400000
1232.101987	879.000000
1233.145808	1007.000000
1234.189602	920.400000
1235.233371	1114.800000
1236.277113	1034.600000
1237.320830	1053.200000
1238.364521	958.600000
1239.408185	934.600000
1240.451824	1065.000000
1241.495437	961.200000
1242.539025	1072.400000
1243.582586	994.800000
1244.626121	783.200000
1245.669631	899.400000
1246.713114	1025.600000
1247.756572	953.400000
1248.800004	818.400000
1249.843410	1123.000000
1250.886790	1008.000000
1251.930144	1142.600000
1252.973472	946.000000
1254.016774	1023.400000
1255.060050	805.600000
1256.103301	996.000000
1257.146525	1153.600000
1258.189724	1113.000000
1259.232897	934.200000
1260.276044	975.400000
1261.319165	920.000000
1262.362260	997.800000
1263.405329	1213.400000
1264.448372	982.200000
1265.491390	949.000000
1266.534381	973.800000
1267.577347	940.000000
1268.620286	1050.200000
1269.663200	971.400000
1270.706088	1028.600000
1271.748950	997.400000
1272.791786	1019.000000
1273.834596	1004.600000
1274.877380	1000.400000
1275.920139	1091.400000
1276.962871	1201.600000
1278.005578	1037.400000
1279.048258	984.800000
1280.090913	1030.200000
1281.133542	1014.200000
1282.176145	889.400000
1283.218722	1082.000000
1284.261273	920.800000
1285.303798	1028.000000
1286.346298	1101.200000
1287.388771	949.800000
1288.431219	914.000000
1289.473640	997.000000
1290.516036	912.800000
1291.558406	1022.200000
1292.600750	979.400000
1293.643068	983.400000
1294.685360	973.000000
1295.727626	1098.400000
1296.769867	975.000000
1297.812081	920.000000
1298.854270	1002.000000
1299.896432	994.400000
1300.938569	1019.400000
1301.980680	784.200000
1303.022765	1075.200000
1304.064824	1013.400000
1305.106857	992.600000
1306.148864	966.400000
1307.190846	936.000000
1308.232801	1052.600000
1309.274731	1030.600000
1310.316634	1039.400000
1311.358512	1081.800000
1312.400364	1044.000000
1313.442190	982.200000
1314.483990	920.800000
1315.525764	1038.800000
1316.567512	941.400000
1317.609234	970.000000
1318.650931	821.200000
1319.692601	913.800000
1320.734246	1035.000000
1321.775865	1016.200000
1322.817458	990.000000
1323.859025	848.000000
1324.900566	881.200000
1325.942081	977.200000
1326.983570	969.200000
1328.025033	973.000000
1329.066471	1042.000000
1330.107882	1108.000000
1331.149268	1032.400000
1332.190628	838.800000
1333.231961	948.800000
1334.273269	882.400000
1335.314551	949.200000
1336.355808	824.200000
1337.397038	917.600000
1338.438242	999.200000
1339.479420	1160.400000
1340.520573	1045.400000
1341.561700	960.400000
1342.602800	982.800000
1343.643875	925.800000
1344.684924	974.400000
1345.725947	863.600000
1346.766944	852.200000
1347.807916	1082.400000
1348.848861	992.600000
1349.889780	737.400000
1350.930674	979.800000
1351.971541	986.800000
1353.012383	973.800000
1354.053199	970.000000
1355.093989	949.800000
1356.134753	991.800000
1357.175491	891.800000
1358.216203	1006.000000
1359.256890	942.000000
1360.297550	1003.000000
1361.338184	870.200000
1362.378793	1053.800000
1363.419376	921.600000
1364.459933	931.600000
1365.500464	1084.000000
1366.540969	1151.000000
1367.581448	968.200000
1368.621901	1040.800000
1369.662328	810.800000
1370.702730	1070.000000
1371.743105	940.800000
1372.783455	1002.800000
1373.823778	899.400000
1374.864076	1041.400000
1375.904348	947.600000
1376.944594	1012.400000
1377.984814	923.400000
1379.025009	1181.600000
1380.065177	881.200000
1381.105319	841.000000
1382.145436	1023.200000
1383.185526	1001.400000
1384.225591	960.600000
1385.265630	999.555556
1386.305643	900.000000
1387.345630	970.800000
1388.385591	1035.200000
1389.425526	1015.400000
1390.465435	1178.200000
1391.505319	1114.800000
1392.545176	875.000000
1393.585008	831.800000
1394.624814	849.800000
1395.664593	966.200000
1396.704347	917.600000
1397.744075	901.600000
1398.783777	940.000000
1399.823454	905.600000
1400.863104	927.600000
1401.902728	943.600000
1402.942327	921.400000
1403.981899	1068.000000
1405.021446	808.400000
1406.060967	1168.600000
1407.100462	887.000000
1408.139931	1031.400000
1409.179374	871.000000
1410.218791	1223.200000
1411.258182	849.800000
1412.297548	826.000000
1413.336887	1027.000000
1414.376201	1096.000000
1415.415489	811.800000
1416.454750	1014.800000
1417.493986	870.600000
1418.533196	1053.800000
1419.572380	777.800000
1420.611539	1101.000000
1421.650671	957.000000
1422.689777	1016.400000
1423.728858	922.200000
1424.767912	878.000000
1425.806941	973.400000
1426.845944	1032.800000
1427.884921	928.200000
1428.923872	1002.800000
1429.962797	798.800000
1431.001696	1043.000000
1432.040569	868.200000
1433.079417	1223.400000
1434.118238	911.600000
1435.157034	947.800000
1436.195803	858.000000
1437.234547	850.200000
1438.273265	999.800000
1439.311957	1112.200000
1440.350623	991.400000
1441.389263	941.000000
1442.427878	831.200000
1443.466466	957.600000
1444.505029	998.600000
1445.543565	1016.200000
1446.582076	844.000000
1447.620561	910.400000
1448.659019	913.800000
1449.697452	1019.000000
1450.735860	1136.000000
1451.774241	1022.000000
1452.812596	1090.400000
1453.850925	929.400000
1454.889229	1071.400000
1455.927506	832.800000
1456.965758	861.600000
1458.003984	975.400000
1459.042184	1124.800000
1460.080358	1125.600000
1461.118506	1068.600000
1462.156628	905.800000
1463.194724	1047.600000
1464.232795	1074.800000
1465.270839	969.400000
1466.308858	883.600000
1467.346850	854.800000
1468.384817	950.000000
1469.422758	976.400000
1470.460673	1056.600000
1471.498562	938.200000
1472.536425	995.000000
1473.574263	929.400000
1474.612074	1075.200000
1475.649859	1191.600000
1476.687619	954.200000
1477.725353	803.800000
1478.763060	930.800000
1479.800742	887.600000
1480.838398	947.600000
1481.876028	793.800000
1482.913632	985.600000
1483.951211	1020.200000
1484.988763	887.800000
1486.026290	1050.600000
1487.063790	1146.000000
1488.101265	855.200000
1489.138714	945.200000
1490.176136	999.200000
1491.213533	974.400000
1492.250904	851.200000
1493.288250	943.800000
1494.325569	789.111111
1495.362862	1032.200000
1496.400130	978.200000
1497.437371	1018.000000
1498.474587	1020.600000
1499.511777	1005.600000
1500.548941	966.800000
1501.586078	1104.000000
1502.623191	972.400000
1503.660277	1015.200000
1504.697337	886.200000
1505.734371	941.800000
1506.771380	900.400000
1507.808362	975.200000
1508.845319	989.400000
1509.882250	1045.000000
1510.919155	1117.400000
1511.956034	1060.400000
1512.992887	833.400000
1514.029714	1042.600000
1515.066515	1078.600000
1516.103290	1006.200000
1517.140040	986.800000
1518.176763	974.600000
1519.213461	780.600000
1520.250133	1012.600000
1521.286779	1030.800000
1522.323399	974.600000
1523.359993	1041.600000
1524.396561	813.600000
1525.433103	929.200000
1526.469619	864.200000
1527.506110	901.800000
1528.542574	909.600000
1529.579013	801.800000
1530.615426	1071.200000
1531.651813	861.600000
1532.688174	992.200000
1533.724509	942.600000
1534.760818	905.600000
1535.797101	912.800000
1536.833358	776.400000
1537.869590	994.800000
1538.905795	895.000000
1539.941975	1014.200000
1540.978129	1014.400000
1542.014257	854.000000
1543.050358	935.200000
1544.086435	861.800000
1545.122485	966.000000
1546.158509	961.200000
1547.194507	1065.000000
1548.230480	853.400000
1549.266426	886.400000
1550.302347	945.400000
1551.338242	1082.000000
1552.374110	845.800000
1553.409953	735.600000
1554.445770	887.400000
1555.481562	954.000000
1556.517327	1011.600000
1557.553066	1138.400000
1558.588780	783.400000
1559.624467	978.400000
1560.660129	1042.200000
1561.695764	686.800000
1562.731374	956.200000
1563.766958	836.600000
1564.802516	919.600000
1565.838048	973.600000
1566.873555	911.800000
1567.909035	945.600000
1568.944489	1015.200000
1569.979918	1030.600000
1571.015321	934.400000
1572.050697	904.400000
1573.086048	830.000000
1574.121373	1085.800000
1575.156672	1048.200000
1576.191945	930.600000
1577.227192	935.800000
1578.262414	1131.800000
1579.297609	956.600000
1580.332779	857.600000
1581.367922	947.200000
1582.403040	1059.800000
1583.438132	927.000000
1584.473198	1036.600000
1585.508238	1065.800000
1586.543252	1156.800000
1587.578240	825.400000
1588.613202	962.400000
1589.648139	998.600000
1590.683049	1064.000000
1591.717934	872.200000
1592.752793	936.800000
1593.787626	894.600000
1594.822433	980.000000
1595.857214	1045.800000
1596.891969	1008.800000
1597.926698	961.200000
1598.961401	1063.200000
1599.996079	948.400000
1601.030730	883.800000
1602.065356	909.200000
1603.099955	1029.200000
1604.134529	1065.800000
