# Supplementary material for: Formation of organic color centers in air-suspended carbon nanotubes using vapor-phase reaction
Source: Nat Commun. 2022 May 20;13:2814. doi: 10.1038/s41467-022-30508-z (PMC9123200; doi:10.1038/s41467-022-30508-z)
Supplement: Supplementary file 3 — Source Data [file 41467_2022_30508_MOESM3_ESM.zip › Source Data/Figure S15/a/XYSP02/190522XSP006 XYSP02 -701.1297Y BG.dat]

1073.140136	864.400000
1074.187893	1039.600000
1075.235624	1087.400000
1076.283329	1117.800000
1077.331009	1039.600000
1078.378662	1111.200000
1079.426290	959.800000
1080.473892	1113.000000
1081.521468	1068.000000
1082.569018	1036.000000
1083.616542	936.400000
1084.664040	1068.400000
1085.711512	874.600000
1086.758958	1116.200000
1087.806379	1023.400000
1088.853773	823.800000
1089.901142	822.200000
1090.948485	944.400000
1091.995801	898.600000
1093.043092	946.400000
1094.090357	802.000000
1095.137597	1023.800000
1096.184810	864.800000
1097.231997	1023.800000
1098.279159	907.800000
1099.326294	862.400000
1100.373404	984.000000
1101.420487	869.000000
1102.467545	854.400000
1103.514577	1156.000000
1104.561583	899.600000
1105.608563	994.400000
1106.655518	842.600000
1107.702446	1040.400000
1108.749348	1027.200000
1109.796225	1025.400000
1110.843075	963.400000
1111.889900	1117.800000
1112.936699	805.200000
1113.983472	974.000000
1115.030219	896.800000
1116.076940	770.200000
1117.123635	871.800000
1118.170305	964.400000
1119.216948	1082.000000
1120.263566	1027.400000
1121.310157	1123.800000
1122.356723	1146.400000
1123.403263	1006.600000
1124.449777	756.800000
1125.496265	755.600000
1126.542727	960.200000
1127.589163	882.800000
1128.635573	924.200000
1129.681958	891.000000
1130.728316	879.200000
1131.774649	1039.800000
1132.820956	1086.600000
1133.867236	810.000000
1134.913491	862.400000
1135.959720	986.200000
1137.005923	973.800000
1138.052101	849.600000
1139.098252	1002.200000
1140.144377	896.000000
1141.190477	992.400000
1142.236550	927.800000
1143.282598	912.400000
1144.328620	915.400000
1145.374616	892.200000
1146.420586	931.400000
1147.466530	1204.200000
1148.512448	1110.800000
1149.558341	994.600000
1150.604207	928.200000
1151.650047	986.200000
1152.695862	891.800000
1153.741651	962.000000
1154.787414	1051.200000
1155.833150	920.000000
1156.878861	978.200000
1157.924547	1040.400000
1158.970206	1060.800000
1160.015839	995.000000
1161.061446	993.600000
1162.107028	863.400000
1163.152584	996.600000
1164.198113	886.200000
1165.243617	976.800000
1166.289095	1190.400000
1167.334547	1078.600000
1168.379973	1039.200000
1169.425373	1049.000000
1170.470748	930.200000
1171.516096	997.200000
1172.561418	1041.600000
1173.606715	958.200000
1174.651986	997.800000
1175.697231	750.800000
1176.742449	1069.600000
1177.787642	943.000000
1178.832810	1014.800000
1179.877951	872.600000
1180.923066	911.200000
1181.968155	1017.800000
1183.013219	979.600000
1184.058257	822.400000
1185.103268	1097.200000
1186.148254	808.200000
1187.193214	815.000000
1188.238148	1006.600000
1189.283056	1015.600000
1190.327938	978.400000
1191.372794	1011.800000
1192.417625	985.800000
1193.462429	981.400000
1194.507208	965.400000
1195.551961	1051.000000
1196.596687	1035.800000
1197.641388	979.600000
1198.686063	1131.600000
1199.730712	1081.400000
1200.775336	926.400000
1201.819933	1056.200000
1202.864504	948.600000
1203.909050	1071.800000
1204.953569	987.800000
1205.998063	860.800000
1207.042531	909.000000
1208.086973	1081.000000
1209.131389	1029.800000
1210.175779	826.600000
1211.220143	808.200000
1212.264481	927.800000
1213.308794	842.600000
1214.353080	884.000000
1215.397341	1006.400000
1216.441575	1041.000000
1217.485784	1009.800000
1218.529967	847.200000
1219.574124	953.400000
1220.618255	1022.400000
1221.662360	913.600000
1222.706439	1066.600000
1223.750493	914.000000
1224.794520	1191.000000
1225.838522	887.200000
1226.882498	837.800000
1227.926447	974.600000
1228.970371	981.800000
1230.014269	1002.400000
1231.058141	1098.600000
1232.101987	895.000000
1233.145808	993.000000
1234.189602	912.600000
1235.233371	1115.800000
1236.277113	1044.000000
1237.320830	1039.400000
1238.364521	947.800000
1239.408185	939.000000
1240.451824	1046.600000
1241.495437	964.000000
1242.539025	1064.000000
1243.582586	997.600000
1244.626121	770.400000
1245.669631	906.000000
1246.713114	1024.800000
1247.756572	955.600000
1248.800004	811.000000
1249.843410	1117.800000
1250.886790	1000.400000
1251.930144	1142.400000
1252.973472	957.200000
1254.016774	1034.600000
1255.060050	810.600000
1256.103301	989.400000
1257.146525	1154.800000
1258.189724	1092.400000
1259.232897	932.800000
1260.276044	971.600000
1261.319165	916.400000
1262.362260	990.800000
1263.405329	1204.400000
1264.448372	990.000000
1265.491390	947.200000
1266.534381	984.200000
1267.577347	940.800000
1268.620286	1039.800000
1269.663200	965.600000
1270.706088	1031.600000
1271.748950	993.200000
1272.791786	1016.800000
1273.834596	1012.600000
1274.877380	1008.400000
1275.920139	1089.200000
1276.962871	1195.200000
1278.005578	1041.400000
1279.048258	962.400000
1280.090913	1033.600000
1281.133542	996.600000
1282.176145	897.800000
1283.218722	1080.200000
1284.261273	931.000000
1285.303798	1022.400000
1286.346298	1107.200000
1287.388771	938.800000
1288.431219	913.000000
1289.473640	983.200000
1290.516036	923.600000
1291.558406	1028.200000
1292.600750	968.600000
1293.643068	1003.800000
1294.685360	987.000000
1295.727626	1097.200000
1296.769867	961.800000
1297.812081	917.600000
1298.854270	1005.600000
1299.896432	1000.600000
1300.938569	1016.600000
1301.980680	778.000000
1303.022765	1079.800000
1304.064824	1013.200000
1305.106857	989.600000
1306.148864	974.000000
1307.190846	947.200000
1308.232801	1054.000000
1309.274731	1022.000000
1310.316634	1046.800000
1311.358512	1075.400000
1312.400364	1050.200000
1313.442190	982.400000
1314.483990	907.600000
1315.525764	1026.000000
1316.567512	944.000000
1317.609234	984.400000
1318.650931	831.800000
1319.692601	910.200000
1320.734246	1014.000000
1321.775865	1013.600000
1322.817458	974.400000
1323.859025	835.600000
1324.900566	883.800000
1325.942081	988.600000
1326.983570	962.800000
1328.025033	980.800000
1329.066471	1032.000000
1330.107882	1100.000000
1331.149268	1013.000000
1332.190628	841.000000
1333.231961	951.200000
1334.273269	897.000000
1335.314551	944.000000
1336.355808	846.600000
1337.397038	910.000000
1338.438242	1002.400000
1339.479420	1152.200000
1340.520573	1046.600000
1341.561700	964.000000
1342.602800	977.200000
1343.643875	921.000000
1344.684924	974.800000
1345.725947	848.800000
1346.766944	855.200000
1347.807916	1074.800000
1348.848861	985.400000
1349.889780	735.200000
1350.930674	973.800000
1351.971541	976.800000
1353.012383	969.000000
1354.053199	979.400000
1355.093989	951.200000
1356.134753	978.800000
1357.175491	907.200000
1358.216203	1005.400000
1359.256890	925.400000
1360.297550	1017.400000
1361.338184	868.800000
1362.378793	1057.600000
1363.419376	907.200000
1364.459933	933.000000
1365.500464	1079.600000
1366.540969	1149.000000
1367.581448	957.000000
1368.621901	1046.200000
1369.662328	817.000000
1370.702730	1075.000000
1371.743105	936.200000
1372.783455	1011.200000
1373.823778	895.800000
1374.864076	1044.400000
1375.904348	955.000000
1376.944594	1007.400000
1377.984814	924.000000
1379.025009	1170.000000
1380.065177	882.000000
1381.105319	841.200000
1382.145436	1021.600000
1383.185526	1004.200000
1384.225591	954.200000
1385.265630	991.800000
1386.305643	917.400000
1387.345630	948.400000
1388.385591	1028.000000
1389.425526	1022.000000
1390.465435	1170.400000
1391.505319	1121.000000
1392.545176	876.600000
1393.585008	830.800000
1394.624814	843.400000
1395.664593	973.800000
1396.704347	925.400000
1397.744075	913.000000
1398.783777	937.200000
1399.823454	909.000000
1400.863104	920.800000
1401.902728	953.200000
1402.942327	921.400000
1403.981899	1059.400000
1405.021446	804.200000
1406.060967	1183.000000
1407.100462	892.200000
1408.139931	1031.200000
1409.179374	877.600000
1410.218791	1219.000000
1411.258182	843.600000
1412.297548	824.200000
1413.336887	1037.800000
1414.376201	1094.200000
1415.415489	792.000000
1416.454750	1003.200000
1417.493986	873.000000
1418.533196	1053.200000
1419.572380	765.800000
1420.611539	1105.800000
1421.650671	964.000000
1422.689777	1015.000000
1423.728858	931.600000
1424.767912	876.200000
1425.806941	966.400000
1426.845944	1025.000000
1427.884921	926.600000
1428.923872	997.600000
1429.962797	814.800000
1431.001696	1046.200000
1432.040569	869.800000
1433.079417	1232.200000
1434.118238	900.200000
1435.157034	957.000000
1436.195803	858.800000
1437.234547	849.000000
1438.273265	993.200000
1439.311957	1112.800000
1440.350623	991.600000
1441.389263	945.400000
1442.427878	821.000000
1443.466466	965.600000
1444.505029	1004.400000
1445.543565	1015.000000
1446.582076	833.800000
1447.620561	910.200000
1448.659019	914.800000
1449.697452	1027.000000
1450.735860	1143.000000
1451.774241	1008.600000
1452.812596	1078.800000
1453.850925	929.400000
1454.889229	1073.400000
1455.927506	832.800000
1456.965758	856.000000
1458.003984	963.800000
1459.042184	1143.400000
1460.080358	1120.400000
1461.118506	1069.800000
1462.156628	897.800000
1463.194724	1051.000000
1464.232795	1091.400000
1465.270839	953.600000
1466.308858	891.400000
1467.346850	862.400000
1468.384817	944.600000
1469.422758	968.400000
1470.460673	1053.400000
1471.498562	918.000000
1472.536425	1000.000000
1473.574263	931.400000
1474.612074	1072.600000
1475.649859	1185.800000
1476.687619	948.400000
1477.725353	800.800000
1478.763060	923.000000
1479.800742	896.800000
1480.838398	930.400000
1481.876028	791.800000
1482.913632	985.800000
1483.951211	1038.800000
1484.988763	880.200000
1486.026290	1053.400000
1487.063790	1151.600000
1488.101265	853.000000
1489.138714	940.000000
1490.176136	1006.800000
1491.213533	966.400000
1492.250904	858.000000
1493.288250	932.400000
1494.325569	796.200000
1495.362862	1036.600000
1496.400130	983.000000
1497.437371	1016.200000
1498.474587	1012.600000
1499.511777	1000.000000
1500.548941	976.800000
1501.586078	1083.400000
1502.623191	963.600000
1503.660277	1021.600000
1504.697337	886.800000
1505.734371	931.400000
1506.771380	903.400000
1507.808362	957.400000
1508.845319	997.800000
1509.882250	1054.000000
1510.919155	1122.800000
1511.956034	1051.600000
1512.992887	843.600000
1514.029714	1046.600000
1515.066515	1068.000000
1516.103290	1013.400000
1517.140040	968.800000
1518.176763	968.400000
1519.213461	760.600000
1520.250133	1011.200000
1521.286779	1034.000000
1522.323399	960.800000
1523.359993	1031.800000
1524.396561	810.400000
1525.433103	934.200000
1526.469619	861.600000
1527.506110	902.600000
1528.542574	895.400000
1529.579013	794.000000
1530.615426	1048.000000
1531.651813	858.400000
1532.688174	987.800000
1533.724509	945.600000
1534.760818	899.000000
1535.797101	913.800000
1536.833358	765.800000
1537.869590	979.800000
1538.905795	905.000000
1539.941975	992.444444
1540.978129	1007.200000
1542.014257	865.400000
1543.050358	933.600000
1544.086435	859.600000
1545.122485	967.800000
1546.158509	959.600000
1547.194507	1056.800000
1548.230480	838.400000
1549.266426	879.800000
1550.302347	948.000000
1551.338242	1085.400000
1552.374110	862.888889
1553.409953	734.800000
1554.445770	880.200000
1555.481562	944.800000
1556.517327	1008.800000
1557.553066	1131.400000
1558.588780	777.800000
1559.624467	973.000000
1560.660129	1057.000000
1561.695764	675.200000
1562.731374	949.200000
1563.766958	848.600000
1564.802516	931.600000
1565.838048	972.400000
1566.873555	924.400000
1567.909035	929.000000
1568.944489	1022.200000
1569.979918	1007.400000
1571.015321	928.800000
1572.050697	919.400000
1573.086048	819.200000
1574.121373	1095.800000
1575.156672	1035.800000
1576.191945	928.600000
1577.227192	929.600000
1578.262414	1125.000000
1579.297609	970.400000
1580.332779	856.800000
1581.367922	932.200000
1582.403040	1055.400000
1583.438132	927.000000
1584.473198	1017.600000
1585.508238	1060.000000
1586.543252	1153.600000
1587.578240	821.400000
1588.613202	954.800000
1589.648139	989.600000
1590.683049	1056.400000
1591.717934	873.800000
1592.752793	924.200000
1593.787626	884.600000
1594.822433	978.800000
1595.857214	1028.400000
1596.891969	1001.800000
1597.926698	952.800000
1598.961401	1067.600000
1599.996079	941.200000
1601.030730	890.800000
1602.065356	901.600000
1603.099955	1024.200000
1604.134529	1051.200000
