# Supplementary material for: Formation of organic color centers in air-suspended carbon nanotubes using vapor-phase reaction
Source: Nat Commun. 2022 May 20;13:2814. doi: 10.1038/s41467-022-30508-z (PMC9123200; doi:10.1038/s41467-022-30508-z)
Supplement: Supplementary file 3 — Source Data [file 41467_2022_30508_MOESM3_ESM.zip › Source Data/Figure S15/a/XYSP02/190522XSP007 XYSP02 -701.0297Y BG.dat]

1073.140136	861.200000
1074.187893	1039.200000
1075.235624	1084.800000
1076.283329	1120.600000
1077.331009	1032.200000
1078.378662	1088.400000
1079.426290	951.400000
1080.473892	1109.400000
1081.521468	1075.200000
1082.569018	1052.400000
1083.616542	923.400000
1084.664040	1050.200000
1085.711512	878.400000
1086.758958	1096.400000
1087.806379	1030.400000
1088.853773	825.200000
1089.901142	819.600000
1090.948485	924.400000
1091.995801	880.200000
1093.043092	946.200000
1094.090357	810.400000
1095.137597	1017.200000
1096.184810	883.000000
1097.231997	1018.400000
1098.279159	910.600000
1099.326294	847.400000
1100.373404	997.000000
1101.420487	868.400000
1102.467545	844.600000
1103.514577	1165.200000
1104.561583	922.600000
1105.608563	989.400000
1106.655518	838.200000
1107.702446	1027.200000
1108.749348	1045.600000
1109.796225	1006.200000
1110.843075	963.800000
1111.889900	1123.800000
1112.936699	810.800000
1113.983472	957.400000
1115.030219	892.000000
1116.076940	768.400000
1117.123635	884.600000
1118.170305	968.000000
1119.216948	1066.200000
1120.263566	1033.800000
1121.310157	1127.400000
1122.356723	1137.200000
1123.403263	1000.600000
1124.449777	759.000000
1125.496265	744.400000
1126.542727	950.600000
1127.589163	880.600000
1128.635573	922.600000
1129.681958	897.400000
1130.728316	868.600000
1131.774649	1026.400000
1132.820956	1072.800000
1133.867236	820.200000
1134.913491	874.400000
1135.959720	978.200000
1137.005923	967.200000
1138.052101	841.600000
1139.098252	999.600000
1140.144377	888.200000
1141.190477	990.400000
1142.236550	945.600000
1143.282598	907.000000
1144.328620	911.800000
1145.374616	893.000000
1146.420586	938.600000
1147.466530	1203.600000
1148.512448	1113.000000
1149.558341	993.200000
1150.604207	921.200000
1151.650047	989.200000
1152.695862	887.200000
1153.741651	956.600000
1154.787414	1048.800000
1155.833150	913.800000
1156.878861	985.400000
1157.924547	1039.600000
1158.970206	1061.600000
1160.015839	982.200000
1161.061446	973.200000
1162.107028	848.800000
1163.152584	990.400000
1164.198113	894.000000
1165.243617	970.200000
1166.289095	1181.000000
1167.334547	1083.200000
1168.379973	1034.400000
1169.425373	1043.000000
1170.470748	920.600000
1171.516096	983.800000
1172.561418	1037.200000
1173.606715	953.000000
1174.651986	994.200000
1175.697231	751.400000
1176.742449	1077.600000
1177.787642	941.000000
1178.832810	1021.000000
1179.877951	858.400000
1180.923066	900.600000
1181.968155	1013.400000
1183.013219	1004.600000
1184.058257	805.400000
1185.103268	1094.600000
1186.148254	809.200000
1187.193214	810.800000
1188.238148	993.400000
1189.283056	999.000000
1190.327938	972.600000
1191.372794	1024.800000
1192.417625	977.800000
1193.462429	986.600000
1194.507208	982.400000
1195.551961	1057.400000
1196.596687	1047.600000
1197.641388	979.600000
1198.686063	1140.800000
1199.730712	1102.600000
1200.775336	925.800000
1201.819933	1048.800000
1202.864504	948.400000
1203.909050	1084.400000
1204.953569	1001.600000
1205.998063	856.600000
1207.042531	911.600000
1208.086973	1087.200000
1209.131389	1044.400000
1210.175779	822.800000
1211.220143	786.400000
1212.264481	936.200000
1213.308794	834.600000
1214.353080	889.400000
1215.397341	1012.600000
1216.441575	1036.600000
1217.485784	989.000000
1218.529967	829.200000
1219.574124	970.800000
1220.618255	1002.000000
1221.662360	917.800000
1222.706439	1060.600000
1223.750493	929.400000
1224.794520	1194.800000
1225.838522	878.400000
1226.882498	824.200000
1227.926447	958.800000
1228.970371	978.600000
1230.014269	1001.400000
1231.058141	1084.000000
1232.101987	880.400000
1233.145808	1005.600000
1234.189602	908.400000
1235.233371	1106.400000
1236.277113	1033.400000
1237.320830	1046.800000
1238.364521	960.400000
1239.408185	936.400000
1240.451824	1051.800000
1241.495437	976.600000
1242.539025	1075.600000
1243.582586	1000.200000
1244.626121	784.600000
1245.669631	900.200000
1246.713114	1018.200000
1247.756572	940.800000
1248.800004	818.600000
1249.843410	1113.800000
1250.886790	1001.400000
1251.930144	1156.600000
1252.973472	942.600000
1254.016774	1039.400000
1255.060050	804.800000
1256.103301	977.600000
1257.146525	1159.200000
1258.189724	1113.600000
1259.232897	927.400000
1260.276044	964.600000
1261.319165	900.200000
1262.362260	1004.600000
1263.405329	1204.600000
1264.448372	979.600000
1265.491390	951.400000
1266.534381	969.000000
1267.577347	942.600000
1268.620286	1039.600000
1269.663200	977.200000
1270.706088	1028.000000
1271.748950	993.800000
1272.791786	1021.200000
1273.834596	1007.200000
1274.877380	1007.800000
1275.920139	1084.000000
1276.962871	1191.600000
1278.005578	1025.000000
1279.048258	987.600000
1280.090913	1036.600000
1281.133542	1018.600000
1282.176145	884.000000
1283.218722	1082.000000
1284.261273	919.000000
1285.303798	1025.000000
1286.346298	1109.400000
1287.388771	942.600000
1288.431219	912.000000
1289.473640	997.600000
1290.516036	904.800000
1291.558406	1024.400000
1292.600750	969.400000
1293.643068	990.200000
1294.685360	986.400000
1295.727626	1096.000000
1296.769867	961.400000
1297.812081	919.800000
1298.854270	1001.000000
1299.896432	1007.200000
1300.938569	1031.600000
1301.980680	772.600000
1303.022765	1070.000000
1304.064824	1024.600000
1305.106857	984.800000
1306.148864	974.600000
1307.190846	944.200000
1308.232801	1040.400000
1309.274731	1033.400000
1310.316634	1025.200000
1311.358512	1078.400000
1312.400364	1031.600000
1313.442190	967.000000
1314.483990	929.400000
1315.525764	1038.000000
1316.567512	944.400000
1317.609234	970.400000
1318.650931	842.200000
1319.692601	898.000000
1320.734246	1028.400000
1321.775865	1010.400000
1322.817458	981.200000
1323.859025	835.800000
1324.900566	888.000000
1325.942081	983.800000
1326.983570	961.200000
1328.025033	973.400000
1329.066471	1034.400000
1330.107882	1102.600000
1331.149268	1023.600000
1332.190628	839.000000
1333.231961	945.400000
1334.273269	894.400000
1335.314551	952.600000
1336.355808	842.600000
1337.397038	917.800000
1338.438242	994.800000
1339.479420	1151.600000
1340.520573	1033.400000
1341.561700	955.600000
1342.602800	974.400000
1343.643875	918.200000
1344.684924	981.000000
1345.725947	857.200000
1346.766944	851.800000
1347.807916	1076.200000
1348.848861	987.400000
1349.889780	749.400000
1350.930674	981.800000
1351.971541	975.000000
1353.012383	982.200000
1354.053199	974.200000
1355.093989	961.800000
1356.134753	982.800000
1357.175491	897.600000
1358.216203	1016.400000
1359.256890	929.400000
1360.297550	997.400000
1361.338184	862.600000
1362.378793	1040.400000
1363.419376	912.800000
1364.459933	910.600000
1365.500464	1079.200000
1366.540969	1128.800000
1367.581448	959.400000
1368.621901	1045.400000
1369.662328	813.600000
1370.702730	1083.200000
1371.743105	942.800000
1372.783455	1006.800000
1373.823778	908.000000
1374.864076	1062.800000
1375.904348	954.400000
1376.944594	1018.600000
1377.984814	922.200000
1379.025009	1177.200000
1380.065177	884.200000
1381.105319	848.800000
1382.145436	1038.800000
1383.185526	993.800000
1384.225591	958.000000
1385.265630	978.400000
1386.305643	905.800000
1387.345630	974.200000
1388.385591	1026.600000
1389.425526	1001.800000
1390.465435	1173.800000
1391.505319	1130.800000
1392.545176	886.200000
1393.585008	826.400000
1394.624814	855.600000
1395.664593	973.400000
1396.704347	921.000000
1397.744075	909.200000
1398.783777	928.800000
1399.823454	894.400000
1400.863104	934.800000
1401.902728	948.400000
1402.942327	924.000000
1403.981899	1066.600000
1405.021446	803.000000
1406.060967	1177.200000
1407.100462	887.400000
1408.139931	1036.600000
1409.179374	867.800000
1410.218791	1224.200000
1411.258182	852.000000
1412.297548	827.800000
1413.336887	1026.600000
1414.376201	1098.000000
1415.415489	803.000000
1416.454750	1014.800000
1417.493986	875.200000
1418.533196	1062.200000
1419.572380	771.800000
1420.611539	1105.000000
1421.650671	954.200000
1422.689777	1016.400000
1423.728858	920.000000
1424.767912	863.400000
1425.806941	964.200000
1426.845944	1033.200000
1427.884921	925.400000
1428.923872	997.400000
1429.962797	810.800000
1431.001696	1040.800000
1432.040569	872.200000
1433.079417	1226.200000
1434.118238	915.000000
1435.157034	940.600000
1436.195803	867.000000
1437.234547	838.400000
1438.273265	994.600000
1439.311957	1114.200000
1440.350623	990.400000
1441.389263	934.800000
1442.427878	838.600000
1443.466466	954.600000
1444.505029	998.600000
1445.543565	1010.000000
1446.582076	839.600000
1447.620561	901.000000
1448.659019	915.200000
1449.697452	1020.800000
1450.735860	1148.400000
1451.774241	1012.400000
1452.812596	1088.800000
1453.850925	919.800000
1454.889229	1083.400000
1455.927506	829.400000
1456.965758	847.000000
1458.003984	965.200000
1459.042184	1131.800000
1460.080358	1119.400000
1461.118506	1070.600000
1462.156628	906.600000
1463.194724	1052.800000
1464.232795	1081.400000
1465.270839	961.600000
1466.308858	883.000000
1467.346850	866.200000
1468.384817	951.800000
1469.422758	971.800000
1470.460673	1045.200000
1471.498562	927.400000
1472.536425	996.000000
1473.574263	920.000000
1474.612074	1073.800000
1475.649859	1196.200000
1476.687619	958.400000
1477.725353	804.200000
1478.763060	927.000000
1479.800742	891.600000
1480.838398	955.400000
1481.876028	800.400000
1482.913632	986.800000
1483.951211	1031.000000
1484.988763	902.000000
1486.026290	1057.600000
1487.063790	1145.200000
1488.101265	863.600000
1489.138714	939.200000
1490.176136	999.800000
1491.213533	968.800000
1492.250904	866.400000
1493.288250	944.600000
1494.325569	806.400000
1495.362862	1037.400000
1496.400130	969.000000
1497.437371	1011.200000
1498.474587	1004.200000
1499.511777	998.200000
1500.548941	970.200000
1501.586078	1091.200000
1502.623191	969.800000
1503.660277	1014.800000
1504.697337	886.400000
1505.734371	929.600000
1506.771380	888.400000
1507.808362	959.200000
1508.845319	977.400000
1509.882250	1042.800000
1510.919155	1124.400000
1511.956034	1060.000000
1512.992887	833.400000
1514.029714	1048.600000
1515.066515	1079.000000
1516.103290	1008.800000
1517.140040	979.600000
1518.176763	966.200000
1519.213461	769.800000
1520.250133	1003.600000
1521.286779	1019.400000
1522.323399	961.000000
1523.359993	1033.000000
1524.396561	805.800000
1525.433103	920.000000
1526.469619	854.200000
1527.506110	903.800000
1528.542574	902.800000
1529.579013	816.200000
1530.615426	1062.600000
1531.651813	858.000000
1532.688174	996.800000
1533.724509	949.800000
1534.760818	907.800000
1535.797101	916.600000
1536.833358	769.600000
1537.869590	982.200000
1538.905795	908.600000
1539.941975	996.800000
1540.978129	1006.800000
1542.014257	861.400000
1543.050358	940.200000
1544.086435	845.400000
1545.122485	960.600000
1546.158509	964.400000
1547.194507	1059.600000
1548.230480	843.600000
1549.266426	878.200000
1550.302347	939.000000
1551.338242	1082.000000
1552.374110	855.600000
1553.409953	738.200000
1554.445770	880.000000
1555.481562	963.200000
1556.517327	1007.000000
1557.553066	1131.200000
1558.588780	793.200000
1559.624467	976.800000
1560.660129	1061.400000
1561.695764	675.200000
1562.731374	947.200000
1563.766958	842.400000
1564.802516	915.000000
1565.838048	980.200000
1566.873555	907.200000
1567.909035	951.800000
1568.944489	1023.600000
1569.979918	1026.600000
1571.015321	920.200000
1572.050697	904.800000
1573.086048	805.400000
1574.121373	1102.400000
1575.156672	1043.400000
1576.191945	943.400000
1577.227192	932.600000
1578.262414	1135.600000
1579.297609	955.400000
1580.332779	849.200000
1581.367922	925.200000
1582.403040	1059.200000
1583.438132	929.400000
1584.473198	1046.800000
1585.508238	1054.800000
1586.543252	1164.000000
1587.578240	823.600000
1588.613202	965.200000
1589.648139	982.400000
1590.683049	1068.200000
1591.717934	873.400000
1592.752793	932.800000
1593.787626	889.000000
1594.822433	978.600000
1595.857214	1026.000000
1596.891969	1006.200000
1597.926698	962.600000
1598.961401	1065.200000
1599.996079	947.200000
1601.030730	875.000000
1602.065356	901.400000
1603.099955	1026.400000
1604.134529	1070.000000
