# Supplementary material for: Formation of organic color centers in air-suspended carbon nanotubes using vapor-phase reaction
Source: Nat Commun. 2022 May 20;13:2814. doi: 10.1038/s41467-022-30508-z (PMC9123200; doi:10.1038/s41467-022-30508-z)
Supplement: Supplementary file 3 — Source Data [file 41467_2022_30508_MOESM3_ESM.zip › Source Data/Figure S15/a/XYSP02/190522XSP008 XYSP02 -700.9297Y BG.dat]

1073.140136	869.200000
1074.187893	1047.200000
1075.235624	1101.400000
1076.283329	1136.600000
1077.331009	1034.600000
1078.378662	1112.200000
1079.426290	943.200000
1080.473892	1118.800000
1081.521468	1078.000000
1082.569018	1040.800000
1083.616542	948.800000
1084.664040	1064.600000
1085.711512	887.200000
1086.758958	1109.000000
1087.806379	1013.000000
1088.853773	817.200000
1089.901142	822.600000
1090.948485	942.800000
1091.995801	871.400000
1093.043092	942.800000
1094.090357	820.800000
1095.137597	1034.400000
1096.184810	875.200000
1097.231997	1009.600000
1098.279159	903.400000
1099.326294	853.200000
1100.373404	973.800000
1101.420487	868.800000
1102.467545	863.200000
1103.514577	1173.800000
1104.561583	899.400000
1105.608563	996.800000
1106.655518	831.600000
1107.702446	1030.800000
1108.749348	1040.800000
1109.796225	1005.600000
1110.843075	960.400000
1111.889900	1107.000000
1112.936699	814.600000
1113.983472	970.800000
1115.030219	904.200000
1116.076940	774.600000
1117.123635	877.000000
1118.170305	968.400000
1119.216948	1074.000000
1120.263566	1020.200000
1121.310157	1126.800000
1122.356723	1150.400000
1123.403263	1011.600000
1124.449777	771.333333
1125.496265	751.800000
1126.542727	949.000000
1127.589163	893.600000
1128.635573	939.200000
1129.681958	886.200000
1130.728316	888.400000
1131.774649	1048.000000
1132.820956	1100.000000
1133.867236	833.600000
1134.913491	860.200000
1135.959720	988.222222
1137.005923	954.200000
1138.052101	853.200000
1139.098252	1000.200000
1140.144377	897.400000
1141.190477	986.400000
1142.236550	926.000000
1143.282598	909.000000
1144.328620	916.600000
1145.374616	884.200000
1146.420586	938.600000
1147.466530	1200.800000
1148.512448	1105.600000
1149.558341	1008.800000
1150.604207	933.000000
1151.650047	976.800000
1152.695862	889.800000
1153.741651	968.200000
1154.787414	1059.200000
1155.833150	915.000000
1156.878861	978.800000
1157.924547	1046.200000
1158.970206	1062.600000
1160.015839	990.400000
1161.061446	968.400000
1162.107028	854.800000
1163.152584	995.800000
1164.198113	913.200000
1165.243617	980.200000
1166.289095	1190.800000
1167.334547	1073.200000
1168.379973	1049.600000
1169.425373	1050.200000
1170.470748	930.200000
1171.516096	994.000000
1172.561418	1060.800000
1173.606715	961.600000
1174.651986	1004.000000
1175.697231	760.600000
1176.742449	1080.400000
1177.787642	943.800000
1178.832810	1037.200000
1179.877951	881.000000
1180.923066	907.200000
1181.968155	1020.200000
1183.013219	1004.800000
1184.058257	817.000000
1185.103268	1091.200000
1186.148254	808.000000
1187.193214	823.800000
1188.238148	982.000000
1189.283056	1020.200000
1190.327938	980.200000
1191.372794	1031.200000
1192.417625	987.800000
1193.462429	986.600000
1194.507208	975.800000
1195.551961	1062.000000
1196.596687	1040.200000
1197.641388	978.200000
1198.686063	1124.400000
1199.730712	1098.000000
1200.775336	924.000000
1201.819933	1068.200000
1202.864504	946.000000
1203.909050	1077.600000
1204.953569	1007.600000
1205.998063	862.000000
1207.042531	928.600000
1208.086973	1093.200000
1209.131389	1034.000000
1210.175779	819.000000
1211.220143	809.000000
1212.264481	920.400000
1213.308794	855.200000
1214.353080	878.400000
1215.397341	1018.800000
1216.441575	1027.800000
1217.485784	999.000000
1218.529967	841.000000
1219.574124	960.400000
1220.618255	1011.200000
1221.662360	915.000000
1222.706439	1067.800000
1223.750493	924.200000
1224.794520	1196.200000
1225.838522	883.000000
1226.882498	827.200000
1227.926447	977.400000
1228.970371	974.600000
1230.014269	1007.000000
1231.058141	1083.800000
1232.101987	883.000000
1233.145808	1009.200000
1234.189602	934.000000
1235.233371	1115.800000
1236.277113	1051.400000
1237.320830	1053.000000
1238.364521	958.800000
1239.408185	935.200000
1240.451824	1053.800000
1241.495437	981.200000
1242.539025	1080.000000
1243.582586	1000.200000
1244.626121	786.800000
1245.669631	909.000000
1246.713114	1022.600000
1247.756572	956.200000
1248.800004	823.600000
1249.843410	1124.000000
1250.886790	1014.600000
1251.930144	1155.200000
1252.973472	953.400000
1254.016774	1045.000000
1255.060050	816.400000
1256.103301	979.400000
1257.146525	1156.400000
1258.189724	1103.200000
1259.232897	933.200000
1260.276044	975.600000
1261.319165	905.800000
1262.362260	994.800000
1263.405329	1208.600000
1264.448372	977.600000
1265.491390	943.200000
1266.534381	968.600000
1267.577347	933.600000
1268.620286	1048.400000
1269.663200	990.400000
1270.706088	1025.800000
1271.748950	996.200000
1272.791786	1010.400000
1273.834596	1017.800000
1274.877380	1008.000000
1275.920139	1094.800000
1276.962871	1193.400000
1278.005578	1029.800000
1279.048258	991.400000
1280.090913	1039.800000
1281.133542	1007.000000
1282.176145	888.200000
1283.218722	1072.600000
1284.261273	920.600000
1285.303798	1034.400000
1286.346298	1110.400000
1287.388771	947.200000
1288.431219	926.000000
1289.473640	1012.200000
1290.516036	920.600000
1291.558406	1008.200000
1292.600750	975.400000
1293.643068	993.200000
1294.685360	994.200000
1295.727626	1099.200000
1296.769867	960.200000
1297.812081	927.200000
1298.854270	1014.000000
1299.896432	1004.200000
1300.938569	1020.400000
1301.980680	770.200000
1303.022765	1076.000000
1304.064824	1019.200000
1305.106857	988.600000
1306.148864	967.800000
1307.190846	945.600000
1308.232801	1038.600000
1309.274731	1026.200000
1310.316634	1040.600000
1311.358512	1085.600000
1312.400364	1056.800000
1313.442190	979.800000
1314.483990	926.600000
1315.525764	1043.400000
1316.567512	959.400000
1317.609234	962.000000
1318.650931	825.400000
1319.692601	915.000000
1320.734246	1030.800000
1321.775865	997.400000
1322.817458	979.400000
1323.859025	853.400000
1324.900566	888.000000
1325.942081	985.800000
1326.983570	956.200000
1328.025033	982.400000
1329.066471	1020.600000
1330.107882	1103.400000
1331.149268	1028.600000
1332.190628	831.800000
1333.231961	946.400000
1334.273269	905.800000
1335.314551	952.200000
1336.355808	848.400000
1337.397038	920.200000
1338.438242	995.800000
1339.479420	1158.800000
1340.520573	1044.800000
1341.561700	956.400000
1342.602800	978.800000
1343.643875	922.600000
1344.684924	977.400000
1345.725947	857.800000
1346.766944	859.600000
1347.807916	1088.800000
1348.848861	996.200000
1349.889780	740.200000
1350.930674	986.400000
1351.971541	986.200000
1353.012383	975.600000
1354.053199	964.800000
1355.093989	960.600000
1356.134753	981.600000
1357.175491	911.200000
1358.216203	1013.200000
1359.256890	920.000000
1360.297550	999.600000
1361.338184	865.200000
1362.378793	1062.200000
1363.419376	910.400000
1364.459933	933.400000
1365.500464	1090.200000
1366.540969	1145.200000
1367.581448	963.600000
1368.621901	1050.400000
1369.662328	809.400000
1370.702730	1064.600000
1371.743105	946.222222
1372.783455	989.200000
1373.823778	893.000000
1374.864076	1053.800000
1375.904348	961.600000
1376.944594	1010.000000
1377.984814	927.400000
1379.025009	1176.000000
1380.065177	885.400000
1381.105319	836.400000
1382.145436	1030.800000
1383.185526	1003.600000
1384.225591	959.600000
1385.265630	995.000000
1386.305643	917.200000
1387.345630	958.000000
1388.385591	1025.800000
1389.425526	1015.000000
1390.465435	1187.200000
1391.505319	1123.000000
1392.545176	877.000000
1393.585008	827.200000
1394.624814	845.000000
1395.664593	968.200000
1396.704347	926.200000
1397.744075	905.200000
1398.783777	945.200000
1399.823454	905.200000
1400.863104	913.600000
1401.902728	943.200000
1402.942327	922.800000
1403.981899	1067.800000
1405.021446	816.600000
1406.060967	1176.600000
1407.100462	905.000000
1408.139931	1038.400000
1409.179374	866.000000
1410.218791	1233.400000
1411.258182	851.400000
1412.297548	826.000000
1413.336887	1029.400000
1414.376201	1097.400000
1415.415489	809.400000
1416.454750	1004.400000
1417.493986	873.000000
1418.533196	1052.400000
1419.572380	770.800000
1420.611539	1099.200000
1421.650671	965.600000
1422.689777	1020.200000
1423.728858	931.000000
1424.767912	869.800000
1425.806941	973.000000
1426.845944	1038.200000
1427.884921	931.000000
1428.923872	994.800000
1429.962797	813.000000
1431.001696	1037.600000
1432.040569	883.600000
1433.079417	1237.800000
1434.118238	918.000000
1435.157034	952.400000
1436.195803	859.000000
1437.234547	845.200000
1438.273265	1006.200000
1439.311957	1109.200000
1440.350623	991.800000
1441.389263	944.600000
1442.427878	838.600000
1443.466466	946.800000
1444.505029	998.800000
1445.543565	1015.200000
1446.582076	849.600000
1447.620561	917.400000
1448.659019	916.400000
1449.697452	1027.000000
1450.735860	1136.600000
1451.774241	1023.000000
1452.812596	1088.800000
1453.850925	935.600000
1454.889229	1066.600000
1455.927506	834.400000
1456.965758	865.000000
1458.003984	975.000000
1459.042184	1145.200000
1460.080358	1118.600000
1461.118506	1073.400000
1462.156628	913.000000
1463.194724	1058.400000
1464.232795	1086.600000
1465.270839	957.400000
1466.308858	894.400000
1467.346850	864.600000
1468.384817	943.400000
1469.422758	965.200000
1470.460673	1046.400000
1471.498562	919.000000
1472.536425	998.600000
1473.574263	926.200000
1474.612074	1078.200000
1475.649859	1193.400000
1476.687619	952.200000
1477.725353	805.800000
1478.763060	942.800000
1479.800742	900.600000
1480.838398	957.600000
1481.876028	805.800000
1482.913632	982.600000
1483.951211	1039.800000
1484.988763	896.400000
1486.026290	1055.600000
1487.063790	1146.200000
1488.101265	855.800000
1489.138714	939.800000
1490.176136	1012.800000
1491.213533	983.000000
1492.250904	870.200000
1493.288250	937.000000
1494.325569	792.200000
1495.362862	1027.200000
1496.400130	973.200000
1497.437371	1015.400000
1498.474587	1010.400000
1499.511777	1012.600000
1500.548941	976.400000
1501.586078	1101.400000
1502.623191	943.200000
1503.660277	1018.000000
1504.697337	889.400000
1505.734371	937.800000
1506.771380	905.800000
1507.808362	980.200000
1508.845319	986.800000
1509.882250	1042.800000
1510.919155	1133.400000
1511.956034	1062.800000
1512.992887	843.000000
1514.029714	1049.000000
1515.066515	1077.000000
1516.103290	1014.600000
1517.140040	983.800000
1518.176763	986.800000
1519.213461	768.600000
1520.250133	1012.200000
1521.286779	1028.600000
1522.323399	976.200000
1523.359993	1036.000000
1524.396561	818.000000
1525.433103	936.000000
1526.469619	875.400000
1527.506110	908.200000
1528.542574	908.000000
1529.579013	797.800000
1530.615426	1060.400000
1531.651813	857.000000
1532.688174	984.000000
1533.724509	939.800000
1534.760818	915.200000
1535.797101	914.600000
1536.833358	773.400000
1537.869590	994.400000
1538.905795	907.400000
1539.941975	994.800000
1540.978129	1005.000000
1542.014257	857.800000
1543.050358	933.000000
1544.086435	859.400000
1545.122485	966.400000
1546.158509	972.600000
1547.194507	1066.800000
1548.230480	854.200000
1549.266426	886.800000
1550.302347	959.200000
1551.338242	1078.200000
1552.374110	868.400000
1553.409953	722.400000
1554.445770	873.400000
1555.481562	962.600000
1556.517327	1005.000000
1557.553066	1146.800000
1558.588780	780.400000
1559.624467	979.600000
1560.660129	1053.800000
1561.695764	694.000000
1562.731374	962.800000
1563.766958	847.600000
1564.802516	926.200000
1565.838048	971.000000
1566.873555	906.600000
1567.909035	957.200000
1568.944489	1014.800000
1569.979918	1024.000000
1571.015321	928.400000
1572.050697	925.400000
1573.086048	815.800000
1574.121373	1092.400000
1575.156672	1055.200000
1576.191945	935.200000
1577.227192	942.200000
1578.262414	1141.400000
1579.297609	969.200000
1580.332779	864.200000
1581.367922	942.000000
1582.403040	1055.600000
1583.438132	915.000000
1584.473198	1018.600000
1585.508238	1063.600000
1586.543252	1169.200000
1587.578240	828.800000
1588.613202	967.200000
1589.648139	996.600000
1590.683049	1075.400000
1591.717934	876.000000
1592.752793	948.400000
1593.787626	882.400000
1594.822433	992.800000
1595.857214	1044.600000
1596.891969	1016.800000
1597.926698	954.800000
1598.961401	1071.000000
1599.996079	942.800000
1601.030730	888.800000
1602.065356	898.600000
1603.099955	1032.200000
1604.134529	1067.800000
