# Supplementary material for: Formation of organic color centers in air-suspended carbon nanotubes using vapor-phase reaction
Source: Nat Commun. 2022 May 20;13:2814. doi: 10.1038/s41467-022-30508-z (PMC9123200; doi:10.1038/s41467-022-30508-z)
Supplement: Supplementary file 3 — Source Data [file 41467_2022_30508_MOESM3_ESM.zip › Source Data/Figure S15/a/XYSP02/190522XSP009 XYSP02 -700.8297Y BG.dat]

1073.140136	857.200000
1074.187893	1049.200000
1075.235624	1092.800000
1076.283329	1106.800000
1077.331009	1046.400000
1078.378662	1106.400000
1079.426290	960.600000
1080.473892	1105.400000
1081.521468	1073.600000
1082.569018	1050.600000
1083.616542	938.800000
1084.664040	1068.200000
1085.711512	885.000000
1086.758958	1110.800000
1087.806379	1018.200000
1088.853773	821.200000
1089.901142	825.400000
1090.948485	936.600000
1091.995801	877.000000
1093.043092	938.000000
1094.090357	811.800000
1095.137597	1012.000000
1096.184810	874.800000
1097.231997	1017.200000
1098.279159	920.600000
1099.326294	864.000000
1100.373404	981.200000
1101.420487	873.000000
1102.467545	854.000000
1103.514577	1164.200000
1104.561583	907.200000
1105.608563	1001.000000
1106.655518	848.600000
1107.702446	1029.200000
1108.749348	1031.000000
1109.796225	1021.200000
1110.843075	958.600000
1111.889900	1099.000000
1112.936699	797.600000
1113.983472	960.400000
1115.030219	888.800000
1116.076940	764.000000
1117.123635	877.400000
1118.170305	962.400000
1119.216948	1071.200000
1120.263566	1023.600000
1121.310157	1130.600000
1122.356723	1143.600000
1123.403263	984.000000
1124.449777	763.000000
1125.496265	747.600000
1126.542727	946.400000
1127.589163	890.600000
1128.635573	947.800000
1129.681958	879.000000
1130.728316	872.000000
1131.774649	1029.000000
1132.820956	1081.800000
1133.867236	821.200000
1134.913491	860.400000
1135.959720	983.800000
1137.005923	973.800000
1138.052101	858.600000
1139.098252	993.400000
1140.144377	879.200000
1141.190477	990.000000
1142.236550	942.200000
1143.282598	910.000000
1144.328620	903.800000
1145.374616	885.600000
1146.420586	934.600000
1147.466530	1188.200000
1148.512448	1112.600000
1149.558341	1015.400000
1150.604207	938.600000
1151.650047	989.600000
1152.695862	894.400000
1153.741651	965.400000
1154.787414	1045.800000
1155.833150	932.200000
1156.878861	992.400000
1157.924547	1030.000000
1158.970206	1063.800000
1160.015839	999.200000
1161.061446	975.800000
1162.107028	851.200000
1163.152584	998.200000
1164.198113	907.200000
1165.243617	974.200000
1166.289095	1188.000000
1167.334547	1074.800000
1168.379973	1037.400000
1169.425373	1045.200000
1170.470748	935.800000
1171.516096	992.400000
1172.561418	1047.400000
1173.606715	963.800000
1174.651986	999.800000
1175.697231	764.400000
1176.742449	1089.000000
1177.787642	946.200000
1178.832810	1022.600000
1179.877951	863.800000
1180.923066	907.600000
1181.968155	1027.800000
1183.013219	994.200000
1184.058257	826.400000
1185.103268	1104.200000
1186.148254	803.000000
1187.193214	817.600000
1188.238148	979.800000
1189.283056	996.400000
1190.327938	969.600000
1191.372794	1020.000000
1192.417625	974.000000
1193.462429	981.400000
1194.507208	980.800000
1195.551961	1046.600000
1196.596687	1050.800000
1197.641388	981.800000
1198.686063	1138.400000
1199.730712	1093.000000
1200.775336	927.800000
1201.819933	1060.400000
1202.864504	952.000000
1203.909050	1076.200000
1204.953569	990.000000
1205.998063	850.600000
1207.042531	911.200000
1208.086973	1096.200000
1209.131389	1044.200000
1210.175779	824.200000
1211.220143	792.800000
1212.264481	927.400000
1213.308794	846.400000
1214.353080	896.000000
1215.397341	1010.400000
1216.441575	1036.800000
1217.485784	1006.200000
1218.529967	832.800000
1219.574124	971.200000
1220.618255	1012.200000
1221.662360	922.000000
1222.706439	1067.000000
1223.750493	931.000000
1224.794520	1195.200000
1225.838522	892.600000
1226.882498	838.400000
1227.926447	977.600000
1228.970371	984.000000
1230.014269	1005.200000
1231.058141	1091.400000
1232.101987	893.333333
1233.145808	1008.800000
1234.189602	926.400000
1235.233371	1112.200000
1236.277113	1048.600000
1237.320830	1051.600000
1238.364521	959.200000
1239.408185	933.800000
1240.451824	1051.400000
1241.495437	968.000000
1242.539025	1072.800000
1243.582586	998.000000
1244.626121	785.000000
1245.669631	895.400000
1246.713114	1012.600000
1247.756572	967.000000
1248.800004	817.200000
1249.843410	1126.400000
1250.886790	1002.000000
1251.930144	1139.000000
1252.973472	947.200000
1254.016774	1033.400000
1255.060050	802.400000
1256.103301	986.800000
1257.146525	1161.600000
1258.189724	1101.800000
1259.232897	930.600000
1260.276044	979.400000
1261.319165	914.000000
1262.362260	997.200000
1263.405329	1210.800000
1264.448372	989.400000
1265.491390	945.000000
1266.534381	980.400000
1267.577347	943.800000
1268.620286	1054.800000
1269.663200	982.800000
1270.706088	1028.400000
1271.748950	997.200000
1272.791786	1020.800000
1273.834596	1013.200000
1274.877380	1005.800000
1275.920139	1090.800000
1276.962871	1176.800000
1278.005578	1042.400000
1279.048258	976.200000
1280.090913	1031.200000
1281.133542	1012.600000
1282.176145	887.200000
1283.218722	1097.600000
1284.261273	907.800000
1285.303798	1027.200000
1286.346298	1110.800000
1287.388771	945.400000
1288.431219	909.000000
1289.473640	1000.000000
1290.516036	907.200000
1291.558406	1016.400000
1292.600750	970.400000
1293.643068	998.600000
1294.685360	983.400000
1295.727626	1107.111111
1296.769867	974.000000
1297.812081	913.800000
1298.854270	1011.000000
1299.896432	989.000000
1300.938569	1031.800000
1301.980680	785.200000
1303.022765	1073.000000
1304.064824	1019.800000
1305.106857	990.800000
1306.148864	970.800000
1307.190846	962.200000
1308.232801	1039.400000
1309.274731	1020.800000
1310.316634	1041.000000
1311.358512	1079.200000
1312.400364	1057.800000
1313.442190	972.400000
1314.483990	917.400000
1315.525764	1034.400000
1316.567512	945.800000
1317.609234	961.800000
1318.650931	830.600000
1319.692601	906.600000
1320.734246	1017.600000
1321.775865	1010.800000
1322.817458	979.400000
1323.859025	853.000000
1324.900566	888.800000
1325.942081	970.000000
1326.983570	951.600000
1328.025033	973.800000
1329.066471	1032.200000
1330.107882	1097.200000
1331.149268	1023.000000
1332.190628	857.200000
1333.231961	941.800000
1334.273269	892.000000
1335.314551	947.800000
1336.355808	823.000000
1337.397038	919.400000
1338.438242	1015.800000
1339.479420	1159.600000
1340.520573	1041.400000
1341.561700	964.400000
1342.602800	970.800000
1343.643875	923.600000
1344.684924	980.200000
1345.725947	851.800000
1346.766944	852.600000
1347.807916	1080.400000
1348.848861	1000.800000
1349.889780	733.600000
1350.930674	966.000000
1351.971541	971.200000
1353.012383	978.400000
1354.053199	979.400000
1355.093989	946.200000
1356.134753	980.000000
1357.175491	900.200000
1358.216203	1007.400000
1359.256890	920.200000
1360.297550	1011.600000
1361.338184	860.200000
1362.378793	1063.800000
1363.419376	914.000000
1364.459933	927.400000
1365.500464	1080.000000
1366.540969	1131.111111
1367.581448	951.600000
1368.621901	1039.000000
1369.662328	822.200000
1370.702730	1085.800000
1371.743105	936.000000
1372.783455	1009.400000
1373.823778	892.600000
1374.864076	1057.200000
1375.904348	950.000000
1376.944594	1013.200000
1377.984814	925.400000
1379.025009	1186.800000
1380.065177	890.000000
1381.105319	837.600000
1382.145436	1034.800000
1383.185526	1013.600000
1384.225591	955.800000
1385.265630	992.400000
1386.305643	913.600000
1387.345630	964.000000
1388.385591	1016.400000
1389.425526	1017.600000
1390.465435	1175.400000
1391.505319	1116.200000
1392.545176	885.600000
1393.585008	827.400000
1394.624814	859.200000
1395.664593	987.600000
1396.704347	921.400000
1397.744075	911.000000
1398.783777	937.000000
1399.823454	893.600000
1400.863104	923.200000
1401.902728	942.800000
1402.942327	925.000000
1403.981899	1059.800000
1405.021446	823.000000
1406.060967	1175.400000
1407.100462	893.000000
1408.139931	1038.800000
1409.179374	873.800000
1410.218791	1218.200000
1411.258182	842.400000
1412.297548	836.600000
1413.336887	1022.800000
1414.376201	1087.800000
1415.415489	801.400000
1416.454750	1007.600000
1417.493986	883.800000
1418.533196	1060.000000
1419.572380	783.400000
1420.611539	1096.000000
1421.650671	965.000000
1422.689777	1020.200000
1423.728858	934.000000
1424.767912	870.000000
1425.806941	968.000000
1426.845944	1042.000000
1427.884921	933.000000
1428.923872	994.200000
1429.962797	808.400000
1431.001696	1051.600000
1432.040569	872.000000
1433.079417	1240.000000
1434.118238	904.800000
1435.157034	958.200000
1436.195803	871.600000
1437.234547	835.400000
1438.273265	1010.800000
1439.311957	1117.400000
1440.350623	999.600000
1441.389263	947.000000
1442.427878	833.200000
1443.466466	947.200000
1444.505029	996.800000
1445.543565	1016.000000
1446.582076	848.000000
1447.620561	914.400000
1448.659019	909.400000
1449.697452	1018.800000
1450.735860	1129.600000
1451.774241	1006.200000
1452.812596	1075.000000
1453.850925	939.600000
1454.889229	1066.800000
1455.927506	835.200000
1456.965758	862.200000
1458.003984	978.800000
1459.042184	1138.200000
1460.080358	1119.200000
1461.118506	1062.800000
1462.156628	908.600000
1463.194724	1055.000000
1464.232795	1078.200000
1465.270839	972.200000
1466.308858	887.800000
1467.346850	867.400000
1468.384817	949.400000
1469.422758	975.000000
1470.460673	1056.800000
1471.498562	922.200000
1472.536425	995.200000
1473.574263	931.800000
1474.612074	1069.400000
1475.649859	1189.600000
1476.687619	974.000000
1477.725353	806.000000
1478.763060	932.400000
1479.800742	888.200000
1480.838398	944.400000
1481.876028	798.600000
1482.913632	979.000000
1483.951211	1020.000000
1484.988763	896.200000
1486.026290	1065.200000
1487.063790	1146.400000
1488.101265	860.800000
1489.138714	947.800000
1490.176136	1012.000000
1491.213533	983.200000
1492.250904	857.000000
1493.288250	935.000000
1494.325569	790.200000
1495.362862	1025.000000
1496.400130	981.400000
1497.437371	1020.400000
1498.474587	1020.600000
1499.511777	993.200000
1500.548941	967.600000
1501.586078	1090.200000
1502.623191	967.600000
1503.660277	1015.800000
1504.697337	892.000000
1505.734371	941.000000
1506.771380	894.400000
1507.808362	974.400000
1508.845319	994.600000
1509.882250	1036.400000
1510.919155	1117.000000
1511.956034	1059.200000
1512.992887	850.400000
1514.029714	1039.000000
1515.066515	1072.800000
1516.103290	1013.000000
1517.140040	984.800000
1518.176763	975.000000
1519.213461	770.400000
1520.250133	1005.200000
1521.286779	1034.200000
1522.323399	973.200000
1523.359993	1038.800000
1524.396561	817.600000
1525.433103	934.800000
1526.469619	862.000000
1527.506110	908.600000
1528.542574	913.400000
1529.579013	805.000000
1530.615426	1070.800000
1531.651813	864.400000
1532.688174	989.000000
1533.724509	933.400000
1534.760818	904.400000
1535.797101	910.800000
1536.833358	770.600000
1537.869590	995.600000
1538.905795	911.000000
1539.941975	1000.200000
1540.978129	1019.800000
1542.014257	872.600000
1543.050358	939.600000
1544.086435	858.000000
1545.122485	974.400000
1546.158509	974.000000
1547.194507	1065.600000
1548.230480	854.400000
1549.266426	890.200000
1550.302347	948.400000
1551.338242	1084.200000
1552.374110	865.400000
1553.409953	711.000000
1554.445770	877.200000
1555.481562	941.400000
1556.517327	1016.600000
1557.553066	1128.200000
1558.588780	816.800000
1559.624467	982.200000
1560.660129	1067.200000
1561.695764	684.200000
1562.731374	947.400000
1563.766958	840.400000
1564.802516	939.600000
1565.838048	971.000000
1566.873555	924.200000
1567.909035	942.400000
1568.944489	1018.000000
1569.979918	1029.800000
1571.015321	941.200000
1572.050697	925.600000
1573.086048	830.000000
1574.121373	1087.400000
1575.156672	1043.800000
1576.191945	937.800000
1577.227192	937.000000
1578.262414	1139.000000
1579.297609	964.800000
1580.332779	868.200000
1581.367922	935.200000
1582.403040	1067.200000
1583.438132	941.400000
1584.473198	1031.200000
1585.508238	1059.200000
1586.543252	1169.200000
1587.578240	829.600000
1588.613202	975.400000
1589.648139	993.200000
1590.683049	1060.400000
1591.717934	884.600000
1592.752793	938.200000
1593.787626	896.000000
1594.822433	979.000000
1595.857214	1043.400000
1596.891969	1017.800000
1597.926698	961.400000
1598.961401	1071.600000
1599.996079	945.800000
1601.030730	876.800000
1602.065356	898.600000
1603.099955	1024.000000
1604.134529	1058.000000
