# Supplementary material for: Formation of organic color centers in air-suspended carbon nanotubes using vapor-phase reaction
Source: Nat Commun. 2022 May 20;13:2814. doi: 10.1038/s41467-022-30508-z (PMC9123200; doi:10.1038/s41467-022-30508-z)
Supplement: Supplementary file 3 — Source Data [file 41467_2022_30508_MOESM3_ESM.zip › Source Data/Figure S15/a/XYSP02/190522XSP010 XYSP02 -700.7297Y BG.dat]

1073.140136	852.444444
1074.187893	1049.800000
1075.235624	1095.200000
1076.283329	1120.800000
1077.331009	1053.800000
1078.378662	1107.000000
1079.426290	936.000000
1080.473892	1115.200000
1081.521468	1069.400000
1082.569018	1039.200000
1083.616542	949.000000
1084.664040	1070.000000
1085.711512	888.400000
1086.758958	1115.400000
1087.806379	1023.600000
1088.853773	824.600000
1089.901142	812.800000
1090.948485	926.600000
1091.995801	881.800000
1093.043092	941.400000
1094.090357	800.800000
1095.137597	1022.200000
1096.184810	880.600000
1097.231997	1024.000000
1098.279159	903.400000
1099.326294	867.200000
1100.373404	995.400000
1101.420487	875.200000
1102.467545	855.000000
1103.514577	1146.200000
1104.561583	914.800000
1105.608563	976.000000
1106.655518	837.800000
1107.702446	1036.800000
1108.749348	1045.000000
1109.796225	1023.000000
1110.843075	956.000000
1111.889900	1110.200000
1112.936699	805.800000
1113.983472	964.800000
1115.030219	901.200000
1116.076940	774.800000
1117.123635	872.000000
1118.170305	958.600000
1119.216948	1078.000000
1120.263566	1023.600000
1121.310157	1132.000000
1122.356723	1146.400000
1123.403263	1000.200000
1124.449777	767.400000
1125.496265	757.800000
1126.542727	946.200000
1127.589163	882.400000
1128.635573	935.200000
1129.681958	897.000000
1130.728316	888.000000
1131.774649	1027.800000
1132.820956	1078.200000
1133.867236	821.000000
1134.913491	861.200000
1135.959720	988.600000
1137.005923	978.600000
1138.052101	846.000000
1139.098252	1004.800000
1140.144377	895.200000
1141.190477	996.600000
1142.236550	935.400000
1143.282598	896.400000
1144.328620	910.000000
1145.374616	882.600000
1146.420586	935.000000
1147.466530	1199.200000
1148.512448	1105.200000
1149.558341	999.800000
1150.604207	934.600000
1151.650047	976.000000
1152.695862	887.400000
1153.741651	968.600000
1154.787414	1046.600000
1155.833150	916.000000
1156.878861	1001.800000
1157.924547	1042.600000
1158.970206	1049.800000
1160.015839	996.200000
1161.061446	972.400000
1162.107028	856.000000
1163.152584	1002.800000
1164.198113	911.200000
1165.243617	972.600000
1166.289095	1187.800000
1167.334547	1081.800000
1168.379973	1033.400000
1169.425373	1052.400000
1170.470748	934.200000
1171.516096	996.200000
1172.561418	1049.800000
1173.606715	941.000000
1174.651986	1004.000000
1175.697231	755.800000
1176.742449	1077.200000
1177.787642	940.600000
1178.832810	1021.600000
1179.877951	857.400000
1180.923066	909.400000
1181.968155	1031.800000
1183.013219	1000.600000
1184.058257	811.800000
1185.103268	1094.600000
1186.148254	811.800000
1187.193214	818.600000
1188.238148	999.000000
1189.283056	1014.800000
1190.327938	970.000000
1191.372794	1018.800000
1192.417625	977.000000
1193.462429	993.000000
1194.507208	971.600000
1195.551961	1049.000000
1196.596687	1038.400000
1197.641388	974.200000
1198.686063	1130.800000
1199.730712	1100.000000
1200.775336	938.200000
1201.819933	1061.200000
1202.864504	946.600000
1203.909050	1076.200000
1204.953569	982.200000
1205.998063	846.200000
1207.042531	917.400000
1208.086973	1095.600000
1209.131389	1037.800000
1210.175779	821.600000
1211.220143	802.000000
1212.264481	927.400000
1213.308794	856.800000
1214.353080	883.400000
1215.397341	1013.600000
1216.441575	1038.000000
1217.485784	1007.800000
1218.529967	833.400000
1219.574124	963.400000
1220.618255	1004.200000
1221.662360	913.800000
1222.706439	1064.000000
1223.750493	939.800000
1224.794520	1204.200000
1225.838522	886.400000
1226.882498	828.800000
1227.926447	978.600000
1228.970371	975.000000
1230.014269	1009.000000
1231.058141	1094.800000
1232.101987	882.800000
1233.145808	998.600000
1234.189602	915.000000
1235.233371	1108.800000
1236.277113	1048.200000
1237.320830	1055.000000
1238.364521	955.600000
1239.408185	938.000000
1240.451824	1051.800000
1241.495437	970.800000
1242.539025	1066.000000
1243.582586	1002.800000
1244.626121	784.400000
1245.669631	910.600000
1246.713114	1026.600000
1247.756572	964.400000
1248.800004	818.800000
1249.843410	1124.200000
1250.886790	999.000000
1251.930144	1142.600000
1252.973472	944.800000
1254.016774	1034.800000
1255.060050	817.400000
1256.103301	977.200000
1257.146525	1160.600000
1258.189724	1093.400000
1259.232897	938.400000
1260.276044	972.600000
1261.319165	905.600000
1262.362260	993.600000
1263.405329	1209.400000
1264.448372	973.600000
1265.491390	956.600000
1266.534381	975.000000
1267.577347	950.200000
1268.620286	1056.400000
1269.663200	973.400000
1270.706088	1039.800000
1271.748950	994.200000
1272.791786	1016.400000
1273.834596	1015.000000
1274.877380	984.200000
1275.920139	1090.444444
1276.962871	1196.000000
1278.005578	1029.000000
1279.048258	972.600000
1280.090913	1019.200000
1281.133542	1002.200000
1282.176145	892.600000
1283.218722	1086.200000
1284.261273	910.800000
1285.303798	1022.000000
1286.346298	1101.600000
1287.388771	943.000000
1288.431219	911.600000
1289.473640	1000.000000
1290.516036	900.400000
1291.558406	1032.200000
1292.600750	985.800000
1293.643068	992.600000
1294.685360	982.800000
1295.727626	1096.800000
1296.769867	964.800000
1297.812081	913.000000
1298.854270	999.200000
1299.896432	999.800000
1300.938569	1027.200000
1301.980680	777.400000
1303.022765	1081.800000
1304.064824	1020.800000
1305.106857	975.400000
1306.148864	975.800000
1307.190846	946.600000
1308.232801	1044.000000
1309.274731	1015.200000
1310.316634	1040.000000
1311.358512	1078.200000
1312.400364	1053.000000
1313.442190	966.400000
1314.483990	936.400000
1315.525764	1042.400000
1316.567512	948.600000
1317.609234	962.000000
1318.650931	825.200000
1319.692601	904.000000
1320.734246	1024.200000
1321.775865	998.400000
1322.817458	970.800000
1323.859025	839.000000
1324.900566	875.400000
1325.942081	984.200000
1326.983570	953.200000
1328.025033	975.600000
1329.066471	1032.400000
1330.107882	1096.200000
1331.149268	1016.400000
1332.190628	856.200000
1333.231961	933.200000
1334.273269	896.200000
1335.314551	949.200000
1336.355808	834.200000
1337.397038	926.800000
1338.438242	997.800000
1339.479420	1166.400000
1340.520573	1047.600000
1341.561700	968.000000
1342.602800	978.800000
1343.643875	912.000000
1344.684924	1001.800000
1345.725947	865.800000
1346.766944	848.400000
1347.807916	1076.000000
1348.848861	1001.600000
1349.889780	733.200000
1350.930674	974.200000
1351.971541	974.600000
1353.012383	978.000000
1354.053199	979.600000
1355.093989	959.400000
1356.134753	988.000000
1357.175491	916.600000
1358.216203	1012.400000
1359.256890	927.800000
1360.297550	1015.800000
1361.338184	854.800000
1362.378793	1054.000000
1363.419376	918.600000
1364.459933	923.000000
1365.500464	1080.000000
1366.540969	1133.000000
1367.581448	967.800000
1368.621901	1051.600000
1369.662328	802.600000
1370.702730	1074.800000
1371.743105	949.800000
1372.783455	1004.000000
1373.823778	906.800000
1374.864076	1051.200000
1375.904348	946.600000
1376.944594	1019.000000
1377.984814	930.200000
1379.025009	1173.000000
1380.065177	872.600000
1381.105319	845.800000
1382.145436	1036.000000
1383.185526	994.800000
1384.225591	951.800000
1385.265630	988.400000
1386.305643	910.600000
1387.345630	959.400000
1388.385591	1019.200000
1389.425526	1019.000000
1390.465435	1172.200000
1391.505319	1116.400000
1392.545176	885.200000
1393.585008	821.800000
1394.624814	862.000000
1395.664593	972.600000
1396.704347	928.800000
1397.744075	907.000000
1398.783777	949.000000
1399.823454	931.000000
1400.863104	917.000000
1401.902728	936.600000
1402.942327	938.000000
1403.981899	1074.000000
1405.021446	815.200000
1406.060967	1172.600000
1407.100462	883.200000
1408.139931	1036.200000
1409.179374	870.400000
1410.218791	1227.400000
1411.258182	830.800000
1412.297548	836.400000
1413.336887	1033.200000
1414.376201	1082.000000
1415.415489	803.000000
1416.454750	998.600000
1417.493986	871.800000
1418.533196	1043.400000
1419.572380	781.800000
1420.611539	1104.200000
1421.650671	971.800000
1422.689777	1021.800000
1423.728858	928.000000
1424.767912	859.600000
1425.806941	960.600000
1426.845944	1040.000000
1427.884921	931.600000
1428.923872	999.800000
1429.962797	816.000000
1431.001696	1046.200000
1432.040569	873.200000
1433.079417	1225.400000
1434.118238	906.800000
1435.157034	941.400000
1436.195803	862.000000
1437.234547	845.200000
1438.273265	998.600000
1439.311957	1103.800000
1440.350623	993.200000
1441.389263	951.800000
1442.427878	831.000000
1443.466466	973.200000
1444.505029	1010.800000
1445.543565	1010.000000
1446.582076	835.400000
1447.620561	897.400000
1448.659019	911.400000
1449.697452	1021.800000
1450.735860	1139.600000
1451.774241	1008.600000
1452.812596	1077.400000
1453.850925	930.200000
1454.889229	1075.800000
1455.927506	829.400000
1456.965758	862.200000
1458.003984	976.600000
1459.042184	1139.000000
1460.080358	1127.800000
1461.118506	1081.800000
1462.156628	900.600000
1463.194724	1047.000000
1464.232795	1084.600000
1465.270839	964.600000
1466.308858	883.200000
1467.346850	869.400000
1468.384817	946.400000
1469.422758	971.200000
1470.460673	1049.800000
1471.498562	921.000000
1472.536425	1000.600000
1473.574263	935.600000
1474.612074	1063.400000
1475.649859	1203.200000
1476.687619	963.000000
1477.725353	803.000000
1478.763060	938.200000
1479.800742	883.200000
1480.838398	951.000000
1481.876028	799.600000
1482.913632	991.800000
1483.951211	1034.200000
1484.988763	896.000000
1486.026290	1051.600000
1487.063790	1144.600000
1488.101265	855.800000
1489.138714	941.600000
1490.176136	999.000000
1491.213533	965.200000
1492.250904	869.000000
1493.288250	953.600000
1494.325569	792.400000
1495.362862	1034.200000
1496.400130	982.400000
1497.437371	1018.600000
1498.474587	1003.600000
1499.511777	996.800000
1500.548941	976.200000
1501.586078	1100.200000
1502.623191	966.600000
1503.660277	1021.600000
1504.697337	891.800000
1505.734371	943.200000
1506.771380	904.800000
1507.808362	968.800000
1508.845319	989.600000
1509.882250	1039.400000
1510.919155	1140.000000
1511.956034	1072.400000
1512.992887	850.000000
1514.029714	1050.600000
1515.066515	1076.000000
1516.103290	1016.200000
1517.140040	968.800000
1518.176763	981.800000
1519.213461	772.400000
1520.250133	1006.800000
1521.286779	1039.600000
1522.323399	971.000000
1523.359993	1037.400000
1524.396561	811.800000
1525.433103	935.000000
1526.469619	860.600000
1527.506110	905.000000
1528.542574	913.600000
1529.579013	817.800000
1530.615426	1077.000000
1531.651813	859.400000
1532.688174	998.200000
1533.724509	938.600000
1534.760818	900.600000
1535.797101	908.800000
1536.833358	775.400000
1537.869590	995.000000
1538.905795	918.000000
1539.941975	997.200000
1540.978129	1021.200000
1542.014257	864.200000
1543.050358	935.600000
1544.086435	858.000000
1545.122485	976.200000
1546.158509	962.600000
1547.194507	1075.200000
1548.230480	840.200000
1549.266426	872.200000
1550.302347	936.400000
1551.338242	1092.800000
1552.374110	865.000000
1553.409953	725.800000
1554.445770	885.400000
1555.481562	948.000000
1556.517327	1023.200000
1557.553066	1142.000000
1558.588780	799.600000
1559.624467	971.400000
1560.660129	1050.000000
1561.695764	688.600000
1562.731374	965.000000
1563.766958	845.600000
1564.802516	930.200000
1565.838048	975.400000
1566.873555	910.800000
1567.909035	949.800000
1568.944489	1016.800000
1569.979918	1022.000000
1571.015321	943.400000
1572.050697	920.600000
1573.086048	829.000000
1574.121373	1096.000000
1575.156672	1045.800000
1576.191945	945.200000
1577.227192	938.200000
1578.262414	1139.200000
1579.297609	958.000000
1580.332779	866.000000
1581.367922	946.800000
1582.403040	1057.600000
1583.438132	918.800000
1584.473198	1026.600000
1585.508238	1061.000000
1586.543252	1148.000000
1587.578240	802.800000
1588.613202	949.600000
1589.648139	990.200000
1590.683049	1064.200000
1591.717934	869.800000
1592.752793	928.400000
1593.787626	895.800000
1594.822433	974.800000
1595.857214	1050.600000
1596.891969	1015.400000
1597.926698	961.200000
1598.961401	1062.000000
1599.996079	943.800000
1601.030730	883.800000
1602.065356	901.800000
1603.099955	1020.200000
1604.134529	1068.000000
