# Supplementary material for: Formation of organic color centers in air-suspended carbon nanotubes using vapor-phase reaction
Source: Nat Commun. 2022 May 20;13:2814. doi: 10.1038/s41467-022-30508-z (PMC9123200; doi:10.1038/s41467-022-30508-z)
Supplement: Supplementary file 3 — Source Data [file 41467_2022_30508_MOESM3_ESM.zip › Source Data/Figure S15/a/XYSP02/190522XSP011 XYSP02 -700.6297Y BG.dat]

1073.140136	864.400000
1074.187893	1040.000000
1075.235624	1094.600000
1076.283329	1125.000000
1077.331009	1046.000000
1078.378662	1110.200000
1079.426290	944.800000
1080.473892	1114.200000
1081.521468	1059.200000
1082.569018	1049.000000
1083.616542	952.000000
1084.664040	1059.800000
1085.711512	889.600000
1086.758958	1113.800000
1087.806379	1030.000000
1088.853773	826.200000
1089.901142	831.800000
1090.948485	941.600000
1091.995801	873.600000
1093.043092	921.800000
1094.090357	799.600000
1095.137597	1015.000000
1096.184810	875.400000
1097.231997	1016.000000
1098.279159	903.400000
1099.326294	859.600000
1100.373404	993.400000
1101.420487	885.400000
1102.467545	843.200000
1103.514577	1157.600000
1104.561583	905.000000
1105.608563	994.200000
1106.655518	842.400000
1107.702446	1029.000000
1108.749348	1019.000000
1109.796225	1020.400000
1110.843075	955.400000
1111.889900	1118.600000
1112.936699	805.800000
1113.983472	963.600000
1115.030219	896.000000
1116.076940	758.600000
1117.123635	873.000000
1118.170305	962.400000
1119.216948	1064.800000
1120.263566	1029.400000
1121.310157	1137.200000
1122.356723	1136.200000
1123.403263	1004.600000
1124.449777	756.200000
1125.496265	752.800000
1126.542727	954.800000
1127.589163	869.200000
1128.635573	913.200000
1129.681958	909.400000
1130.728316	874.800000
1131.774649	1033.600000
1132.820956	1079.400000
1133.867236	819.400000
1134.913491	866.400000
1135.959720	998.600000
1137.005923	958.200000
1138.052101	835.600000
1139.098252	1006.600000
1140.144377	889.400000
1141.190477	983.000000
1142.236550	934.400000
1143.282598	911.400000
1144.328620	909.200000
1145.374616	883.800000
1146.420586	924.200000
1147.466530	1204.200000
1148.512448	1118.400000
1149.558341	1002.600000
1150.604207	926.200000
1151.650047	986.200000
1152.695862	879.600000
1153.741651	956.444444
1154.787414	1054.200000
1155.833150	912.400000
1156.878861	984.800000
1157.924547	1043.800000
1158.970206	1066.400000
1160.015839	986.000000
1161.061446	973.000000
1162.107028	854.600000
1163.152584	987.800000
1164.198113	900.200000
1165.243617	977.600000
1166.289095	1178.000000
1167.334547	1079.200000
1168.379973	1035.800000
1169.425373	1044.800000
1170.470748	933.600000
1171.516096	982.200000
1172.561418	1049.000000
1173.606715	969.200000
1174.651986	997.200000
1175.697231	756.600000
1176.742449	1069.800000
1177.787642	939.000000
1178.832810	1025.800000
1179.877951	864.000000
1180.923066	891.400000
1181.968155	999.400000
1183.013219	991.800000
1184.058257	809.600000
1185.103268	1091.400000
1186.148254	796.600000
1187.193214	810.400000
1188.238148	995.600000
1189.283056	1002.800000
1190.327938	977.200000
1191.372794	1022.200000
1192.417625	986.200000
1193.462429	990.200000
1194.507208	978.800000
1195.551961	1048.000000
1196.596687	1042.600000
1197.641388	982.600000
1198.686063	1137.400000
1199.730712	1098.400000
1200.775336	925.600000
1201.819933	1050.600000
1202.864504	941.600000
1203.909050	1075.200000
1204.953569	987.200000
1205.998063	844.200000
1207.042531	927.200000
1208.086973	1083.800000
1209.131389	1039.800000
1210.175779	826.600000
1211.220143	795.200000
1212.264481	918.600000
1213.308794	844.200000
1214.353080	874.800000
1215.397341	1011.400000
1216.441575	1035.800000
1217.485784	983.000000
1218.529967	833.000000
1219.574124	960.000000
1220.618255	999.000000
1221.662360	901.600000
1222.706439	1066.666667
1223.750493	919.600000
1224.794520	1185.600000
1225.838522	880.600000
1226.882498	815.400000
1227.926447	974.600000
1228.970371	977.200000
1230.014269	1001.800000
1231.058141	1090.000000
1232.101987	872.000000
1233.145808	990.200000
1234.189602	920.200000
1235.233371	1118.200000
1236.277113	1042.400000
1237.320830	1056.800000
1238.364521	957.800000
1239.408185	946.800000
1240.451824	1041.000000
1241.495437	959.600000
1242.539025	1072.400000
1243.582586	1001.600000
1244.626121	781.200000
1245.669631	899.400000
1246.713114	1020.000000
1247.756572	957.600000
1248.800004	818.400000
1249.843410	1114.800000
1250.886790	1011.800000
1251.930144	1142.400000
1252.973472	939.800000
1254.016774	1030.600000
1255.060050	821.600000
1256.103301	989.800000
1257.146525	1154.000000
1258.189724	1102.800000
1259.232897	930.000000
1260.276044	976.200000
1261.319165	910.800000
1262.362260	992.600000
1263.405329	1207.200000
1264.448372	977.800000
1265.491390	952.000000
1266.534381	981.200000
1267.577347	932.800000
1268.620286	1058.200000
1269.663200	969.800000
1270.706088	1023.600000
1271.748950	985.400000
1272.791786	1004.600000
1273.834596	996.400000
1274.877380	1004.200000
1275.920139	1097.000000
1276.962871	1192.400000
1278.005578	1033.800000
1279.048258	960.200000
1280.090913	1026.200000
1281.133542	1006.000000
1282.176145	890.200000
1283.218722	1083.000000
1284.261273	914.000000
1285.303798	1028.600000
1286.346298	1094.200000
1287.388771	943.600000
1288.431219	907.000000
1289.473640	1001.400000
1290.516036	908.800000
1291.558406	1031.400000
1292.600750	977.600000
1293.643068	996.600000
1294.685360	977.400000
1295.727626	1098.600000
1296.769867	970.000000
1297.812081	908.600000
1298.854270	1003.600000
1299.896432	990.200000
1300.938569	1033.000000
1301.980680	755.400000
1303.022765	1063.800000
1304.064824	1010.400000
1305.106857	981.200000
1306.148864	966.600000
1307.190846	933.000000
1308.232801	1047.000000
1309.274731	1014.600000
1310.316634	1042.000000
1311.358512	1085.600000
1312.400364	1041.800000
1313.442190	967.200000
1314.483990	922.800000
1315.525764	1034.800000
1316.567512	950.200000
1317.609234	982.000000
1318.650931	825.200000
1319.692601	895.200000
1320.734246	1024.600000
1321.775865	1010.400000
1322.817458	978.000000
1323.859025	846.400000
1324.900566	899.000000
1325.942081	982.200000
1326.983570	966.400000
1328.025033	980.800000
1329.066471	1022.600000
1330.107882	1094.600000
1331.149268	1029.600000
1332.190628	839.200000
1333.231961	933.600000
1334.273269	892.600000
1335.314551	950.200000
1336.355808	841.400000
1337.397038	922.600000
1338.438242	1006.000000
1339.479420	1145.800000
1340.520573	1039.600000
1341.561700	964.200000
1342.602800	984.800000
1343.643875	918.600000
1344.684924	983.600000
1345.725947	857.600000
1346.766944	854.800000
1347.807916	1077.600000
1348.848861	981.600000
1349.889780	733.400000
1350.930674	972.400000
1351.971541	981.400000
1353.012383	968.400000
1354.053199	978.200000
1355.093989	951.800000
1356.134753	986.000000
1357.175491	895.400000
1358.216203	1003.400000
1359.256890	914.000000
1360.297550	993.200000
1361.338184	859.600000
1362.378793	1047.000000
1363.419376	915.400000
1364.459933	919.400000
1365.500464	1075.200000
1366.540969	1132.600000
1367.581448	952.800000
1368.621901	1046.400000
1369.662328	814.600000
1370.702730	1085.600000
1371.743105	930.200000
1372.783455	1005.600000
1373.823778	901.600000
1374.864076	1063.200000
1375.904348	948.000000
1376.944594	1017.400000
1377.984814	925.200000
1379.025009	1183.200000
1380.065177	885.000000
1381.105319	831.200000
1382.145436	1006.200000
1383.185526	994.800000
1384.225591	958.800000
1385.265630	991.000000
1386.305643	903.600000
1387.345630	966.000000
1388.385591	1024.800000
1389.425526	1015.200000
1390.465435	1171.600000
1391.505319	1105.600000
1392.545176	884.800000
1393.585008	814.800000
1394.624814	848.600000
1395.664593	967.800000
1396.704347	921.200000
1397.744075	904.000000
1398.783777	945.000000
1399.823454	881.600000
1400.863104	923.600000
1401.902728	946.800000
1402.942327	932.400000
1403.981899	1064.800000
1405.021446	807.600000
1406.060967	1190.200000
1407.100462	894.000000
1408.139931	1034.200000
1409.179374	881.800000
1410.218791	1227.600000
1411.258182	846.000000
1412.297548	824.200000
1413.336887	1020.000000
1414.376201	1089.600000
1415.415489	813.200000
1416.454750	1013.000000
1417.493986	876.200000
1418.533196	1052.600000
1419.572380	773.400000
1420.611539	1101.400000
1421.650671	953.000000
1422.689777	1003.400000
1423.728858	922.200000
1424.767912	883.200000
1425.806941	963.200000
1426.845944	1026.200000
1427.884921	934.800000
1428.923872	997.600000
1429.962797	810.600000
1431.001696	1036.000000
1432.040569	860.800000
1433.079417	1220.800000
1434.118238	910.000000
1435.157034	952.000000
1436.195803	858.800000
1437.234547	839.800000
1438.273265	1002.600000
1439.311957	1115.200000
1440.350623	1002.600000
1441.389263	941.200000
1442.427878	840.400000
1443.466466	961.600000
1444.505029	994.800000
1445.543565	1015.000000
1446.582076	839.200000
1447.620561	904.800000
1448.659019	914.000000
1449.697452	1025.600000
1450.735860	1138.600000
1451.774241	1010.400000
1452.812596	1085.600000
1453.850925	929.800000
1454.889229	1079.200000
1455.927506	832.200000
1456.965758	865.200000
1458.003984	969.200000
1459.042184	1118.600000
1460.080358	1110.800000
1461.118506	1077.600000
1462.156628	911.200000
1463.194724	1044.600000
1464.232795	1086.800000
1465.270839	960.000000
1466.308858	894.200000
1467.346850	870.200000
1468.384817	941.400000
1469.422758	963.400000
1470.460673	1051.600000
1471.498562	930.000000
1472.536425	1001.000000
1473.574263	924.200000
1474.612074	1060.800000
1475.649859	1185.800000
1476.687619	956.800000
1477.725353	803.000000
1478.763060	938.000000
1479.800742	889.600000
1480.838398	942.800000
1481.876028	790.800000
1482.913632	984.400000
1483.951211	1020.400000
1484.988763	892.000000
1486.026290	1034.400000
1487.063790	1160.000000
1488.101265	855.400000
1489.138714	932.600000
1490.176136	1000.800000
1491.213533	961.000000
1492.250904	856.000000
1493.288250	931.200000
1494.325569	796.400000
1495.362862	1028.000000
1496.400130	976.200000
1497.437371	1012.400000
1498.474587	999.600000
1499.511777	991.800000
1500.548941	962.600000
1501.586078	1088.000000
1502.623191	962.200000
1503.660277	1018.400000
1504.697337	887.200000
1505.734371	926.000000
1506.771380	894.000000
1507.808362	975.200000
1508.845319	988.800000
1509.882250	1044.200000
1510.919155	1131.600000
1511.956034	1046.200000
1512.992887	844.400000
1514.029714	1057.777778
1515.066515	1063.200000
1516.103290	1001.200000
1517.140040	991.200000
1518.176763	984.600000
1519.213461	768.000000
1520.250133	1009.800000
1521.286779	1020.200000
1522.323399	969.400000
1523.359993	1038.600000
1524.396561	803.600000
1525.433103	928.400000
1526.469619	863.800000
1527.506110	912.000000
1528.542574	907.000000
1529.579013	800.800000
1530.615426	1065.800000
1531.651813	866.600000
1532.688174	1006.200000
1533.724509	948.400000
1534.760818	927.600000
1535.797101	913.200000
1536.833358	765.600000
1537.869590	977.800000
1538.905795	893.600000
1539.941975	998.400000
1540.978129	1008.600000
1542.014257	860.800000
1543.050358	936.800000
1544.086435	857.000000
1545.122485	962.000000
1546.158509	974.000000
1547.194507	1068.400000
1548.230480	848.200000
1549.266426	884.200000
1550.302347	951.000000
1551.338242	1077.400000
1552.374110	849.400000
1553.409953	740.600000
1554.445770	871.000000
1555.481562	937.200000
1556.517327	1010.400000
1557.553066	1136.200000
1558.588780	795.000000
1559.624467	962.200000
1560.660129	1056.400000
1561.695764	689.000000
1562.731374	942.600000
1563.766958	845.400000
1564.802516	929.400000
1565.838048	969.600000
1566.873555	917.600000
1567.909035	940.600000
1568.944489	1007.600000
1569.979918	1020.200000
1571.015321	938.000000
1572.050697	907.800000
1573.086048	817.600000
1574.121373	1104.600000
1575.156672	1043.200000
1576.191945	936.800000
1577.227192	939.600000
1578.262414	1134.200000
1579.297609	958.400000
1580.332779	865.800000
1581.367922	944.800000
1582.403040	1049.200000
1583.438132	932.600000
1584.473198	996.400000
1585.508238	1063.400000
1586.543252	1159.000000
1587.578240	813.200000
1588.613202	949.800000
1589.648139	990.000000
1590.683049	1054.600000
1591.717934	873.400000
1592.752793	934.400000
1593.787626	880.800000
1594.822433	966.600000
1595.857214	1033.200000
1596.891969	1015.600000
1597.926698	953.600000
1598.961401	1069.600000
1599.996079	931.400000
1601.030730	885.200000
1602.065356	895.600000
1603.099955	1026.600000
1604.134529	1063.400000
