# Supplementary material for: Formation of organic color centers in air-suspended carbon nanotubes using vapor-phase reaction
Source: Nat Commun. 2022 May 20;13:2814. doi: 10.1038/s41467-022-30508-z (PMC9123200; doi:10.1038/s41467-022-30508-z)
Supplement: Supplementary file 3 — Source Data [file 41467_2022_30508_MOESM3_ESM.zip › Source Data/Figure S15/a/XYSP02/190522XSP012 XYSP02 -700.5297Y BG.dat]

1073.140136	868.600000
1074.187893	1068.200000
1075.235624	1101.800000
1076.283329	1130.200000
1077.331009	1061.600000
1078.378662	1117.400000
1079.426290	945.800000
1080.473892	1123.400000
1081.521468	1070.000000
1082.569018	1046.400000
1083.616542	935.400000
1084.664040	1054.400000
1085.711512	888.800000
1086.758958	1101.000000
1087.806379	1019.400000
1088.853773	813.400000
1089.901142	825.400000
1090.948485	942.800000
1091.995801	885.400000
1093.043092	943.000000
1094.090357	789.400000
1095.137597	1028.200000
1096.184810	869.000000
1097.231997	1027.400000
1098.279159	907.800000
1099.326294	872.200000
1100.373404	993.000000
1101.420487	872.200000
1102.467545	866.600000
1103.514577	1169.600000
1104.561583	914.800000
1105.608563	982.400000
1106.655518	850.400000
1107.702446	1043.400000
1108.749348	1046.800000
1109.796225	1009.000000
1110.843075	959.600000
1111.889900	1120.200000
1112.936699	802.200000
1113.983472	968.200000
1115.030219	895.600000
1116.076940	779.800000
1117.123635	886.600000
1118.170305	959.200000
1119.216948	1072.400000
1120.263566	1036.000000
1121.310157	1133.000000
1122.356723	1161.200000
1123.403263	999.000000
1124.449777	748.600000
1125.496265	752.600000
1126.542727	946.000000
1127.589163	895.600000
1128.635573	928.600000
1129.681958	898.800000
1130.728316	883.800000
1131.774649	1028.000000
1132.820956	1089.800000
1133.867236	814.400000
1134.913491	856.400000
1135.959720	984.400000
1137.005923	969.800000
1138.052101	841.400000
1139.098252	1001.600000
1140.144377	896.400000
1141.190477	998.200000
1142.236550	947.800000
1143.282598	910.800000
1144.328620	916.400000
1145.374616	885.000000
1146.420586	922.800000
1147.466530	1205.200000
1148.512448	1103.000000
1149.558341	997.400000
1150.604207	927.000000
1151.650047	988.200000
1152.695862	893.800000
1153.741651	952.200000
1154.787414	1047.000000
1155.833150	927.200000
1156.878861	992.000000
1157.924547	1043.400000
1158.970206	1061.600000
1160.015839	999.800000
1161.061446	979.600000
1162.107028	849.400000
1163.152584	995.200000
1164.198113	900.400000
1165.243617	983.000000
1166.289095	1182.600000
1167.334547	1099.800000
1168.379973	1035.800000
1169.425373	1050.200000
1170.470748	929.600000
1171.516096	994.000000
1172.561418	1045.800000
1173.606715	953.200000
1174.651986	995.200000
1175.697231	744.800000
1176.742449	1084.600000
1177.787642	945.800000
1178.832810	1029.200000
1179.877951	856.800000
1180.923066	904.200000
1181.968155	1015.600000
1183.013219	995.400000
1184.058257	820.200000
1185.103268	1096.000000
1186.148254	814.666667
1187.193214	828.400000
1188.238148	982.200000
1189.283056	1001.800000
1190.327938	979.600000
1191.372794	1024.200000
1192.417625	990.400000
1193.462429	976.800000
1194.507208	987.600000
1195.551961	1060.800000
1196.596687	1035.400000
1197.641388	975.600000
1198.686063	1136.200000
1199.730712	1087.200000
1200.775336	915.800000
1201.819933	1062.800000
1202.864504	936.200000
1203.909050	1078.600000
1204.953569	992.000000
1205.998063	842.200000
1207.042531	916.200000
1208.086973	1094.000000
1209.131389	1033.000000
1210.175779	819.200000
1211.220143	810.000000
1212.264481	915.400000
1213.308794	829.800000
1214.353080	894.600000
1215.397341	1020.200000
1216.441575	1038.000000
1217.485784	1002.400000
1218.529967	835.600000
1219.574124	977.000000
1220.618255	1014.000000
1221.662360	921.400000
1222.706439	1067.600000
1223.750493	925.200000
1224.794520	1193.000000
1225.838522	883.400000
1226.882498	832.600000
1227.926447	970.000000
1228.970371	984.000000
1230.014269	1009.600000
1231.058141	1092.400000
1232.101987	888.600000
1233.145808	1001.800000
1234.189602	923.800000
1235.233371	1109.400000
1236.277113	1045.200000
1237.320830	1051.800000
1238.364521	952.400000
1239.408185	940.600000
1240.451824	1053.400000
1241.495437	959.400000
1242.539025	1075.400000
1243.582586	992.400000
1244.626121	791.000000
1245.669631	902.600000
1246.713114	1009.000000
1247.756572	944.000000
1248.800004	820.400000
1249.843410	1115.800000
1250.886790	992.000000
1251.930144	1145.400000
1252.973472	943.400000
1254.016774	1035.800000
1255.060050	813.200000
1256.103301	984.400000
1257.146525	1151.200000
1258.189724	1119.000000
1259.232897	924.600000
1260.276044	974.200000
1261.319165	902.400000
1262.362260	979.200000
1263.405329	1212.400000
1264.448372	979.200000
1265.491390	959.000000
1266.534381	988.666667
1267.577347	940.800000
1268.620286	1039.800000
1269.663200	987.200000
1270.706088	1034.200000
1271.748950	993.000000
1272.791786	1010.400000
1273.834596	1011.200000
1274.877380	1002.800000
1275.920139	1081.800000
1276.962871	1196.000000
1278.005578	1024.000000
1279.048258	971.800000
1280.090913	1042.600000
1281.133542	1011.600000
1282.176145	897.400000
1283.218722	1089.800000
1284.261273	916.200000
1285.303798	1022.800000
1286.346298	1102.200000
1287.388771	941.000000
1288.431219	912.800000
1289.473640	1003.400000
1290.516036	916.000000
1291.558406	1010.600000
1292.600750	978.800000
1293.643068	997.600000
1294.685360	980.400000
1295.727626	1111.200000
1296.769867	966.400000
1297.812081	905.600000
1298.854270	1009.800000
1299.896432	991.400000
1300.938569	1020.600000
1301.980680	771.400000
1303.022765	1085.800000
1304.064824	1017.800000
1305.106857	980.200000
1306.148864	973.800000
1307.190846	936.200000
1308.232801	1044.200000
1309.274731	1029.000000
1310.316634	1029.400000
1311.358512	1076.600000
1312.400364	1053.200000
1313.442190	963.200000
1314.483990	925.400000
1315.525764	1039.800000
1316.567512	952.000000
1317.609234	965.400000
1318.650931	823.200000
1319.692601	911.200000
1320.734246	1028.600000
1321.775865	1005.800000
1322.817458	961.200000
1323.859025	832.600000
1324.900566	888.400000
1325.942081	961.800000
1326.983570	962.000000
1328.025033	962.000000
1329.066471	1033.400000
1330.107882	1086.400000
1331.149268	1023.800000
1332.190628	839.600000
1333.231961	936.600000
1334.273269	890.800000
1335.314551	953.800000
1336.355808	826.400000
1337.397038	918.800000
1338.438242	992.800000
1339.479420	1158.400000
1340.520573	1046.600000
1341.561700	966.000000
1342.602800	974.200000
1343.643875	920.800000
1344.684924	976.200000
1345.725947	867.000000
1346.766944	860.400000
1347.807916	1084.200000
1348.848861	1002.800000
1349.889780	746.600000
1350.930674	979.400000
1351.971541	976.600000
1353.012383	970.400000
1354.053199	969.800000
1355.093989	958.000000
1356.134753	983.000000
1357.175491	904.000000
1358.216203	1011.200000
1359.256890	922.000000
1360.297550	1007.800000
1361.338184	869.800000
1362.378793	1062.600000
1363.419376	908.400000
1364.459933	930.000000
1365.500464	1104.600000
1366.540969	1140.200000
1367.581448	961.200000
1368.621901	1053.000000
1369.662328	811.000000
1370.702730	1066.800000
1371.743105	947.800000
1372.783455	1002.600000
1373.823778	911.200000
1374.864076	1055.600000
1375.904348	961.600000
1376.944594	1005.400000
1377.984814	933.400000
1379.025009	1170.200000
1380.065177	880.400000
1381.105319	842.000000
1382.145436	1037.400000
1383.185526	994.800000
1384.225591	961.800000
1385.265630	994.400000
1386.305643	914.000000
1387.345630	961.400000
1388.385591	1027.800000
1389.425526	1016.800000
1390.465435	1172.200000
1391.505319	1121.800000
1392.545176	882.800000
1393.585008	829.200000
1394.624814	853.777778
1395.664593	979.200000
1396.704347	915.400000
1397.744075	899.400000
1398.783777	932.400000
1399.823454	909.000000
1400.863104	918.800000
1401.902728	955.400000
1402.942327	924.600000
1403.981899	1088.000000
1405.021446	811.800000
1406.060967	1192.400000
1407.100462	891.200000
1408.139931	1036.800000
1409.179374	865.400000
1410.218791	1222.800000
1411.258182	854.200000
1412.297548	831.600000
1413.336887	1031.800000
1414.376201	1086.200000
1415.415489	809.000000
1416.454750	1008.000000
1417.493986	866.200000
1418.533196	1044.200000
1419.572380	777.555556
1420.611539	1095.200000
1421.650671	968.800000
1422.689777	1014.000000
1423.728858	932.400000
1424.767912	876.000000
1425.806941	964.800000
1426.845944	1053.400000
1427.884921	929.600000
1428.923872	1003.600000
1429.962797	799.600000
1431.001696	1041.800000
1432.040569	868.600000
1433.079417	1231.000000
1434.118238	911.600000
1435.157034	944.800000
1436.195803	859.000000
1437.234547	835.000000
1438.273265	999.000000
1439.311957	1106.600000
1440.350623	1011.800000
1441.389263	935.800000
1442.427878	838.400000
1443.466466	958.400000
1444.505029	995.200000
1445.543565	1031.400000
1446.582076	830.800000
1447.620561	899.800000
1448.659019	916.800000
1449.697452	1021.400000
1450.735860	1136.600000
1451.774241	1025.200000
1452.812596	1085.000000
1453.850925	925.000000
1454.889229	1080.200000
1455.927506	835.800000
1456.965758	873.800000
1458.003984	981.200000
1459.042184	1130.200000
1460.080358	1115.200000
1461.118506	1065.000000
1462.156628	916.800000
1463.194724	1046.600000
1464.232795	1081.600000
1465.270839	964.200000
1466.308858	889.800000
1467.346850	863.600000
1468.384817	942.200000
1469.422758	967.200000
1470.460673	1060.600000
1471.498562	930.000000
1472.536425	1003.800000
1473.574263	928.222222
1474.612074	1067.000000
1475.649859	1190.200000
1476.687619	965.400000
1477.725353	810.800000
1478.763060	942.400000
1479.800742	883.800000
1480.838398	944.600000
1481.876028	798.000000
1482.913632	979.800000
1483.951211	1026.600000
1484.988763	899.200000
1486.026290	1047.600000
1487.063790	1148.600000
1488.101265	860.400000
1489.138714	947.600000
1490.176136	996.600000
1491.213533	968.400000
1492.250904	858.200000
1493.288250	937.200000
1494.325569	798.000000
1495.362862	1039.000000
1496.400130	976.600000
1497.437371	1022.800000
1498.474587	998.600000
1499.511777	1002.400000
1500.548941	978.400000
1501.586078	1089.200000
1502.623191	965.600000
1503.660277	1023.400000
1504.697337	882.800000
1505.734371	934.200000
1506.771380	902.400000
1507.808362	962.800000
1508.845319	984.000000
1509.882250	1039.600000
1510.919155	1118.600000
1511.956034	1062.200000
1512.992887	845.600000
1514.029714	1051.800000
1515.066515	1073.400000
1516.103290	1011.600000
1517.140040	977.800000
1518.176763	982.600000
1519.213461	773.600000
1520.250133	1025.800000
1521.286779	1042.000000
1522.323399	976.600000
1523.359993	1031.800000
1524.396561	808.600000
1525.433103	939.400000
1526.469619	864.000000
1527.506110	899.000000
1528.542574	909.000000
1529.579013	816.400000
1530.615426	1059.800000
1531.651813	865.200000
1532.688174	989.600000
1533.724509	937.600000
1534.760818	915.200000
1535.797101	895.600000
1536.833358	780.800000
1537.869590	983.600000
1538.905795	894.200000
1539.941975	1013.200000
1540.978129	1015.000000
1542.014257	881.600000
1543.050358	938.400000
1544.086435	860.200000
1545.122485	968.200000
1546.158509	956.800000
1547.194507	1080.000000
1548.230480	850.800000
1549.266426	877.400000
1550.302347	947.800000
1551.338242	1072.400000
1552.374110	863.200000
1553.409953	723.800000
1554.445770	872.800000
1555.481562	952.400000
1556.517327	1013.400000
1557.553066	1132.800000
1558.588780	796.000000
1559.624467	967.800000
1560.660129	1052.200000
1561.695764	698.600000
1562.731374	948.000000
1563.766958	829.000000
1564.802516	930.600000
1565.838048	966.800000
1566.873555	911.400000
1567.909035	948.200000
1568.944489	1033.600000
1569.979918	1031.400000
1571.015321	934.000000
1572.050697	924.000000
1573.086048	819.800000
1574.121373	1090.400000
1575.156672	1038.200000
1576.191945	938.200000
1577.227192	937.800000
1578.262414	1130.800000
1579.297609	962.800000
1580.332779	861.800000
1581.367922	936.200000
1582.403040	1075.000000
1583.438132	941.400000
1584.473198	1012.000000
1585.508238	1054.600000
1586.543252	1170.400000
1587.578240	821.600000
1588.613202	969.200000
1589.648139	993.000000
1590.683049	1073.200000
1591.717934	880.200000
1592.752793	931.200000
1593.787626	887.400000
1594.822433	982.000000
1595.857214	1038.000000
1596.891969	993.000000
1597.926698	948.400000
1598.961401	1063.000000
1599.996079	939.000000
1601.030730	889.400000
1602.065356	893.000000
1603.099955	1026.800000
1604.134529	1064.400000
