# Supplementary material for: Formation of organic color centers in air-suspended carbon nanotubes using vapor-phase reaction
Source: Nat Commun. 2022 May 20;13:2814. doi: 10.1038/s41467-022-30508-z (PMC9123200; doi:10.1038/s41467-022-30508-z)
Supplement: Supplementary file 3 — Source Data [file 41467_2022_30508_MOESM3_ESM.zip › Source Data/Figure S15/a/XYSP02/190522XSP013 XYSP02 -700.4297Y BG.dat]

1073.140136	866.400000
1074.187893	1036.600000
1075.235624	1092.000000
1076.283329	1131.200000
1077.331009	1045.400000
1078.378662	1107.000000
1079.426290	951.800000
1080.473892	1108.600000
1081.521468	1059.800000
1082.569018	1042.800000
1083.616542	942.600000
1084.664040	1059.600000
1085.711512	884.000000
1086.758958	1112.000000
1087.806379	1018.600000
1088.853773	813.600000
1089.901142	825.400000
1090.948485	941.800000
1091.995801	885.200000
1093.043092	941.200000
1094.090357	801.600000
1095.137597	1027.800000
1096.184810	880.200000
1097.231997	1015.000000
1098.279159	903.200000
1099.326294	882.000000
1100.373404	986.400000
1101.420487	873.600000
1102.467545	842.800000
1103.514577	1156.888889
1104.561583	893.000000
1105.608563	1002.400000
1106.655518	849.600000
1107.702446	1030.000000
1108.749348	1044.600000
1109.796225	1027.600000
1110.843075	962.200000
1111.889900	1108.800000
1112.936699	803.200000
1113.983472	952.400000
1115.030219	888.800000
1116.076940	775.200000
1117.123635	880.600000
1118.170305	963.600000
1119.216948	1070.000000
1120.263566	1036.800000
1121.310157	1128.400000
1122.356723	1149.600000
1123.403263	994.400000
1124.449777	765.200000
1125.496265	756.400000
1126.542727	949.200000
1127.589163	889.200000
1128.635573	938.000000
1129.681958	886.000000
1130.728316	877.400000
1131.774649	1034.400000
1132.820956	1081.200000
1133.867236	816.200000
1134.913491	860.600000
1135.959720	982.400000
1137.005923	964.200000
1138.052101	848.800000
1139.098252	988.000000
1140.144377	888.200000
1141.190477	982.800000
1142.236550	937.000000
1143.282598	912.800000
1144.328620	920.000000
1145.374616	888.600000
1146.420586	921.600000
1147.466530	1206.000000
1148.512448	1124.444444
1149.558341	1012.400000
1150.604207	926.600000
1151.650047	979.000000
1152.695862	883.800000
1153.741651	976.600000
1154.787414	1050.800000
1155.833150	930.600000
1156.878861	990.400000
1157.924547	1047.000000
1158.970206	1060.600000
1160.015839	984.000000
1161.061446	981.800000
1162.107028	850.000000
1163.152584	995.800000
1164.198113	892.000000
1165.243617	987.400000
1166.289095	1177.600000
1167.334547	1096.400000
1168.379973	1047.000000
1169.425373	1052.800000
1170.470748	928.400000
1171.516096	991.400000
1172.561418	1049.400000
1173.606715	960.600000
1174.651986	992.200000
1175.697231	760.400000
1176.742449	1079.600000
1177.787642	945.600000
1178.832810	1023.200000
1179.877951	859.800000
1180.923066	901.400000
1181.968155	1021.000000
1183.013219	992.800000
1184.058257	822.800000
1185.103268	1088.800000
1186.148254	804.800000
1187.193214	822.000000
1188.238148	993.200000
1189.283056	1007.200000
1190.327938	971.600000
1191.372794	1031.800000
1192.417625	971.200000
1193.462429	994.000000
1194.507208	974.600000
1195.551961	1061.600000
1196.596687	1038.200000
1197.641388	972.200000
1198.686063	1139.800000
1199.730712	1087.600000
1200.775336	927.800000
1201.819933	1055.800000
1202.864504	944.600000
1203.909050	1076.800000
1204.953569	1006.666667
1205.998063	859.600000
1207.042531	913.200000
1208.086973	1089.000000
1209.131389	1048.400000
1210.175779	818.400000
1211.220143	802.200000
1212.264481	934.400000
1213.308794	845.000000
1214.353080	887.200000
1215.397341	1016.000000
1216.441575	1041.800000
1217.485784	997.400000
1218.529967	827.600000
1219.574124	954.400000
1220.618255	1005.600000
1221.662360	925.600000
1222.706439	1055.000000
1223.750493	934.800000
1224.794520	1199.200000
1225.838522	882.600000
1226.882498	831.400000
1227.926447	985.600000
1228.970371	988.600000
1230.014269	1004.666667
1231.058141	1091.800000
1232.101987	882.600000
1233.145808	1012.400000
1234.189602	910.800000
1235.233371	1113.000000
1236.277113	1042.200000
1237.320830	1032.600000
1238.364521	959.200000
1239.408185	937.800000
1240.451824	1052.000000
1241.495437	950.600000
1242.539025	1059.400000
1243.582586	988.200000
1244.626121	791.600000
1245.669631	906.400000
1246.713114	1017.600000
1247.756572	969.400000
1248.800004	827.600000
1249.843410	1116.600000
1250.886790	1002.400000
1251.930144	1158.800000
1252.973472	952.800000
1254.016774	1034.400000
1255.060050	814.000000
1256.103301	986.400000
1257.146525	1155.200000
1258.189724	1097.800000
1259.232897	932.000000
1260.276044	971.800000
1261.319165	905.000000
1262.362260	994.400000
1263.405329	1199.000000
1264.448372	970.000000
1265.491390	956.000000
1266.534381	980.000000
1267.577347	939.600000
1268.620286	1043.600000
1269.663200	980.000000
1270.706088	1031.600000
1271.748950	993.800000
1272.791786	1009.000000
1273.834596	1012.200000
1274.877380	997.200000
1275.920139	1083.200000
1276.962871	1186.000000
1278.005578	1020.800000
1279.048258	982.200000
1280.090913	1038.400000
1281.133542	1005.200000
1282.176145	898.200000
1283.218722	1095.200000
1284.261273	925.400000
1285.303798	1030.000000
1286.346298	1111.200000
1287.388771	940.600000
1288.431219	920.600000
1289.473640	998.400000
1290.516036	911.400000
1291.558406	1025.200000
1292.600750	969.000000
1293.643068	993.200000
1294.685360	994.400000
1295.727626	1108.200000
1296.769867	974.400000
1297.812081	921.400000
1298.854270	1010.200000
1299.896432	1006.400000
1300.938569	1032.000000
1301.980680	774.600000
1303.022765	1078.000000
1304.064824	1017.800000
1305.106857	984.000000
1306.148864	971.000000
1307.190846	941.600000
1308.232801	1052.600000
1309.274731	1021.800000
1310.316634	1038.400000
1311.358512	1083.400000
1312.400364	1045.200000
1313.442190	987.600000
1314.483990	922.200000
1315.525764	1027.000000
1316.567512	947.200000
1317.609234	975.000000
1318.650931	834.600000
1319.692601	905.600000
1320.734246	1028.200000
1321.775865	1004.000000
1322.817458	988.400000
1323.859025	833.000000
1324.900566	903.800000
1325.942081	975.600000
1326.983570	960.000000
1328.025033	980.200000
1329.066471	1028.800000
1330.107882	1112.600000
1331.149268	1043.800000
1332.190628	849.000000
1333.231961	938.000000
1334.273269	901.400000
1335.314551	947.000000
1336.355808	836.800000
1337.397038	918.800000
1338.438242	990.600000
1339.479420	1156.000000
1340.520573	1046.000000
1341.561700	969.600000
1342.602800	975.400000
1343.643875	922.200000
1344.684924	972.000000
1345.725947	864.400000
1346.766944	863.200000
1347.807916	1081.800000
1348.848861	994.600000
1349.889780	745.800000
1350.930674	961.400000
1351.971541	977.400000
1353.012383	976.800000
1354.053199	975.000000
1355.093989	946.200000
1356.134753	991.200000
1357.175491	896.600000
1358.216203	1000.400000
1359.256890	926.000000
1360.297550	1012.200000
1361.338184	863.800000
1362.378793	1059.000000
1363.419376	913.800000
1364.459933	916.600000
1365.500464	1077.000000
1366.540969	1144.200000
1367.581448	969.800000
1368.621901	1044.000000
1369.662328	809.200000
1370.702730	1077.400000
1371.743105	944.400000
1372.783455	1012.400000
1373.823778	897.800000
1374.864076	1061.600000
1375.904348	954.200000
1376.944594	1009.200000
1377.984814	926.800000
1379.025009	1183.800000
1380.065177	889.400000
1381.105319	828.600000
1382.145436	1021.400000
1383.185526	1007.400000
1384.225591	957.400000
1385.265630	991.200000
1386.305643	904.400000
1387.345630	955.200000
1388.385591	1026.800000
1389.425526	1005.400000
1390.465435	1170.400000
1391.505319	1118.200000
1392.545176	885.000000
1393.585008	824.000000
1394.624814	850.400000
1395.664593	993.600000
1396.704347	928.400000
1397.744075	906.000000
1398.783777	935.800000
1399.823454	896.400000
1400.863104	907.800000
1401.902728	928.200000
1402.942327	930.200000
1403.981899	1067.000000
1405.021446	802.400000
1406.060967	1174.200000
1407.100462	888.600000
1408.139931	1036.600000
1409.179374	864.800000
1410.218791	1219.800000
1411.258182	830.600000
1412.297548	834.000000
1413.336887	1031.800000
1414.376201	1083.400000
1415.415489	806.800000
1416.454750	1022.800000
1417.493986	854.400000
1418.533196	1049.000000
1419.572380	785.600000
1420.611539	1108.200000
1421.650671	976.200000
1422.689777	1010.000000
1423.728858	926.200000
1424.767912	871.200000
1425.806941	964.600000
1426.845944	1032.000000
1427.884921	930.400000
1428.923872	1002.400000
1429.962797	816.000000
1431.001696	1039.200000
1432.040569	879.400000
1433.079417	1218.200000
1434.118238	906.600000
1435.157034	953.200000
1436.195803	889.800000
1437.234547	848.200000
1438.273265	999.400000
1439.311957	1120.000000
1440.350623	1004.200000
1441.389263	936.800000
1442.427878	836.000000
1443.466466	963.000000
1444.505029	1000.000000
1445.543565	1017.200000
1446.582076	841.200000
1447.620561	902.000000
1448.659019	918.400000
1449.697452	1023.000000
1450.735860	1150.600000
1451.774241	1009.200000
1452.812596	1075.600000
1453.850925	927.200000
1454.889229	1082.800000
1455.927506	834.000000
1456.965758	866.800000
1458.003984	983.800000
1459.042184	1128.400000
1460.080358	1132.200000
1461.118506	1076.400000
1462.156628	893.600000
1463.194724	1061.400000
1464.232795	1080.400000
1465.270839	966.400000
1466.308858	900.400000
1467.346850	872.600000
1468.384817	944.400000
1469.422758	969.000000
1470.460673	1051.800000
1471.498562	923.200000
1472.536425	988.200000
1473.574263	934.800000
1474.612074	1072.800000
1475.649859	1203.200000
1476.687619	961.800000
1477.725353	813.600000
1478.763060	927.000000
1479.800742	888.400000
1480.838398	936.000000
1481.876028	803.800000
1482.913632	996.800000
1483.951211	1011.800000
1484.988763	895.600000
1486.026290	1055.200000
1487.063790	1155.400000
1488.101265	856.600000
1489.138714	941.000000
1490.176136	1001.600000
1491.213533	969.200000
1492.250904	860.800000
1493.288250	924.200000
1494.325569	799.400000
1495.362862	1038.400000
1496.400130	978.800000
1497.437371	1012.400000
1498.474587	1021.800000
1499.511777	992.200000
1500.548941	979.600000
1501.586078	1085.200000
1502.623191	971.800000
1503.660277	1017.000000
1504.697337	886.000000
1505.734371	936.600000
1506.771380	903.600000
1507.808362	982.200000
1508.845319	994.200000
1509.882250	1035.800000
1510.919155	1132.000000
1511.956034	1062.600000
1512.992887	843.600000
1514.029714	1043.800000
1515.066515	1086.000000
1516.103290	1007.200000
1517.140040	995.000000
1518.176763	966.600000
1519.213461	775.800000
1520.250133	1008.000000
1521.286779	1018.600000
1522.323399	967.600000
1523.359993	1046.200000
1524.396561	805.200000
1525.433103	936.400000
1526.469619	864.000000
1527.506110	905.600000
1528.542574	907.400000
1529.579013	811.000000
1530.615426	1056.400000
1531.651813	864.200000
1532.688174	997.200000
1533.724509	950.600000
1534.760818	908.200000
1535.797101	911.400000
1536.833358	769.000000
1537.869590	986.000000
1538.905795	906.600000
1539.941975	1012.400000
1540.978129	1010.600000
1542.014257	876.800000
1543.050358	946.200000
1544.086435	860.400000
1545.122485	964.600000
1546.158509	976.600000
1547.194507	1074.400000
1548.230480	843.400000
1549.266426	871.600000
1550.302347	952.400000
1551.338242	1099.600000
1552.374110	861.000000
1553.409953	738.800000
1554.445770	883.600000
1555.481562	948.200000
1556.517327	1020.800000
1557.553066	1136.400000
1558.588780	803.400000
1559.624467	969.400000
1560.660129	1058.200000
1561.695764	691.800000
1562.731374	955.000000
1563.766958	840.600000
1564.802516	937.400000
1565.838048	966.200000
1566.873555	926.200000
1567.909035	949.200000
1568.944489	1018.200000
1569.979918	1012.000000
1571.015321	940.800000
1572.050697	915.600000
1573.086048	816.400000
1574.121373	1098.400000
1575.156672	1044.800000
1576.191945	929.400000
1577.227192	947.200000
1578.262414	1132.600000
1579.297609	966.000000
1580.332779	868.400000
1581.367922	921.400000
1582.403040	1051.400000
1583.438132	933.200000
1584.473198	1024.400000
1585.508238	1061.000000
1586.543252	1165.400000
1587.578240	821.400000
1588.613202	961.800000
1589.648139	995.800000
1590.683049	1067.400000
1591.717934	869.400000
1592.752793	941.400000
1593.787626	890.600000
1594.822433	993.000000
1595.857214	1046.400000
1596.891969	1015.400000
1597.926698	958.200000
1598.961401	1046.400000
1599.996079	946.000000
1601.030730	882.200000
1602.065356	887.800000
1603.099955	1031.600000
1604.134529	1076.200000
