# Supplementary material for: Formation of organic color centers in air-suspended carbon nanotubes using vapor-phase reaction
Source: Nat Commun. 2022 May 20;13:2814. doi: 10.1038/s41467-022-30508-z (PMC9123200; doi:10.1038/s41467-022-30508-z)
Supplement: Supplementary file 3 — Source Data [file 41467_2022_30508_MOESM3_ESM.zip › Source Data/Figure S15/a/XYSP02/190522XSP013 XYSP02 -700.4297Y Z.dat]

9.600000E+0	-4.600000E+0	-2.800000E+1	-2.120000E+1	1.460000E+1	4.300000E+1	-3.580000E+1	-3.260000E+1	1.820000E+1	1.200000E+0	-6.000000E-1	3.040000E+1	1.000000E+1	-1.200000E+1	-4.060000E+1	2.440000E+1	-1.400000E+0	4.820000E+1	-1.720000E+1	-3.200000E+0	1.040000E+1	8.200000E+0	1.180000E+1	1.900000E+1	6.280000E+1	-4.000000E+0	-2.240000E+1	-7.600000E+0	3.200000E+0	3.111111E+0	4.900000E+1	-3.640000E+1	-1.760000E+1	6.000000E+0	3.740000E+1	-2.560000E+1	7.800000E+0	-8.800000E+0	8.000000E-1	2.160000E+1	-8.000000E-1	-4.920000E+1	-2.260000E+1	-3.600000E+0	1.800000E+1	3.200000E+0	3.600000E+0	-1.360000E+1	-2.400000E+0	-2.120000E+1
-4.640000E+1	9.400000E+0	1.800000E+1	-4.720000E+1	4.460000E+1	5.500000E+1	4.020000E+1	3.140000E+1	2.220000E+1	2.120000E+1	-4.260000E+1	-5.600000E+0	3.200000E+1	-2.400000E+1	-2.600000E+0	5.240000E+1	4.600000E+0	-2.380000E+1	-1.720000E+1	1.080000E+1	-3.360000E+1	1.220000E+1	-1.420000E+1	-5.000000E+0	-7.200000E+0	-3.000000E+1	3.160000E+1	2.240000E+1	-6.800000E+0	-6.888889E+0	1.100000E+1	-4.000000E-1	1.040000E+1	3.400000E+1	-6.600000E+0	-3.560000E+1	3.980000E+1	-1.480000E+1	2.800000E+0	4.560000E+1	1.520000E+1	8.000000E-1	-1.660000E+1	2.440000E+1	-2.000000E+1	-2.080000E+1	-8.400000E+0	2.040000E+1	-1.440000E+1	5.880000E+1
-2.400000E+0	-6.000000E-1	-3.000000E+1	-2.720000E+1	2.260000E+1	1.500000E+1	-1.580000E+1	4.740000E+1	8.200000E+0	3.320000E+1	1.400000E+0	4.240000E+1	1.600000E+1	0.000000E+0	-2.600000E+0	5.840000E+1	4.460000E+1	1.620000E+1	4.280000E+1	8.800000E+0	-1.600000E+0	-9.800000E+0	9.800000E+0	2.100000E+1	-1.720000E+1	-3.600000E+1	2.760000E+1	-7.600000E+0	7.320000E+1	2.311111E+1	3.500000E+1	-3.840000E+1	-7.600000E+0	-2.000000E+0	1.340000E+1	5.040000E+1	7.800000E+0	2.120000E+1	4.800000E+0	5.360000E+1	3.320000E+1	4.800000E+0	1.340000E+1	1.040000E+1	-1.200000E+1	1.920000E+1	1.600000E+0	1.640000E+1	7.600000E+0	4.800000E+0
4.360000E+1	1.340000E+1	1.000000E+1	-3.920000E+1	1.260000E+1	-5.000000E+0	1.820000E+1	9.400000E+0	1.620000E+1	7.200000E+0	7.400000E+0	4.040000E+1	2.000000E+0	-2.000000E+0	-2.460000E+1	4.000000E-1	3.460000E+1	2.020000E+1	6.800000E+0	1.280000E+1	6.400000E+0	-1.980000E+1	-4.020000E+1	-9.000000E+0	-3.200000E+0	-6.000000E+0	-1.040000E+1	4.000000E-1	2.320000E+1	2.511111E+1	-1.900000E+1	-1.440000E+1	-5.600000E+0	1.800000E+1	7.400000E+0	8.400000E+0	-2.200000E+0	2.920000E+1	-1.120000E+1	1.160000E+1	-8.000000E-1	3.080000E+1	-2.600000E+0	-3.360000E+1	-3.800000E+1	2.120000E+1	-1.840000E+1	-7.600000E+0	1.360000E+1	-2.120000E+1
-6.400000E+0	1.140000E+1	-3.200000E+1	-2.320000E+1	-1.540000E+1	3.000000E+0	-2.380000E+1	-4.600000E+0	4.200000E+0	-4.680000E+1	5.400000E+0	4.000000E-1	-1.400000E+1	4.000000E+0	2.540000E+1	3.640000E+1	1.260000E+1	6.200000E+0	8.000000E-1	3.880000E+1	4.000000E-1	2.620000E+1	-3.420000E+1	5.300000E+1	1.880000E+1	-8.000000E+0	2.960000E+1	2.240000E+1	-2.800000E+0	-3.288889E+1	6.700000E+1	-1.240000E+1	2.440000E+1	0.000000E+0	-6.000000E-1	-1.360000E+1	-1.220000E+1	-1.480000E+1	1.280000E+1	2.960000E+1	-4.800000E+0	5.080000E+1	-1.460000E+1	1.240000E+1	1.400000E+1	3.200000E+0	-1.240000E+1	-1.760000E+1	1.960000E+1	2.800000E+0
-2.400000E+0	6.540000E+1	3.600000E+1	3.680000E+1	-1.940000E+1	-1.100000E+1	1.420000E+1	3.540000E+1	-7.800000E+0	3.200000E+0	3.940000E+1	1.640000E+1	1.600000E+1	-8.000000E+0	-1.260000E+1	1.040000E+1	4.260000E+1	1.220000E+1	-3.200000E+0	-3.200000E+0	2.840000E+1	-1.380000E+1	1.580000E+1	5.000000E+0	2.680000E+1	1.000000E+1	1.160000E+1	4.000000E-1	1.920000E+1	3.511111E+1	4.100000E+1	-3.240000E+1	-1.160000E+1	-3.800000E+1	7.400000E+0	-1.600000E+0	1.180000E+1	-3.880000E+1	-3.200000E+0	5.160000E+1	7.200000E+0	3.680000E+1	1.400000E+0	4.840000E+1	-4.000000E+0	-1.080000E+1	-2.400000E+0	-3.600000E+0	-2.400000E+0	2.080000E+1
2.560000E+1	-4.860000E+1	-1.200000E+1	2.800000E+0	-1.400000E+0	5.000000E+0	-2.180000E+1	1.400000E+0	-1.780000E+1	-1.280000E+1	-1.260000E+1	-3.360000E+1	1.600000E+1	2.000000E+0	1.400000E+0	-1.600000E+0	-3.140000E+1	-2.380000E+1	6.800000E+0	4.800000E+0	-3.560000E+1	1.420000E+1	-5.020000E+1	-3.000000E+0	2.480000E+1	-2.600000E+1	1.760000E+1	1.440000E+1	-3.080000E+1	2.711111E+1	-3.000000E+0	-2.840000E+1	-3.600000E+0	1.000000E+1	-1.460000E+1	-2.360000E+1	-3.420000E+1	-4.680000E+1	-2.120000E+1	5.360000E+1	9.200000E+0	-4.320000E+1	1.400000E+0	5.040000E+1	-1.000000E+1	2.120000E+1	-4.400000E+0	-1.600000E+0	3.160000E+1	-3.320000E+1
-4.240000E+1	2.340000E+1	2.000000E+1	1.280000E+1	-7.400000E+0	3.300000E+1	6.200000E+0	-6.600000E+0	-1.800000E+0	1.120000E+1	2.940000E+1	-7.600000E+0	-1.800000E+1	4.000000E+1	1.340000E+1	1.640000E+1	-3.140000E+1	-1.580000E+1	-5.200000E+0	-7.200000E+0	-1.560000E+1	-2.980000E+1	-3.820000E+1	2.900000E+1	3.480000E+1	-2.000000E+1	3.560000E+1	-1.160000E+1	-2.280000E+1	1.111111E+1	2.300000E+1	-6.400000E+0	6.400000E+0	-4.000000E+1	-3.060000E+1	-9.600000E+0	-1.220000E+1	-2.280000E+1	-1.920000E+1	4.560000E+1	3.520000E+1	-3.200000E+0	-6.600000E+0	6.400000E+0	-1.800000E+1	-4.080000E+1	1.160000E+1	1.040000E+1	5.600000E+0	-2.920000E+1
2.560000E+1	2.740000E+1	3.400000E+1	-1.520000E+1	-2.940000E+1	4.100000E+1	-1.180000E+1	3.140000E+1	-2.580000E+1	1.920000E+1	-8.600000E+0	5.240000E+1	4.000000E+0	-1.000000E+1	-4.660000E+1	-1.560000E+1	-2.140000E+1	-1.780000E+1	5.280000E+1	-1.920000E+1	-9.600000E+0	-9.800000E+0	-1.420000E+1	-1.700000E+1	4.880000E+1	-2.000000E+0	1.360000E+1	-1.360000E+1	2.320000E+1	-6.888889E+0	1.500000E+1	2.960000E+1	2.240000E+1	4.200000E+1	4.140000E+1	-1.760000E+1	1.980000E+1	-1.280000E+1	8.800000E+0	4.560000E+1	1.200000E+0	-1.920000E+1	7.400000E+0	8.400000E+0	-2.000000E+1	-1.680000E+1	-4.000000E-1	1.040000E+1	-6.400000E+0	-1.720000E+1
-1.040000E+1	5.400000E+0	-8.000000E+0	2.880000E+1	1.060000E+1	9.000000E+0	-7.800000E+0	-4.600000E+0	1.220000E+1	-2.680000E+1	7.400000E+0	3.440000E+1	2.600000E+1	2.000000E+0	9.400000E+0	-3.360000E+1	-3.400000E+0	-5.800000E+0	-1.320000E+1	-1.920000E+1	-1.600000E+0	-3.980000E+1	-2.200000E+0	5.000000E+0	-1.200000E+0	1.200000E+1	3.600000E+0	-1.560000E+1	2.120000E+1	9.111111E+0	-1.000000E+0	-3.640000E+1	-9.600000E+0	1.400000E+1	-1.060000E+1	-1.760000E+1	3.800000E+0	4.920000E+1	5.880000E+1	3.600000E+0	3.200000E+0	4.800000E+0	3.400000E+0	8.400000E+0	-4.000000E+0	-3.280000E+1	-8.400000E+0	-5.600000E+0	1.600000E+0	-1.520000E+1
2.360000E+1	9.400000E+0	2.600000E+1	8.000000E-1	-1.400000E+0	5.000000E+0	1.420000E+1	1.140000E+1	-1.180000E+1	-4.880000E+1	-2.660000E+1	5.240000E+1	5.800000E+1	8.000000E+0	-8.600000E+0	2.400000E+0	-9.400000E+0	4.200000E+0	-1.520000E+1	-7.200000E+0	-2.760000E+1	-5.780000E+1	-3.420000E+1	-2.500000E+1	-5.200000E+0	1.400000E+1	1.960000E+1	2.240000E+1	1.320000E+1	-8.888889E-1	6.700000E+1	1.960000E+1	4.000000E-1	1.400000E+1	1.400000E+0	-2.360000E+1	-1.220000E+1	1.720000E+1	2.480000E+1	1.160000E+1	3.200000E+0	2.080000E+1	-4.600000E+0	1.240000E+1	-1.200000E+1	3.200000E+0	-2.400000E+0	-1.600000E+0	-4.400000E+0	-1.200000E+0
9.600000E+0	-2.660000E+1	-6.000000E+1	-1.720000E+1	2.860000E+1	3.500000E+1	-3.180000E+1	4.740000E+1	4.200000E+0	-1.680000E+1	-2.260000E+1	1.640000E+1	-2.600000E+1	2.200000E+1	2.940000E+1	2.240000E+1	-1.940000E+1	-3.800000E+0	-2.520000E+1	1.080000E+1	-1.560000E+1	1.220000E+1	-4.200000E+0	9.000000E+0	-5.200000E+0	-3.000000E+1	-4.000000E-1	-5.960000E+1	1.200000E+0	1.311111E+1	1.000000E+0	9.600000E+0	-1.160000E+1	8.000000E+0	-2.460000E+1	2.040000E+1	-8.200000E+0	-8.000000E-1	-2.320000E+1	5.600000E+0	7.200000E+0	2.280000E+1	7.400000E+0	-2.360000E+1	2.400000E+1	3.320000E+1	-2.440000E+1	-2.760000E+1	2.760000E+1	-1.120000E+1
9.600000E+0	2.740000E+1	-2.200000E+1	-1.200000E+0	1.260000E+1	5.000000E+0	-3.800000E+0	-6.600000E+0	3.220000E+1	-1.480000E+1	3.400000E+0	4.000000E-1	2.200000E+1	2.600000E+1	9.400000E+0	3.440000E+1	-9.400000E+0	-9.800000E+0	2.800000E+0	-1.200000E+0	-2.360000E+1	-1.380000E+1	-1.820000E+1	5.000000E+0	4.680000E+1	-1.400000E+1	9.600000E+0	2.400000E+0	7.200000E+0	5.511111E+1	2.300000E+1	-5.640000E+1	-1.160000E+1	1.400000E+1	-3.260000E+1	6.400000E+0	-2.000000E-1	-1.680000E+1	1.080000E+1	1.360000E+1	1.920000E+1	2.480000E+1	1.140000E+1	2.840000E+1	-6.000000E+0	-4.800000E+0	4.160000E+1	-1.360000E+1	5.560000E+1	2.080000E+1
1.960000E+1	-3.060000E+1	-8.000000E+0	-2.320000E+1	8.600000E+0	2.700000E+1	-1.180000E+1	-1.260000E+1	4.420000E+1	1.720000E+1	-3.460000E+1	-9.600000E+0	-2.800000E+1	0.000000E+0	-2.060000E+1	4.000000E-1	-5.400000E+0	-1.800000E+0	1.080000E+1	-3.200000E+0	2.440000E+1	-7.800000E+0	3.800000E+0	-2.300000E+1	1.280000E+1	-2.200000E+1	2.760000E+1	-9.600000E+0	4.120000E+1	9.111111E+0	6.100000E+1	1.600000E+0	1.440000E+1	1.200000E+1	7.400000E+0	-2.360000E+1	-2.020000E+1	1.520000E+1	3.880000E+1	9.600000E+0	3.520000E+1	-9.200000E+0	-6.000000E-1	-2.360000E+1	-1.600000E+1	1.920000E+1	2.560000E+1	2.440000E+1	-2.400000E+0	-1.200000E+0
-1.840000E+1	3.400000E+0	-2.800000E+1	-3.720000E+1	-7.400000E+0	7.000000E+0	5.220000E+1	-1.060000E+1	2.620000E+1	-1.480000E+1	2.340000E+1	5.440000E+1	3.200000E+1	-1.600000E+1	7.400000E+0	-1.560000E+1	1.260000E+1	4.020000E+1	-4.520000E+1	2.800000E+0	-2.760000E+1	1.620000E+1	1.780000E+1	-5.000000E+0	-1.720000E+1	-1.400000E+1	2.160000E+1	4.400000E+0	-6.800000E+0	9.111111E+0	3.300000E+1	-8.400000E+0	-9.600000E+0	7.400000E+1	-1.460000E+1	1.640000E+1	1.380000E+1	-2.800000E+0	-5.520000E+1	2.160000E+1	-1.680000E+1	-1.200000E+0	9.400000E+0	2.240000E+1	-2.000000E+1	-3.680000E+1	1.600000E+0	-1.760000E+1	-4.400000E+0	-1.320000E+1
-1.240000E+1	-6.600000E+0	1.200000E+1	-4.520000E+1	-2.340000E+1	2.700000E+1	8.200000E+0	-3.060000E+1	4.200000E+0	-1.680000E+1	-6.000000E-1	4.400000E+0	-6.000000E+0	-4.000000E+0	1.340000E+1	-7.600000E+0	-5.400000E+0	2.220000E+1	-5.120000E+1	8.000000E-1	-2.360000E+1	-1.180000E+1	-2.420000E+1	-3.500000E+1	1.280000E+1	-5.200000E+1	-1.840000E+1	-2.360000E+1	3.200000E+0	2.111111E+1	-2.500000E+1	-8.400000E+0	-5.600000E+0	-4.000000E+0	1.340000E+1	-3.160000E+1	-1.020000E+1	1.720000E+1	3.280000E+1	-3.240000E+1	3.120000E+1	2.280000E+1	-8.600000E+0	4.400000E+0	-2.200000E+1	-2.080000E+1	-1.640000E+1	-1.760000E+1	7.600000E+0	1.280000E+1
-1.040000E+1	1.340000E+1	2.000000E+1	1.280000E+1	1.260000E+1	-2.700000E+1	1.420000E+1	1.340000E+1	1.820000E+1	-8.800000E+0	1.140000E+1	1.240000E+1	4.600000E+1	1.400000E+1	-3.060000E+1	-1.960000E+1	-9.400000E+0	4.200000E+0	1.880000E+1	4.800000E+0	-4.160000E+1	-3.380000E+1	9.800000E+0	-1.900000E+1	3.480000E+1	-2.200000E+1	-4.040000E+1	-4.960000E+1	7.200000E+0	1.111111E+0	1.700000E+1	-5.640000E+1	-2.360000E+1	6.000000E+0	3.400000E+0	-2.160000E+1	-8.200000E+0	2.520000E+1	-5.200000E+0	2.760000E+1	3.120000E+1	-9.200000E+0	1.140000E+1	2.640000E+1	-6.000000E+0	-3.680000E+1	-8.400000E+0	2.400000E+0	-4.000000E-1	2.280000E+1
-1.240000E+1	-1.060000E+1	2.800000E+1	1.480000E+1	6.000000E-1	5.000000E+0	-2.180000E+1	-6.600000E+0	2.000000E-1	-4.800000E+0	-6.600000E+0	8.400000E+0	-2.200000E+1	3.600000E+1	-4.260000E+1	8.400000E+0	8.600000E+0	-3.800000E+0	5.080000E+1	2.080000E+1	-5.160000E+1	6.200000E+0	-4.200000E+0	-1.000000E+0	4.480000E+1	-1.800000E+1	-3.840000E+1	-1.960000E+1	-1.480000E+1	-1.688889E+1	-3.300000E+1	-4.640000E+1	-2.360000E+1	-2.200000E+1	-2.460000E+1	-1.560000E+1	1.780000E+1	-1.280000E+1	-2.520000E+1	-8.400000E+0	-2.080000E+1	-1.920000E+1	-2.260000E+1	-3.600000E+0	1.400000E+1	-1.128000E+2	-4.000000E-1	1.040000E+1	-2.400000E+0	-1.200000E+0
1.600000E+0	-2.660000E+1	-2.000000E+0	1.280000E+1	3.060000E+1	-5.500000E+1	3.220000E+1	-2.600000E+0	1.020000E+1	2.120000E+1	-1.260000E+1	1.640000E+1	2.600000E+1	0.000000E+0	2.540000E+1	1.440000E+1	1.060000E+1	2.820000E+1	-1.120000E+1	4.800000E+0	1.040000E+1	-1.800000E+0	5.580000E+1	5.000000E+0	-2.520000E+1	-4.800000E+1	9.600000E+0	6.400000E+0	1.720000E+1	-4.888889E+0	-1.900000E+1	2.760000E+1	-3.600000E+0	-2.000000E+0	-2.600000E+0	3.440000E+1	1.980000E+1	2.520000E+1	-3.720000E+1	2.560000E+1	9.200000E+0	-2.120000E+1	-1.860000E+1	-2.360000E+1	0.000000E+0	1.720000E+1	1.560000E+1	-1.760000E+1	-4.000000E-1	-3.520000E+1
-1.240000E+1	-2.860000E+1	0.000000E+0	1.480000E+1	-7.400000E+0	1.100000E+1	2.420000E+1	2.540000E+1	4.200000E+0	-8.800000E+0	1.400000E+0	3.040000E+1	3.400000E+1	-8.000000E+0	1.340000E+1	-1.360000E+1	2.860000E+1	8.200000E+0	2.080000E+1	-2.920000E+1	1.040000E+1	-2.580000E+1	-1.020000E+1	-1.300000E+1	1.880000E+1	-4.000000E+1	-1.240000E+1	4.400000E+0	2.320000E+1	1.311111E+1	4.500000E+1	-1.840000E+1	-5.600000E+0	3.200000E+1	-1.460000E+1	-5.600000E+0	-6.220000E+1	-1.680000E+1	4.880000E+1	3.600000E+0	1.720000E+1	-2.120000E+1	-4.600000E+0	-7.600000E+0	4.400000E+1	-1.880000E+1	-1.240000E+1	8.400000E+0	9.600000E+0	-3.200000E+0
-2.400000E+0	-1.860000E+1	-2.600000E+1	-5.200000E+0	-9.400000E+0	5.000000E+0	2.200000E+0	-8.600000E+0	2.200000E+0	-2.480000E+1	2.140000E+1	-7.600000E+0	4.600000E+1	-3.400000E+1	-1.460000E+1	3.040000E+1	-7.400000E+0	2.000000E-1	-5.200000E+0	2.280000E+1	-1.160000E+1	2.020000E+1	9.800000E+0	2.900000E+1	-5.320000E+1	-1.400000E+1	-5.640000E+1	-1.760000E+1	-2.080000E+1	1.311111E+1	2.700000E+1	1.160000E+1	-2.160000E+1	-8.000000E+0	-2.660000E+1	1.040000E+1	-4.020000E+1	2.320000E+1	-1.120000E+1	-2.440000E+1	3.720000E+1	-3.120000E+1	-3.260000E+1	-9.600000E+0	-2.000000E+0	-2.480000E+1	4.560000E+1	-1.160000E+1	-3.640000E+1	4.800000E+0
-1.440000E+1	-1.460000E+1	2.000000E+0	-2.920000E+1	-4.540000E+1	7.000000E+0	-7.800000E+0	-2.060000E+1	-9.800000E+0	-1.480000E+1	-3.260000E+1	3.240000E+1	1.000000E+1	0.000000E+0	-2.600000E+0	4.000000E-1	3.660000E+1	1.820000E+1	-3.320000E+1	-1.320000E+1	-2.560000E+1	1.420000E+1	3.980000E+1	5.000000E+0	-1.120000E+1	-5.600000E+1	9.600000E+0	-7.600000E+0	3.520000E+1	1.111111E+1	-5.000000E+0	-2.400000E+0	-1.360000E+1	1.600000E+1	-1.460000E+1	-1.600000E+0	-2.200000E+0	5.200000E+0	1.680000E+1	-1.640000E+1	1.720000E+1	2.480000E+1	-6.600000E+0	-1.160000E+1	1.600000E+1	-2.800000E+0	2.360000E+1	-9.600000E+0	1.760000E+1	2.880000E+1
-1.840000E+1	2.540000E+1	3.600000E+1	-1.520000E+1	1.060000E+1	1.300000E+1	6.200000E+0	2.540000E+1	4.200000E+0	1.200000E+0	-2.860000E+1	-1.160000E+1	-2.600000E+1	1.800000E+1	1.140000E+1	3.840000E+1	3.060000E+1	1.420000E+1	-5.920000E+1	2.880000E+1	2.240000E+1	3.020000E+1	3.800000E+0	-1.100000E+1	2.480000E+1	-5.000000E+1	7.160000E+1	4.000000E-1	3.200000E+0	-2.688889E+1	5.500000E+1	1.760000E+1	-5.600000E+0	1.000000E+1	-2.260000E+1	3.240000E+1	1.180000E+1	7.200000E+0	8.800000E+0	1.600000E+0	-4.800000E+0	3.680000E+1	-3.260000E+1	1.240000E+1	-1.800000E+1	-1.680000E+1	3.760000E+1	2.440000E+1	9.600000E+0	-1.200000E+0
2.360000E+1	1.540000E+1	4.000000E+0	1.080000E+1	1.260000E+1	3.100000E+1	1.620000E+1	2.540000E+1	1.820000E+1	-2.480000E+1	7.400000E+0	4.400000E+0	3.400000E+1	-1.400000E+1	2.340000E+1	-2.360000E+1	8.600000E+0	4.200000E+0	1.080000E+1	4.800000E+0	-1.760000E+1	-2.380000E+1	-2.000000E-1	-9.000000E+0	3.480000E+1	-8.000000E+0	-4.000000E-1	2.440000E+1	3.920000E+1	-6.888889E+0	-3.700000E+1	-2.640000E+1	3.640000E+1	4.600000E+1	1.400000E+0	-2.360000E+1	-4.220000E+1	2.320000E+1	1.280000E+1	3.600000E+0	2.120000E+1	-3.720000E+1	-3.260000E+1	1.840000E+1	1.600000E+1	5.200000E+0	1.560000E+1	-1.600000E+0	-4.000000E-1	8.800000E+0
3.360000E+1	2.340000E+1	2.000000E+0	1.880000E+1	3.060000E+1	3.700000E+1	-4.180000E+1	4.940000E+1	5.020000E+1	-2.800000E+0	-1.460000E+1	4.000000E-1	0.000000E+0	3.200000E+1	1.740000E+1	-1.600000E+0	-2.740000E+1	2.820000E+1	2.880000E+1	2.800000E+0	-3.600000E+0	-1.380000E+1	4.980000E+1	-7.000000E+0	1.280000E+1	-2.200000E+1	-1.240000E+1	-3.160000E+1	5.200000E+0	2.111111E+1	3.100000E+1	-3.640000E+1	2.240000E+1	1.200000E+1	5.140000E+1	-3.600000E+0	2.780000E+1	1.920000E+1	-1.520000E+1	4.160000E+1	1.320000E+1	2.080000E+1	1.540000E+1	-1.160000E+1	3.200000E+1	-1.080000E+1	2.160000E+1	6.400000E+0	-1.640000E+1	8.000000E-1
-1.040000E+1	1.540000E+1	4.000000E+0	-9.200000E+0	1.260000E+1	-4.300000E+1	-1.380000E+1	-2.600000E+0	8.200000E+0	7.200000E+0	-1.460000E+1	3.040000E+1	6.000000E+0	-3.600000E+1	-1.460000E+1	2.240000E+1	4.260000E+1	-2.380000E+1	2.080000E+1	1.280000E+1	2.840000E+1	-1.580000E+1	2.780000E+1	-2.500000E+1	5.680000E+1	-6.000000E+0	2.560000E+1	-5.560000E+1	1.320000E+1	6.111111E+1	2.700000E+1	-1.240000E+1	1.440000E+1	-2.000000E+0	1.340000E+1	-5.360000E+1	-3.620000E+1	3.200000E+0	1.280000E+1	9.600000E+0	-6.800000E+0	1.480000E+1	3.540000E+1	-9.600000E+0	-2.200000E+1	-3.280000E+1	3.760000E+1	-1.600000E+0	6.160000E+1	-3.720000E+1
-8.400000E+0	4.940000E+1	1.200000E+1	-3.720000E+1	-1.340000E+1	5.000000E+0	1.820000E+1	1.740000E+1	3.020000E+1	2.120000E+1	-1.460000E+1	3.440000E+1	1.000000E+1	1.000000E+1	7.400000E+0	3.240000E+1	-7.400000E+0	4.200000E+0	-7.200000E+0	-9.200000E+0	-2.760000E+1	2.620000E+1	2.580000E+1	3.300000E+1	2.080000E+1	-4.400000E+1	-2.400000E+0	-2.360000E+1	-8.000000E-1	1.911111E+1	2.700000E+1	-4.640000E+1	4.400000E+0	-8.000000E+0	-1.660000E+1	-1.600000E+0	9.800000E+0	1.320000E+1	2.280000E+1	1.560000E+1	3.320000E+1	6.800000E+0	-2.600000E+0	-4.760000E+1	2.000000E+0	7.200000E+0	1.360000E+1	3.240000E+1	1.600000E+0	-2.920000E+1
-2.440000E+1	3.140000E+1	-2.800000E+1	8.800000E+0	2.660000E+1	-1.500000E+1	1.420000E+1	5.400000E+0	1.220000E+1	-5.080000E+1	-6.600000E+0	6.400000E+0	2.400000E+1	1.000000E+1	-3.660000E+1	2.240000E+1	-3.400000E+0	2.000000E-1	2.080000E+1	-9.200000E+0	6.400000E+0	-1.800000E+0	-1.220000E+1	-1.100000E+1	2.880000E+1	-1.800000E+1	-6.400000E+0	-2.760000E+1	4.320000E+1	4.111111E+1	4.100000E+1	-4.000000E-1	-2.160000E+1	-6.000000E+0	-8.600000E+0	-9.600000E+0	-1.020000E+1	4.920000E+1	-3.320000E+1	2.160000E+1	1.720000E+1	4.800000E+0	-6.000000E-1	-1.600000E+0	2.000000E+0	1.200000E+0	3.600000E+0	-1.560000E+1	5.600000E+0	4.800000E+0
-1.440000E+1	5.740000E+1	2.000000E+1	-1.120000E+1	2.600000E+0	-3.000000E+0	-3.800000E+0	1.940000E+1	-1.180000E+1	1.920000E+1	-2.460000E+1	3.640000E+1	2.400000E+1	-1.200000E+1	1.940000E+1	8.400000E+0	2.460000E+1	-7.800000E+0	-3.120000E+1	-1.320000E+1	2.240000E+1	-1.180000E+1	-2.820000E+1	4.100000E+1	1.280000E+1	-2.200000E+1	5.160000E+1	-2.360000E+1	2.320000E+1	1.911111E+1	1.500000E+1	3.600000E+0	-2.160000E+1	4.200000E+1	-6.000000E-1	-2.760000E+1	-2.000000E-1	-1.480000E+1	8.000000E-1	5.760000E+1	1.920000E+1	8.000000E-1	-4.460000E+1	2.040000E+1	4.400000E+1	-6.880000E+1	-1.240000E+1	-3.360000E+1	-4.400000E+0	-1.920000E+1
1.600000E+0	-8.600000E+0	2.800000E+1	-1.120000E+1	3.460000E+1	-1.900000E+1	-7.800000E+0	-3.460000E+1	3.020000E+1	-6.800000E+0	-1.660000E+1	1.240000E+1	1.600000E+1	4.000000E+0	-2.060000E+1	-1.600000E+0	-2.340000E+1	1.620000E+1	1.680000E+1	-2.520000E+1	3.640000E+1	-1.980000E+1	2.780000E+1	1.100000E+1	1.280000E+1	-3.000000E+1	9.600000E+0	2.040000E+1	-2.680000E+1	-1.488889E+1	-1.000000E+0	-6.400000E+0	-1.760000E+1	1.200000E+1	-1.860000E+1	-1.360000E+1	-8.200000E+0	-1.080000E+1	4.080000E+1	5.600000E+0	1.320000E+1	1.680000E+1	-1.260000E+1	6.400000E+0	-6.000000E+0	-4.800000E+0	2.360000E+1	-6.560000E+1	-6.400000E+0	-5.200000E+0
-3.440000E+1	4.140000E+1	1.600000E+1	-1.120000E+1	-1.940000E+1	-3.000000E+0	2.000000E-1	5.400000E+0	3.020000E+1	-1.880000E+1	-2.460000E+1	-9.600000E+0	2.200000E+1	0.000000E+0	-4.600000E+0	3.840000E+1	-5.400000E+0	2.200000E+0	-2.720000E+1	-2.920000E+1	4.400000E+0	-2.780000E+1	-3.620000E+1	-3.500000E+1	-1.720000E+1	2.400000E+1	3.160000E+1	-1.560000E+1	2.320000E+1	-1.088889E+1	3.000000E+0	-2.840000E+1	-1.760000E+1	1.400000E+1	-1.460000E+1	3.440000E+1	-2.000000E-1	1.920000E+1	-5.200000E+0	-6.400000E+0	-2.800000E+0	-1.120000E+1	-6.000000E-1	4.000000E-1	-6.000000E+0	-2.080000E+1	-4.000000E-1	4.400000E+0	-8.400000E+0	8.000000E-1
-3.440000E+1	-6.000000E-1	1.000000E+1	-1.720000E+1	6.000000E-1	-3.900000E+1	-1.780000E+1	-3.860000E+1	2.420000E+1	-5.680000E+1	2.540000E+1	-2.160000E+1	3.200000E+1	-2.600000E+1	3.340000E+1	-3.600000E+0	2.060000E+1	2.820000E+1	3.880000E+1	-5.200000E+0	1.240000E+1	3.420000E+1	-1.620000E+1	5.000000E+0	2.280000E+1	-2.000000E+1	1.960000E+1	-3.600000E+0	5.200000E+0	4.711111E+1	1.000000E+0	-4.400000E+0	2.400000E+0	1.400000E+1	-2.460000E+1	-3.600000E+0	-8.200000E+0	3.200000E+0	1.080000E+1	2.160000E+1	-2.800000E+0	1.080000E+1	3.400000E+0	3.240000E+1	-2.000000E+0	-2.280000E+1	-1.640000E+1	-3.360000E+1	-2.040000E+1	8.000000E-1
-2.240000E+1	-1.260000E+1	-8.000000E+0	-4.120000E+1	-2.140000E+1	1.000000E+0	-1.580000E+1	-6.000000E-1	1.020000E+1	-8.000000E-1	-2.460000E+1	4.000000E-1	2.600000E+1	-1.200000E+1	9.400000E+0	2.840000E+1	-2.140000E+1	-1.580000E+1	1.080000E+1	-2.720000E+1	-3.600000E+0	2.200000E+0	-6.200000E+0	-9.000000E+0	-9.200000E+0	-1.000000E+1	-2.240000E+1	-1.600000E+0	3.120000E+1	-1.088889E+1	3.300000E+1	1.760000E+1	1.040000E+1	3.600000E+1	2.940000E+1	-3.600000E+0	2.180000E+1	3.200000E+0	3.680000E+1	-6.400000E+0	-4.800000E+0	-1.520000E+1	2.940000E+1	6.400000E+0	6.000000E+0	-4.480000E+1	1.560000E+1	2.240000E+1	-4.000000E-1	-6.520000E+1
2.760000E+1	9.400000E+0	-6.000000E+0	2.080000E+1	-1.540000E+1	-2.900000E+1	4.200000E+0	-2.460000E+1	4.220000E+1	1.200000E+0	-3.060000E+1	2.240000E+1	6.000000E+0	8.000000E+0	-6.600000E+0	2.040000E+1	3.060000E+1	-1.780000E+1	-3.320000E+1	2.800000E+0	4.400000E+0	3.220000E+1	-3.820000E+1	1.300000E+1	2.680000E+1	-2.000000E+0	-4.400000E+0	6.400000E+0	-3.480000E+1	1.311111E+1	3.300000E+1	-2.840000E+1	1.640000E+1	1.800000E+1	-4.600000E+0	-7.600000E+0	2.780000E+1	-3.080000E+1	-1.520000E+1	-1.240000E+1	7.200000E+0	-9.200000E+0	3.140000E+1	2.040000E+1	-1.400000E+1	-1.080000E+1	1.960000E+1	1.640000E+1	2.960000E+1	5.680000E+1
-2.400000E+0	7.400000E+0	8.000000E+0	-1.200000E+0	-2.340000E+1	5.000000E+0	1.620000E+1	3.540000E+1	-2.980000E+1	7.200000E+0	-1.460000E+1	8.400000E+0	6.000000E+0	-2.800000E+1	-2.660000E+1	1.840000E+1	-2.740000E+1	-9.800000E+0	8.000000E-1	-4.720000E+1	-4.360000E+1	-4.180000E+1	-2.200000E+0	-7.000000E+0	6.080000E+1	-3.200000E+1	-1.440000E+1	1.840000E+1	2.920000E+1	1.911111E+1	5.500000E+1	-3.240000E+1	-1.160000E+1	3.200000E+1	3.400000E+0	-1.600000E+0	-1.020000E+1	-6.800000E+0	-7.200000E+0	3.600000E+0	2.920000E+1	1.680000E+1	1.740000E+1	-1.600000E+0	-6.000000E+0	1.720000E+1	-4.400000E+0	-1.960000E+1	7.600000E+0	-1.120000E+1
3.600000E+0	1.340000E+1	-2.400000E+1	-3.200000E+0	2.600000E+0	-2.300000E+1	-7.800000E+0	3.400000E+0	-1.800000E+0	1.320000E+1	-1.860000E+1	2.840000E+1	-5.000000E+1	4.400000E+1	-1.060000E+1	2.400000E+0	-5.400000E+0	3.820000E+1	1.480000E+1	6.800000E+0	1.640000E+1	-7.800000E+0	-2.000000E-1	-1.900000E+1	-5.120000E+1	-2.400000E+1	2.560000E+1	1.440000E+1	3.120000E+1	1.911111E+1	1.100000E+1	2.360000E+1	-2.760000E+1	2.800000E+1	-2.600000E+0	4.400000E+0	-2.020000E+1	3.720000E+1	-1.920000E+1	2.560000E+1	3.520000E+1	2.280000E+1	3.740000E+1	1.040000E+1	-1.600000E+1	1.920000E+1	2.960000E+1	-5.600000E+0	-2.440000E+1	1.480000E+1
-2.640000E+1	5.740000E+1	1.800000E+1	1.680000E+1	2.860000E+1	-1.700000E+1	3.020000E+1	6.540000E+1	2.220000E+1	-4.280000E+1	2.140000E+1	3.440000E+1	3.400000E+1	1.800000E+1	-1.660000E+1	2.040000E+1	-5.400000E+0	-2.380000E+1	1.280000E+1	-1.520000E+1	1.840000E+1	3.420000E+1	4.980000E+1	2.100000E+1	4.480000E+1	-2.400000E+1	1.960000E+1	1.440000E+1	4.720000E+1	-2.088889E+1	4.300000E+1	-1.440000E+1	3.840000E+1	7.400000E+1	1.340000E+1	-1.160000E+1	9.800000E+0	4.120000E+1	2.480000E+1	2.360000E+1	1.520000E+1	4.800000E+0	-4.600000E+0	-3.160000E+1	1.400000E+1	3.120000E+1	2.360000E+1	-1.960000E+1	4.760000E+1	2.880000E+1
-2.400000E+0	-2.600000E+0	-2.000000E+0	5.480000E+1	1.660000E+1	4.700000E+1	-1.800000E+0	1.940000E+1	4.220000E+1	-3.680000E+1	2.140000E+1	2.840000E+1	3.000000E+1	4.400000E+1	5.740000E+1	-1.600000E+0	3.060000E+1	-3.800000E+0	-3.520000E+1	4.280000E+1	2.240000E+1	-2.980000E+1	1.780000E+1	-5.000000E+0	-2.520000E+1	4.400000E+1	-8.400000E+0	4.400000E+0	-3.480000E+1	1.111111E+0	3.000000E+0	1.560000E+1	4.000000E-1	-3.000000E+1	-2.460000E+1	-4.760000E+1	-2.020000E+1	-8.800000E+0	2.280000E+1	2.560000E+1	3.720000E+1	2.800000E+0	7.400000E+0	1.040000E+1	2.200000E+1	-3.280000E+1	-2.400000E+0	8.400000E+0	3.960000E+1	3.080000E+1
3.160000E+1	4.140000E+1	1.000000E+1	2.680000E+1	4.600000E+0	-2.300000E+1	4.220000E+1	5.540000E+1	2.820000E+1	4.720000E+1	3.540000E+1	4.240000E+1	2.400000E+1	6.000000E+0	1.740000E+1	4.640000E+1	-9.400000E+0	-2.180000E+1	5.880000E+1	2.080000E+1	-3.600000E+0	3.620000E+1	7.800000E+0	1.700000E+1	3.680000E+1	-1.800000E+1	3.760000E+1	4.400000E+0	6.520000E+1	2.911111E+1	4.700000E+1	2.160000E+1	1.440000E+1	1.600000E+1	-1.260000E+1	2.400000E+0	5.800000E+0	3.520000E+1	8.800000E+0	1.360000E+1	-8.000000E-1	2.880000E+1	4.140000E+1	3.040000E+1	2.000000E+1	-8.000000E-1	2.760000E+1	-5.600000E+0	2.360000E+1	2.080000E+1
-1.240000E+1	1.340000E+1	1.800000E+1	2.080000E+1	4.860000E+1	1.300000E+1	-1.980000E+1	1.340000E+1	1.220000E+1	7.200000E+0	1.940000E+1	-6.160000E+1	0.000000E+0	3.600000E+1	-1.460000E+1	-3.600000E+0	3.060000E+1	2.000000E-1	6.800000E+0	-1.200000E+0	-3.600000E+0	3.420000E+1	-1.220000E+1	-1.000000E+0	4.080000E+1	-1.400000E+1	-2.440000E+1	-3.600000E+0	-4.800000E+0	3.511111E+1	3.500000E+1	4.560000E+1	-5.600000E+0	-6.000000E+0	4.540000E+1	-7.600000E+0	1.800000E+0	1.520000E+1	4.680000E+1	5.600000E+0	5.200000E+0	-2.120000E+1	-3.260000E+1	4.440000E+1	8.000000E+0	-1.680000E+1	3.600000E+0	-3.360000E+1	1.760000E+1	1.880000E+1
-2.040000E+1	1.400000E+0	1.000000E+1	-2.520000E+1	1.460000E+1	3.000000E+0	-1.800000E+0	1.540000E+1	4.200000E+0	3.920000E+1	5.400000E+0	2.640000E+1	-6.000000E+0	4.000000E+0	-2.060000E+1	1.440000E+1	8.600000E+0	3.820000E+1	1.880000E+1	-1.720000E+1	-1.160000E+1	1.020000E+1	2.380000E+1	1.500000E+1	-1.520000E+1	-6.000000E+1	2.760000E+1	-7.600000E+0	7.200000E+0	3.111111E+0	1.300000E+1	3.560000E+1	3.040000E+1	4.000000E+0	5.400000E+0	2.040000E+1	3.780000E+1	9.200000E+0	1.480000E+1	1.760000E+1	-4.800000E+0	-1.320000E+1	3.400000E+0	4.400000E+0	2.200000E+1	-3.280000E+1	1.160000E+1	-2.960000E+1	1.160000E+1	1.080000E+1
[truncated: 461 more columns]
