# Supplementary material for: Formation of organic color centers in air-suspended carbon nanotubes using vapor-phase reaction
Source: Nat Commun. 2022 May 20;13:2814. doi: 10.1038/s41467-022-30508-z (PMC9123200; doi:10.1038/s41467-022-30508-z)
Supplement: Supplementary file 3 — Source Data [file 41467_2022_30508_MOESM3_ESM.zip › Source Data/Figure S15/a/XYSP02/190522XSP014 XYSP02 -700.3297Y BG.dat]

1073.140136	867.600000
1074.187893	1057.400000
1075.235624	1090.400000
1076.283329	1117.200000
1077.331009	1045.000000
1078.378662	1097.400000
1079.426290	944.200000
1080.473892	1113.800000
1081.521468	1072.000000
1082.569018	1040.600000
1083.616542	938.000000
1084.664040	1070.200000
1085.711512	890.600000
1086.758958	1111.400000
1087.806379	1018.800000
1088.853773	812.600000
1089.901142	829.800000
1090.948485	939.200000
1091.995801	886.200000
1093.043092	941.200000
1094.090357	810.800000
1095.137597	1025.400000
1096.184810	877.800000
1097.231997	1013.600000
1098.279159	913.000000
1099.326294	860.000000
1100.373404	988.400000
1101.420487	877.000000
1102.467545	860.200000
1103.514577	1165.200000
1104.561583	902.400000
1105.608563	984.400000
1106.655518	842.600000
1107.702446	1040.000000
1108.749348	1043.400000
1109.796225	1010.200000
1110.843075	960.800000
1111.889900	1122.000000
1112.936699	806.400000
1113.983472	963.200000
1115.030219	895.200000
1116.076940	780.000000
1117.123635	886.400000
1118.170305	981.800000
1119.216948	1077.400000
1120.263566	1028.600000
1121.310157	1136.000000
1122.356723	1142.000000
1123.403263	990.200000
1124.449777	762.800000
1125.496265	757.400000
1126.542727	938.400000
1127.589163	880.200000
1128.635573	926.600000
1129.681958	906.000000
1130.728316	885.555556
1131.774649	1038.000000
1132.820956	1076.400000
1133.867236	813.200000
1134.913491	857.400000
1135.959720	981.400000
1137.005923	974.000000
1138.052101	852.200000
1139.098252	1001.400000
1140.144377	888.200000
1141.190477	994.000000
1142.236550	947.600000
1143.282598	905.000000
1144.328620	906.400000
1145.374616	879.600000
1146.420586	932.200000
1147.466530	1193.200000
1148.512448	1112.000000
1149.558341	1004.800000
1150.604207	929.000000
1151.650047	974.400000
1152.695862	878.800000
1153.741651	965.800000
1154.787414	1055.600000
1155.833150	930.200000
1156.878861	980.600000
1157.924547	1050.600000
1158.970206	1050.200000
1160.015839	1001.800000
1161.061446	972.600000
1162.107028	861.600000
1163.152584	985.200000
1164.198113	907.400000
1165.243617	974.200000
1166.289095	1185.200000
1167.334547	1072.600000
1168.379973	1053.800000
1169.425373	1041.800000
1170.470748	935.400000
1171.516096	986.600000
1172.561418	1041.600000
1173.606715	951.800000
1174.651986	1000.600000
1175.697231	753.000000
1176.742449	1058.400000
1177.787642	948.600000
1178.832810	1028.600000
1179.877951	871.200000
1180.923066	898.800000
1181.968155	1015.400000
1183.013219	1004.200000
1184.058257	832.600000
1185.103268	1106.600000
1186.148254	815.200000
1187.193214	805.800000
1188.238148	988.400000
1189.283056	1005.800000
1190.327938	962.600000
1191.372794	1022.200000
1192.417625	988.000000
1193.462429	977.000000
1194.507208	984.800000
1195.551961	1072.200000
1196.596687	1027.800000
1197.641388	973.400000
1198.686063	1125.000000
1199.730712	1094.200000
1200.775336	927.000000
1201.819933	1057.000000
1202.864504	956.000000
1203.909050	1072.400000
1204.953569	995.200000
1205.998063	853.000000
1207.042531	914.000000
1208.086973	1089.600000
1209.131389	1031.000000
1210.175779	818.400000
1211.220143	801.400000
1212.264481	921.800000
1213.308794	843.000000
1214.353080	879.600000
1215.397341	1017.000000
1216.441575	1038.400000
1217.485784	1013.000000
1218.529967	833.000000
1219.574124	969.000000
1220.618255	1004.400000
1221.662360	900.600000
1222.706439	1056.600000
1223.750493	923.600000
1224.794520	1199.600000
1225.838522	885.000000
1226.882498	836.600000
1227.926447	975.200000
1228.970371	995.000000
1230.014269	1013.200000
1231.058141	1092.000000
1232.101987	895.200000
1233.145808	1007.600000
1234.189602	922.000000
1235.233371	1112.600000
1236.277113	1037.600000
1237.320830	1044.400000
1238.364521	951.400000
1239.408185	950.800000
1240.451824	1046.800000
1241.495437	968.400000
1242.539025	1084.200000
1243.582586	998.400000
1244.626121	791.400000
1245.669631	907.600000
1246.713114	1024.600000
1247.756572	958.800000
1248.800004	820.000000
1249.843410	1114.200000
1250.886790	996.400000
1251.930144	1141.400000
1252.973472	950.400000
1254.016774	1040.000000
1255.060050	817.600000
1256.103301	989.000000
1257.146525	1158.800000
1258.189724	1111.000000
1259.232897	919.800000
1260.276044	964.000000
1261.319165	908.600000
1262.362260	998.400000
1263.405329	1201.200000
1264.448372	982.000000
1265.491390	958.400000
1266.534381	973.200000
1267.577347	954.400000
1268.620286	1053.000000
1269.663200	980.200000
1270.706088	1026.800000
1271.748950	1005.200000
1272.791786	1012.600000
1273.834596	1014.000000
1274.877380	989.800000
1275.920139	1095.800000
1276.962871	1184.000000
1278.005578	1026.000000
1279.048258	967.000000
1280.090913	1038.400000
1281.133542	1006.200000
1282.176145	888.000000
1283.218722	1090.600000
1284.261273	911.400000
1285.303798	1019.200000
1286.346298	1107.800000
1287.388771	949.000000
1288.431219	902.200000
1289.473640	1004.400000
1290.516036	914.600000
1291.558406	1023.200000
1292.600750	981.000000
1293.643068	995.200000
1294.685360	977.200000
1295.727626	1099.000000
1296.769867	963.600000
1297.812081	914.200000
1298.854270	1015.800000
1299.896432	1001.000000
1300.938569	1026.800000
1301.980680	777.200000
1303.022765	1077.000000
1304.064824	1024.200000
1305.106857	976.200000
1306.148864	974.400000
1307.190846	957.400000
1308.232801	1067.400000
1309.274731	1024.400000
1310.316634	1037.000000
1311.358512	1072.200000
1312.400364	1060.800000
1313.442190	984.400000
1314.483990	929.400000
1315.525764	1041.600000
1316.567512	962.800000
1317.609234	976.400000
1318.650931	837.800000
1319.692601	901.600000
1320.734246	1018.400000
1321.775865	1008.200000
1322.817458	979.400000
1323.859025	844.800000
1324.900566	876.000000
1325.942081	981.600000
1326.983570	963.800000
1328.025033	973.000000
1329.066471	1031.400000
1330.107882	1116.000000
1331.149268	1028.000000
1332.190628	851.200000
1333.231961	948.200000
1334.273269	903.600000
1335.314551	950.400000
1336.355808	848.200000
1337.397038	913.600000
1338.438242	991.800000
1339.479420	1152.000000
1340.520573	1046.600000
1341.561700	969.000000
1342.602800	989.800000
1343.643875	930.800000
1344.684924	993.800000
1345.725947	856.400000
1346.766944	858.000000
1347.807916	1079.600000
1348.848861	997.600000
1349.889780	741.400000
1350.930674	977.400000
1351.971541	985.600000
1353.012383	978.000000
1354.053199	981.200000
1355.093989	954.800000
1356.134753	993.800000
1357.175491	901.800000
1358.216203	1011.600000
1359.256890	939.800000
1360.297550	1021.600000
1361.338184	868.800000
1362.378793	1057.200000
1363.419376	906.600000
1364.459933	927.200000
1365.500464	1092.000000
1366.540969	1141.400000
1367.581448	954.600000
1368.621901	1046.600000
1369.662328	819.600000
1370.702730	1084.200000
1371.743105	940.800000
1372.783455	1001.400000
1373.823778	912.600000
1374.864076	1057.600000
1375.904348	960.400000
1376.944594	1012.000000
1377.984814	923.200000
1379.025009	1170.400000
1380.065177	885.000000
1381.105319	837.000000
1382.145436	1035.000000
1383.185526	1009.800000
1384.225591	956.400000
1385.265630	992.000000
1386.305643	909.400000
1387.345630	964.800000
1388.385591	1016.800000
1389.425526	1007.600000
1390.465435	1176.200000
1391.505319	1128.600000
1392.545176	898.600000
1393.585008	820.400000
1394.624814	849.000000
1395.664593	962.400000
1396.704347	923.000000
1397.744075	920.000000
1398.783777	940.800000
1399.823454	916.600000
1400.863104	924.000000
1401.902728	950.400000
1402.942327	924.000000
1403.981899	1056.200000
1405.021446	814.400000
1406.060967	1174.400000
1407.100462	899.200000
1408.139931	1040.400000
1409.179374	872.200000
1410.218791	1224.200000
1411.258182	848.400000
1412.297548	830.600000
1413.336887	1026.400000
1414.376201	1094.200000
1415.415489	817.600000
1416.454750	1014.000000
1417.493986	865.600000
1418.533196	1051.200000
1419.572380	773.000000
1420.611539	1094.800000
1421.650671	957.200000
1422.689777	1023.600000
1423.728858	919.600000
1424.767912	868.200000
1425.806941	963.400000
1426.845944	1046.600000
1427.884921	917.200000
1428.923872	999.000000
1429.962797	805.000000
1431.001696	1042.600000
1432.040569	868.400000
1433.079417	1220.400000
1434.118238	910.600000
1435.157034	960.800000
1436.195803	867.800000
1437.234547	839.400000
1438.273265	997.800000
1439.311957	1111.400000
1440.350623	1004.400000
1441.389263	949.600000
1442.427878	820.400000
1443.466466	970.200000
1444.505029	1009.400000
1445.543565	1011.400000
1446.582076	843.400000
1447.620561	895.400000
1448.659019	908.800000
1449.697452	1015.200000
1450.735860	1138.400000
1451.774241	1015.600000
1452.812596	1080.000000
1453.850925	943.800000
1454.889229	1077.400000
1455.927506	836.400000
1456.965758	862.400000
1458.003984	971.800000
1459.042184	1133.200000
1460.080358	1117.400000
1461.118506	1075.600000
1462.156628	908.200000
1463.194724	1046.200000
1464.232795	1089.200000
1465.270839	968.600000
1466.308858	893.400000
1467.346850	864.600000
1468.384817	945.600000
1469.422758	968.600000
1470.460673	1058.200000
1471.498562	939.000000
1472.536425	1003.600000
1473.574263	917.600000
1474.612074	1058.000000
1475.649859	1173.000000
1476.687619	959.600000
1477.725353	803.400000
1478.763060	936.400000
1479.800742	887.000000
1480.838398	947.800000
1481.876028	804.800000
1482.913632	996.800000
1483.951211	1028.200000
1484.988763	894.800000
1486.026290	1056.800000
1487.063790	1148.600000
1488.101265	854.200000
1489.138714	933.000000
1490.176136	1008.800000
1491.213533	974.000000
1492.250904	864.600000
1493.288250	938.800000
1494.325569	814.800000
1495.362862	1028.800000
1496.400130	980.800000
1497.437371	1013.000000
1498.474587	1017.000000
1499.511777	1002.000000
1500.548941	981.000000
1501.586078	1098.000000
1502.623191	967.600000
1503.660277	1021.600000
1504.697337	905.200000
1505.734371	935.200000
1506.771380	903.600000
1507.808362	974.000000
1508.845319	973.600000
1509.882250	1047.200000
1510.919155	1122.200000
1511.956034	1065.200000
1512.992887	852.200000
1514.029714	1053.000000
1515.066515	1074.600000
1516.103290	1020.600000
1517.140040	991.200000
1518.176763	975.800000
1519.213461	766.200000
1520.250133	1011.800000
1521.286779	1036.800000
1522.323399	960.800000
1523.359993	1042.600000
1524.396561	809.600000
1525.433103	937.800000
1526.469619	849.200000
1527.506110	915.200000
1528.542574	908.400000
1529.579013	814.400000
1530.615426	1054.000000
1531.651813	860.000000
1532.688174	993.400000
1533.724509	943.800000
1534.760818	913.000000
1535.797101	910.800000
1536.833358	767.000000
1537.869590	990.200000
1538.905795	920.600000
1539.941975	1004.200000
1540.978129	1015.000000
1542.014257	864.200000
1543.050358	936.600000
1544.086435	862.400000
1545.122485	970.800000
1546.158509	963.800000
1547.194507	1069.600000
1548.230480	854.200000
1549.266426	886.400000
1550.302347	945.400000
1551.338242	1090.800000
1552.374110	871.800000
1553.409953	724.200000
1554.445770	876.600000
1555.481562	947.000000
1556.517327	1003.200000
1557.553066	1143.600000
1558.588780	799.200000
1559.624467	992.600000
1560.660129	1053.000000
1561.695764	672.400000
1562.731374	953.200000
1563.766958	839.200000
1564.802516	935.600000
1565.838048	967.200000
1566.873555	934.800000
1567.909035	954.600000
1568.944489	1011.800000
1569.979918	1034.600000
1571.015321	934.800000
1572.050697	922.200000
1573.086048	816.200000
1574.121373	1104.800000
1575.156672	1049.000000
1576.191945	947.400000
1577.227192	946.800000
1578.262414	1126.000000
1579.297609	960.600000
1580.332779	868.200000
1581.367922	929.000000
1582.403040	1058.400000
1583.438132	933.600000
1584.473198	1012.800000
1585.508238	1070.600000
1586.543252	1154.400000
1587.578240	826.800000
1588.613202	967.200000
1589.648139	1000.600000
1590.683049	1057.600000
1591.717934	880.000000
1592.752793	942.800000
1593.787626	890.200000
1594.822433	970.000000
1595.857214	1051.800000
1596.891969	1007.400000
1597.926698	964.800000
1598.961401	1058.200000
1599.996079	935.000000
1601.030730	877.800000
1602.065356	894.600000
1603.099955	1024.800000
1604.134529	1063.600000
