# Supplementary material for: Formation of organic color centers in air-suspended carbon nanotubes using vapor-phase reaction
Source: Nat Commun. 2022 May 20;13:2814. doi: 10.1038/s41467-022-30508-z (PMC9123200; doi:10.1038/s41467-022-30508-z)
Supplement: Supplementary file 3 — Source Data [file 41467_2022_30508_MOESM3_ESM.zip › Source Data/Figure S15/a/XYSP02/190522XSP015 XYSP02 -700.2297Y BG.dat]

1073.140136	868.800000
1074.187893	1057.000000
1075.235624	1096.200000
1076.283329	1118.000000
1077.331009	1055.800000
1078.378662	1119.400000
1079.426290	947.200000
1080.473892	1108.200000
1081.521468	1067.800000
1082.569018	1037.200000
1083.616542	939.200000
1084.664040	1069.800000
1085.711512	893.800000
1086.758958	1113.800000
1087.806379	1015.200000
1088.853773	843.400000
1089.901142	834.400000
1090.948485	938.800000
1091.995801	890.400000
1093.043092	938.800000
1094.090357	803.400000
1095.137597	1024.000000
1096.184810	872.800000
1097.231997	1021.800000
1098.279159	913.200000
1099.326294	871.800000
1100.373404	984.800000
1101.420487	877.000000
1102.467545	852.400000
1103.514577	1170.000000
1104.561583	922.400000
1105.608563	988.800000
1106.655518	847.600000
1107.702446	1037.400000
1108.749348	1032.000000
1109.796225	1018.400000
1110.843075	964.200000
1111.889900	1110.000000
1112.936699	816.200000
1113.983472	973.400000
1115.030219	915.600000
1116.076940	759.800000
1117.123635	881.000000
1118.170305	959.000000
1119.216948	1072.200000
1120.263566	1028.400000
1121.310157	1135.600000
1122.356723	1141.400000
1123.403263	993.200000
1124.449777	761.800000
1125.496265	747.200000
1126.542727	950.200000
1127.589163	873.800000
1128.635573	916.600000
1129.681958	901.000000
1130.728316	895.600000
1131.774649	1014.200000
1132.820956	1089.400000
1133.867236	813.400000
1134.913491	860.400000
1135.959720	983.600000
1137.005923	970.200000
1138.052101	852.000000
1139.098252	1014.200000
1140.144377	899.400000
1141.190477	991.800000
1142.236550	938.600000
1143.282598	901.400000
1144.328620	909.000000
1145.374616	883.200000
1146.420586	936.400000
1147.466530	1194.200000
1148.512448	1121.600000
1149.558341	1011.400000
1150.604207	915.800000
1151.650047	985.400000
1152.695862	884.000000
1153.741651	963.600000
1154.787414	1059.400000
1155.833150	923.200000
1156.878861	988.200000
1157.924547	1043.200000
1158.970206	1060.000000
1160.015839	983.200000
1161.061446	976.600000
1162.107028	842.800000
1163.152584	995.000000
1164.198113	896.800000
1165.243617	964.200000
1166.289095	1189.000000
1167.334547	1086.800000
1168.379973	1046.000000
1169.425373	1049.800000
1170.470748	917.600000
1171.516096	981.000000
1172.561418	1051.800000
1173.606715	954.600000
1174.651986	1000.600000
1175.697231	747.800000
1176.742449	1071.000000
1177.787642	941.800000
1178.832810	1035.600000
1179.877951	868.000000
1180.923066	896.200000
1181.968155	997.400000
1183.013219	996.200000
1184.058257	822.000000
1185.103268	1102.000000
1186.148254	801.600000
1187.193214	818.600000
1188.238148	986.000000
1189.283056	1011.000000
1190.327938	971.600000
1191.372794	1010.600000
1192.417625	989.800000
1193.462429	992.600000
1194.507208	966.800000
1195.551961	1050.200000
1196.596687	1030.800000
1197.641388	983.800000
1198.686063	1144.800000
1199.730712	1092.200000
1200.775336	932.600000
1201.819933	1058.400000
1202.864504	955.600000
1203.909050	1067.400000
1204.953569	989.200000
1205.998063	842.000000
1207.042531	917.000000
1208.086973	1082.200000
1209.131389	1047.000000
1210.175779	832.400000
1211.220143	800.600000
1212.264481	923.800000
1213.308794	852.000000
1214.353080	892.200000
1215.397341	1011.800000
1216.441575	1039.200000
1217.485784	1012.000000
1218.529967	848.200000
1219.574124	980.400000
1220.618255	1012.200000
1221.662360	923.800000
1222.706439	1071.800000
1223.750493	927.400000
1224.794520	1197.200000
1225.838522	876.200000
1226.882498	836.200000
1227.926447	997.600000
1228.970371	986.400000
1230.014269	1004.800000
1231.058141	1098.200000
1232.101987	885.200000
1233.145808	1010.200000
1234.189602	910.400000
1235.233371	1112.600000
1236.277113	1045.000000
1237.320830	1049.800000
1238.364521	952.800000
1239.408185	943.600000
1240.451824	1051.800000
1241.495437	961.400000
1242.539025	1077.200000
1243.582586	1002.600000
1244.626121	774.200000
1245.669631	908.000000
1246.713114	1015.600000
1247.756572	945.200000
1248.800004	801.400000
1249.843410	1107.000000
1250.886790	1012.600000
1251.930144	1141.400000
1252.973472	946.400000
1254.016774	1024.800000
1255.060050	805.200000
1256.103301	986.800000
1257.146525	1176.000000
1258.189724	1125.600000
1259.232897	929.000000
1260.276044	975.200000
1261.319165	911.400000
1262.362260	999.600000
1263.405329	1201.600000
1264.448372	982.400000
1265.491390	955.400000
1266.534381	987.000000
1267.577347	940.600000
1268.620286	1057.400000
1269.663200	978.000000
1270.706088	1035.400000
1271.748950	994.000000
1272.791786	1018.200000
1273.834596	1009.400000
1274.877380	1001.200000
1275.920139	1090.200000
1276.962871	1189.600000
1278.005578	1019.400000
1279.048258	970.200000
1280.090913	1029.000000
1281.133542	1017.200000
1282.176145	893.200000
1283.218722	1101.600000
1284.261273	919.800000
1285.303798	1022.600000
1286.346298	1103.800000
1287.388771	953.800000
1288.431219	915.600000
1289.473640	991.400000
1290.516036	916.000000
1291.558406	1032.200000
1292.600750	978.400000
1293.643068	1004.000000
1294.685360	980.800000
1295.727626	1098.600000
1296.769867	967.000000
1297.812081	917.600000
1298.854270	1006.600000
1299.896432	998.800000
1300.938569	1027.800000
1301.980680	770.000000
1303.022765	1066.800000
1304.064824	1008.000000
1305.106857	998.600000
1306.148864	975.000000
1307.190846	949.000000
1308.232801	1038.200000
1309.274731	1017.600000
1310.316634	1038.600000
1311.358512	1076.888889
1312.400364	1036.000000
1313.442190	976.000000
1314.483990	927.000000
1315.525764	1028.600000
1316.567512	946.200000
1317.609234	974.800000
1318.650931	832.800000
1319.692601	916.600000
1320.734246	1018.600000
1321.775865	1008.000000
1322.817458	967.200000
1323.859025	833.800000
1324.900566	882.600000
1325.942081	975.800000
1326.983570	971.400000
1328.025033	980.400000
1329.066471	1028.000000
1330.107882	1084.000000
1331.149268	1022.800000
1332.190628	841.600000
1333.231961	944.200000
1334.273269	898.000000
1335.314551	944.200000
1336.355808	809.800000
1337.397038	928.400000
1338.438242	999.000000
1339.479420	1159.000000
1340.520573	1046.400000
1341.561700	963.600000
1342.602800	986.000000
1343.643875	907.200000
1344.684924	981.600000
1345.725947	862.800000
1346.766944	850.000000
1347.807916	1072.400000
1348.848861	990.200000
1349.889780	733.800000
1350.930674	979.800000
1351.971541	981.000000
1353.012383	980.800000
1354.053199	977.200000
1355.093989	957.800000
1356.134753	989.400000
1357.175491	901.800000
1358.216203	1013.600000
1359.256890	930.400000
1360.297550	1021.400000
1361.338184	867.400000
1362.378793	1049.800000
1363.419376	920.000000
1364.459933	929.600000
1365.500464	1086.400000
1366.540969	1129.800000
1367.581448	963.000000
1368.621901	1037.600000
1369.662328	837.000000
1370.702730	1078.000000
1371.743105	933.000000
1372.783455	998.200000
1373.823778	898.200000
1374.864076	1055.600000
1375.904348	945.800000
1376.944594	1013.400000
1377.984814	928.000000
1379.025009	1185.000000
1380.065177	885.800000
1381.105319	846.600000
1382.145436	1023.200000
1383.185526	1008.200000
1384.225591	957.400000
1385.265630	984.600000
1386.305643	911.400000
1387.345630	964.800000
1388.385591	1027.200000
1389.425526	1026.600000
1390.465435	1182.400000
1391.505319	1114.600000
1392.545176	881.600000
1393.585008	833.600000
1394.624814	843.800000
1395.664593	966.000000
1396.704347	929.000000
1397.744075	920.600000
1398.783777	949.000000
1399.823454	899.200000
1400.863104	914.400000
1401.902728	938.600000
1402.942327	934.400000
1403.981899	1078.200000
1405.021446	818.600000
1406.060967	1187.800000
1407.100462	879.000000
1408.139931	1033.200000
1409.179374	864.800000
1410.218791	1229.400000
1411.258182	850.400000
1412.297548	834.400000
1413.336887	1033.400000
1414.376201	1081.800000
1415.415489	810.800000
1416.454750	1014.400000
1417.493986	882.600000
1418.533196	1048.600000
1419.572380	781.000000
1420.611539	1101.000000
1421.650671	967.400000
1422.689777	1025.600000
1423.728858	911.400000
1424.767912	877.200000
1425.806941	969.600000
1426.845944	1045.400000
1427.884921	928.800000
1428.923872	1003.800000
1429.962797	805.400000
1431.001696	1034.000000
1432.040569	865.000000
1433.079417	1234.200000
1434.118238	920.000000
1435.157034	955.200000
1436.195803	859.000000
1437.234547	848.600000
1438.273265	998.400000
1439.311957	1109.200000
1440.350623	993.400000
1441.389263	949.200000
1442.427878	844.200000
1443.466466	970.200000
1444.505029	1009.000000
1445.543565	1008.800000
1446.582076	844.000000
1447.620561	895.800000
1448.659019	918.600000
1449.697452	1036.800000
1450.735860	1142.000000
1451.774241	1012.200000
1452.812596	1086.000000
1453.850925	926.400000
1454.889229	1091.000000
1455.927506	839.800000
1456.965758	876.400000
1458.003984	964.800000
1459.042184	1145.400000
1460.080358	1112.800000
1461.118506	1066.800000
1462.156628	900.800000
1463.194724	1049.400000
1464.232795	1071.111111
1465.270839	961.400000
1466.308858	887.000000
1467.346850	875.200000
1468.384817	947.000000
1469.422758	959.400000
1470.460673	1053.600000
1471.498562	919.200000
1472.536425	994.000000
1473.574263	926.600000
1474.612074	1061.600000
1475.649859	1198.800000
1476.687619	961.800000
1477.725353	815.000000
1478.763060	934.200000
1479.800742	892.600000
1480.838398	950.000000
1481.876028	801.800000
1482.913632	997.600000
1483.951211	1028.600000
1484.988763	899.000000
1486.026290	1043.200000
1487.063790	1161.600000
1488.101265	849.600000
1489.138714	946.600000
1490.176136	996.200000
1491.213533	977.200000
1492.250904	861.200000
1493.288250	932.400000
1494.325569	800.000000
1495.362862	1026.000000
1496.400130	974.000000
1497.437371	1015.400000
1498.474587	1017.400000
1499.511777	1002.600000
1500.548941	955.200000
1501.586078	1090.800000
1502.623191	963.200000
1503.660277	1021.600000
1504.697337	890.400000
1505.734371	940.200000
1506.771380	892.600000
1507.808362	961.400000
1508.845319	970.400000
1509.882250	1043.600000
1510.919155	1137.000000
1511.956034	1077.600000
1512.992887	833.200000
1514.029714	1041.400000
1515.066515	1087.800000
1516.103290	1018.400000
1517.140040	974.800000
1518.176763	966.600000
1519.213461	771.600000
1520.250133	1011.400000
1521.286779	1032.600000
1522.323399	974.800000
1523.359993	1037.400000
1524.396561	814.600000
1525.433103	946.800000
1526.469619	865.200000
1527.506110	918.000000
1528.542574	903.000000
1529.579013	812.200000
1530.615426	1062.600000
1531.651813	866.800000
1532.688174	995.000000
1533.724509	952.800000
1534.760818	904.600000
1535.797101	910.400000
1536.833358	776.000000
1537.869590	986.600000
1538.905795	902.200000
1539.941975	986.000000
1540.978129	1016.800000
1542.014257	865.800000
1543.050358	931.200000
1544.086435	861.000000
1545.122485	970.000000
1546.158509	972.800000
1547.194507	1065.200000
1548.230480	843.000000
1549.266426	874.400000
1550.302347	948.800000
1551.338242	1081.800000
1552.374110	856.200000
1553.409953	740.600000
1554.445770	872.400000
1555.481562	947.600000
1556.517327	1010.200000
1557.553066	1141.200000
1558.588780	793.600000
1559.624467	973.200000
1560.660129	1057.200000
1561.695764	686.200000
1562.731374	942.400000
1563.766958	836.000000
1564.802516	926.800000
1565.838048	973.400000
1566.873555	926.000000
1567.909035	940.800000
1568.944489	1028.200000
1569.979918	1031.400000
1571.015321	933.200000
1572.050697	910.600000
1573.086048	814.400000
1574.121373	1086.000000
1575.156672	1028.400000
1576.191945	936.400000
1577.227192	942.600000
1578.262414	1142.200000
1579.297609	961.600000
1580.332779	859.200000
1581.367922	939.400000
1582.403040	1060.000000
1583.438132	932.800000
1584.473198	1020.400000
1585.508238	1068.600000
1586.543252	1170.200000
1587.578240	813.000000
1588.613202	963.800000
1589.648139	997.600000
1590.683049	1061.600000
1591.717934	875.800000
1592.752793	936.400000
1593.787626	892.000000
1594.822433	992.000000
1595.857214	1056.600000
1596.891969	1009.200000
1597.926698	947.600000
1598.961401	1064.000000
1599.996079	940.800000
1601.030730	884.800000
1602.065356	906.600000
1603.099955	1023.200000
1604.134529	1062.400000
