# Supplementary material for: Formation of organic color centers in air-suspended carbon nanotubes using vapor-phase reaction
Source: Nat Commun. 2022 May 20;13:2814. doi: 10.1038/s41467-022-30508-z (PMC9123200; doi:10.1038/s41467-022-30508-z)
Supplement: Supplementary file 3 — Source Data [file 41467_2022_30508_MOESM3_ESM.zip › Source Data/Figure S15/a/XYSP02/190522XSP016 XYSP02 -700.1297Y BG.dat]

1073.140136	855.800000
1074.187893	1049.800000
1075.235624	1093.800000
1076.283329	1126.800000
1077.331009	1053.600000
1078.378662	1105.200000
1079.426290	932.000000
1080.473892	1109.800000
1081.521468	1062.200000
1082.569018	1050.000000
1083.616542	944.400000
1084.664040	1056.800000
1085.711512	900.600000
1086.758958	1108.200000
1087.806379	1014.200000
1088.853773	820.800000
1089.901142	828.000000
1090.948485	940.600000
1091.995801	879.600000
1093.043092	942.000000
1094.090357	802.600000
1095.137597	1026.400000
1096.184810	875.400000
1097.231997	1016.200000
1098.279159	903.400000
1099.326294	864.000000
1100.373404	983.800000
1101.420487	881.000000
1102.467545	854.600000
1103.514577	1167.200000
1104.561583	929.800000
1105.608563	986.600000
1106.655518	850.800000
1107.702446	1054.000000
1108.749348	1032.200000
1109.796225	1012.800000
1110.843075	954.000000
1111.889900	1121.600000
1112.936699	797.200000
1113.983472	978.800000
1115.030219	907.600000
1116.076940	776.400000
1117.123635	870.800000
1118.170305	958.000000
1119.216948	1061.200000
1120.263566	1025.600000
1121.310157	1141.200000
1122.356723	1134.600000
1123.403263	1007.800000
1124.449777	765.600000
1125.496265	760.200000
1126.542727	938.400000
1127.589163	890.000000
1128.635573	924.000000
1129.681958	894.000000
1130.728316	891.111111
1131.774649	1021.200000
1132.820956	1072.000000
1133.867236	810.800000
1134.913491	860.600000
1135.959720	984.400000
1137.005923	967.200000
1138.052101	836.800000
1139.098252	1004.600000
1140.144377	884.800000
1141.190477	983.400000
1142.236550	950.400000
1143.282598	905.000000
1144.328620	905.400000
1145.374616	885.400000
1146.420586	915.600000
1147.466530	1203.200000
1148.512448	1111.000000
1149.558341	1006.600000
1150.604207	923.800000
1151.650047	986.800000
1152.695862	894.000000
1153.741651	962.800000
1154.787414	1041.800000
1155.833150	911.600000
1156.878861	996.000000
1157.924547	1040.400000
1158.970206	1055.200000
1160.015839	987.600000
1161.061446	965.000000
1162.107028	854.400000
1163.152584	988.200000
1164.198113	892.600000
1165.243617	977.000000
1166.289095	1193.000000
1167.334547	1088.800000
1168.379973	1036.400000
1169.425373	1054.400000
1170.470748	933.200000
1171.516096	997.800000
1172.561418	1039.200000
1173.606715	951.600000
1174.651986	1005.400000
1175.697231	743.000000
1176.742449	1078.000000
1177.787642	948.600000
1178.832810	1021.400000
1179.877951	872.000000
1180.923066	885.800000
1181.968155	1021.600000
1183.013219	995.200000
1184.058257	834.200000
1185.103268	1094.200000
1186.148254	807.200000
1187.193214	829.400000
1188.238148	994.200000
1189.283056	1004.800000
1190.327938	978.800000
1191.372794	1007.200000
1192.417625	984.400000
1193.462429	986.600000
1194.507208	977.800000
1195.551961	1054.200000
1196.596687	1034.200000
1197.641388	977.400000
1198.686063	1134.000000
1199.730712	1097.400000
1200.775336	928.800000
1201.819933	1062.600000
1202.864504	953.000000
1203.909050	1078.600000
1204.953569	978.200000
1205.998063	844.400000
1207.042531	917.400000
1208.086973	1087.200000
1209.131389	1037.600000
1210.175779	808.000000
1211.220143	785.600000
1212.264481	922.400000
1213.308794	827.200000
1214.353080	881.600000
1215.397341	1013.200000
1216.441575	1045.600000
1217.485784	1006.200000
1218.529967	826.200000
1219.574124	968.000000
1220.618255	1005.400000
1221.662360	926.400000
1222.706439	1065.600000
1223.750493	917.200000
1224.794520	1188.400000
1225.838522	888.200000
1226.882498	835.400000
1227.926447	976.400000
1228.970371	991.200000
1230.014269	1007.800000
1231.058141	1100.200000
1232.101987	883.400000
1233.145808	1003.600000
1234.189602	922.400000
1235.233371	1121.400000
1236.277113	1053.000000
1237.320830	1046.200000
1238.364521	961.000000
1239.408185	934.000000
1240.451824	1053.400000
1241.495437	960.800000
1242.539025	1073.000000
1243.582586	987.600000
1244.626121	781.000000
1245.669631	918.200000
1246.713114	1012.400000
1247.756572	950.600000
1248.800004	822.600000
1249.843410	1107.600000
1250.886790	1000.800000
1251.930144	1138.600000
1252.973472	927.400000
1254.016774	1043.200000
1255.060050	813.200000
1256.103301	988.800000
1257.146525	1159.800000
1258.189724	1107.600000
1259.232897	927.000000
1260.276044	980.200000
1261.319165	899.200000
1262.362260	990.000000
1263.405329	1205.400000
1264.448372	980.800000
1265.491390	951.600000
1266.534381	968.000000
1267.577347	935.400000
1268.620286	1045.200000
1269.663200	977.000000
1270.706088	1028.800000
1271.748950	996.000000
1272.791786	1010.000000
1273.834596	1014.200000
1274.877380	1011.000000
1275.920139	1085.600000
1276.962871	1196.000000
1278.005578	1027.600000
1279.048258	967.800000
1280.090913	1038.400000
1281.133542	1005.000000
1282.176145	880.800000
1283.218722	1090.800000
1284.261273	922.600000
1285.303798	1027.000000
1286.346298	1103.600000
1287.388771	939.400000
1288.431219	906.200000
1289.473640	998.600000
1290.516036	922.800000
1291.558406	1020.000000
1292.600750	976.600000
1293.643068	990.400000
1294.685360	980.600000
1295.727626	1103.800000
1296.769867	978.400000
1297.812081	922.400000
1298.854270	1007.600000
1299.896432	996.000000
1300.938569	1029.200000
1301.980680	758.800000
1303.022765	1075.200000
1304.064824	1027.200000
1305.106857	989.600000
1306.148864	961.400000
1307.190846	947.800000
1308.232801	1044.000000
1309.274731	1020.800000
1310.316634	1036.200000
1311.358512	1087.200000
1312.400364	1057.600000
1313.442190	969.800000
1314.483990	923.800000
1315.525764	1042.600000
1316.567512	950.000000
1317.609234	979.800000
1318.650931	833.800000
1319.692601	908.800000
1320.734246	1032.200000
1321.775865	1012.800000
1322.817458	962.200000
1323.859025	835.600000
1324.900566	880.000000
1325.942081	975.400000
1326.983570	948.400000
1328.025033	977.000000
1329.066471	1034.200000
1330.107882	1097.400000
1331.149268	1020.400000
1332.190628	848.600000
1333.231961	941.000000
1334.273269	892.600000
1335.314551	951.600000
1336.355808	838.000000
1337.397038	912.800000
1338.438242	1017.000000
1339.479420	1156.200000
1340.520573	1048.400000
1341.561700	966.600000
1342.602800	982.600000
1343.643875	924.400000
1344.684924	975.400000
1345.725947	863.400000
1346.766944	859.000000
1347.807916	1075.800000
1348.848861	982.000000
1349.889780	730.000000
1350.930674	979.000000
1351.971541	971.200000
1353.012383	972.200000
1354.053199	969.600000
1355.093989	948.200000
1356.134753	983.400000
1357.175491	906.200000
1358.216203	997.600000
1359.256890	919.800000
1360.297550	1017.600000
1361.338184	867.200000
1362.378793	1070.600000
1363.419376	915.800000
1364.459933	933.000000
1365.500464	1078.400000
1366.540969	1151.400000
1367.581448	953.000000
1368.621901	1040.400000
1369.662328	810.400000
1370.702730	1073.600000
1371.743105	946.600000
1372.783455	1005.800000
1373.823778	903.800000
1374.864076	1051.200000
1375.904348	961.400000
1376.944594	1011.600000
1377.984814	920.600000
1379.025009	1175.400000
1380.065177	887.800000
1381.105319	832.200000
1382.145436	1025.600000
1383.185526	1007.800000
1384.225591	962.600000
1385.265630	994.600000
1386.305643	917.600000
1387.345630	941.800000
1388.385591	1023.600000
1389.425526	1004.800000
1390.465435	1168.400000
1391.505319	1110.600000
1392.545176	876.200000
1393.585008	818.400000
1394.624814	862.800000
1395.664593	976.600000
1396.704347	933.400000
1397.744075	916.800000
1398.783777	940.400000
1399.823454	918.000000
1400.863104	927.400000
1401.902728	941.800000
1402.942327	929.400000
1403.981899	1062.000000
1405.021446	810.200000
1406.060967	1185.800000
1407.100462	902.400000
1408.139931	1035.000000
1409.179374	866.000000
1410.218791	1218.800000
1411.258182	848.600000
1412.297548	829.200000
1413.336887	1019.600000
1414.376201	1096.600000
1415.415489	817.200000
1416.454750	1007.000000
1417.493986	868.200000
1418.533196	1058.600000
1419.572380	766.800000
1420.611539	1101.000000
1421.650671	968.800000
1422.689777	1015.400000
1423.728858	922.800000
1424.767912	864.800000
1425.806941	969.600000
1426.845944	1037.000000
1427.884921	927.000000
1428.923872	1000.000000
1429.962797	815.600000
1431.001696	1051.000000
1432.040569	865.600000
1433.079417	1222.000000
1434.118238	905.400000
1435.157034	948.800000
1436.195803	855.200000
1437.234547	851.200000
1438.273265	997.400000
1439.311957	1114.800000
1440.350623	987.600000
1441.389263	936.200000
1442.427878	834.800000
1443.466466	963.000000
1444.505029	1008.600000
1445.543565	1010.400000
1446.582076	847.800000
1447.620561	894.200000
1448.659019	918.600000
1449.697452	1018.000000
1450.735860	1139.000000
1451.774241	1013.200000
1452.812596	1078.400000
1453.850925	920.200000
1454.889229	1081.200000
1455.927506	837.400000
1456.965758	858.200000
1458.003984	988.200000
1459.042184	1133.600000
1460.080358	1115.600000
1461.118506	1072.200000
1462.156628	900.200000
1463.194724	1049.600000
1464.232795	1084.600000
1465.270839	968.000000
1466.308858	896.400000
1467.346850	869.600000
1468.384817	942.600000
1469.422758	975.000000
1470.460673	1056.800000
1471.498562	917.400000
1472.536425	994.200000
1473.574263	934.000000
1474.612074	1063.600000
1475.649859	1198.600000
1476.687619	958.000000
1477.725353	807.600000
1478.763060	941.000000
1479.800742	897.600000
1480.838398	954.400000
1481.876028	800.600000
1482.913632	987.400000
1483.951211	1029.200000
1484.988763	899.800000
1486.026290	1053.400000
1487.063790	1153.000000
1488.101265	848.800000
1489.138714	931.000000
1490.176136	1002.200000
1491.213533	975.800000
1492.250904	853.800000
1493.288250	929.000000
1494.325569	802.400000
1495.362862	1032.000000
1496.400130	988.600000
1497.437371	1018.600000
1498.474587	1003.000000
1499.511777	998.600000
1500.548941	981.200000
1501.586078	1089.600000
1502.623191	966.000000
1503.660277	1011.400000
1504.697337	894.600000
1505.734371	944.200000
1506.771380	895.400000
1507.808362	957.200000
1508.845319	973.200000
1509.882250	1053.600000
1510.919155	1118.200000
1511.956034	1060.200000
1512.992887	833.600000
1514.029714	1042.600000
1515.066515	1086.800000
1516.103290	1021.000000
1517.140040	976.800000
1518.176763	973.600000
1519.213461	759.600000
1520.250133	1007.000000
1521.286779	1029.600000
1522.323399	972.400000
1523.359993	1042.000000
1524.396561	805.800000
1525.433103	933.400000
1526.469619	860.600000
1527.506110	898.400000
1528.542574	907.000000
1529.579013	805.000000
1530.615426	1052.200000
1531.651813	863.400000
1532.688174	994.000000
1533.724509	950.600000
1534.760818	915.000000
1535.797101	906.000000
1536.833358	762.000000
1537.869590	979.600000
1538.905795	891.000000
1539.941975	991.400000
1540.978129	1004.600000
1542.014257	856.000000
1543.050358	931.200000
1544.086435	848.000000
1545.122485	970.800000
1546.158509	969.000000
1547.194507	1062.600000
1548.230480	858.600000
1549.266426	881.800000
1550.302347	961.600000
1551.338242	1075.400000
1552.374110	854.600000
1553.409953	733.800000
1554.445770	873.400000
1555.481562	934.600000
1556.517327	1006.400000
1557.553066	1123.600000
1558.588780	794.600000
1559.624467	990.600000
1560.660129	1068.000000
1561.695764	695.600000
1562.731374	956.400000
1563.766958	837.800000
1564.802516	934.200000
1565.838048	971.800000
1566.873555	919.000000
1567.909035	943.000000
1568.944489	1019.000000
1569.979918	1030.000000
1571.015321	951.000000
1572.050697	927.600000
1573.086048	803.800000
1574.121373	1106.800000
1575.156672	1033.600000
1576.191945	933.800000
1577.227192	944.800000
1578.262414	1141.000000
1579.297609	978.800000
1580.332779	856.200000
1581.367922	936.800000
1582.403040	1049.400000
1583.438132	924.800000
1584.473198	1033.000000
1585.508238	1058.600000
1586.543252	1172.200000
1587.578240	817.600000
1588.613202	958.600000
1589.648139	978.800000
1590.683049	1064.222222
1591.717934	883.600000
1592.752793	920.800000
1593.787626	893.600000
1594.822433	982.200000
1595.857214	1042.000000
1596.891969	1006.600000
1597.926698	956.200000
1598.961401	1065.600000
1599.996079	942.200000
1601.030730	880.000000
1602.065356	904.400000
1603.099955	1022.200000
1604.134529	1060.600000
