# Supplementary material for: Formation of organic color centers in air-suspended carbon nanotubes using vapor-phase reaction
Source: Nat Commun. 2022 May 20;13:2814. doi: 10.1038/s41467-022-30508-z (PMC9123200; doi:10.1038/s41467-022-30508-z)
Supplement: Supplementary file 3 — Source Data [file 41467_2022_30508_MOESM3_ESM.zip › Source Data/Figure S15/a/XYSP02/190522XSP017 XYSP02 -700.0297Y BG.dat]

1073.140136	853.800000
1074.187893	1057.600000
1075.235624	1092.400000
1076.283329	1128.800000
1077.331009	1052.800000
1078.378662	1098.800000
1079.426290	957.400000
1080.473892	1119.600000
1081.521468	1071.000000
1082.569018	1032.800000
1083.616542	943.800000
1084.664040	1071.400000
1085.711512	876.400000
1086.758958	1112.444444
1087.806379	1005.200000
1088.853773	824.000000
1089.901142	828.000000
1090.948485	943.800000
1091.995801	890.200000
1093.043092	942.800000
1094.090357	801.600000
1095.137597	1008.400000
1096.184810	867.600000
1097.231997	1023.400000
1098.279159	905.200000
1099.326294	862.000000
1100.373404	985.000000
1101.420487	857.000000
1102.467545	848.200000
1103.514577	1169.600000
1104.561583	902.800000
1105.608563	989.000000
1106.655518	839.200000
1107.702446	1037.200000
1108.749348	1037.400000
1109.796225	1017.000000
1110.843075	960.800000
1111.889900	1119.200000
1112.936699	804.000000
1113.983472	962.800000
1115.030219	890.200000
1116.076940	769.000000
1117.123635	883.400000
1118.170305	966.000000
1119.216948	1073.400000
1120.263566	1019.000000
1121.310157	1139.800000
1122.356723	1135.000000
1123.403263	998.200000
1124.449777	754.600000
1125.496265	753.600000
1126.542727	948.800000
1127.589163	880.000000
1128.635573	926.400000
1129.681958	886.800000
1130.728316	862.400000
1131.774649	1019.000000
1132.820956	1077.800000
1133.867236	812.400000
1134.913491	836.666667
1135.959720	994.400000
1137.005923	964.200000
1138.052101	845.200000
1139.098252	989.000000
1140.144377	885.000000
1141.190477	995.600000
1142.236550	934.000000
1143.282598	907.200000
1144.328620	913.800000
1145.374616	879.000000
1146.420586	925.000000
1147.466530	1196.600000
1148.512448	1109.200000
1149.558341	998.000000
1150.604207	930.200000
1151.650047	983.800000
1152.695862	894.000000
1153.741651	959.000000
1154.787414	1036.600000
1155.833150	929.200000
1156.878861	982.000000
1157.924547	1032.600000
1158.970206	1056.200000
1160.015839	982.800000
1161.061446	980.200000
1162.107028	858.000000
1163.152584	993.400000
1164.198113	898.200000
1165.243617	972.400000
1166.289095	1192.600000
1167.334547	1084.000000
1168.379973	1033.400000
1169.425373	1034.800000
1170.470748	925.800000
1171.516096	988.800000
1172.561418	1054.800000
1173.606715	963.400000
1174.651986	996.800000
1175.697231	755.200000
1176.742449	1079.400000
1177.787642	936.600000
1178.832810	1025.400000
1179.877951	865.600000
1180.923066	906.600000
1181.968155	1016.400000
1183.013219	1004.800000
1184.058257	830.800000
1185.103268	1111.600000
1186.148254	806.800000
1187.193214	815.600000
1188.238148	997.800000
1189.283056	1011.400000
1190.327938	968.800000
1191.372794	1008.400000
1192.417625	983.400000
1193.462429	986.600000
1194.507208	963.400000
1195.551961	1057.000000
1196.596687	1042.400000
1197.641388	984.400000
1198.686063	1131.000000
1199.730712	1093.200000
1200.775336	914.400000
1201.819933	1053.600000
1202.864504	956.600000
1203.909050	1074.600000
1204.953569	1004.800000
1205.998063	860.800000
1207.042531	908.000000
1208.086973	1076.600000
1209.131389	1038.800000
1210.175779	821.600000
1211.220143	800.200000
1212.264481	918.400000
1213.308794	846.000000
1214.353080	893.800000
1215.397341	1004.000000
1216.441575	1047.400000
1217.485784	1003.200000
1218.529967	837.200000
1219.574124	956.800000
1220.618255	1014.600000
1221.662360	907.800000
1222.706439	1060.200000
1223.750493	924.800000
1224.794520	1192.600000
1225.838522	891.200000
1226.882498	842.000000
1227.926447	987.800000
1228.970371	986.200000
1230.014269	1015.200000
1231.058141	1085.600000
1232.101987	896.000000
1233.145808	1007.000000
1234.189602	922.200000
1235.233371	1119.400000
1236.277113	1043.800000
1237.320830	1049.800000
1238.364521	958.800000
1239.408185	936.800000
1240.451824	1047.000000
1241.495437	974.800000
1242.539025	1075.400000
1243.582586	994.200000
1244.626121	788.400000
1245.669631	906.800000
1246.713114	1027.400000
1247.756572	965.400000
1248.800004	816.600000
1249.843410	1110.400000
1250.886790	1004.600000
1251.930144	1139.000000
1252.973472	940.000000
1254.016774	1033.400000
1255.060050	821.800000
1256.103301	996.400000
1257.146525	1159.400000
1258.189724	1091.800000
1259.232897	938.800000
1260.276044	970.800000
1261.319165	914.000000
1262.362260	984.400000
1263.405329	1208.200000
1264.448372	991.400000
1265.491390	945.200000
1266.534381	981.400000
1267.577347	936.600000
1268.620286	1049.400000
1269.663200	981.600000
1270.706088	1038.600000
1271.748950	1004.400000
1272.791786	1010.800000
1273.834596	1007.800000
1274.877380	999.000000
1275.920139	1099.800000
1276.962871	1187.800000
1278.005578	1029.200000
1279.048258	971.000000
1280.090913	1033.000000
1281.133542	1005.000000
1282.176145	899.200000
1283.218722	1092.400000
1284.261273	929.600000
1285.303798	1037.600000
1286.346298	1098.000000
1287.388771	926.800000
1288.431219	921.400000
1289.473640	998.200000
1290.516036	906.200000
1291.558406	1014.000000
1292.600750	966.600000
1293.643068	998.800000
1294.685360	988.800000
1295.727626	1091.800000
1296.769867	968.600000
1297.812081	895.800000
1298.854270	1011.600000
1299.896432	1003.800000
1300.938569	1030.800000
1301.980680	777.777778
1303.022765	1086.200000
1304.064824	1021.400000
1305.106857	993.000000
1306.148864	965.600000
1307.190846	948.400000
1308.232801	1042.400000
1309.274731	1017.800000
1310.316634	1032.400000
1311.358512	1068.600000
1312.400364	1048.400000
1313.442190	975.400000
1314.483990	928.800000
1315.525764	1033.000000
1316.567512	954.000000
1317.609234	961.400000
1318.650931	833.400000
1319.692601	905.000000
1320.734246	1014.400000
1321.775865	1010.600000
1322.817458	974.400000
1323.859025	837.800000
1324.900566	892.000000
1325.942081	971.800000
1326.983570	951.200000
1328.025033	970.800000
1329.066471	1018.000000
1330.107882	1102.200000
1331.149268	1033.200000
1332.190628	848.400000
1333.231961	935.000000
1334.273269	902.800000
1335.314551	950.600000
1336.355808	825.200000
1337.397038	925.000000
1338.438242	1005.200000
1339.479420	1152.800000
1340.520573	1044.800000
1341.561700	963.600000
1342.602800	976.600000
1343.643875	915.800000
1344.684924	976.600000
1345.725947	868.400000
1346.766944	859.600000
1347.807916	1078.800000
1348.848861	994.400000
1349.889780	747.000000
1350.930674	975.000000
1351.971541	981.800000
1353.012383	978.200000
1354.053199	978.000000
1355.093989	953.000000
1356.134753	976.000000
1357.175491	901.800000
1358.216203	1003.000000
1359.256890	920.000000
1360.297550	1007.400000
1361.338184	859.600000
1362.378793	1051.800000
1363.419376	915.400000
1364.459933	928.400000
1365.500464	1075.400000
1366.540969	1137.800000
1367.581448	957.600000
1368.621901	1038.600000
1369.662328	813.000000
1370.702730	1071.400000
1371.743105	946.800000
1372.783455	1008.600000
1373.823778	901.000000
1374.864076	1050.800000
1375.904348	953.800000
1376.944594	1004.200000
1377.984814	915.200000
1379.025009	1174.800000
1380.065177	890.800000
1381.105319	848.400000
1382.145436	1023.400000
1383.185526	993.200000
1384.225591	957.000000
1385.265630	992.200000
1386.305643	912.600000
1387.345630	967.200000
1388.385591	1030.600000
1389.425526	1012.200000
1390.465435	1172.600000
1391.505319	1112.600000
1392.545176	902.600000
1393.585008	822.800000
1394.624814	845.000000
1395.664593	973.400000
1396.704347	915.400000
1397.744075	905.400000
1398.783777	929.200000
1399.823454	901.000000
1400.863104	913.800000
1401.902728	940.600000
1402.942327	922.600000
1403.981899	1060.600000
1405.021446	808.800000
1406.060967	1193.000000
1407.100462	888.200000
1408.139931	1039.200000
1409.179374	870.400000
1410.218791	1218.600000
1411.258182	853.000000
1412.297548	823.000000
1413.336887	1033.400000
1414.376201	1078.000000
1415.415489	806.600000
1416.454750	1005.400000
1417.493986	874.200000
1418.533196	1050.800000
1419.572380	778.800000
1420.611539	1090.400000
1421.650671	962.200000
1422.689777	1023.600000
1423.728858	930.200000
1424.767912	871.200000
1425.806941	964.600000
1426.845944	1027.400000
1427.884921	931.000000
1428.923872	1001.200000
1429.962797	811.400000
1431.001696	1036.600000
1432.040569	876.200000
1433.079417	1233.600000
1434.118238	911.800000
1435.157034	956.800000
1436.195803	866.600000
1437.234547	843.600000
1438.273265	995.200000
1439.311957	1105.600000
1440.350623	1006.000000
1441.389263	950.600000
1442.427878	829.600000
1443.466466	963.600000
1444.505029	1005.400000
1445.543565	1010.600000
1446.582076	838.000000
1447.620561	893.000000
1448.659019	909.400000
1449.697452	1020.400000
1450.735860	1135.000000
1451.774241	1018.000000
1452.812596	1075.200000
1453.850925	936.800000
1454.889229	1069.600000
1455.927506	823.600000
1456.965758	861.400000
1458.003984	967.400000
1459.042184	1141.000000
1460.080358	1105.000000
1461.118506	1068.800000
1462.156628	888.800000
1463.194724	1044.200000
1464.232795	1081.600000
1465.270839	960.800000
1466.308858	881.600000
1467.346850	859.200000
1468.384817	942.200000
1469.422758	968.200000
1470.460673	1056.400000
1471.498562	928.000000
1472.536425	991.800000
1473.574263	935.000000
1474.612074	1061.800000
1475.649859	1190.600000
1476.687619	959.400000
1477.725353	807.000000
1478.763060	937.400000
1479.800742	878.800000
1480.838398	934.400000
1481.876028	811.200000
1482.913632	982.600000
1483.951211	1038.000000
1484.988763	897.000000
1486.026290	1057.800000
1487.063790	1149.000000
1488.101265	853.200000
1489.138714	939.000000
1490.176136	1000.600000
1491.213533	969.200000
1492.250904	848.800000
1493.288250	943.600000
1494.325569	782.800000
1495.362862	1023.000000
1496.400130	968.800000
1497.437371	1031.200000
1498.474587	1015.000000
1499.511777	1004.000000
1500.548941	973.800000
1501.586078	1086.600000
1502.623191	966.800000
1503.660277	1025.000000
1504.697337	900.200000
1505.734371	943.400000
1506.771380	887.400000
1507.808362	976.400000
1508.845319	988.800000
1509.882250	1058.600000
1510.919155	1140.000000
1511.956034	1064.400000
1512.992887	844.600000
1514.029714	1044.800000
1515.066515	1087.600000
1516.103290	1018.400000
1517.140040	985.800000
1518.176763	974.200000
1519.213461	767.600000
1520.250133	993.800000
1521.286779	1034.800000
1522.323399	959.800000
1523.359993	1045.000000
1524.396561	829.000000
1525.433103	934.800000
1526.469619	868.600000
1527.506110	910.400000
1528.542574	907.800000
1529.579013	804.600000
1530.615426	1064.400000
1531.651813	862.600000
1532.688174	998.000000
1533.724509	942.200000
1534.760818	896.600000
1535.797101	907.600000
1536.833358	766.600000
1537.869590	971.000000
1538.905795	896.600000
1539.941975	997.000000
1540.978129	1002.200000
1542.014257	860.200000
1543.050358	944.400000
1544.086435	856.800000
1545.122485	964.400000
1546.158509	966.000000
1547.194507	1085.000000
1548.230480	842.400000
1549.266426	870.200000
1550.302347	944.400000
1551.338242	1083.400000
1552.374110	863.400000
1553.409953	737.600000
1554.445770	879.200000
1555.481562	954.000000
1556.517327	1016.800000
1557.553066	1143.800000
1558.588780	783.600000
1559.624467	992.200000
1560.660129	1063.800000
1561.695764	685.800000
1562.731374	938.600000
1563.766958	847.400000
1564.802516	922.000000
1565.838048	986.400000
1566.873555	913.400000
1567.909035	945.600000
1568.944489	1013.000000
1569.979918	1020.400000
1571.015321	924.400000
1572.050697	925.600000
1573.086048	812.400000
1574.121373	1086.000000
1575.156672	1050.000000
1576.191945	943.600000
1577.227192	937.000000
1578.262414	1129.600000
1579.297609	964.400000
1580.332779	858.800000
1581.367922	951.200000
1582.403040	1060.000000
1583.438132	940.200000
1584.473198	1020.600000
1585.508238	1063.000000
1586.543252	1158.800000
1587.578240	823.600000
1588.613202	958.600000
1589.648139	1004.200000
1590.683049	1064.400000
1591.717934	866.800000
1592.752793	923.200000
1593.787626	886.600000
1594.822433	984.800000
1595.857214	1049.000000
1596.891969	1005.800000
1597.926698	951.000000
1598.961401	1074.800000
1599.996079	932.200000
1601.030730	883.600000
1602.065356	893.600000
1603.099955	1016.400000
1604.134529	1060.600000
