# Supplementary material for: Formation of organic color centers in air-suspended carbon nanotubes using vapor-phase reaction
Source: Nat Commun. 2022 May 20;13:2814. doi: 10.1038/s41467-022-30508-z (PMC9123200; doi:10.1038/s41467-022-30508-z)
Supplement: Supplementary file 3 — Source Data [file 41467_2022_30508_MOESM3_ESM.zip › Source Data/Figure S15/a/XYSP02/190522XSP018 XYSP02 -699.9297Y BG.dat]

1073.140136	872.400000
1074.187893	1040.400000
1075.235624	1093.400000
1076.283329	1117.400000
1077.331009	1040.600000
1078.378662	1116.800000
1079.426290	938.200000
1080.473892	1103.000000
1081.521468	1063.600000
1082.569018	1035.800000
1083.616542	941.200000
1084.664040	1063.800000
1085.711512	904.400000
1086.758958	1109.400000
1087.806379	1025.600000
1088.853773	814.600000
1089.901142	808.000000
1090.948485	934.200000
1091.995801	882.800000
1093.043092	936.400000
1094.090357	806.000000
1095.137597	1030.400000
1096.184810	887.000000
1097.231997	1021.600000
1098.279159	914.000000
1099.326294	854.000000
1100.373404	992.000000
1101.420487	863.000000
1102.467545	844.600000
1103.514577	1155.200000
1104.561583	920.800000
1105.608563	984.200000
1106.655518	829.400000
1107.702446	1021.600000
1108.749348	1032.400000
1109.796225	1023.000000
1110.843075	952.000000
1111.889900	1099.400000
1112.936699	796.000000
1113.983472	966.400000
1115.030219	904.400000
1116.076940	766.000000
1117.123635	888.400000
1118.170305	957.200000
1119.216948	1064.600000
1120.263566	1022.200000
1121.310157	1136.200000
1122.356723	1140.000000
1123.403263	988.000000
1124.449777	755.800000
1125.496265	752.800000
1126.542727	955.600000
1127.589163	878.800000
1128.635573	931.000000
1129.681958	886.800000
1130.728316	877.000000
1131.774649	1020.600000
1132.820956	1075.600000
1133.867236	820.400000
1134.913491	860.800000
1135.959720	980.800000
1137.005923	976.000000
1138.052101	847.800000
1139.098252	1003.600000
1140.144377	896.800000
1141.190477	981.200000
1142.236550	933.000000
1143.282598	906.200000
1144.328620	908.000000
1145.374616	870.000000
1146.420586	933.800000
1147.466530	1196.000000
1148.512448	1094.600000
1149.558341	1002.200000
1150.604207	940.600000
1151.650047	993.000000
1152.695862	880.000000
1153.741651	959.200000
1154.787414	1051.400000
1155.833150	914.000000
1156.878861	980.200000
1157.924547	1035.400000
1158.970206	1052.600000
1160.015839	995.800000
1161.061446	971.600000
1162.107028	861.400000
1163.152584	994.000000
1164.198113	882.000000
1165.243617	966.800000
1166.289095	1177.200000
1167.334547	1087.000000
1168.379973	1044.200000
1169.425373	1041.800000
1170.470748	933.200000
1171.516096	984.800000
1172.561418	1048.200000
1173.606715	970.400000
1174.651986	993.400000
1175.697231	750.222222
1176.742449	1073.800000
1177.787642	944.400000
1178.832810	1035.400000
1179.877951	864.800000
1180.923066	893.800000
1181.968155	1030.200000
1183.013219	997.600000
1184.058257	822.400000
1185.103268	1101.200000
1186.148254	810.000000
1187.193214	822.800000
1188.238148	988.600000
1189.283056	999.000000
1190.327938	973.800000
1191.372794	1020.000000
1192.417625	976.600000
1193.462429	979.000000
1194.507208	963.200000
1195.551961	1064.000000
1196.596687	1042.800000
1197.641388	968.600000
1198.686063	1126.000000
1199.730712	1093.000000
1200.775336	931.800000
1201.819933	1061.000000
1202.864504	955.400000
1203.909050	1068.200000
1204.953569	997.400000
1205.998063	844.800000
1207.042531	912.800000
1208.086973	1092.000000
1209.131389	1032.800000
1210.175779	826.400000
1211.220143	795.800000
1212.264481	919.200000
1213.308794	843.800000
1214.353080	885.400000
1215.397341	1010.400000
1216.441575	1044.000000
1217.485784	999.400000
1218.529967	839.200000
1219.574124	962.600000
1220.618255	1002.400000
1221.662360	907.600000
1222.706439	1057.200000
1223.750493	918.600000
1224.794520	1200.400000
1225.838522	888.600000
1226.882498	825.000000
1227.926447	973.200000
1228.970371	990.200000
1230.014269	1000.800000
1231.058141	1079.800000
1232.101987	883.400000
1233.145808	1000.800000
1234.189602	923.000000
1235.233371	1115.600000
1236.277113	1031.200000
1237.320830	1064.400000
1238.364521	944.200000
1239.408185	923.800000
1240.451824	1041.400000
1241.495437	968.800000
1242.539025	1071.600000
1243.582586	1012.800000
1244.626121	793.400000
1245.669631	909.800000
1246.713114	1020.200000
1247.756572	954.600000
1248.800004	816.400000
1249.843410	1106.000000
1250.886790	1000.800000
1251.930144	1141.200000
1252.973472	940.400000
1254.016774	1034.600000
1255.060050	818.200000
1256.103301	990.000000
1257.146525	1151.400000
1258.189724	1102.200000
1259.232897	933.400000
1260.276044	963.400000
1261.319165	902.800000
1262.362260	1013.800000
1263.405329	1204.600000
1264.448372	971.800000
1265.491390	951.800000
1266.534381	973.800000
1267.577347	934.200000
1268.620286	1046.200000
1269.663200	977.200000
1270.706088	1018.400000
1271.748950	990.200000
1272.791786	1003.800000
1273.834596	1013.000000
1274.877380	1004.600000
1275.920139	1092.000000
1276.962871	1189.800000
1278.005578	1034.400000
1279.048258	975.200000
1280.090913	1034.000000
1281.133542	1009.400000
1282.176145	890.600000
1283.218722	1080.600000
1284.261273	918.800000
1285.303798	1022.400000
1286.346298	1110.400000
1287.388771	932.400000
1288.431219	899.600000
1289.473640	1016.800000
1290.516036	919.400000
1291.558406	1025.600000
1292.600750	972.600000
1293.643068	989.400000
1294.685360	996.000000
1295.727626	1107.200000
1296.769867	963.000000
1297.812081	906.600000
1298.854270	991.400000
1299.896432	1002.200000
1300.938569	1015.000000
1301.980680	771.000000
1303.022765	1057.333333
1304.064824	1013.600000
1305.106857	982.400000
1306.148864	962.200000
1307.190846	938.800000
1308.232801	1049.000000
1309.274731	1016.800000
1310.316634	1041.600000
1311.358512	1077.600000
1312.400364	1037.800000
1313.442190	963.200000
1314.483990	917.400000
1315.525764	1025.800000
1316.567512	947.000000
1317.609234	972.800000
1318.650931	829.800000
1319.692601	911.600000
1320.734246	1024.800000
1321.775865	1005.200000
1322.817458	983.600000
1323.859025	843.200000
1324.900566	873.400000
1325.942081	974.000000
1326.983570	967.200000
1328.025033	970.400000
1329.066471	1039.800000
1330.107882	1084.600000
1331.149268	1012.200000
1332.190628	846.200000
1333.231961	935.600000
1334.273269	892.600000
1335.314551	950.600000
1336.355808	833.400000
1337.397038	916.800000
1338.438242	1000.600000
1339.479420	1150.600000
1340.520573	1035.800000
1341.561700	971.400000
1342.602800	980.600000
1343.643875	910.200000
1344.684924	979.800000
1345.725947	854.200000
1346.766944	852.000000
1347.807916	1084.800000
1348.848861	975.000000
1349.889780	736.200000
1350.930674	973.400000
1351.971541	978.400000
1353.012383	977.200000
1354.053199	986.200000
1355.093989	951.600000
1356.134753	980.000000
1357.175491	892.400000
1358.216203	999.200000
1359.256890	910.600000
1360.297550	998.400000
1361.338184	869.400000
1362.378793	1058.800000
1363.419376	915.400000
1364.459933	927.800000
1365.500464	1076.600000
1366.540969	1121.600000
1367.581448	946.200000
1368.621901	1046.800000
1369.662328	808.600000
1370.702730	1068.200000
1371.743105	931.400000
1372.783455	988.200000
1373.823778	901.800000
1374.864076	1060.600000
1375.904348	955.200000
1376.944594	1003.400000
1377.984814	923.200000
1379.025009	1179.600000
1380.065177	879.000000
1381.105319	843.800000
1382.145436	1019.400000
1383.185526	1009.200000
1384.225591	948.600000
1385.265630	994.200000
1386.305643	898.200000
1387.345630	955.000000
1388.385591	1026.200000
1389.425526	1022.000000
1390.465435	1183.200000
1391.505319	1102.400000
1392.545176	884.000000
1393.585008	812.600000
1394.624814	855.000000
1395.664593	970.800000
1396.704347	911.200000
1397.744075	908.600000
1398.783777	929.200000
1399.823454	903.600000
1400.863104	918.000000
1401.902728	938.800000
1402.942327	936.400000
1403.981899	1051.600000
1405.021446	813.400000
1406.060967	1191.600000
1407.100462	882.400000
1408.139931	1035.800000
1409.179374	878.200000
1410.218791	1228.200000
1411.258182	847.600000
1412.297548	830.800000
1413.336887	1013.600000
1414.376201	1083.200000
1415.415489	810.400000
1416.454750	1006.800000
1417.493986	874.200000
1418.533196	1039.600000
1419.572380	777.200000
1420.611539	1104.000000
1421.650671	962.000000
1422.689777	1019.400000
1423.728858	936.400000
1424.767912	856.400000
1425.806941	952.600000
1426.845944	1029.200000
1427.884921	919.000000
1428.923872	999.000000
1429.962797	803.800000
1431.001696	1039.200000
1432.040569	865.000000
1433.079417	1228.200000
1434.118238	911.000000
1435.157034	961.400000
1436.195803	860.400000
1437.234547	837.000000
1438.273265	997.000000
1439.311957	1114.200000
1440.350623	994.000000
1441.389263	949.200000
1442.427878	841.600000
1443.466466	964.400000
1444.505029	996.800000
1445.543565	1011.400000
1446.582076	830.888889
1447.620561	908.000000
1448.659019	912.000000
1449.697452	1020.200000
1450.735860	1135.200000
1451.774241	1011.200000
1452.812596	1074.800000
1453.850925	930.600000
1454.889229	1079.400000
1455.927506	841.400000
1456.965758	846.600000
1458.003984	976.600000
1459.042184	1145.000000
1460.080358	1107.200000
1461.118506	1074.400000
1462.156628	904.400000
1463.194724	1047.200000
1464.232795	1086.400000
1465.270839	972.200000
1466.308858	892.600000
1467.346850	853.800000
1468.384817	941.400000
1469.422758	973.000000
1470.460673	1046.800000
1471.498562	927.000000
1472.536425	996.000000
1473.574263	931.800000
1474.612074	1059.200000
1475.649859	1188.800000
1476.687619	965.000000
1477.725353	801.800000
1478.763060	935.200000
1479.800742	874.000000
1480.838398	944.200000
1481.876028	792.000000
1482.913632	983.600000
1483.951211	1018.000000
1484.988763	903.800000
1486.026290	1038.800000
1487.063790	1128.800000
1488.101265	868.600000
1489.138714	941.200000
1490.176136	996.200000
1491.213533	974.200000
1492.250904	868.200000
1493.288250	948.800000
1494.325569	799.000000
1495.362862	1028.600000
1496.400130	969.600000
1497.437371	1013.200000
1498.474587	1014.800000
1499.511777	997.600000
1500.548941	967.600000
1501.586078	1088.800000
1502.623191	960.000000
1503.660277	1019.800000
1504.697337	892.800000
1505.734371	928.200000
1506.771380	894.000000
1507.808362	963.800000
1508.845319	993.800000
1509.882250	1038.200000
1510.919155	1135.600000
1511.956034	1066.800000
1512.992887	840.200000
1514.029714	1043.600000
1515.066515	1078.000000
1516.103290	1010.800000
1517.140040	973.200000
1518.176763	968.000000
1519.213461	757.200000
1520.250133	1003.200000
1521.286779	1026.400000
1522.323399	959.600000
1523.359993	1045.800000
1524.396561	812.400000
1525.433103	936.600000
1526.469619	868.400000
1527.506110	899.400000
1528.542574	918.400000
1529.579013	799.800000
1530.615426	1054.800000
1531.651813	856.400000
1532.688174	998.800000
1533.724509	934.800000
1534.760818	904.400000
1535.797101	914.400000
1536.833358	776.800000
1537.869590	979.000000
1538.905795	907.000000
1539.941975	995.800000
1540.978129	1012.800000
1542.014257	872.000000
1543.050358	935.400000
1544.086435	839.600000
1545.122485	958.000000
1546.158509	966.600000
1547.194507	1064.800000
1548.230480	834.000000
1549.266426	876.000000
1550.302347	948.000000
1551.338242	1088.600000
1552.374110	863.800000
1553.409953	731.000000
1554.445770	878.800000
1555.481562	936.400000
1556.517327	1007.800000
1557.553066	1139.800000
1558.588780	775.800000
1559.624467	975.000000
1560.660129	1057.000000
1561.695764	679.400000
1562.731374	952.200000
1563.766958	830.600000
1564.802516	935.200000
1565.838048	964.800000
1566.873555	895.800000
1567.909035	956.800000
1568.944489	1021.800000
1569.979918	1020.800000
1571.015321	931.600000
1572.050697	925.800000
1573.086048	813.200000
1574.121373	1110.400000
1575.156672	1055.400000
1576.191945	935.400000
1577.227192	941.600000
1578.262414	1127.600000
1579.297609	959.200000
1580.332779	859.600000
1581.367922	943.200000
1582.403040	1048.600000
1583.438132	916.400000
1584.473198	1031.200000
1585.508238	1067.600000
1586.543252	1167.200000
1587.578240	822.000000
1588.613202	957.000000
1589.648139	1003.200000
1590.683049	1058.000000
1591.717934	881.200000
1592.752793	925.800000
1593.787626	873.600000
1594.822433	972.400000
1595.857214	1046.600000
1596.891969	1011.800000
1597.926698	955.200000
1598.961401	1067.000000
1599.996079	924.600000
1601.030730	869.600000
1602.065356	891.600000
1603.099955	1022.600000
1604.134529	1067.800000
