# Supplementary material for: Formation of organic color centers in air-suspended carbon nanotubes using vapor-phase reaction
Source: Nat Commun. 2022 May 20;13:2814. doi: 10.1038/s41467-022-30508-z (PMC9123200; doi:10.1038/s41467-022-30508-z)
Supplement: Supplementary file 3 — Source Data [file 41467_2022_30508_MOESM3_ESM.zip › Source Data/Figure S15/a/XYSP02/190522XSP019 XYSP02 -699.8297Y BG.dat]

1073.140136	855.600000
1074.187893	1044.200000
1075.235624	1097.800000
1076.283329	1092.400000
1077.331009	1050.200000
1078.378662	1098.200000
1079.426290	941.800000
1080.473892	1111.000000
1081.521468	1068.600000
1082.569018	1029.000000
1083.616542	945.000000
1084.664040	1065.400000
1085.711512	885.200000
1086.758958	1099.000000
1087.806379	1018.400000
1088.853773	812.200000
1089.901142	834.200000
1090.948485	936.200000
1091.995801	870.600000
1093.043092	942.800000
1094.090357	808.200000
1095.137597	1021.600000
1096.184810	877.600000
1097.231997	1015.000000
1098.279159	911.800000
1099.326294	857.800000
1100.373404	993.800000
1101.420487	879.200000
1102.467545	867.400000
1103.514577	1168.000000
1104.561583	909.600000
1105.608563	982.200000
1106.655518	839.000000
1107.702446	1042.800000
1108.749348	1031.800000
1109.796225	1025.800000
1110.843075	954.400000
1111.889900	1120.400000
1112.936699	791.800000
1113.983472	977.000000
1115.030219	914.600000
1116.076940	758.200000
1117.123635	870.000000
1118.170305	966.400000
1119.216948	1066.400000
1120.263566	1021.600000
1121.310157	1128.400000
1122.356723	1135.000000
1123.403263	989.000000
1124.449777	770.800000
1125.496265	751.000000
1126.542727	946.600000
1127.589163	898.600000
1128.635573	933.000000
1129.681958	901.600000
1130.728316	888.000000
1131.774649	1027.800000
1132.820956	1085.800000
1133.867236	812.600000
1134.913491	862.000000
1135.959720	983.400000
1137.005923	968.600000
1138.052101	846.800000
1139.098252	998.800000
1140.144377	901.600000
1141.190477	997.600000
1142.236550	942.600000
1143.282598	907.800000
1144.328620	914.400000
1145.374616	885.600000
1146.420586	932.400000
1147.466530	1193.000000
1148.512448	1114.200000
1149.558341	1014.400000
1150.604207	925.000000
1151.650047	982.200000
1152.695862	889.000000
1153.741651	974.000000
1154.787414	1051.400000
1155.833150	920.200000
1156.878861	1001.800000
1157.924547	1044.600000
1158.970206	1054.800000
1160.015839	987.800000
1161.061446	978.600000
1162.107028	857.200000
1163.152584	989.800000
1164.198113	896.600000
1165.243617	982.400000
1166.289095	1182.800000
1167.334547	1086.800000
1168.379973	1041.600000
1169.425373	1052.200000
1170.470748	933.600000
1171.516096	981.600000
1172.561418	1045.000000
1173.606715	959.600000
1174.651986	998.600000
1175.697231	760.000000
1176.742449	1073.600000
1177.787642	937.800000
1178.832810	1042.200000
1179.877951	857.200000
1180.923066	884.600000
1181.968155	1022.000000
1183.013219	993.200000
1184.058257	807.800000
1185.103268	1095.400000
1186.148254	799.400000
1187.193214	807.600000
1188.238148	980.400000
1189.283056	999.600000
1190.327938	973.000000
1191.372794	1024.600000
1192.417625	976.200000
1193.462429	983.200000
1194.507208	969.800000
1195.551961	1066.400000
1196.596687	1028.200000
1197.641388	983.000000
1198.686063	1123.200000
1199.730712	1084.000000
1200.775336	918.000000
1201.819933	1045.200000
1202.864504	963.800000
1203.909050	1071.400000
1204.953569	990.000000
1205.998063	852.400000
1207.042531	905.200000
1208.086973	1090.000000
1209.131389	1045.800000
1210.175779	813.000000
1211.220143	800.400000
1212.264481	919.800000
1213.308794	839.600000
1214.353080	887.000000
1215.397341	1008.800000
1216.441575	1044.800000
1217.485784	997.400000
1218.529967	845.800000
1219.574124	973.000000
1220.618255	990.200000
1221.662360	912.800000
1222.706439	1058.800000
1223.750493	926.000000
1224.794520	1202.200000
1225.838522	888.000000
1226.882498	839.600000
1227.926447	965.400000
1228.970371	974.800000
1230.014269	999.400000
1231.058141	1106.000000
1232.101987	877.200000
1233.145808	1005.400000
1234.189602	923.000000
1235.233371	1125.000000
1236.277113	1038.000000
1237.320830	1052.800000
1238.364521	941.600000
1239.408185	943.400000
1240.451824	1055.200000
1241.495437	962.600000
1242.539025	1078.000000
1243.582586	987.200000
1244.626121	792.200000
1245.669631	912.400000
1246.713114	1015.400000
1247.756572	966.000000
1248.800004	820.200000
1249.843410	1115.400000
1250.886790	1002.200000
1251.930144	1128.000000
1252.973472	936.200000
1254.016774	1052.600000
1255.060050	820.600000
1256.103301	979.200000
1257.146525	1154.400000
1258.189724	1111.600000
1259.232897	927.400000
1260.276044	958.400000
1261.319165	906.400000
1262.362260	993.000000
1263.405329	1184.600000
1264.448372	981.400000
1265.491390	954.200000
1266.534381	969.600000
1267.577347	938.800000
1268.620286	1058.200000
1269.663200	965.200000
1270.706088	1035.800000
1271.748950	1000.600000
1272.791786	1009.400000
1273.834596	1010.400000
1274.877380	1000.400000
1275.920139	1086.800000
1276.962871	1196.800000
1278.005578	1023.400000
1279.048258	976.400000
1280.090913	1036.000000
1281.133542	1017.600000
1282.176145	894.600000
1283.218722	1091.400000
1284.261273	917.200000
1285.303798	1027.800000
1286.346298	1106.200000
1287.388771	928.600000
1288.431219	911.400000
1289.473640	1011.400000
1290.516036	919.800000
1291.558406	1010.000000
1292.600750	979.000000
1293.643068	983.200000
1294.685360	976.200000
1295.727626	1090.000000
1296.769867	970.600000
1297.812081	920.000000
1298.854270	1016.400000
1299.896432	989.800000
1300.938569	1032.800000
1301.980680	774.800000
1303.022765	1078.800000
1304.064824	1014.400000
1305.106857	993.600000
1306.148864	967.800000
1307.190846	949.200000
1308.232801	1042.000000
1309.274731	1003.600000
1310.316634	1037.000000
1311.358512	1071.600000
1312.400364	1052.000000
1313.442190	989.600000
1314.483990	925.600000
1315.525764	1043.400000
1316.567512	943.400000
1317.609234	967.000000
1318.650931	830.200000
1319.692601	919.800000
1320.734246	1042.000000
1321.775865	1015.000000
1322.817458	968.400000
1323.859025	829.200000
1324.900566	885.200000
1325.942081	973.600000
1326.983570	963.200000
1328.025033	975.600000
1329.066471	1032.200000
1330.107882	1099.200000
1331.149268	1019.200000
1332.190628	860.400000
1333.231961	942.800000
1334.273269	889.800000
1335.314551	960.400000
1336.355808	842.000000
1337.397038	925.200000
1338.438242	1005.600000
1339.479420	1161.800000
1340.520573	1036.400000
1341.561700	953.800000
1342.602800	980.000000
1343.643875	922.600000
1344.684924	987.800000
1345.725947	864.400000
1346.766944	855.600000
1347.807916	1080.800000
1348.848861	993.800000
1349.889780	742.600000
1350.930674	978.800000
1351.971541	976.200000
1353.012383	988.000000
1354.053199	976.800000
1355.093989	963.000000
1356.134753	977.800000
1357.175491	907.200000
1358.216203	1008.400000
1359.256890	927.200000
1360.297550	1000.000000
1361.338184	871.000000
1362.378793	1056.600000
1363.419376	913.400000
1364.459933	921.200000
1365.500464	1081.800000
1366.540969	1132.600000
1367.581448	949.400000
1368.621901	1047.800000
1369.662328	809.400000
1370.702730	1071.600000
1371.743105	940.200000
1372.783455	1000.000000
1373.823778	901.000000
1374.864076	1066.400000
1375.904348	961.200000
1376.944594	1011.000000
1377.984814	928.800000
1379.025009	1183.600000
1380.065177	870.200000
1381.105319	836.200000
1382.145436	1031.600000
1383.185526	1004.400000
1384.225591	962.000000
1385.265630	999.400000
1386.305643	915.200000
1387.345630	953.400000
1388.385591	1023.400000
1389.425526	1015.400000
1390.465435	1171.800000
1391.505319	1118.000000
1392.545176	888.800000
1393.585008	824.200000
1394.624814	847.800000
1395.664593	975.200000
1396.704347	926.000000
1397.744075	901.600000
1398.783777	931.800000
1399.823454	907.200000
1400.863104	915.600000
1401.902728	951.000000
1402.942327	914.000000
1403.981899	1061.400000
1405.021446	809.000000
1406.060967	1187.600000
1407.100462	889.000000
1408.139931	1034.800000
1409.179374	860.200000
1410.218791	1217.600000
1411.258182	852.600000
1412.297548	847.400000
1413.336887	1024.600000
1414.376201	1089.200000
1415.415489	798.400000
1416.454750	1002.400000
1417.493986	864.800000
1418.533196	1058.000000
1419.572380	773.800000
1420.611539	1110.600000
1421.650671	960.800000
1422.689777	1024.600000
1423.728858	927.200000
1424.767912	867.000000
1425.806941	967.400000
1426.845944	1040.000000
1427.884921	941.000000
1428.923872	1005.800000
1429.962797	807.000000
1431.001696	1046.800000
1432.040569	864.200000
1433.079417	1226.200000
1434.118238	904.000000
1435.157034	946.600000
1436.195803	856.800000
1437.234547	848.400000
1438.273265	997.000000
1439.311957	1118.600000
1440.350623	994.000000
1441.389263	943.400000
1442.427878	835.600000
1443.466466	963.400000
1444.505029	1002.000000
1445.543565	1007.800000
1446.582076	847.200000
1447.620561	906.000000
1448.659019	921.400000
1449.697452	1037.800000
1450.735860	1142.200000
1451.774241	1013.400000
1452.812596	1087.000000
1453.850925	921.000000
1454.889229	1081.600000
1455.927506	835.800000
1456.965758	863.400000
1458.003984	971.800000
1459.042184	1139.600000
1460.080358	1111.000000
1461.118506	1076.600000
1462.156628	898.400000
1463.194724	1051.200000
1464.232795	1080.400000
1465.270839	958.600000
1466.308858	893.600000
1467.346850	869.800000
1468.384817	943.200000
1469.422758	975.000000
1470.460673	1042.000000
1471.498562	914.200000
1472.536425	1007.600000
1473.574263	932.200000
1474.612074	1069.000000
1475.649859	1190.400000
1476.687619	959.600000
1477.725353	804.600000
1478.763060	945.000000
1479.800742	881.600000
1480.838398	943.600000
1481.876028	799.600000
1482.913632	995.400000
1483.951211	1041.400000
1484.988763	895.600000
1486.026290	1053.200000
1487.063790	1148.800000
1488.101265	862.000000
1489.138714	942.000000
1490.176136	1002.800000
1491.213533	985.800000
1492.250904	852.400000
1493.288250	932.000000
1494.325569	790.400000
1495.362862	1035.800000
1496.400130	964.400000
1497.437371	1008.000000
1498.474587	1010.800000
1499.511777	1002.000000
1500.548941	980.400000
1501.586078	1087.600000
1502.623191	971.000000
1503.660277	1004.200000
1504.697337	886.000000
1505.734371	936.800000
1506.771380	902.600000
1507.808362	968.600000
1508.845319	981.000000
1509.882250	1047.800000
1510.919155	1126.800000
1511.956034	1069.000000
1512.992887	844.200000
1514.029714	1049.400000
1515.066515	1075.800000
1516.103290	1016.200000
1517.140040	987.200000
1518.176763	988.400000
1519.213461	766.800000
1520.250133	1012.600000
1521.286779	1024.400000
1522.323399	949.000000
1523.359993	1023.200000
1524.396561	820.400000
1525.433103	948.200000
1526.469619	863.600000
1527.506110	908.600000
1528.542574	902.200000
1529.579013	815.600000
1530.615426	1070.800000
1531.651813	862.400000
1532.688174	987.200000
1533.724509	954.600000
1534.760818	905.800000
1535.797101	907.800000
1536.833358	785.600000
1537.869590	985.400000
1538.905795	910.800000
1539.941975	1012.400000
1540.978129	1014.800000
1542.014257	865.600000
1543.050358	933.800000
1544.086435	864.600000
1545.122485	971.400000
1546.158509	980.000000
1547.194507	1061.600000
1548.230480	860.600000
1549.266426	875.200000
1550.302347	933.600000
1551.338242	1088.800000
1552.374110	847.400000
1553.409953	721.800000
1554.445770	889.800000
1555.481562	949.200000
1556.517327	1007.800000
1557.553066	1147.400000
1558.588780	789.400000
1559.624467	979.800000
1560.660129	1058.000000
1561.695764	686.200000
1562.731374	949.600000
1563.766958	834.200000
1564.802516	924.000000
1565.838048	964.800000
1566.873555	912.400000
1567.909035	936.200000
1568.944489	1009.800000
1569.979918	1023.200000
1571.015321	933.800000
1572.050697	933.000000
1573.086048	817.400000
1574.121373	1095.000000
1575.156672	1044.400000
1576.191945	926.400000
1577.227192	933.600000
1578.262414	1142.000000
1579.297609	947.000000
1580.332779	863.800000
1581.367922	930.000000
1582.403040	1062.200000
1583.438132	933.400000
1584.473198	1020.600000
1585.508238	1074.000000
1586.543252	1163.000000
1587.578240	830.200000
1588.613202	968.600000
1589.648139	999.800000
1590.683049	1055.000000
1591.717934	869.400000
1592.752793	935.000000
1593.787626	903.600000
1594.822433	978.400000
1595.857214	1045.800000
1596.891969	998.000000
1597.926698	962.600000
1598.961401	1073.400000
1599.996079	953.800000
1601.030730	876.600000
1602.065356	901.800000
1603.099955	1034.800000
1604.134529	1069.600000
