# Supplementary material for: Formation of organic color centers in air-suspended carbon nanotubes using vapor-phase reaction
Source: Nat Commun. 2022 May 20;13:2814. doi: 10.1038/s41467-022-30508-z (PMC9123200; doi:10.1038/s41467-022-30508-z)
Supplement: Supplementary file 3 — Source Data [file 41467_2022_30508_MOESM3_ESM.zip › Source Data/Figure S15/a/XYSP02/190522XSP019 XYSP02 -699.8297Y Z.dat]

1.040000E+1	-1.420000E+1	-1.580000E+1	1.160000E+1	-2.000000E-1	-2.020000E+1	2.000000E-1	-3.000000E+0	-3.660000E+1	-1.000000E+0	1.300000E+1	-3.740000E+1	1.080000E+1	-1.900000E+1	-1.040000E+1	2.980000E+1	1.580000E+1	-2.200000E+0	9.400000E+0	-4.800000E+0	-2.020000E+1	-5.600000E+0	-5.600000E+0	1.900000E+1	-1.780000E+1	2.220000E+1	1.020000E+1	1.880000E+1	6.000000E-1	3.400000E+1	-2.360000E+1	-2.000000E-1	-5.000000E+0	-1.880000E+1	4.220000E+1	1.620000E+1	3.760000E+1	1.360000E+1	4.620000E+1	-1.500000E+1	-4.460000E+1	3.980000E+1	2.000000E+1	-1.440000E+1	2.560000E+1	-2.760000E+1	2.360000E+1	3.100000E+1	1.900000E+1	-2.280000E+1
-1.760000E+1	-2.620000E+1	-3.580000E+1	3.160000E+1	-2.420000E+1	3.580000E+1	6.200000E+0	1.100000E+1	-2.600000E+0	1.000000E+0	-1.700000E+1	-5.400000E+0	1.080000E+1	2.100000E+1	-8.400000E+0	-1.020000E+1	-1.620000E+1	1.180000E+1	-4.260000E+1	-8.000000E-1	-1.220000E+1	-2.360000E+1	1.440000E+1	3.100000E+1	1.420000E+1	2.020000E+1	-2.380000E+1	-1.720000E+1	-1.140000E+1	-3.000000E+1	5.240000E+1	-6.200000E+0	-1.000000E+0	-8.000000E-1	4.220000E+1	-4.980000E+1	4.560000E+1	9.600000E+0	2.220000E+1	-1.000000E+0	1.140000E+1	3.800000E+0	6.000000E+0	2.360000E+1	-2.240000E+1	1.640000E+1	1.160000E+1	1.100000E+1	9.000000E+0	3.200000E+0
-7.600000E+0	3.780000E+1	2.220000E+1	-4.000000E-1	2.980000E+1	2.980000E+1	-3.780000E+1	3.100000E+1	-2.860000E+1	5.100000E+1	-7.000000E+0	-1.140000E+1	1.880000E+1	-1.300000E+1	-4.400000E+0	-1.220000E+1	1.180000E+1	-3.420000E+1	6.540000E+1	-4.800000E+0	-1.020000E+1	4.400000E+0	6.400000E+0	-2.500000E+1	-2.180000E+1	1.020000E+1	-5.780000E+1	-5.200000E+0	-1.340000E+1	2.000000E+0	-1.160000E+1	3.780000E+1	-1.000000E+0	5.120000E+1	3.420000E+1	8.200000E+0	4.760000E+1	1.960000E+1	8.200000E+0	2.300000E+1	1.140000E+1	-3.820000E+1	0.000000E+0	7.600000E+0	2.560000E+1	-5.600000E+0	2.160000E+1	7.000000E+0	1.000000E+0	1.920000E+1
-2.360000E+1	1.180000E+1	2.200000E+0	-1.640000E+1	1.800000E+0	3.800000E+0	-3.800000E+0	-1.100000E+1	-7.460000E+1	-1.100000E+1	-3.000000E+0	-1.940000E+1	1.680000E+1	-1.000000E+0	1.360000E+1	-1.020000E+1	-2.200000E+0	2.180000E+1	1.140000E+1	-8.000000E-1	-4.820000E+1	-3.560000E+1	1.440000E+1	3.100000E+1	-3.800000E+0	-2.380000E+1	-9.800000E+0	-1.320000E+1	-3.340000E+1	-2.000000E+0	1.640000E+1	-1.620000E+1	-5.000000E+0	-1.080000E+1	-2.780000E+1	-4.780000E+1	1.760000E+1	-3.640000E+1	8.200000E+0	-7.000000E+0	-6.460000E+1	-1.620000E+1	1.200000E+1	-2.640000E+1	1.160000E+1	-1.600000E+0	-4.240000E+1	2.100000E+1	1.700000E+1	2.120000E+1
2.400000E+0	2.980000E+1	2.220000E+1	1.760000E+1	-1.620000E+1	-2.420000E+1	-1.800000E+0	4.300000E+1	-1.460000E+1	-3.100000E+1	-3.100000E+1	-1.140000E+1	2.800000E+0	1.100000E+1	-6.640000E+1	2.580000E+1	-1.220000E+1	-1.820000E+1	3.400000E+0	-1.480000E+1	-2.820000E+1	1.640000E+1	4.400000E+0	1.000000E+0	-2.780000E+1	-7.800000E+0	-5.800000E+0	-1.120000E+1	-3.400000E+0	-2.400000E+1	-2.160000E+1	-1.220000E+1	-1.700000E+1	-1.880000E+1	2.000000E-1	6.200000E+0	5.600000E+0	-2.840000E+1	4.200000E+0	-1.100000E+1	5.400000E+0	-3.020000E+1	2.000000E+1	3.600000E+0	1.960000E+1	4.000000E-1	2.960000E+1	-7.000000E+0	-3.300000E+1	-4.880000E+1
2.400000E+0	9.800000E+0	-7.800000E+0	1.760000E+1	-2.220000E+1	1.780000E+1	2.820000E+1	3.000000E+0	-6.600000E+0	2.700000E+1	-1.100000E+1	-3.400000E+0	6.800000E+0	-3.700000E+1	-2.040000E+1	-2.000000E-1	1.580000E+1	4.980000E+1	2.940000E+1	1.200000E+0	7.800000E+0	6.400000E+0	-2.160000E+1	2.900000E+1	1.020000E+1	-1.780000E+1	-1.180000E+1	-2.720000E+1	-1.540000E+1	-4.000000E+1	-3.560000E+1	2.180000E+1	-1.300000E+1	-8.800000E+0	4.200000E+0	-1.380000E+1	1.160000E+1	-1.840000E+1	-2.380000E+1	-1.300000E+1	-1.460000E+1	3.800000E+0	1.400000E+1	3.600000E+0	-1.640000E+1	3.040000E+1	-8.400000E+0	4.100000E+1	-7.000000E+0	-5.480000E+1
2.840000E+1	2.580000E+1	-7.800000E+0	1.360000E+1	-1.020000E+1	1.380000E+1	2.220000E+1	2.300000E+1	1.540000E+1	-2.700000E+1	-2.100000E+1	-3.400000E+0	2.800000E+0	2.100000E+1	1.160000E+1	4.380000E+1	-8.200000E+0	7.800000E+0	-1.460000E+1	5.200000E+0	2.380000E+1	3.440000E+1	1.840000E+1	1.000000E+0	3.620000E+1	2.200000E+0	3.420000E+1	-1.200000E+0	-4.940000E+1	4.000000E+0	2.840000E+1	-1.220000E+1	-2.100000E+1	-8.800000E+0	-2.580000E+1	-9.800000E+0	-6.400000E+0	2.360000E+1	4.020000E+1	-2.500000E+1	1.140000E+1	3.180000E+1	1.200000E+1	1.960000E+1	1.960000E+1	4.400000E+0	2.560000E+1	-1.000000E+0	3.300000E+1	-2.680000E+1
3.840000E+1	1.580000E+1	-3.980000E+1	5.960000E+1	-3.820000E+1	-1.820000E+1	-5.800000E+0	1.000000E+0	1.540000E+1	5.300000E+1	-1.100000E+1	6.600000E+0	-3.200000E+0	2.300000E+1	-2.840000E+1	-2.020000E+1	2.380000E+1	-1.420000E+1	4.140000E+1	-2.480000E+1	-3.620000E+1	2.040000E+1	-1.160000E+1	-3.100000E+1	4.200000E+0	-2.780000E+1	-1.800000E+0	-3.120000E+1	-2.940000E+1	-6.000000E+0	-1.600000E+0	-3.220000E+1	1.000000E+0	-2.880000E+1	1.620000E+1	-9.800000E+0	-1.840000E+1	1.560000E+1	-1.180000E+1	-3.700000E+1	-4.600000E+0	9.800000E+0	-1.600000E+1	-6.400000E+0	-2.440000E+1	-9.600000E+0	5.560000E+1	1.700000E+1	9.000000E+0	-4.680000E+1
2.440000E+1	2.380000E+1	8.200000E+0	2.960000E+1	1.380000E+1	2.580000E+1	6.200000E+0	2.100000E+1	-2.660000E+1	1.900000E+1	-1.700000E+1	-2.140000E+1	-4.520000E+1	1.500000E+1	1.600000E+0	1.180000E+1	-2.420000E+1	-2.220000E+1	5.340000E+1	-2.080000E+1	-2.420000E+1	-9.600000E+0	-1.760000E+1	-2.100000E+1	-7.800000E+0	4.200000E+0	-1.180000E+1	-1.120000E+1	8.600000E+0	0.000000E+0	1.040000E+1	4.180000E+1	-1.300000E+1	-2.800000E+0	-5.800000E+0	-1.780000E+1	-2.840000E+1	-3.840000E+1	5.020000E+1	-1.700000E+1	-1.660000E+1	3.980000E+1	-6.000000E+0	1.600000E+0	9.600000E+0	3.840000E+1	2.160000E+1	1.100000E+1	4.900000E+1	9.200000E+0
8.400000E+0	1.180000E+1	-5.980000E+1	3.360000E+1	-2.020000E+1	-2.820000E+1	1.620000E+1	-1.000000E+0	5.400000E+0	1.000000E+0	-4.500000E+1	-1.140000E+1	-9.200000E+0	3.900000E+1	-2.440000E+1	2.580000E+1	7.800000E+0	-2.020000E+1	-1.460000E+1	-6.080000E+1	2.380000E+1	-3.600000E+0	6.400000E+0	3.000000E+0	2.420000E+1	-5.800000E+0	2.020000E+1	-1.720000E+1	-2.340000E+1	2.000000E+0	-1.560000E+1	3.580000E+1	7.000000E+0	3.200000E+0	2.620000E+1	-2.180000E+1	-4.400000E+0	-1.640000E+1	-7.800000E+0	-1.100000E+1	-1.460000E+1	1.800000E+0	-1.200000E+1	1.560000E+1	-2.400000E+0	-4.760000E+1	-8.400000E+0	3.700000E+1	-2.500000E+1	-5.480000E+1
3.840000E+1	3.800000E+0	-7.800000E+0	2.360000E+1	-3.820000E+1	3.380000E+1	8.200000E+0	1.500000E+1	1.140000E+1	-7.000000E+0	2.700000E+1	-1.540000E+1	6.800000E+0	2.100000E+1	-4.000000E-1	2.980000E+1	-3.620000E+1	1.800000E+0	1.740000E+1	-1.480000E+1	-4.620000E+1	1.440000E+1	4.640000E+1	3.500000E+1	2.000000E-1	4.420000E+1	-3.800000E+0	-4.520000E+1	-5.140000E+1	-3.200000E+1	-1.600000E+0	7.800000E+0	-2.300000E+1	3.200000E+0	-5.800000E+0	-3.580000E+1	-4.400000E+0	-3.640000E+1	3.820000E+1	-1.000000E+0	1.400000E+0	-2.000000E-1	2.000000E+0	-2.400000E+0	1.560000E+1	2.240000E+1	1.560000E+1	1.000000E+0	2.700000E+1	-2.800000E+0
-2.360000E+1	3.780000E+1	-2.180000E+1	2.160000E+1	-1.020000E+1	-2.220000E+1	-2.180000E+1	3.100000E+1	-2.460000E+1	1.000000E+0	-2.300000E+1	4.600000E+0	-1.120000E+1	-3.900000E+1	-2.400000E+0	-4.200000E+0	3.800000E+0	-8.200000E+0	4.340000E+1	-3.680000E+1	-5.020000E+1	-9.600000E+0	6.400000E+0	1.900000E+1	1.620000E+1	1.220000E+1	-1.180000E+1	-1.120000E+1	-3.540000E+1	-6.000000E+0	2.040000E+1	-2.620000E+1	1.500000E+1	-1.480000E+1	2.220000E+1	4.200000E+0	3.960000E+1	-2.240000E+1	2.620000E+1	-4.100000E+1	-3.260000E+1	2.980000E+1	2.600000E+1	-3.040000E+1	-6.400000E+0	-5.600000E+0	-2.840000E+1	3.300000E+1	-2.300000E+1	-1.080000E+1
2.840000E+1	-4.200000E+0	2.200000E+0	9.600000E+0	4.180000E+1	4.380000E+1	2.420000E+1	1.500000E+1	-8.600000E+0	-1.500000E+1	-5.000000E+0	6.000000E-1	-4.120000E+1	1.700000E+1	5.600000E+0	2.380000E+1	1.180000E+1	-1.620000E+1	9.400000E+0	-2.480000E+1	3.380000E+1	1.240000E+1	6.400000E+0	-9.000000E+0	2.000000E-1	2.020000E+1	-6.980000E+1	1.280000E+1	-2.140000E+1	0.000000E+0	1.840000E+1	7.800000E+0	3.000000E+0	-1.680000E+1	3.820000E+1	1.020000E+1	-8.400000E+0	-2.640000E+1	5.220000E+1	-9.000000E+0	7.400000E+0	4.780000E+1	4.000000E+1	3.960000E+1	5.600000E+0	-4.560000E+1	3.560000E+1	9.000000E+0	3.700000E+1	-3.880000E+1
-1.160000E+1	-2.200000E+0	-2.380000E+1	1.760000E+1	7.800000E+0	7.800000E+0	1.220000E+1	-2.700000E+1	-1.260000E+1	7.000000E+0	-2.900000E+1	-3.400000E+0	1.080000E+1	1.300000E+1	1.760000E+1	-1.420000E+1	-2.220000E+1	4.780000E+1	-4.600000E+0	-8.800000E+0	-4.220000E+1	6.400000E+0	-3.360000E+1	1.300000E+1	-3.580000E+1	-2.580000E+1	-1.580000E+1	8.000000E-1	-1.540000E+1	-1.600000E+1	2.840000E+1	9.800000E+0	9.000000E+0	-1.880000E+1	-1.980000E+1	-3.800000E+0	-4.400000E+0	-1.840000E+1	3.620000E+1	1.900000E+1	-4.600000E+0	2.180000E+1	5.800000E+1	5.600000E+0	-1.640000E+1	-1.160000E+1	2.360000E+1	-2.500000E+1	2.300000E+1	-1.680000E+1
2.400000E+0	2.580000E+1	8.200000E+0	3.360000E+1	1.800000E+0	3.800000E+0	-5.800000E+0	-1.100000E+1	-5.860000E+1	-5.000000E+0	-4.100000E+1	2.260000E+1	-7.120000E+1	5.100000E+1	-3.040000E+1	1.780000E+1	1.780000E+1	1.180000E+1	2.740000E+1	-4.080000E+1	-8.200000E+0	-2.360000E+1	-7.600000E+0	1.000000E+0	3.220000E+1	5.420000E+1	1.620000E+1	1.680000E+1	-1.940000E+1	-6.000000E+0	-5.600000E+0	1.780000E+1	2.300000E+1	-2.800000E+0	1.220000E+1	1.820000E+1	3.360000E+1	7.600000E+0	-1.780000E+1	-2.900000E+1	-1.460000E+1	5.380000E+1	4.000000E+0	-8.400000E+0	-1.240000E+1	2.240000E+1	7.600000E+0	5.000000E+0	-2.900000E+1	-3.480000E+1
1.640000E+1	-2.020000E+1	-3.980000E+1	1.360000E+1	-2.200000E+0	-6.200000E+0	2.000000E-1	-4.100000E+1	2.140000E+1	1.000000E+0	-7.000000E+0	4.600000E+0	1.680000E+1	2.100000E+1	-8.400000E+0	4.180000E+1	-1.820000E+1	-2.000000E-1	3.940000E+1	2.920000E+1	9.800000E+0	2.640000E+1	4.440000E+1	2.100000E+1	5.620000E+1	3.820000E+1	4.220000E+1	-2.720000E+1	4.600000E+0	-6.000000E+0	2.840000E+1	2.580000E+1	-1.500000E+1	3.120000E+1	3.820000E+1	6.200000E+0	7.600000E+0	3.600000E+0	-4.180000E+1	3.100000E+1	5.400000E+0	4.780000E+1	-1.200000E+1	2.960000E+1	2.560000E+1	2.840000E+1	7.600000E+0	-1.000000E+0	5.000000E+0	-1.480000E+1
-1.960000E+1	-1.020000E+1	-5.580000E+1	6.160000E+1	7.800000E+0	6.780000E+1	2.200000E+0	2.300000E+1	-8.600000E+0	5.100000E+1	-1.300000E+1	-7.400000E+0	-9.200000E+0	4.500000E+1	-2.440000E+1	3.380000E+1	-1.020000E+1	1.800000E+0	2.340000E+1	1.920000E+1	-6.200000E+0	2.240000E+1	-4.360000E+1	-7.000000E+0	8.200000E+0	8.200000E+0	8.200000E+0	-2.320000E+1	-1.740000E+1	-2.000000E+1	-3.960000E+1	-8.200000E+0	2.100000E+1	-1.480000E+1	4.220000E+1	6.200000E+0	-1.440000E+1	1.760000E+1	4.200000E+0	2.100000E+1	-2.060000E+1	3.780000E+1	4.000000E+0	3.360000E+1	5.600000E+0	-1.760000E+1	1.560000E+1	-3.300000E+1	2.700000E+1	-4.800000E+0
1.240000E+1	-2.000000E-1	-1.980000E+1	3.560000E+1	5.800000E+0	3.180000E+1	-5.800000E+0	1.900000E+1	1.340000E+1	-2.300000E+1	-1.700000E+1	-3.400000E+0	-2.920000E+1	2.500000E+1	5.600000E+0	1.980000E+1	2.180000E+1	-1.020000E+1	3.340000E+1	5.200000E+0	1.180000E+1	2.640000E+1	-1.160000E+1	3.500000E+1	2.200000E+0	1.820000E+1	1.020000E+1	3.080000E+1	4.600000E+0	-3.600000E+1	4.240000E+1	3.780000E+1	5.000000E+0	1.200000E+0	1.220000E+1	2.020000E+1	1.360000E+1	-2.840000E+1	-1.180000E+1	-3.000000E+0	-3.460000E+1	-4.220000E+1	1.000000E+1	7.600000E+0	1.360000E+1	5.640000E+1	3.760000E+1	7.300000E+1	3.000000E+0	1.520000E+1
-1.600000E+0	-1.620000E+1	-3.380000E+1	2.960000E+1	4.780000E+1	1.580000E+1	4.200000E+0	2.900000E+1	1.340000E+1	1.100000E+1	-3.700000E+1	8.600000E+0	8.280000E+1	-2.500000E+1	-3.240000E+1	9.800000E+0	-2.220000E+1	-1.620000E+1	1.140000E+1	-1.480000E+1	-2.220000E+1	2.240000E+1	-3.160000E+1	1.300000E+1	1.420000E+1	-5.800000E+0	-5.800000E+0	1.080000E+1	-2.140000E+1	-3.200000E+1	3.440000E+1	3.780000E+1	-2.100000E+1	-2.680000E+1	4.200000E+0	6.200000E+0	9.600000E+0	2.160000E+1	3.220000E+1	-1.100000E+1	-4.860000E+1	2.380000E+1	-1.600000E+1	1.160000E+1	9.600000E+0	3.640000E+1	4.160000E+1	5.700000E+1	-1.500000E+1	-1.680000E+1
-4.960000E+1	2.380000E+1	-1.180000E+1	4.760000E+1	-1.820000E+1	-2.820000E+1	2.020000E+1	2.100000E+1	-4.060000E+1	5.000000E+0	-1.300000E+1	-9.400000E+0	-5.320000E+1	5.000000E+0	3.600000E+0	-2.220000E+1	-2.220000E+1	-1.020000E+1	-2.060000E+1	-1.680000E+1	-4.200000E+0	3.240000E+1	-2.760000E+1	2.100000E+1	1.820000E+1	2.000000E-1	-1.980000E+1	3.480000E+1	-4.340000E+1	-1.000000E+1	-1.960000E+1	9.800000E+0	-1.000000E+0	-2.280000E+1	3.020000E+1	-5.800000E+0	-2.240000E+1	3.600000E+0	1.420000E+1	-2.500000E+1	2.540000E+1	2.780000E+1	-1.400000E+1	3.560000E+1	1.360000E+1	8.400000E+0	7.600000E+0	1.100000E+1	2.500000E+1	-1.880000E+1
8.400000E+0	2.180000E+1	-3.380000E+1	1.760000E+1	-2.220000E+1	-2.020000E+1	4.200000E+0	-1.100000E+1	-1.460000E+1	-3.300000E+1	-3.700000E+1	1.060000E+1	1.280000E+1	-2.900000E+1	1.600000E+0	3.780000E+1	2.180000E+1	3.800000E+0	5.400000E+0	-1.880000E+1	-3.620000E+1	6.400000E+0	-3.600000E+0	1.100000E+1	1.820000E+1	5.820000E+1	-3.800000E+0	1.080000E+1	-3.140000E+1	-1.000000E+1	2.400000E+0	-1.820000E+1	1.000000E+0	-2.480000E+1	-7.800000E+0	-1.800000E+0	2.160000E+1	1.160000E+1	-3.800000E+0	-1.900000E+1	-3.060000E+1	1.800000E+0	2.400000E+1	7.560000E+1	-1.640000E+1	4.000000E-1	3.600000E+0	1.100000E+1	6.500000E+1	1.720000E+1
-3.560000E+1	-1.820000E+1	-5.800000E+0	2.360000E+1	7.800000E+0	-1.420000E+1	8.200000E+0	-3.300000E+1	-1.060000E+1	-1.100000E+1	-9.000000E+0	1.060000E+1	2.480000E+1	-1.100000E+1	-1.640000E+1	1.780000E+1	-2.020000E+1	-4.200000E+0	3.740000E+1	-1.280000E+1	-2.420000E+1	2.840000E+1	3.640000E+1	3.000000E+0	-1.180000E+1	3.420000E+1	1.620000E+1	-7.200000E+0	-6.140000E+1	-2.000000E+0	-5.600000E+0	-2.200000E+0	-9.000000E+0	1.320000E+1	-3.780000E+1	-1.580000E+1	-4.000000E-1	3.600000E+0	4.020000E+1	1.000000E+0	-2.260000E+1	-2.620000E+1	-4.200000E+1	3.760000E+1	5.560000E+1	-1.360000E+1	2.360000E+1	1.500000E+1	5.000000E+0	-2.880000E+1
3.240000E+1	-1.220000E+1	-1.380000E+1	1.960000E+1	5.800000E+0	1.580000E+1	1.020000E+1	2.100000E+1	-4.600000E+0	-2.700000E+1	2.300000E+1	-2.340000E+1	1.280000E+1	2.100000E+1	7.600000E+0	1.980000E+1	1.800000E+0	-1.220000E+1	2.740000E+1	-8.000000E-1	5.800000E+0	-1.760000E+1	-9.600000E+0	-1.700000E+1	-5.800000E+0	2.220000E+1	-3.980000E+1	-3.920000E+1	-9.400000E+0	-2.000000E+1	2.400000E+0	-1.220000E+1	-1.000000E+0	-2.080000E+1	6.200000E+0	1.020000E+1	-4.000000E-1	-6.400000E+0	2.020000E+1	-9.000000E+0	9.400000E+0	4.380000E+1	1.600000E+1	4.960000E+1	7.600000E+0	4.400000E+0	-1.640000E+1	3.100000E+1	5.000000E+0	-2.080000E+1
2.840000E+1	3.800000E+0	2.020000E+1	3.760000E+1	-1.820000E+1	-2.620000E+1	-3.580000E+1	7.000000E+0	-1.060000E+1	3.100000E+1	7.000000E+0	1.860000E+1	-5.920000E+1	-1.100000E+1	1.760000E+1	2.780000E+1	-1.420000E+1	1.800000E+0	-2.060000E+1	-3.880000E+1	1.780000E+1	7.440000E+1	-1.600000E+0	1.500000E+1	-1.180000E+1	1.220000E+1	-2.180000E+1	6.800000E+0	3.060000E+1	-2.000000E+1	1.040000E+1	3.180000E+1	1.100000E+1	-2.480000E+1	-1.180000E+1	-1.800000E+0	3.160000E+1	-1.440000E+1	1.420000E+1	-2.900000E+1	-2.260000E+1	1.380000E+1	2.200000E+1	-1.840000E+1	5.560000E+1	8.400000E+0	9.600000E+0	3.500000E+1	2.700000E+1	-2.280000E+1
-6.360000E+1	3.800000E+0	-1.780000E+1	2.360000E+1	-1.020000E+1	1.780000E+1	3.620000E+1	-1.100000E+1	5.400000E+0	3.000000E+0	-3.000000E+0	-1.400000E+0	-2.920000E+1	-1.300000E+1	5.600000E+0	2.580000E+1	-2.420000E+1	3.180000E+1	4.340000E+1	-3.280000E+1	2.180000E+1	4.400000E+0	1.440000E+1	5.000000E+0	-1.780000E+1	1.220000E+1	-1.780000E+1	-5.200000E+0	1.060000E+1	2.600000E+1	3.040000E+1	2.380000E+1	7.100000E+1	-4.480000E+1	1.620000E+1	-1.800000E+0	1.360000E+1	-2.640000E+1	4.200000E+0	-5.000000E+0	-1.260000E+1	2.580000E+1	6.000000E+0	-1.240000E+1	9.600000E+0	-7.600000E+0	2.960000E+1	1.500000E+1	-1.500000E+1	-2.280000E+1
-4.960000E+1	-2.020000E+1	-4.180000E+1	3.960000E+1	-5.620000E+1	1.580000E+1	2.220000E+1	-1.500000E+1	-2.260000E+1	-2.300000E+1	-9.000000E+0	-1.140000E+1	6.080000E+1	5.500000E+1	1.560000E+1	4.780000E+1	1.780000E+1	-1.420000E+1	1.740000E+1	-4.800000E+0	-1.220000E+1	1.840000E+1	-1.600000E+0	-1.000000E+0	6.220000E+1	3.820000E+1	-2.380000E+1	-5.200000E+0	-5.400000E+0	-8.000000E+0	5.240000E+1	3.800000E+0	-5.000000E+0	-3.680000E+1	-1.180000E+1	8.200000E+0	1.160000E+1	1.600000E+0	-2.180000E+1	-2.100000E+1	-5.060000E+1	3.780000E+1	2.000000E+1	-1.440000E+1	1.360000E+1	2.640000E+1	3.160000E+1	2.100000E+1	3.000000E+0	-1.080000E+1
-3.600000E+0	1.980000E+1	4.200000E+0	-3.640000E+1	-2.220000E+1	3.800000E+0	3.020000E+1	1.700000E+1	-3.860000E+1	-3.500000E+1	-3.300000E+1	-7.400000E+0	-1.320000E+1	3.500000E+1	1.960000E+1	1.980000E+1	1.580000E+1	1.380000E+1	-1.660000E+1	1.320000E+1	-1.020000E+1	-7.600000E+0	-5.600000E+0	-7.000000E+0	1.420000E+1	-1.980000E+1	-7.800000E+0	8.000000E-1	-1.140000E+1	1.200000E+1	-3.560000E+1	1.780000E+1	-1.100000E+1	-6.800000E+0	2.200000E+0	8.200000E+0	2.760000E+1	-4.000000E-1	6.200000E+0	1.000000E+0	-1.460000E+1	-1.420000E+1	4.200000E+1	-8.400000E+0	-1.040000E+1	2.400000E+0	3.360000E+1	1.700000E+1	9.000000E+0	-1.280000E+1
2.240000E+1	5.800000E+0	-9.800000E+0	1.960000E+1	-1.020000E+1	4.580000E+1	2.620000E+1	-2.100000E+1	-4.060000E+1	1.000000E+0	-1.100000E+1	-2.140000E+1	-3.200000E+0	1.100000E+1	2.360000E+1	-2.200000E+0	3.380000E+1	-1.220000E+1	1.740000E+1	1.720000E+1	5.800000E+0	-5.600000E+0	1.640000E+1	2.100000E+1	-2.380000E+1	1.620000E+1	3.220000E+1	-1.720000E+1	-5.400000E+0	-6.000000E+0	-1.360000E+1	5.800000E+0	2.500000E+1	-2.880000E+1	8.200000E+0	-4.980000E+1	3.960000E+1	5.600000E+0	1.420000E+1	1.000000E+0	-1.860000E+1	-1.020000E+1	3.600000E+1	-6.400000E+0	2.160000E+1	1.840000E+1	-1.040000E+1	1.500000E+1	4.100000E+1	2.120000E+1
-1.600000E+0	-2.000000E-1	2.000000E-1	3.160000E+1	7.800000E+0	-6.200000E+0	2.200000E+0	-7.000000E+0	2.740000E+1	1.700000E+1	7.000000E+0	6.600000E+0	-3.920000E+1	3.900000E+1	5.600000E+0	-2.000000E-1	6.380000E+1	1.580000E+1	3.400000E+0	9.200000E+0	1.580000E+1	3.240000E+1	3.240000E+1	-1.500000E+1	-3.800000E+0	4.820000E+1	-3.380000E+1	1.480000E+1	1.660000E+1	2.200000E+1	-1.760000E+1	-6.200000E+0	7.000000E+0	2.120000E+1	1.820000E+1	-1.800000E+0	2.360000E+1	9.600000E+0	-9.800000E+0	-2.100000E+1	-2.260000E+1	1.180000E+1	1.200000E+1	-2.240000E+1	-4.640000E+1	2.040000E+1	-8.400000E+0	1.000000E+0	2.100000E+1	-3.080000E+1
-1.560000E+1	1.800000E+0	-1.980000E+1	1.760000E+1	-3.420000E+1	-8.200000E+0	2.200000E+0	2.700000E+1	-5.460000E+1	1.900000E+1	-3.900000E+1	-3.540000E+1	-1.720000E+1	-1.900000E+1	1.760000E+1	2.780000E+1	-3.620000E+1	-2.000000E-1	-1.660000E+1	1.120000E+1	7.800000E+0	-6.160000E+1	-3.360000E+1	1.300000E+1	-1.580000E+1	1.020000E+1	-2.580000E+1	-1.920000E+1	-2.940000E+1	4.400000E+1	-2.960000E+1	3.180000E+1	-4.100000E+1	-2.680000E+1	-4.980000E+1	1.020000E+1	-4.240000E+1	5.600000E+0	1.420000E+1	1.100000E+1	-5.860000E+1	4.180000E+1	-1.800000E+1	-1.840000E+1	-1.640000E+1	2.400000E+0	3.600000E+0	1.100000E+1	1.900000E+1	-2.080000E+1
3.040000E+1	-8.200000E+0	-2.180000E+1	-1.840000E+1	-1.820000E+1	1.580000E+1	5.020000E+1	2.900000E+1	-1.860000E+1	-4.900000E+1	-2.500000E+1	-3.940000E+1	-9.200000E+0	2.100000E+1	1.360000E+1	-1.620000E+1	-3.220000E+1	-4.820000E+1	-1.060000E+1	1.920000E+1	-1.620000E+1	-3.760000E+1	2.040000E+1	-3.900000E+1	-3.800000E+0	3.020000E+1	-1.180000E+1	-1.720000E+1	6.600000E+0	-1.800000E+1	-9.600000E+0	3.180000E+1	1.500000E+1	-3.080000E+1	-1.580000E+1	-7.800000E+0	1.360000E+1	-7.440000E+1	-1.580000E+1	-9.000000E+0	-4.600000E+0	2.580000E+1	2.200000E+1	-1.440000E+1	-8.400000E+0	-4.160000E+1	5.600000E+0	-1.100000E+1	2.100000E+1	-4.280000E+1
2.640000E+1	4.980000E+1	-1.980000E+1	3.600000E+0	2.380000E+1	1.780000E+1	-9.800000E+0	1.500000E+1	3.140000E+1	-1.500000E+1	1.000000E+0	-1.740000E+1	-1.200000E+0	2.500000E+1	2.160000E+1	1.780000E+1	-1.220000E+1	-3.020000E+1	1.740000E+1	-4.080000E+1	-6.200000E+0	4.400000E+0	3.640000E+1	-7.000000E+0	3.420000E+1	-3.180000E+1	-3.800000E+0	-7.200000E+0	-3.340000E+1	2.400000E+1	-2.560000E+1	2.180000E+1	2.500000E+1	3.200000E+0	1.820000E+1	-1.800000E+0	3.600000E+0	-2.240000E+1	2.820000E+1	-7.000000E+0	-3.860000E+1	6.580000E+1	-2.000000E+0	1.960000E+1	-2.040000E+1	1.040000E+1	3.560000E+1	7.000000E+0	1.900000E+1	9.200000E+0
3.040000E+1	-5.220000E+1	-9.800000E+0	6.360000E+1	-2.620000E+1	3.380000E+1	2.420000E+1	-2.900000E+1	2.940000E+1	1.000000E+0	-1.100000E+1	2.260000E+1	2.080000E+1	-1.900000E+1	-2.040000E+1	9.800000E+0	-4.200000E+0	-2.420000E+1	3.540000E+1	-2.800000E+0	3.800000E+0	-1.360000E+1	4.400000E+0	3.000000E+0	-5.800000E+0	1.220000E+1	-7.800000E+0	-2.320000E+1	-1.400000E+0	1.400000E+1	-3.600000E+0	3.780000E+1	-1.000000E+0	-1.880000E+1	-3.980000E+1	-1.380000E+1	3.360000E+1	3.560000E+1	1.220000E+1	-5.000000E+0	-4.060000E+1	9.800000E+0	-3.000000E+1	-4.000000E-1	3.960000E+1	1.840000E+1	5.600000E+0	2.500000E+1	-2.700000E+1	-4.080000E+1
4.840000E+1	-5.420000E+1	-7.800000E+0	1.560000E+1	1.180000E+1	5.800000E+0	4.020000E+1	9.000000E+0	-3.260000E+1	1.900000E+1	4.500000E+1	-3.140000E+1	-7.200000E+0	2.100000E+1	5.600000E+0	-2.200000E+0	-8.200000E+0	9.800000E+0	-3.860000E+1	5.200000E+0	3.800000E+0	-5.600000E+0	2.400000E+0	-9.000000E+0	1.420000E+1	1.220000E+1	-1.380000E+1	-3.200000E+0	-1.340000E+1	3.200000E+1	2.640000E+1	-2.000000E-1	-3.000000E+0	-2.480000E+1	2.020000E+1	2.420000E+1	2.960000E+1	-3.240000E+1	2.000000E-1	1.100000E+1	9.400000E+0	2.780000E+1	3.400000E+1	-1.440000E+1	1.560000E+1	-5.600000E+0	1.760000E+1	-5.000000E+0	1.500000E+1	-3.680000E+1
8.400000E+0	-4.220000E+1	-2.180000E+1	4.760000E+1	3.980000E+1	1.780000E+1	-1.780000E+1	2.500000E+1	-2.660000E+1	1.500000E+1	3.000000E+0	1.460000E+1	-1.920000E+1	1.700000E+1	2.760000E+1	1.380000E+1	3.800000E+0	2.980000E+1	2.340000E+1	-1.280000E+1	-1.020000E+1	1.040000E+1	1.040000E+1	1.900000E+1	2.000000E-1	8.200000E+0	1.220000E+1	6.800000E+0	-1.140000E+1	1.000000E+1	3.440000E+1	2.780000E+1	-1.300000E+1	-4.800000E+0	-5.800000E+0	-1.380000E+1	-4.000000E-1	-2.840000E+1	2.620000E+1	1.000000E+0	-6.600000E+0	-2.000000E-1	0.000000E+0	-1.240000E+1	2.360000E+1	-1.760000E+1	3.560000E+1	2.500000E+1	3.100000E+1	-8.000000E-1
-2.560000E+1	3.800000E+0	1.420000E+1	-6.400000E+0	-1.620000E+1	1.800000E+0	-1.780000E+1	-3.100000E+1	1.400000E+0	-9.000000E+0	5.000000E+0	-3.400000E+0	2.680000E+1	3.700000E+1	5.600000E+0	-6.200000E+0	3.180000E+1	-2.820000E+1	-2.660000E+1	7.200000E+0	5.800000E+0	-1.960000E+1	2.400000E+0	1.100000E+1	2.000000E-1	3.620000E+1	-3.180000E+1	-3.120000E+1	-3.400000E+0	-3.400000E+1	-1.600000E+0	-4.200000E+0	6.500000E+1	1.320000E+1	-5.800000E+0	2.000000E-1	-1.840000E+1	1.760000E+1	-1.800000E+0	1.100000E+1	1.740000E+1	3.800000E+0	6.000000E+1	3.960000E+1	-4.400000E+0	-1.360000E+1	1.160000E+1	-1.700000E+1	4.100000E+1	-2.880000E+1
3.640000E+1	-4.200000E+0	-3.800000E+0	-1.840000E+1	9.800000E+0	-2.020000E+1	6.020000E+1	1.700000E+1	-1.860000E+1	9.000000E+0	-2.700000E+1	-2.140000E+1	1.480000E+1	2.500000E+1	1.600000E+0	-1.620000E+1	-3.620000E+1	-2.200000E+0	-8.600000E+0	-1.080000E+1	-4.220000E+1	2.440000E+1	-1.600000E+0	9.000000E+0	6.200000E+0	2.020000E+1	6.200000E+0	-1.520000E+1	-2.340000E+1	-3.200000E+1	2.240000E+1	-1.420000E+1	3.000000E+0	-4.680000E+1	-1.580000E+1	8.200000E+0	-4.000000E-1	-2.640000E+1	-2.580000E+1	-1.900000E+1	-3.660000E+1	1.580000E+1	4.000000E+0	-2.840000E+1	-6.040000E+1	-1.160000E+1	-1.640000E+1	-3.300000E+1	1.700000E+1	-1.480000E+1
-9.600000E+0	-2.220000E+1	-4.180000E+1	5.560000E+1	-1.620000E+1	2.580000E+1	2.020000E+1	-7.000000E+0	-3.660000E+1	-2.500000E+1	-1.100000E+1	-5.400000E+0	1.080000E+1	5.000000E+0	-2.440000E+1	-3.420000E+1	9.800000E+0	5.800000E+0	1.140000E+1	-3.880000E+1	-2.000000E-1	-1.960000E+1	-4.360000E+1	-1.900000E+1	-2.780000E+1	-9.800000E+0	-1.780000E+1	6.800000E+0	-5.340000E+1	2.200000E+1	6.400000E+0	1.980000E+1	1.500000E+1	-2.800000E+0	-2.980000E+1	-3.980000E+1	-3.240000E+1	-2.240000E+1	-1.580000E+1	1.100000E+1	-4.460000E+1	1.180000E+1	1.000000E+1	-8.400000E+0	-4.400000E+0	-2.560000E+1	-4.000000E-1	3.900000E+1	1.500000E+1	-2.280000E+1
8.400000E+0	-2.020000E+1	2.200000E+0	-2.400000E+0	7.800000E+0	-6.200000E+0	-3.380000E+1	1.700000E+1	3.400000E+0	-1.900000E+1	-1.000000E+0	1.860000E+1	1.080000E+1	-3.500000E+1	-6.400000E+0	2.380000E+1	-2.420000E+1	2.980000E+1	-6.000000E-1	-8.000000E-1	-7.020000E+1	-3.600000E+0	-3.360000E+1	1.500000E+1	2.820000E+1	4.200000E+0	-6.180000E+1	-5.520000E+1	-2.540000E+1	1.200000E+1	3.840000E+1	3.180000E+1	4.300000E+1	-4.800000E+0	-1.380000E+1	-4.980000E+1	-4.400000E+0	7.600000E+0	1.220000E+1	3.000000E+0	-4.460000E+1	-3.420000E+1	1.800000E+1	-4.040000E+1	3.160000E+1	4.400000E+0	-4.000000E-1	3.000000E+0	-9.000000E+0	9.200000E+0
2.240000E+1	-2.200000E+0	1.020000E+1	5.560000E+1	2.580000E+1	2.580000E+1	8.200000E+0	2.100000E+1	-6.600000E+0	-3.000000E+0	-3.700000E+1	2.660000E+1	8.000000E-1	-4.700000E+1	1.360000E+1	3.800000E+0	7.800000E+0	1.980000E+1	1.740000E+1	-8.800000E+0	1.580000E+1	6.400000E+0	-3.360000E+1	1.100000E+1	-9.800000E+0	-5.800000E+0	-2.380000E+1	-3.200000E+0	-3.140000E+1	2.000000E+1	2.840000E+1	5.800000E+0	3.500000E+1	-8.000000E-1	1.820000E+1	1.420000E+1	-6.400000E+0	1.760000E+1	2.200000E+0	-3.700000E+1	-1.860000E+1	-2.200000E+0	2.000000E+0	1.760000E+1	1.760000E+1	-2.760000E+1	1.360000E+1	5.300000E+1	-9.000000E+0	-3.280000E+1
2.640000E+1	3.980000E+1	2.000000E-1	2.760000E+1	2.380000E+1	-6.200000E+0	1.220000E+1	2.300000E+1	-3.660000E+1	1.900000E+1	2.100000E+1	1.660000E+1	2.880000E+1	-1.300000E+1	3.600000E+0	-2.220000E+1	-6.200000E+0	1.380000E+1	1.740000E+1	3.200000E+0	3.180000E+1	-5.600000E+0	-2.960000E+1	6.100000E+1	-5.800000E+0	-1.380000E+1	1.420000E+1	-3.720000E+1	2.600000E+0	8.000000E+0	-1.600000E+0	4.980000E+1	3.900000E+1	5.200000E+0	-5.800000E+0	-1.380000E+1	3.560000E+1	-1.040000E+1	-5.800000E+0	-1.300000E+1	-3.260000E+1	1.800000E+0	-6.000000E+0	3.360000E+1	1.160000E+1	6.400000E+0	1.560000E+1	2.100000E+1	-3.500000E+1	-1.080000E+1
[truncated: 461 more columns]
