# Supplementary material for: Formation of organic color centers in air-suspended carbon nanotubes using vapor-phase reaction
Source: Nat Commun. 2022 May 20;13:2814. doi: 10.1038/s41467-022-30508-z (PMC9123200; doi:10.1038/s41467-022-30508-z)
Supplement: Supplementary file 3 — Source Data [file 41467_2022_30508_MOESM3_ESM.zip › Source Data/Figure S15/a/XYSP02/190522XSP020 XYSP02 -699.7297Y BG.dat]

1073.140136	859.400000
1074.187893	1043.000000
1075.235624	1084.200000
1076.283329	1111.200000
1077.331009	1037.200000
1078.378662	1102.200000
1079.426290	937.200000
1080.473892	1099.200000
1081.521468	1047.800000
1082.569018	1038.200000
1083.616542	938.400000
1084.664040	1058.200000
1085.711512	902.600000
1086.758958	1108.600000
1087.806379	1014.600000
1088.853773	811.400000
1089.901142	830.600000
1090.948485	943.400000
1091.995801	878.400000
1093.043092	929.400000
1094.090357	777.400000
1095.137597	1028.000000
1096.184810	877.400000
1097.231997	1010.200000
1098.279159	906.800000
1099.326294	864.000000
1100.373404	984.000000
1101.420487	880.200000
1102.467545	849.200000
1103.514577	1165.400000
1104.561583	920.600000
1105.608563	983.200000
1106.655518	850.600000
1107.702446	1032.600000
1108.749348	1030.200000
1109.796225	1020.000000
1110.843075	958.000000
1111.889900	1115.600000
1112.936699	795.400000
1113.983472	961.400000
1115.030219	895.600000
1116.076940	770.400000
1117.123635	888.800000
1118.170305	965.400000
1119.216948	1076.800000
1120.263566	1016.200000
1121.310157	1130.000000
1122.356723	1141.200000
1123.403263	991.400000
1124.449777	757.200000
1125.496265	748.600000
1126.542727	935.400000
1127.589163	877.600000
1128.635573	935.600000
1129.681958	897.800000
1130.728316	881.400000
1131.774649	1032.800000
1132.820956	1081.200000
1133.867236	819.600000
1134.913491	853.000000
1135.959720	979.000000
1137.005923	973.400000
1138.052101	857.200000
1139.098252	999.000000
1140.144377	870.000000
1141.190477	989.800000
1142.236550	928.800000
1143.282598	911.600000
1144.328620	906.000000
1145.374616	870.400000
1146.420586	918.600000
1147.466530	1192.400000
1148.512448	1119.200000
1149.558341	1005.200000
1150.604207	925.400000
1151.650047	985.600000
1152.695862	891.800000
1153.741651	975.600000
1154.787414	1053.000000
1155.833150	929.000000
1156.878861	1001.800000
1157.924547	1041.800000
1158.970206	1060.800000
1160.015839	988.800000
1161.061446	981.400000
1162.107028	853.600000
1163.152584	981.200000
1164.198113	892.600000
1165.243617	966.800000
1166.289095	1186.000000
1167.334547	1081.000000
1168.379973	1042.600000
1169.425373	1047.200000
1170.470748	934.800000
1171.516096	987.000000
1172.561418	1049.000000
1173.606715	960.000000
1174.651986	997.800000
1175.697231	750.600000
1176.742449	1076.200000
1177.787642	949.600000
1178.832810	1048.800000
1179.877951	848.400000
1180.923066	906.600000
1181.968155	1018.200000
1183.013219	992.600000
1184.058257	824.000000
1185.103268	1096.000000
1186.148254	801.800000
1187.193214	821.400000
1188.238148	997.200000
1189.283056	1009.000000
1190.327938	971.200000
1191.372794	1010.400000
1192.417625	984.600000
1193.462429	985.800000
1194.507208	970.800000
1195.551961	1056.000000
1196.596687	1023.600000
1197.641388	986.200000
1198.686063	1134.600000
1199.730712	1078.600000
1200.775336	932.600000
1201.819933	1052.000000
1202.864504	960.200000
1203.909050	1064.000000
1204.953569	994.000000
1205.998063	847.800000
1207.042531	903.800000
1208.086973	1082.400000
1209.131389	1040.800000
1210.175779	831.800000
1211.220143	800.400000
1212.264481	925.400000
1213.308794	835.600000
1214.353080	877.200000
1215.397341	1010.800000
1216.441575	1042.200000
1217.485784	1007.000000
1218.529967	830.800000
1219.574124	966.800000
1220.618255	1002.400000
1221.662360	916.600000
1222.706439	1055.800000
1223.750493	913.200000
1224.794520	1192.600000
1225.838522	881.200000
1226.882498	824.800000
1227.926447	980.800000
1228.970371	974.000000
1230.014269	1011.200000
1231.058141	1110.200000
1232.101987	890.800000
1233.145808	995.800000
1234.189602	917.800000
1235.233371	1111.800000
1236.277113	1035.400000
1237.320830	1046.000000
1238.364521	955.200000
1239.408185	940.600000
1240.451824	1055.000000
1241.495437	954.400000
1242.539025	1074.000000
1243.582586	999.800000
1244.626121	789.000000
1245.669631	904.400000
1246.713114	1015.200000
1247.756572	941.200000
1248.800004	819.000000
1249.843410	1115.400000
1250.886790	1006.600000
1251.930144	1129.000000
1252.973472	954.400000
1254.016774	1052.600000
1255.060050	814.400000
1256.103301	980.200000
1257.146525	1157.600000
1258.189724	1094.400000
1259.232897	935.200000
1260.276044	955.400000
1261.319165	916.600000
1262.362260	988.800000
1263.405329	1205.000000
1264.448372	977.000000
1265.491390	951.000000
1266.534381	974.000000
1267.577347	942.400000
1268.620286	1059.800000
1269.663200	981.400000
1270.706088	1028.800000
1271.748950	988.000000
1272.791786	1016.600000
1273.834596	1002.200000
1274.877380	1009.000000
1275.920139	1093.600000
1276.962871	1188.000000
1278.005578	1025.200000
1279.048258	976.000000
1280.090913	1046.800000
1281.133542	998.800000
1282.176145	907.400000
1283.218722	1078.800000
1284.261273	930.444444
1285.303798	1009.800000
1286.346298	1103.200000
1287.388771	939.600000
1288.431219	912.400000
1289.473640	996.000000
1290.516036	908.800000
1291.558406	1034.600000
1292.600750	977.400000
1293.643068	982.800000
1294.685360	974.600000
1295.727626	1087.400000
1296.769867	966.200000
1297.812081	920.000000
1298.854270	1015.800000
1299.896432	1001.800000
1300.938569	1022.200000
1301.980680	770.200000
1303.022765	1074.000000
1304.064824	1024.400000
1305.106857	983.800000
1306.148864	975.800000
1307.190846	935.800000
1308.232801	1046.000000
1309.274731	1025.600000
1310.316634	1028.200000
1311.358512	1066.600000
1312.400364	1043.400000
1313.442190	969.600000
1314.483990	919.000000
1315.525764	1033.800000
1316.567512	941.600000
1317.609234	969.000000
1318.650931	832.400000
1319.692601	912.888889
1320.734246	1019.600000
1321.775865	1002.600000
1322.817458	977.200000
1323.859025	835.800000
1324.900566	885.400000
1325.942081	987.600000
1326.983570	951.000000
1328.025033	971.000000
1329.066471	1027.800000
1330.107882	1101.400000
1331.149268	1012.600000
1332.190628	851.400000
1333.231961	937.800000
1334.273269	891.000000
1335.314551	954.000000
1336.355808	836.200000
1337.397038	917.800000
1338.438242	981.111111
1339.479420	1161.400000
1340.520573	1036.600000
1341.561700	958.000000
1342.602800	980.200000
1343.643875	934.000000
1344.684924	987.000000
1345.725947	869.000000
1346.766944	871.000000
1347.807916	1076.888889
1348.848861	981.400000
1349.889780	732.800000
1350.930674	979.600000
1351.971541	969.400000
1353.012383	967.200000
1354.053199	975.600000
1355.093989	956.400000
1356.134753	989.800000
1357.175491	902.800000
1358.216203	1002.400000
1359.256890	924.000000
1360.297550	1010.000000
1361.338184	862.200000
1362.378793	1048.600000
1363.419376	915.000000
1364.459933	926.800000
1365.500464	1073.200000
1366.540969	1126.600000
1367.581448	969.600000
1368.621901	1041.400000
1369.662328	806.200000
1370.702730	1073.200000
1371.743105	937.800000
1372.783455	989.200000
1373.823778	894.200000
1374.864076	1068.200000
1375.904348	961.000000
1376.944594	1009.400000
1377.984814	924.400000
1379.025009	1181.400000
1380.065177	898.000000
1381.105319	832.400000
1382.145436	1025.200000
1383.185526	1010.000000
1384.225591	958.800000
1385.265630	1010.600000
1386.305643	911.800000
1387.345630	960.000000
1388.385591	1032.600000
1389.425526	1011.000000
1390.465435	1169.400000
1391.505319	1120.400000
1392.545176	883.600000
1393.585008	829.200000
1394.624814	852.200000
1395.664593	976.200000
1396.704347	917.400000
1397.744075	914.200000
1398.783777	925.400000
1399.823454	901.600000
1400.863104	909.400000
1401.902728	941.400000
1402.942327	924.000000
1403.981899	1050.600000
1405.021446	806.200000
1406.060967	1180.400000
1407.100462	889.400000
1408.139931	1038.000000
1409.179374	882.200000
1410.218791	1220.000000
1411.258182	848.600000
1412.297548	827.400000
1413.336887	1028.400000
1414.376201	1091.200000
1415.415489	787.200000
1416.454750	1017.000000
1417.493986	876.400000
1418.533196	1051.600000
1419.572380	773.600000
1420.611539	1091.800000
1421.650671	957.000000
1422.689777	1018.600000
1423.728858	929.200000
1424.767912	870.000000
1425.806941	960.200000
1426.845944	1046.400000
1427.884921	927.800000
1428.923872	999.400000
1429.962797	808.600000
1431.001696	1044.800000
1432.040569	873.400000
1433.079417	1222.600000
1434.118238	912.200000
1435.157034	952.200000
1436.195803	868.400000
1437.234547	833.400000
1438.273265	1005.800000
1439.311957	1104.200000
1440.350623	1003.800000
1441.389263	946.200000
1442.427878	829.200000
1443.466466	961.000000
1444.505029	1005.200000
1445.543565	1017.400000
1446.582076	837.800000
1447.620561	900.600000
1448.659019	909.400000
1449.697452	1018.400000
1450.735860	1153.000000
1451.774241	1010.600000
1452.812596	1072.000000
1453.850925	930.000000
1454.889229	1086.200000
1455.927506	834.800000
1456.965758	861.400000
1458.003984	970.000000
1459.042184	1138.600000
1460.080358	1109.000000
1461.118506	1070.800000
1462.156628	891.400000
1463.194724	1058.200000
1464.232795	1084.400000
1465.270839	953.400000
1466.308858	888.400000
1467.346850	865.600000
1468.384817	933.200000
1469.422758	968.800000
1470.460673	1056.800000
1471.498562	919.800000
1472.536425	1002.200000
1473.574263	928.600000
1474.612074	1062.000000
1475.649859	1200.200000
1476.687619	953.400000
1477.725353	802.200000
1478.763060	939.400000
1479.800742	884.600000
1480.838398	932.600000
1481.876028	804.400000
1482.913632	989.600000
1483.951211	1018.600000
1484.988763	901.800000
1486.026290	1042.600000
1487.063790	1148.000000
1488.101265	856.600000
1489.138714	945.200000
1490.176136	997.200000
1491.213533	974.000000
1492.250904	877.000000
1493.288250	940.600000
1494.325569	810.400000
1495.362862	1034.000000
1496.400130	987.200000
1497.437371	1018.200000
1498.474587	1008.600000
1499.511777	1009.000000
1500.548941	972.200000
1501.586078	1093.800000
1502.623191	956.800000
1503.660277	1024.800000
1504.697337	891.400000
1505.734371	945.400000
1506.771380	893.600000
1507.808362	965.600000
1508.845319	996.800000
1509.882250	1044.400000
1510.919155	1132.000000
1511.956034	1057.000000
1512.992887	854.000000
1514.029714	1046.400000
1515.066515	1079.400000
1516.103290	1012.800000
1517.140040	984.000000
1518.176763	973.800000
1519.213461	760.600000
1520.250133	991.800000
1521.286779	1035.000000
1522.323399	976.800000
1523.359993	1044.000000
1524.396561	808.600000
1525.433103	929.800000
1526.469619	868.600000
1527.506110	917.200000
1528.542574	914.400000
1529.579013	793.000000
1530.615426	1067.400000
1531.651813	867.600000
1532.688174	995.800000
1533.724509	934.800000
1534.760818	921.800000
1535.797101	913.800000
1536.833358	776.200000
1537.869590	987.800000
1538.905795	899.600000
1539.941975	1011.000000
1540.978129	1020.000000
1542.014257	866.600000
1543.050358	939.200000
1544.086435	854.800000
1545.122485	960.400000
1546.158509	962.400000
1547.194507	1060.400000
1548.230480	838.200000
1549.266426	876.800000
1550.302347	957.200000
1551.338242	1084.200000
1552.374110	861.400000
1553.409953	729.000000
1554.445770	891.800000
1555.481562	951.400000
1556.517327	1001.200000
1557.553066	1125.600000
1558.588780	796.800000
1559.624467	985.200000
1560.660129	1052.800000
1561.695764	676.400000
1562.731374	956.400000
1563.766958	842.600000
1564.802516	927.000000
1565.838048	981.800000
1566.873555	912.600000
1567.909035	945.200000
1568.944489	1006.000000
1569.979918	1033.600000
1571.015321	930.400000
1572.050697	916.600000
1573.086048	816.000000
1574.121373	1108.000000
1575.156672	1032.600000
1576.191945	940.000000
1577.227192	932.800000
1578.262414	1130.400000
1579.297609	961.200000
1580.332779	860.200000
1581.367922	936.200000
1582.403040	1055.400000
1583.438132	930.800000
1584.473198	1029.200000
1585.508238	1069.400000
1586.543252	1159.200000
1587.578240	810.400000
1588.613202	963.400000
1589.648139	980.400000
1590.683049	1060.600000
1591.717934	879.400000
1592.752793	948.000000
1593.787626	897.800000
1594.822433	978.000000
1595.857214	1040.800000
1596.891969	1005.600000
1597.926698	953.400000
1598.961401	1067.200000
1599.996079	947.000000
1601.030730	889.800000
1602.065356	896.600000
1603.099955	1021.200000
1604.134529	1064.200000
