# Supplementary material for: Formation of organic color centers in air-suspended carbon nanotubes using vapor-phase reaction
Source: Nat Commun. 2022 May 20;13:2814. doi: 10.1038/s41467-022-30508-z (PMC9123200; doi:10.1038/s41467-022-30508-z)
Supplement: Supplementary file 3 — Source Data [file 41467_2022_30508_MOESM3_ESM.zip › Source Data/Figure S15/a/XYSP02/190522XSP021 XYSP02 -699.6297Y BG.dat]

1073.140136	856.600000
1074.187893	1043.600000
1075.235624	1087.800000
1076.283329	1115.800000
1077.331009	1044.200000
1078.378662	1100.200000
1079.426290	937.600000
1080.473892	1114.200000
1081.521468	1060.200000
1082.569018	1048.600000
1083.616542	927.800000
1084.664040	1066.200000
1085.711512	894.200000
1086.758958	1111.600000
1087.806379	1016.000000
1088.853773	823.800000
1089.901142	828.400000
1090.948485	933.000000
1091.995801	896.600000
1093.043092	937.600000
1094.090357	795.400000
1095.137597	1015.400000
1096.184810	880.400000
1097.231997	1020.000000
1098.279159	914.200000
1099.326294	853.200000
1100.373404	983.600000
1101.420487	872.000000
1102.467545	850.000000
1103.514577	1168.200000
1104.561583	912.000000
1105.608563	992.200000
1106.655518	836.000000
1107.702446	1041.400000
1108.749348	1031.200000
1109.796225	1006.600000
1110.843075	968.000000
1111.889900	1114.800000
1112.936699	811.800000
1113.983472	973.111111
1115.030219	881.200000
1116.076940	770.200000
1117.123635	889.000000
1118.170305	979.600000
1119.216948	1085.400000
1120.263566	1027.600000
1121.310157	1133.400000
1122.356723	1135.200000
1123.403263	994.600000
1124.449777	766.200000
1125.496265	748.200000
1126.542727	947.400000
1127.589163	870.000000
1128.635573	938.400000
1129.681958	896.800000
1130.728316	886.800000
1131.774649	1035.800000
1132.820956	1085.800000
1133.867236	821.200000
1134.913491	861.800000
1135.959720	987.200000
1137.005923	980.200000
1138.052101	852.000000
1139.098252	997.400000
1140.144377	885.200000
1141.190477	992.600000
1142.236550	944.000000
1143.282598	907.800000
1144.328620	908.800000
1145.374616	891.400000
1146.420586	931.400000
1147.466530	1201.400000
1148.512448	1107.200000
1149.558341	1005.400000
1150.604207	915.200000
1151.650047	985.400000
1152.695862	881.600000
1153.741651	970.800000
1154.787414	1041.200000
1155.833150	910.000000
1156.878861	982.200000
1157.924547	1042.200000
1158.970206	1051.600000
1160.015839	993.200000
1161.061446	984.000000
1162.107028	850.000000
1163.152584	996.200000
1164.198113	898.600000
1165.243617	984.400000
1166.289095	1192.400000
1167.334547	1081.600000
1168.379973	1049.000000
1169.425373	1046.800000
1170.470748	925.000000
1171.516096	987.800000
1172.561418	1052.200000
1173.606715	967.600000
1174.651986	993.000000
1175.697231	746.800000
1176.742449	1087.800000
1177.787642	951.200000
1178.832810	1007.000000
1179.877951	862.000000
1180.923066	894.600000
1181.968155	1025.800000
1183.013219	999.000000
1184.058257	826.400000
1185.103268	1108.000000
1186.148254	798.600000
1187.193214	819.800000
1188.238148	989.800000
1189.283056	994.000000
1190.327938	972.600000
1191.372794	1013.600000
1192.417625	988.000000
1193.462429	987.600000
1194.507208	979.600000
1195.551961	1058.200000
1196.596687	1039.600000
1197.641388	976.600000
1198.686063	1128.800000
1199.730712	1092.400000
1200.775336	924.200000
1201.819933	1068.800000
1202.864504	951.200000
1203.909050	1064.600000
1204.953569	992.600000
1205.998063	857.200000
1207.042531	904.600000
1208.086973	1091.400000
1209.131389	1036.000000
1210.175779	823.200000
1211.220143	798.800000
1212.264481	917.600000
1213.308794	841.000000
1214.353080	875.000000
1215.397341	1007.800000
1216.441575	1048.200000
1217.485784	995.000000
1218.529967	839.600000
1219.574124	972.600000
1220.618255	1012.800000
1221.662360	914.400000
1222.706439	1069.200000
1223.750493	932.600000
1224.794520	1196.400000
1225.838522	898.600000
1226.882498	831.000000
1227.926447	984.800000
1228.970371	985.600000
1230.014269	1010.400000
1231.058141	1095.800000
1232.101987	882.800000
1233.145808	1007.600000
1234.189602	931.400000
1235.233371	1116.200000
1236.277113	1029.600000
1237.320830	1048.600000
1238.364521	971.000000
1239.408185	937.600000
1240.451824	1056.000000
1241.495437	971.000000
1242.539025	1088.800000
1243.582586	989.600000
1244.626121	785.200000
1245.669631	904.400000
1246.713114	1035.200000
1247.756572	960.200000
1248.800004	806.400000
1249.843410	1120.800000
1250.886790	1006.000000
1251.930144	1143.400000
1252.973472	957.600000
1254.016774	1040.400000
1255.060050	815.600000
1256.103301	998.600000
1257.146525	1179.400000
1258.189724	1092.800000
1259.232897	947.000000
1260.276044	963.400000
1261.319165	917.600000
1262.362260	991.400000
1263.405329	1205.000000
1264.448372	991.400000
1265.491390	958.000000
1266.534381	980.000000
1267.577347	951.200000
1268.620286	1035.800000
1269.663200	974.600000
1270.706088	1025.800000
1271.748950	992.600000
1272.791786	1006.200000
1273.834596	1015.400000
1274.877380	999.600000
1275.920139	1093.000000
1276.962871	1189.000000
1278.005578	1029.400000
1279.048258	966.200000
1280.090913	1041.000000
1281.133542	1011.200000
1282.176145	902.000000
1283.218722	1082.200000
1284.261273	924.000000
1285.303798	1021.000000
1286.346298	1104.600000
1287.388771	941.400000
1288.431219	901.800000
1289.473640	1013.400000
1290.516036	907.400000
1291.558406	1015.400000
1292.600750	978.200000
1293.643068	995.200000
1294.685360	979.800000
1295.727626	1106.400000
1296.769867	959.200000
1297.812081	912.400000
1298.854270	1020.000000
1299.896432	1005.200000
1300.938569	1013.200000
1301.980680	770.600000
1303.022765	1079.600000
1304.064824	1019.200000
1305.106857	970.000000
1306.148864	967.200000
1307.190846	934.800000
1308.232801	1029.600000
1309.274731	1020.600000
1310.316634	1045.800000
1311.358512	1080.200000
1312.400364	1043.000000
1313.442190	967.600000
1314.483990	917.200000
1315.525764	1037.000000
1316.567512	947.000000
1317.609234	973.200000
1318.650931	831.000000
1319.692601	916.800000
1320.734246	1024.600000
1321.775865	1014.600000
1322.817458	980.200000
1323.859025	834.600000
1324.900566	886.600000
1325.942081	977.800000
1326.983570	965.000000
1328.025033	978.600000
1329.066471	1027.600000
1330.107882	1109.800000
1331.149268	1028.000000
1332.190628	852.200000
1333.231961	948.800000
1334.273269	896.200000
1335.314551	941.200000
1336.355808	845.600000
1337.397038	928.600000
1338.438242	1005.600000
1339.479420	1161.200000
1340.520573	1033.200000
1341.561700	964.000000
1342.602800	989.000000
1343.643875	917.200000
1344.684924	976.800000
1345.725947	862.200000
1346.766944	854.800000
1347.807916	1076.000000
1348.848861	996.400000
1349.889780	742.200000
1350.930674	983.000000
1351.971541	978.200000
1353.012383	960.400000
1354.053199	977.400000
1355.093989	952.000000
1356.134753	990.400000
1357.175491	907.600000
1358.216203	1014.000000
1359.256890	924.600000
1360.297550	1001.000000
1361.338184	873.400000
1362.378793	1045.600000
1363.419376	900.400000
1364.459933	925.400000
1365.500464	1079.400000
1366.540969	1133.800000
1367.581448	969.600000
1368.621901	1040.600000
1369.662328	818.600000
1370.702730	1069.000000
1371.743105	940.600000
1372.783455	995.800000
1373.823778	893.400000
1374.864076	1054.600000
1375.904348	959.200000
1376.944594	1009.800000
1377.984814	936.600000
1379.025009	1191.200000
1380.065177	884.600000
1381.105319	842.400000
1382.145436	1022.400000
1383.185526	1005.600000
1384.225591	944.800000
1385.265630	993.200000
1386.305643	921.000000
1387.345630	959.600000
1388.385591	1025.200000
1389.425526	1010.400000
1390.465435	1172.000000
1391.505319	1130.200000
1392.545176	874.400000
1393.585008	822.600000
1394.624814	855.400000
1395.664593	970.800000
1396.704347	927.400000
1397.744075	911.000000
1398.783777	937.600000
1399.823454	903.600000
1400.863104	919.200000
1401.902728	960.400000
1402.942327	922.200000
1403.981899	1059.600000
1405.021446	815.000000
1406.060967	1178.000000
1407.100462	899.800000
1408.139931	1035.800000
1409.179374	862.600000
1410.218791	1220.600000
1411.258182	855.200000
1412.297548	829.200000
1413.336887	1028.400000
1414.376201	1089.600000
1415.415489	801.600000
1416.454750	1008.400000
1417.493986	880.800000
1418.533196	1071.400000
1419.572380	782.600000
1420.611539	1099.800000
1421.650671	973.000000
1422.689777	1018.600000
1423.728858	919.400000
1424.767912	868.600000
1425.806941	968.800000
1426.845944	1033.600000
1427.884921	927.400000
1428.923872	996.000000
1429.962797	818.000000
1431.001696	1059.600000
1432.040569	869.600000
1433.079417	1235.200000
1434.118238	899.000000
1435.157034	945.000000
1436.195803	857.000000
1437.234547	837.200000
1438.273265	990.000000
1439.311957	1115.000000
1440.350623	998.800000
1441.389263	940.400000
1442.427878	832.200000
1443.466466	956.400000
1444.505029	1004.800000
1445.543565	1017.600000
1446.582076	838.200000
1447.620561	908.000000
1448.659019	910.800000
1449.697452	1028.800000
1450.735860	1134.200000
1451.774241	1012.400000
1452.812596	1087.800000
1453.850925	923.800000
1454.889229	1075.800000
1455.927506	822.600000
1456.965758	867.000000
1458.003984	968.600000
1459.042184	1126.200000
1460.080358	1107.400000
1461.118506	1081.400000
1462.156628	898.400000
1463.194724	1051.600000
1464.232795	1076.600000
1465.270839	959.000000
1466.308858	884.200000
1467.346850	860.600000
1468.384817	937.000000
1469.422758	967.800000
1470.460673	1060.200000
1471.498562	925.200000
1472.536425	989.600000
1473.574263	919.800000
1474.612074	1067.000000
1475.649859	1196.800000
1476.687619	952.400000
1477.725353	794.800000
1478.763060	936.400000
1479.800742	883.200000
1480.838398	936.400000
1481.876028	799.600000
1482.913632	989.400000
1483.951211	1025.600000
1484.988763	904.200000
1486.026290	1047.200000
1487.063790	1145.600000
1488.101265	849.800000
1489.138714	953.400000
1490.176136	999.200000
1491.213533	976.000000
1492.250904	863.000000
1493.288250	943.200000
1494.325569	789.400000
1495.362862	1031.600000
1496.400130	967.200000
1497.437371	1015.400000
1498.474587	994.200000
1499.511777	996.600000
1500.548941	976.444444
1501.586078	1093.400000
1502.623191	964.400000
1503.660277	1027.400000
1504.697337	884.000000
1505.734371	929.600000
1506.771380	899.800000
1507.808362	970.600000
1508.845319	988.200000
1509.882250	1034.000000
1510.919155	1127.600000
1511.956034	1060.400000
1512.992887	840.800000
1514.029714	1043.600000
1515.066515	1068.000000
1516.103290	1007.000000
1517.140040	969.200000
1518.176763	973.200000
1519.213461	762.400000
1520.250133	1005.200000
1521.286779	1027.000000
1522.323399	956.400000
1523.359993	1031.400000
1524.396561	809.200000
1525.433103	937.400000
1526.469619	856.200000
1527.506110	907.400000
1528.542574	901.600000
1529.579013	816.800000
1530.615426	1070.600000
1531.651813	867.600000
1532.688174	1004.400000
1533.724509	943.400000
1534.760818	917.400000
1535.797101	918.800000
1536.833358	767.600000
1537.869590	980.200000
1538.905795	899.600000
1539.941975	1007.800000
1540.978129	1013.600000
1542.014257	864.800000
1543.050358	935.600000
1544.086435	849.400000
1545.122485	971.800000
1546.158509	978.800000
1547.194507	1065.800000
1548.230480	846.400000
1549.266426	877.600000
1550.302347	943.400000
1551.338242	1082.200000
1552.374110	862.600000
1553.409953	734.800000
1554.445770	878.600000
1555.481562	945.800000
1556.517327	1017.600000
1557.553066	1134.600000
1558.588780	805.800000
1559.624467	987.800000
1560.660129	1062.200000
1561.695764	675.200000
1562.731374	950.200000
1563.766958	835.600000
1564.802516	928.800000
1565.838048	972.200000
1566.873555	915.000000
1567.909035	943.800000
1568.944489	1017.800000
1569.979918	1025.800000
1571.015321	939.600000
1572.050697	923.200000
1573.086048	829.800000
1574.121373	1093.600000
1575.156672	1051.000000
1576.191945	958.800000
1577.227192	941.000000
1578.262414	1134.000000
1579.297609	973.600000
1580.332779	853.800000
1581.367922	927.600000
1582.403040	1062.000000
1583.438132	927.200000
1584.473198	1016.000000
1585.508238	1067.600000
1586.543252	1175.000000
1587.578240	833.600000
1588.613202	961.400000
1589.648139	999.400000
1590.683049	1060.200000
1591.717934	885.600000
1592.752793	928.200000
1593.787626	884.200000
1594.822433	975.200000
1595.857214	1049.200000
1596.891969	1017.800000
1597.926698	957.600000
1598.961401	1060.000000
1599.996079	939.000000
1601.030730	889.200000
1602.065356	897.800000
1603.099955	1015.000000
1604.134529	1063.000000
