# Supplementary material for: Formation of organic color centers in air-suspended carbon nanotubes using vapor-phase reaction
Source: Nat Commun. 2022 May 20;13:2814. doi: 10.1038/s41467-022-30508-z (PMC9123200; doi:10.1038/s41467-022-30508-z)
Supplement: Supplementary file 3 — Source Data [file 41467_2022_30508_MOESM3_ESM.zip › Source Data/Figure S15/a/XYSP02/190522XSP022 XYSP02 -699.5297Y BG.dat]

1073.140136	856.600000
1074.187893	1043.400000
1075.235624	1086.200000
1076.283329	1113.555556
1077.331009	1037.400000
1078.378662	1095.000000
1079.426290	942.400000
1080.473892	1107.800000
1081.521468	1075.400000
1082.569018	1041.200000
1083.616542	933.800000
1084.664040	1058.600000
1085.711512	902.000000
1086.758958	1103.800000
1087.806379	1014.800000
1088.853773	817.000000
1089.901142	826.000000
1090.948485	932.200000
1091.995801	884.200000
1093.043092	930.200000
1094.090357	801.800000
1095.137597	1019.800000
1096.184810	870.800000
1097.231997	1009.000000
1098.279159	902.400000
1099.326294	855.000000
1100.373404	995.800000
1101.420487	857.000000
1102.467545	856.800000
1103.514577	1170.600000
1104.561583	911.600000
1105.608563	990.800000
1106.655518	832.800000
1107.702446	1020.000000
1108.749348	1037.400000
1109.796225	1004.600000
1110.843075	964.800000
1111.889900	1119.200000
1112.936699	787.800000
1113.983472	950.800000
1115.030219	894.600000
1116.076940	774.200000
1117.123635	880.000000
1118.170305	963.000000
1119.216948	1071.800000
1120.263566	1008.400000
1121.310157	1118.400000
1122.356723	1135.600000
1123.403263	996.200000
1124.449777	754.200000
1125.496265	758.000000
1126.542727	949.200000
1127.589163	883.800000
1128.635573	920.600000
1129.681958	896.200000
1130.728316	891.200000
1131.774649	1022.000000
1132.820956	1069.600000
1133.867236	817.400000
1134.913491	853.600000
1135.959720	987.000000
1137.005923	960.400000
1138.052101	840.200000
1139.098252	991.600000
1140.144377	885.400000
1141.190477	989.000000
1142.236550	941.200000
1143.282598	905.000000
1144.328620	923.600000
1145.374616	884.400000
1146.420586	930.800000
1147.466530	1199.000000
1148.512448	1114.200000
1149.558341	1000.400000
1150.604207	942.400000
1151.650047	1003.400000
1152.695862	895.600000
1153.741651	965.400000
1154.787414	1054.200000
1155.833150	921.800000
1156.878861	993.400000
1157.924547	1026.800000
1158.970206	1058.600000
1160.015839	987.600000
1161.061446	965.200000
1162.107028	853.800000
1163.152584	990.800000
1164.198113	888.600000
1165.243617	978.400000
1166.289095	1177.000000
1167.334547	1079.200000
1168.379973	1039.600000
1169.425373	1046.200000
1170.470748	924.000000
1171.516096	983.600000
1172.561418	1050.200000
1173.606715	957.200000
1174.651986	1002.200000
1175.697231	757.800000
1176.742449	1060.600000
1177.787642	931.400000
1178.832810	1027.200000
1179.877951	863.600000
1180.923066	898.200000
1181.968155	1014.800000
1183.013219	986.600000
1184.058257	815.600000
1185.103268	1094.800000
1186.148254	801.800000
1187.193214	813.200000
1188.238148	986.600000
1189.283056	999.400000
1190.327938	975.000000
1191.372794	1025.000000
1192.417625	998.000000
1193.462429	990.600000
1194.507208	969.200000
1195.551961	1068.800000
1196.596687	1048.400000
1197.641388	984.800000
1198.686063	1131.800000
1199.730712	1079.600000
1200.775336	938.600000
1201.819933	1057.600000
1202.864504	951.000000
1203.909050	1072.600000
1204.953569	992.200000
1205.998063	843.200000
1207.042531	911.800000
1208.086973	1088.600000
1209.131389	1038.200000
1210.175779	817.400000
1211.220143	789.800000
1212.264481	920.000000
1213.308794	845.400000
1214.353080	883.800000
1215.397341	1009.800000
1216.441575	1033.200000
1217.485784	990.600000
1218.529967	836.800000
1219.574124	961.200000
1220.618255	1000.800000
1221.662360	917.000000
1222.706439	1073.000000
1223.750493	917.200000
1224.794520	1197.800000
1225.838522	878.444444
1226.882498	828.200000
1227.926447	982.000000
1228.970371	972.400000
1230.014269	1002.200000
1231.058141	1083.000000
1232.101987	894.600000
1233.145808	1009.200000
1234.189602	927.600000
1235.233371	1108.000000
1236.277113	1029.400000
1237.320830	1047.600000
1238.364521	948.800000
1239.408185	941.200000
1240.451824	1043.800000
1241.495437	960.800000
1242.539025	1070.000000
1243.582586	1000.000000
1244.626121	791.000000
1245.669631	908.600000
1246.713114	1012.200000
1247.756572	969.800000
1248.800004	814.600000
1249.843410	1101.600000
1250.886790	1003.400000
1251.930144	1141.800000
1252.973472	940.800000
1254.016774	1041.800000
1255.060050	819.800000
1256.103301	982.400000
1257.146525	1162.600000
1258.189724	1095.800000
1259.232897	921.200000
1260.276044	961.000000
1261.319165	917.600000
1262.362260	988.600000
1263.405329	1199.600000
1264.448372	982.000000
1265.491390	956.800000
1266.534381	982.800000
1267.577347	939.000000
1268.620286	1040.000000
1269.663200	976.800000
1270.706088	1033.600000
1271.748950	984.200000
1272.791786	1015.000000
1273.834596	1004.400000
1274.877380	998.000000
1275.920139	1089.000000
1276.962871	1187.600000
1278.005578	1019.000000
1279.048258	964.600000
1280.090913	1018.800000
1281.133542	999.000000
1282.176145	880.200000
1283.218722	1095.400000
1284.261273	924.600000
1285.303798	1021.000000
1286.346298	1114.200000
1287.388771	951.000000
1288.431219	911.800000
1289.473640	995.400000
1290.516036	913.800000
1291.558406	1008.800000
1292.600750	963.400000
1293.643068	1005.200000
1294.685360	985.000000
1295.727626	1107.000000
1296.769867	958.400000
1297.812081	906.600000
1298.854270	1023.800000
1299.896432	994.400000
1300.938569	1031.600000
1301.980680	770.400000
1303.022765	1073.800000
1304.064824	1016.000000
1305.106857	988.600000
1306.148864	981.800000
1307.190846	936.600000
1308.232801	1040.600000
1309.274731	1013.200000
1310.316634	1039.000000
1311.358512	1081.800000
1312.400364	1046.200000
1313.442190	984.600000
1314.483990	915.400000
1315.525764	1040.800000
1316.567512	942.400000
1317.609234	972.000000
1318.650931	834.200000
1319.692601	899.000000
1320.734246	1014.400000
1321.775865	1005.000000
1322.817458	966.000000
1323.859025	838.200000
1324.900566	881.600000
1325.942081	982.600000
1326.983570	957.600000
1328.025033	962.400000
1329.066471	1041.800000
1330.107882	1101.000000
1331.149268	1026.400000
1332.190628	849.400000
1333.231961	938.200000
1334.273269	887.000000
1335.314551	941.200000
1336.355808	830.200000
1337.397038	922.400000
1338.438242	998.600000
1339.479420	1144.200000
1340.520573	1032.000000
1341.561700	960.800000
1342.602800	979.600000
1343.643875	910.800000
1344.684924	970.400000
1345.725947	846.800000
1346.766944	851.400000
1347.807916	1087.200000
1348.848861	984.400000
1349.889780	735.200000
1350.930674	974.600000
1351.971541	975.400000
1353.012383	974.200000
1354.053199	981.200000
1355.093989	952.400000
1356.134753	971.200000
1357.175491	905.000000
1358.216203	1011.200000
1359.256890	923.600000
1360.297550	1005.200000
1361.338184	846.400000
1362.378793	1062.400000
1363.419376	899.200000
1364.459933	926.200000
1365.500464	1091.400000
1366.540969	1125.200000
1367.581448	965.800000
1368.621901	1039.200000
1369.662328	815.400000
1370.702730	1070.400000
1371.743105	944.000000
1372.783455	1005.600000
1373.823778	901.400000
1374.864076	1050.800000
1375.904348	961.600000
1376.944594	996.800000
1377.984814	920.400000
1379.025009	1173.000000
1380.065177	891.000000
1381.105319	837.600000
1382.145436	1020.000000
1383.185526	999.000000
1384.225591	952.200000
1385.265630	979.400000
1386.305643	909.800000
1387.345630	944.400000
1388.385591	1025.800000
1389.425526	1005.800000
1390.465435	1170.800000
1391.505319	1117.000000
1392.545176	886.400000
1393.585008	819.400000
1394.624814	859.400000
1395.664593	965.000000
1396.704347	923.800000
1397.744075	900.200000
1398.783777	932.600000
1399.823454	898.200000
1400.863104	910.800000
1401.902728	939.400000
1402.942327	928.200000
1403.981899	1064.000000
1405.021446	809.000000
1406.060967	1189.200000
1407.100462	883.600000
1408.139931	1021.400000
1409.179374	871.800000
1410.218791	1220.200000
1411.258182	843.800000
1412.297548	836.400000
1413.336887	1025.000000
1414.376201	1085.200000
1415.415489	795.600000
1416.454750	1013.200000
1417.493986	868.800000
1418.533196	1051.200000
1419.572380	769.800000
1420.611539	1095.400000
1421.650671	965.600000
1422.689777	1011.200000
1423.728858	929.200000
1424.767912	870.800000
1425.806941	960.200000
1426.845944	1034.400000
1427.884921	929.400000
1428.923872	1009.000000
1429.962797	807.000000
1431.001696	1051.600000
1432.040569	858.400000
1433.079417	1224.400000
1434.118238	912.200000
1435.157034	951.800000
1436.195803	858.000000
1437.234547	848.400000
1438.273265	1011.800000
1439.311957	1109.800000
1440.350623	990.800000
1441.389263	933.600000
1442.427878	828.400000
1443.466466	951.400000
1444.505029	981.400000
1445.543565	1009.400000
1446.582076	837.800000
1447.620561	907.400000
1448.659019	915.600000
1449.697452	1014.200000
1450.735860	1136.600000
1451.774241	996.200000
1452.812596	1066.200000
1453.850925	924.600000
1454.889229	1075.600000
1455.927506	823.000000
1456.965758	865.800000
1458.003984	979.000000
1459.042184	1143.800000
1460.080358	1120.400000
1461.118506	1065.000000
1462.156628	899.400000
1463.194724	1046.600000
1464.232795	1080.800000
1465.270839	962.000000
1466.308858	889.200000
1467.346850	858.800000
1468.384817	952.800000
1469.422758	971.200000
1470.460673	1043.000000
1471.498562	915.200000
1472.536425	989.800000
1473.574263	930.200000
1474.612074	1066.200000
1475.649859	1195.400000
1476.687619	957.200000
1477.725353	810.800000
1478.763060	943.200000
1479.800742	890.600000
1480.838398	942.200000
1481.876028	793.800000
1482.913632	991.000000
1483.951211	1023.600000
1484.988763	885.200000
1486.026290	1059.200000
1487.063790	1141.600000
1488.101265	852.400000
1489.138714	947.800000
1490.176136	1001.000000
1491.213533	961.400000
1492.250904	871.200000
1493.288250	946.800000
1494.325569	802.000000
1495.362862	1036.200000
1496.400130	971.200000
1497.437371	1010.600000
1498.474587	1009.600000
1499.511777	991.000000
1500.548941	968.400000
1501.586078	1111.111111
1502.623191	964.800000
1503.660277	1013.600000
1504.697337	879.600000
1505.734371	928.600000
1506.771380	897.800000
1507.808362	972.400000
1508.845319	985.800000
1509.882250	1045.400000
1510.919155	1123.800000
1511.956034	1054.800000
1512.992887	828.800000
1514.029714	1040.600000
1515.066515	1071.200000
1516.103290	1006.200000
1517.140040	968.600000
1518.176763	976.600000
1519.213461	757.200000
1520.250133	1001.000000
1521.286779	1022.800000
1522.323399	962.200000
1523.359993	1036.600000
1524.396561	807.400000
1525.433103	935.000000
1526.469619	857.000000
1527.506110	900.600000
1528.542574	911.800000
1529.579013	812.200000
1530.615426	1053.400000
1531.651813	853.600000
1532.688174	1007.800000
1533.724509	950.800000
1534.760818	915.200000
1535.797101	908.000000
1536.833358	757.600000
1537.869590	998.800000
1538.905795	887.400000
1539.941975	1009.400000
1540.978129	1004.600000
1542.014257	869.600000
1543.050358	916.600000
1544.086435	859.400000
1545.122485	965.800000
1546.158509	972.800000
1547.194507	1064.600000
1548.230480	842.800000
1549.266426	888.000000
1550.302347	934.400000
1551.338242	1079.200000
1552.374110	867.200000
1553.409953	729.600000
1554.445770	863.400000
1555.481562	953.555556
1556.517327	1004.000000
1557.553066	1135.600000
1558.588780	796.000000
1559.624467	966.400000
1560.660129	1048.600000
1561.695764	677.000000
1562.731374	947.200000
1563.766958	836.000000
1564.802516	937.800000
1565.838048	980.000000
1566.873555	907.800000
1567.909035	946.200000
1568.944489	1013.800000
1569.979918	1039.200000
1571.015321	933.600000
1572.050697	926.800000
1573.086048	807.400000
1574.121373	1095.200000
1575.156672	1043.200000
1576.191945	936.000000
1577.227192	939.000000
1578.262414	1138.800000
1579.297609	956.600000
1580.332779	859.000000
1581.367922	938.600000
1582.403040	1043.200000
1583.438132	921.400000
1584.473198	1012.000000
1585.508238	1067.200000
1586.543252	1158.200000
1587.578240	819.600000
1588.613202	964.200000
1589.648139	987.400000
1590.683049	1048.800000
1591.717934	878.000000
1592.752793	921.600000
1593.787626	885.400000
1594.822433	980.400000
1595.857214	1048.600000
1596.891969	1010.600000
1597.926698	960.600000
1598.961401	1059.800000
1599.996079	942.400000
1601.030730	881.400000
1602.065356	892.000000
1603.099955	1011.600000
1604.134529	1063.000000
