# Supplementary material for: Formation of organic color centers in air-suspended carbon nanotubes using vapor-phase reaction
Source: Nat Commun. 2022 May 20;13:2814. doi: 10.1038/s41467-022-30508-z (PMC9123200; doi:10.1038/s41467-022-30508-z)
Supplement: Supplementary file 3 — Source Data [file 41467_2022_30508_MOESM3_ESM.zip › Source Data/Figure S15/a/XYSP02/190522XSP023 XYSP02 -699.4297Y BG.dat]

1073.140136	868.800000
1074.187893	1048.600000
1075.235624	1081.600000
1076.283329	1125.000000
1077.331009	1036.200000
1078.378662	1103.400000
1079.426290	962.200000
1080.473892	1107.200000
1081.521468	1060.400000
1082.569018	1046.800000
1083.616542	949.400000
1084.664040	1062.200000
1085.711512	893.200000
1086.758958	1113.400000
1087.806379	1012.800000
1088.853773	817.600000
1089.901142	827.000000
1090.948485	936.600000
1091.995801	887.400000
1093.043092	932.600000
1094.090357	806.400000
1095.137597	1022.200000
1096.184810	873.400000
1097.231997	1007.800000
1098.279159	896.800000
1099.326294	850.200000
1100.373404	1000.000000
1101.420487	863.000000
1102.467545	864.600000
1103.514577	1169.800000
1104.561583	903.200000
1105.608563	995.200000
1106.655518	847.000000
1107.702446	1038.600000
1108.749348	1023.200000
1109.796225	1018.600000
1110.843075	959.800000
1111.889900	1115.200000
1112.936699	803.200000
1113.983472	974.200000
1115.030219	892.600000
1116.076940	753.800000
1117.123635	892.800000
1118.170305	960.200000
1119.216948	1070.600000
1120.263566	1007.000000
1121.310157	1142.400000
1122.356723	1151.400000
1123.403263	993.000000
1124.449777	777.000000
1125.496265	752.600000
1126.542727	944.000000
1127.589163	883.200000
1128.635573	934.600000
1129.681958	888.400000
1130.728316	879.000000
1131.774649	1031.600000
1132.820956	1086.600000
1133.867236	810.200000
1134.913491	857.800000
1135.959720	975.400000
1137.005923	952.400000
1138.052101	845.400000
1139.098252	996.400000
1140.144377	879.600000
1141.190477	991.000000
1142.236550	936.400000
1143.282598	916.200000
1144.328620	908.800000
1145.374616	886.000000
1146.420586	922.000000
1147.466530	1195.200000
1148.512448	1111.800000
1149.558341	1001.400000
1150.604207	937.000000
1151.650047	982.800000
1152.695862	887.000000
1153.741651	967.000000
1154.787414	1051.000000
1155.833150	921.800000
1156.878861	985.000000
1157.924547	1034.200000
1158.970206	1055.800000
1160.015839	987.400000
1161.061446	984.000000
1162.107028	858.000000
1163.152584	1000.400000
1164.198113	899.600000
1165.243617	976.200000
1166.289095	1189.400000
1167.334547	1083.400000
1168.379973	1040.000000
1169.425373	1044.600000
1170.470748	923.200000
1171.516096	985.800000
1172.561418	1048.800000
1173.606715	960.000000
1174.651986	999.400000
1175.697231	743.000000
1176.742449	1080.000000
1177.787642	956.600000
1178.832810	1020.000000
1179.877951	869.400000
1180.923066	901.600000
1181.968155	1023.600000
1183.013219	992.800000
1184.058257	821.200000
1185.103268	1103.200000
1186.148254	804.200000
1187.193214	816.400000
1188.238148	981.600000
1189.283056	992.600000
1190.327938	966.000000
1191.372794	1011.800000
1192.417625	988.200000
1193.462429	986.000000
1194.507208	964.400000
1195.551961	1057.400000
1196.596687	1041.800000
1197.641388	966.000000
1198.686063	1117.600000
1199.730712	1097.000000
1200.775336	915.400000
1201.819933	1054.400000
1202.864504	962.800000
1203.909050	1074.400000
1204.953569	999.000000
1205.998063	845.000000
1207.042531	913.600000
1208.086973	1084.400000
1209.131389	1037.600000
1210.175779	830.200000
1211.220143	793.000000
1212.264481	912.400000
1213.308794	843.800000
1214.353080	879.400000
1215.397341	1023.800000
1216.441575	1038.600000
1217.485784	999.200000
1218.529967	840.000000
1219.574124	977.000000
1220.618255	1001.400000
1221.662360	915.000000
1222.706439	1050.400000
1223.750493	925.400000
1224.794520	1184.200000
1225.838522	883.600000
1226.882498	831.400000
1227.926447	977.800000
1228.970371	980.000000
1230.014269	999.400000
1231.058141	1074.600000
1232.101987	896.400000
1233.145808	1003.800000
1234.189602	922.000000
1235.233371	1101.600000
1236.277113	1032.800000
1237.320830	1048.800000
1238.364521	960.200000
1239.408185	942.200000
1240.451824	1050.600000
1241.495437	956.000000
1242.539025	1079.600000
1243.582586	992.400000
1244.626121	785.400000
1245.669631	905.800000
1246.713114	1026.400000
1247.756572	965.800000
1248.800004	814.600000
1249.843410	1118.200000
1250.886790	1000.600000
1251.930144	1152.800000
1252.973472	943.400000
1254.016774	1027.400000
1255.060050	801.800000
1256.103301	997.200000
1257.146525	1156.800000
1258.189724	1089.800000
1259.232897	929.000000
1260.276044	959.800000
1261.319165	913.000000
1262.362260	990.400000
1263.405329	1200.000000
1264.448372	984.000000
1265.491390	953.000000
1266.534381	973.000000
1267.577347	950.000000
1268.620286	1040.200000
1269.663200	975.400000
1270.706088	1031.200000
1271.748950	998.400000
1272.791786	1022.200000
1273.834596	1002.000000
1274.877380	989.400000
1275.920139	1081.400000
1276.962871	1194.800000
1278.005578	1023.800000
1279.048258	972.600000
1280.090913	1046.600000
1281.133542	1008.800000
1282.176145	887.800000
1283.218722	1075.400000
1284.261273	915.400000
1285.303798	1027.200000
1286.346298	1084.600000
1287.388771	928.000000
1288.431219	918.200000
1289.473640	1005.800000
1290.516036	903.400000
1291.558406	1028.000000
1292.600750	971.600000
1293.643068	995.600000
1294.685360	982.000000
1295.727626	1091.200000
1296.769867	958.200000
1297.812081	912.000000
1298.854270	1005.200000
1299.896432	986.800000
1300.938569	1011.400000
1301.980680	769.200000
1303.022765	1078.200000
1304.064824	1021.000000
1305.106857	997.400000
1306.148864	972.800000
1307.190846	944.000000
1308.232801	1039.000000
1309.274731	1029.000000
1310.316634	1026.600000
1311.358512	1074.800000
1312.400364	1044.800000
1313.442190	971.600000
1314.483990	918.600000
1315.525764	1030.600000
1316.567512	947.400000
1317.609234	979.000000
1318.650931	830.800000
1319.692601	896.600000
1320.734246	1028.800000
1321.775865	1006.400000
1322.817458	978.800000
1323.859025	839.200000
1324.900566	889.000000
1325.942081	960.600000
1326.983570	953.200000
1328.025033	978.800000
1329.066471	1029.000000
1330.107882	1089.800000
1331.149268	1031.800000
1332.190628	847.400000
1333.231961	944.600000
1334.273269	881.200000
1335.314551	940.400000
1336.355808	824.200000
1337.397038	919.200000
1338.438242	986.200000
1339.479420	1149.800000
1340.520573	1039.400000
1341.561700	960.200000
1342.602800	979.600000
1343.643875	909.400000
1344.684924	964.200000
1345.725947	852.800000
1346.766944	860.200000
1347.807916	1084.400000
1348.848861	974.600000
1349.889780	738.400000
1350.930674	972.000000
1351.971541	980.600000
1353.012383	961.000000
1354.053199	974.600000
1355.093989	956.400000
1356.134753	988.200000
1357.175491	892.000000
1358.216203	1001.800000
1359.256890	921.200000
1360.297550	1005.000000
1361.338184	870.000000
1362.378793	1052.400000
1363.419376	908.800000
1364.459933	915.200000
1365.500464	1077.800000
1366.540969	1135.200000
1367.581448	954.000000
1368.621901	1045.800000
1369.662328	815.400000
1370.702730	1068.800000
1371.743105	939.000000
1372.783455	1007.600000
1373.823778	889.600000
1374.864076	1052.200000
1375.904348	950.400000
1376.944594	1012.000000
1377.984814	922.400000
1379.025009	1174.000000
1380.065177	877.200000
1381.105319	843.200000
1382.145436	1029.600000
1383.185526	1002.600000
1384.225591	958.400000
1385.265630	983.600000
1386.305643	909.400000
1387.345630	943.800000
1388.385591	1019.600000
1389.425526	1021.200000
1390.465435	1167.000000
1391.505319	1122.400000
1392.545176	885.600000
1393.585008	825.600000
1394.624814	835.400000
1395.664593	976.800000
1396.704347	919.600000
1397.744075	897.600000
1398.783777	934.800000
1399.823454	897.000000
1400.863104	916.800000
1401.902728	938.800000
1402.942327	930.200000
1403.981899	1057.600000
1405.021446	801.800000
1406.060967	1186.400000
1407.100462	882.600000
1408.139931	1033.000000
1409.179374	860.400000
1410.218791	1228.200000
1411.258182	843.200000
1412.297548	824.600000
1413.336887	1030.800000
1414.376201	1088.600000
1415.415489	802.400000
1416.454750	1009.800000
1417.493986	882.800000
1418.533196	1049.200000
1419.572380	770.200000
1420.611539	1088.400000
1421.650671	969.400000
1422.689777	1018.400000
1423.728858	918.400000
1424.767912	875.200000
1425.806941	962.400000
1426.845944	1039.200000
1427.884921	929.200000
1428.923872	1002.000000
1429.962797	825.400000
1431.001696	1045.600000
1432.040569	879.200000
1433.079417	1222.400000
1434.118238	906.200000
1435.157034	940.800000
1436.195803	869.000000
1437.234547	840.400000
1438.273265	999.200000
1439.311957	1116.600000
1440.350623	992.600000
1441.389263	941.200000
1442.427878	828.600000
1443.466466	951.200000
1444.505029	1000.600000
1445.543565	1016.200000
1446.582076	845.400000
1447.620561	910.000000
1448.659019	904.600000
1449.697452	1023.200000
1450.735860	1139.600000
1451.774241	1002.200000
1452.812596	1071.400000
1453.850925	911.200000
1454.889229	1068.800000
1455.927506	818.800000
1456.965758	869.200000
1458.003984	978.400000
1459.042184	1138.800000
1460.080358	1108.200000
1461.118506	1070.800000
1462.156628	900.600000
1463.194724	1039.800000
1464.232795	1090.400000
1465.270839	956.600000
1466.308858	885.400000
1467.346850	863.800000
1468.384817	943.400000
1469.422758	972.400000
1470.460673	1057.600000
1471.498562	914.800000
1472.536425	1013.800000
1473.574263	925.600000
1474.612074	1084.000000
1475.649859	1194.000000
1476.687619	957.600000
1477.725353	809.800000
1478.763060	934.000000
1479.800742	886.200000
1480.838398	950.200000
1481.876028	793.600000
1482.913632	979.200000
1483.951211	1028.000000
1484.988763	890.400000
1486.026290	1053.200000
1487.063790	1147.555556
1488.101265	860.200000
1489.138714	936.600000
1490.176136	993.600000
1491.213533	972.000000
1492.250904	860.400000
1493.288250	935.600000
1494.325569	796.200000
1495.362862	1033.400000
1496.400130	962.400000
1497.437371	1018.000000
1498.474587	1002.800000
1499.511777	1009.400000
1500.548941	978.600000
1501.586078	1099.800000
1502.623191	953.000000
1503.660277	1020.000000
1504.697337	893.800000
1505.734371	923.200000
1506.771380	901.200000
1507.808362	966.000000
1508.845319	980.200000
1509.882250	1043.000000
1510.919155	1116.400000
1511.956034	1054.800000
1512.992887	843.000000
1514.029714	1031.200000
1515.066515	1073.800000
1516.103290	1012.600000
1517.140040	995.600000
1518.176763	979.000000
1519.213461	764.200000
1520.250133	999.400000
1521.286779	1030.200000
1522.323399	971.400000
1523.359993	1038.400000
1524.396561	821.800000
1525.433103	943.800000
1526.469619	853.200000
1527.506110	905.800000
1528.542574	914.200000
1529.579013	808.000000
1530.615426	1065.200000
1531.651813	859.400000
1532.688174	992.800000
1533.724509	942.600000
1534.760818	910.000000
1535.797101	905.800000
1536.833358	779.600000
1537.869590	1001.600000
1538.905795	914.800000
1539.941975	996.200000
1540.978129	999.000000
1542.014257	861.200000
1543.050358	934.400000
1544.086435	861.800000
1545.122485	971.000000
1546.158509	977.400000
1547.194507	1059.800000
1548.230480	845.000000
1549.266426	873.200000
1550.302347	926.600000
1551.338242	1071.800000
1552.374110	866.200000
1553.409953	729.000000
1554.445770	884.800000
1555.481562	948.000000
1556.517327	1018.000000
1557.553066	1136.600000
1558.588780	785.000000
1559.624467	970.400000
1560.660129	1053.000000
1561.695764	678.400000
1562.731374	941.800000
1563.766958	836.600000
1564.802516	919.800000
1565.838048	979.400000
1566.873555	901.800000
1567.909035	949.000000
1568.944489	1024.200000
1569.979918	1016.600000
1571.015321	930.600000
1572.050697	916.400000
1573.086048	812.800000
1574.121373	1106.200000
1575.156672	1040.400000
1576.191945	934.000000
1577.227192	949.000000
1578.262414	1140.400000
1579.297609	974.400000
1580.332779	857.200000
1581.367922	928.200000
1582.403040	1054.200000
1583.438132	933.200000
1584.473198	1038.000000
1585.508238	1054.200000
1586.543252	1166.666667
1587.578240	821.000000
1588.613202	968.200000
1589.648139	992.400000
1590.683049	1073.200000
1591.717934	873.000000
1592.752793	934.400000
1593.787626	884.600000
1594.822433	980.200000
1595.857214	1042.000000
1596.891969	1001.000000
1597.926698	948.600000
1598.961401	1076.800000
1599.996079	936.200000
1601.030730	887.600000
1602.065356	898.000000
1603.099955	1023.000000
1604.134529	1068.400000
