# Supplementary material for: Formation of organic color centers in air-suspended carbon nanotubes using vapor-phase reaction
Source: Nat Commun. 2022 May 20;13:2814. doi: 10.1038/s41467-022-30508-z (PMC9123200; doi:10.1038/s41467-022-30508-z)
Supplement: Supplementary file 3 — Source Data [file 41467_2022_30508_MOESM3_ESM.zip › Source Data/Figure S15/a/XYSP02/190522XSP024 XYSP02 -699.3297Y BG.dat]

1073.140136	864.400000
1074.187893	1050.600000
1075.235624	1097.400000
1076.283329	1119.200000
1077.331009	1045.800000
1078.378662	1103.000000
1079.426290	959.600000
1080.473892	1111.000000
1081.521468	1064.200000
1082.569018	1048.800000
1083.616542	951.800000
1084.664040	1075.000000
1085.711512	887.800000
1086.758958	1110.000000
1087.806379	1018.600000
1088.853773	815.200000
1089.901142	830.800000
1090.948485	944.800000
1091.995801	888.600000
1093.043092	932.400000
1094.090357	772.800000
1095.137597	1031.200000
1096.184810	880.400000
1097.231997	1012.800000
1098.279159	904.200000
1099.326294	862.800000
1100.373404	991.400000
1101.420487	861.400000
1102.467545	859.000000
1103.514577	1170.600000
1104.561583	918.200000
1105.608563	993.400000
1106.655518	850.600000
1107.702446	1027.600000
1108.749348	1029.600000
1109.796225	1001.400000
1110.843075	956.200000
1111.889900	1108.400000
1112.936699	800.600000
1113.983472	971.400000
1115.030219	881.200000
1116.076940	769.000000
1117.123635	883.400000
1118.170305	965.800000
1119.216948	1067.400000
1120.263566	1019.800000
1121.310157	1130.800000
1122.356723	1148.400000
1123.403263	1003.600000
1124.449777	755.400000
1125.496265	756.600000
1126.542727	954.000000
1127.589163	885.200000
1128.635573	928.000000
1129.681958	885.600000
1130.728316	884.200000
1131.774649	1029.200000
1132.820956	1093.800000
1133.867236	811.555556
1134.913491	864.600000
1135.959720	995.200000
1137.005923	959.600000
1138.052101	853.600000
1139.098252	1004.200000
1140.144377	888.000000
1141.190477	994.000000
1142.236550	930.400000
1143.282598	907.600000
1144.328620	918.600000
1145.374616	885.600000
1146.420586	932.400000
1147.466530	1191.000000
1148.512448	1109.400000
1149.558341	1007.000000
1150.604207	930.000000
1151.650047	984.800000
1152.695862	878.600000
1153.741651	969.800000
1154.787414	1051.400000
1155.833150	914.800000
1156.878861	996.200000
1157.924547	1047.800000
1158.970206	1070.400000
1160.015839	985.000000
1161.061446	982.000000
1162.107028	848.600000
1163.152584	986.800000
1164.198113	890.600000
1165.243617	990.000000
1166.289095	1181.400000
1167.334547	1075.600000
1168.379973	1042.200000
1169.425373	1058.000000
1170.470748	930.600000
1171.516096	985.800000
1172.561418	1054.000000
1173.606715	954.600000
1174.651986	1003.000000
1175.697231	753.400000
1176.742449	1089.200000
1177.787642	941.800000
1178.832810	1030.800000
1179.877951	855.600000
1180.923066	905.600000
1181.968155	1020.400000
1183.013219	990.400000
1184.058257	831.200000
1185.103268	1093.400000
1186.148254	790.400000
1187.193214	817.200000
1188.238148	978.800000
1189.283056	1005.200000
1190.327938	967.000000
1191.372794	1019.600000
1192.417625	1003.800000
1193.462429	991.600000
1194.507208	968.200000
1195.551961	1063.400000
1196.596687	1046.400000
1197.641388	993.400000
1198.686063	1135.600000
1199.730712	1081.400000
1200.775336	927.600000
1201.819933	1050.600000
1202.864504	953.400000
1203.909050	1066.800000
1204.953569	1000.200000
1205.998063	857.400000
1207.042531	918.200000
1208.086973	1092.800000
1209.131389	1043.600000
1210.175779	833.400000
1211.220143	791.800000
1212.264481	916.800000
1213.308794	839.200000
1214.353080	889.400000
1215.397341	1018.800000
1216.441575	1033.200000
1217.485784	1005.400000
1218.529967	844.200000
1219.574124	964.600000
1220.618255	996.200000
1221.662360	906.200000
1222.706439	1060.200000
1223.750493	923.200000
1224.794520	1183.800000
1225.838522	889.000000
1226.882498	834.800000
1227.926447	975.400000
1228.970371	973.800000
1230.014269	1013.600000
1231.058141	1079.600000
1232.101987	891.400000
1233.145808	1018.400000
1234.189602	933.800000
1235.233371	1110.200000
1236.277113	1037.200000
1237.320830	1065.200000
1238.364521	965.200000
1239.408185	938.800000
1240.451824	1051.400000
1241.495437	956.600000
1242.539025	1072.600000
1243.582586	999.800000
1244.626121	789.600000
1245.669631	905.600000
1246.713114	1021.400000
1247.756572	958.400000
1248.800004	824.800000
1249.843410	1113.400000
1250.886790	1023.400000
1251.930144	1138.600000
1252.973472	943.000000
1254.016774	1046.800000
1255.060050	818.400000
1256.103301	981.600000
1257.146525	1153.000000
1258.189724	1100.800000
1259.232897	928.200000
1260.276044	972.400000
1261.319165	917.800000
1262.362260	1001.600000
1263.405329	1195.400000
1264.448372	980.200000
1265.491390	949.400000
1266.534381	979.200000
1267.577347	943.200000
1268.620286	1052.600000
1269.663200	984.600000
1270.706088	1024.800000
1271.748950	1004.400000
1272.791786	1022.000000
1273.834596	1023.000000
1274.877380	993.200000
1275.920139	1083.000000
1276.962871	1197.400000
1278.005578	1016.600000
1279.048258	972.400000
1280.090913	1026.800000
1281.133542	1004.600000
1282.176145	894.600000
1283.218722	1085.400000
1284.261273	922.200000
1285.303798	1025.800000
1286.346298	1103.200000
1287.388771	938.600000
1288.431219	902.200000
1289.473640	997.200000
1290.516036	903.600000
1291.558406	1025.200000
1292.600750	965.800000
1293.643068	992.200000
1294.685360	990.800000
1295.727626	1101.400000
1296.769867	962.200000
1297.812081	909.800000
1298.854270	1004.000000
1299.896432	1000.600000
1300.938569	1033.800000
1301.980680	774.200000
1303.022765	1061.000000
1304.064824	1010.400000
1305.106857	982.400000
1306.148864	975.000000
1307.190846	957.000000
1308.232801	1056.000000
1309.274731	1018.400000
1310.316634	1046.000000
1311.358512	1072.600000
1312.400364	1057.000000
1313.442190	980.400000
1314.483990	924.200000
1315.525764	1040.400000
1316.567512	952.000000
1317.609234	968.600000
1318.650931	824.200000
1319.692601	904.400000
1320.734246	1033.200000
1321.775865	1017.400000
1322.817458	973.600000
1323.859025	831.400000
1324.900566	883.200000
1325.942081	975.000000
1326.983570	959.800000
1328.025033	979.200000
1329.066471	1021.000000
1330.107882	1104.200000
1331.149268	1017.200000
1332.190628	854.400000
1333.231961	931.800000
1334.273269	889.000000
1335.314551	954.600000
1336.355808	839.800000
1337.397038	926.000000
1338.438242	1005.600000
1339.479420	1156.600000
1340.520573	1044.000000
1341.561700	956.200000
1342.602800	983.000000
1343.643875	921.400000
1344.684924	980.800000
1345.725947	865.200000
1346.766944	859.800000
1347.807916	1073.200000
1348.848861	991.600000
1349.889780	741.200000
1350.930674	971.600000
1351.971541	978.200000
1353.012383	985.200000
1354.053199	984.000000
1355.093989	953.800000
1356.134753	984.000000
1357.175491	914.400000
1358.216203	1015.400000
1359.256890	924.400000
1360.297550	1020.000000
1361.338184	879.800000
1362.378793	1053.000000
1363.419376	905.600000
1364.459933	928.600000
1365.500464	1082.800000
1366.540969	1137.600000
1367.581448	959.000000
1368.621901	1031.200000
1369.662328	815.000000
1370.702730	1084.000000
1371.743105	932.200000
1372.783455	1012.600000
1373.823778	903.000000
1374.864076	1051.200000
1375.904348	951.400000
1376.944594	1002.200000
1377.984814	920.800000
1379.025009	1189.400000
1380.065177	881.000000
1381.105319	846.200000
1382.145436	1030.800000
1383.185526	1009.400000
1384.225591	957.200000
1385.265630	992.000000
1386.305643	909.600000
1387.345630	962.000000
1388.385591	1026.400000
1389.425526	998.600000
1390.465435	1170.800000
1391.505319	1115.800000
1392.545176	895.000000
1393.585008	822.800000
1394.624814	867.600000
1395.664593	960.800000
1396.704347	933.400000
1397.744075	907.400000
1398.783777	943.600000
1399.823454	890.600000
1400.863104	928.400000
1401.902728	939.000000
1402.942327	929.400000
1403.981899	1074.200000
1405.021446	813.400000
1406.060967	1182.600000
1407.100462	886.800000
1408.139931	1042.600000
1409.179374	854.200000
1410.218791	1221.600000
1411.258182	857.800000
1412.297548	836.000000
1413.336887	1018.400000
1414.376201	1100.666667
1415.415489	805.400000
1416.454750	1003.000000
1417.493986	879.600000
1418.533196	1043.200000
1419.572380	777.000000
1420.611539	1101.800000
1421.650671	974.400000
1422.689777	1011.800000
1423.728858	923.600000
1424.767912	864.600000
1425.806941	971.800000
1426.845944	1029.000000
1427.884921	927.200000
1428.923872	1005.400000
1429.962797	795.600000
1431.001696	1038.400000
1432.040569	866.800000
1433.079417	1223.600000
1434.118238	903.200000
1435.157034	951.800000
1436.195803	864.600000
1437.234547	837.000000
1438.273265	1001.000000
1439.311957	1109.600000
1440.350623	984.800000
1441.389263	942.200000
1442.427878	830.800000
1443.466466	969.000000
1444.505029	1005.600000
1445.543565	1021.200000
1446.582076	843.600000
1447.620561	911.200000
1448.659019	907.000000
1449.697452	1023.000000
1450.735860	1137.200000
1451.774241	1015.600000
1452.812596	1072.400000
1453.850925	925.400000
1454.889229	1073.000000
1455.927506	849.800000
1456.965758	856.800000
1458.003984	970.800000
1459.042184	1146.800000
1460.080358	1116.000000
1461.118506	1065.400000
1462.156628	902.800000
1463.194724	1041.600000
1464.232795	1077.400000
1465.270839	965.800000
1466.308858	888.200000
1467.346850	875.400000
1468.384817	948.600000
1469.422758	977.200000
1470.460673	1066.600000
1471.498562	936.800000
1472.536425	996.800000
1473.574263	918.400000
1474.612074	1073.600000
1475.649859	1194.400000
1476.687619	965.400000
1477.725353	811.400000
1478.763060	929.200000
1479.800742	892.200000
1480.838398	944.400000
1481.876028	808.600000
1482.913632	991.400000
1483.951211	1029.000000
1484.988763	893.800000
1486.026290	1046.200000
1487.063790	1160.600000
1488.101265	858.800000
1489.138714	938.400000
1490.176136	1005.400000
1491.213533	972.200000
1492.250904	853.400000
1493.288250	948.800000
1494.325569	799.800000
1495.362862	1022.000000
1496.400130	987.600000
1497.437371	1001.600000
1498.474587	1012.600000
1499.511777	997.200000
1500.548941	973.600000
1501.586078	1089.600000
1502.623191	961.000000
1503.660277	1032.000000
1504.697337	870.000000
1505.734371	948.400000
1506.771380	907.200000
1507.808362	962.800000
1508.845319	982.400000
1509.882250	1049.800000
1510.919155	1119.800000
1511.956034	1066.400000
1512.992887	842.000000
1514.029714	1047.000000
1515.066515	1070.000000
1516.103290	1016.000000
1517.140040	983.200000
1518.176763	977.600000
1519.213461	772.000000
1520.250133	1019.200000
1521.286779	1036.600000
1522.323399	968.200000
1523.359993	1022.800000
1524.396561	813.200000
1525.433103	931.400000
1526.469619	876.600000
1527.506110	905.400000
1528.542574	901.000000
1529.579013	811.000000
1530.615426	1056.200000
1531.651813	863.800000
1532.688174	1000.400000
1533.724509	961.400000
1534.760818	916.200000
1535.797101	912.600000
1536.833358	767.200000
1537.869590	1004.400000
1538.905795	915.800000
1539.941975	1009.000000
1540.978129	1012.200000
1542.014257	863.400000
1543.050358	926.000000
1544.086435	851.400000
1545.122485	972.000000
1546.158509	970.400000
1547.194507	1086.400000
1548.230480	843.600000
1549.266426	893.200000
1550.302347	950.200000
1551.338242	1088.400000
1552.374110	868.200000
1553.409953	732.200000
1554.445770	885.400000
1555.481562	943.200000
1556.517327	1014.000000
1557.553066	1136.200000
1558.588780	787.400000
1559.624467	978.800000
1560.660129	1060.400000
1561.695764	691.800000
1562.731374	952.800000
1563.766958	838.400000
1564.802516	921.600000
1565.838048	977.600000
1566.873555	909.200000
1567.909035	945.200000
1568.944489	1022.200000
1569.979918	1039.200000
1571.015321	941.800000
1572.050697	930.666667
1573.086048	817.800000
1574.121373	1113.800000
1575.156672	1045.400000
1576.191945	943.000000
1577.227192	949.200000
1578.262414	1130.400000
1579.297609	960.600000
1580.332779	853.400000
1581.367922	938.000000
1582.403040	1055.200000
1583.438132	932.200000
1584.473198	1024.400000
1585.508238	1041.200000
1586.543252	1175.000000
1587.578240	827.000000
1588.613202	969.400000
1589.648139	991.800000
1590.683049	1057.400000
1591.717934	875.800000
1592.752793	935.200000
1593.787626	892.000000
1594.822433	980.200000
1595.857214	1055.600000
1596.891969	1009.000000
1597.926698	946.200000
1598.961401	1061.800000
1599.996079	948.400000
1601.030730	882.400000
1602.065356	897.400000
1603.099955	1038.600000
1604.134529	1060.888889
