# Supplementary material for: Formation of organic color centers in air-suspended carbon nanotubes using vapor-phase reaction
Source: Nat Commun. 2022 May 20;13:2814. doi: 10.1038/s41467-022-30508-z (PMC9123200; doi:10.1038/s41467-022-30508-z)
Supplement: Supplementary file 3 — Source Data [file 41467_2022_30508_MOESM3_ESM.zip › Source Data/Figure S15/a/XYSP02/190522XSP025 XYSP02 -699.2297Y BG.dat]

1073.140136	851.400000
1074.187893	1057.000000
1075.235624	1092.000000
1076.283329	1124.400000
1077.331009	1051.400000
1078.378662	1104.800000
1079.426290	959.800000
1080.473892	1105.400000
1081.521468	1056.200000
1082.569018	1043.400000
1083.616542	937.400000
1084.664040	1072.400000
1085.711512	886.000000
1086.758958	1108.800000
1087.806379	1019.400000
1088.853773	822.200000
1089.901142	815.600000
1090.948485	947.000000
1091.995801	889.400000
1093.043092	927.800000
1094.090357	809.600000
1095.137597	1021.200000
1096.184810	870.600000
1097.231997	1018.800000
1098.279159	904.000000
1099.326294	852.200000
1100.373404	1000.800000
1101.420487	860.200000
1102.467545	844.200000
1103.514577	1165.200000
1104.561583	910.400000
1105.608563	975.400000
1106.655518	840.600000
1107.702446	1029.600000
1108.749348	1038.000000
1109.796225	1005.800000
1110.843075	958.000000
1111.889900	1112.400000
1112.936699	812.400000
1113.983472	962.000000
1115.030219	897.800000
1116.076940	757.000000
1117.123635	878.400000
1118.170305	970.800000
1119.216948	1066.400000
1120.263566	1029.200000
1121.310157	1122.200000
1122.356723	1144.000000
1123.403263	1014.800000
1124.449777	773.200000
1125.496265	756.400000
1126.542727	949.400000
1127.589163	880.800000
1128.635573	923.400000
1129.681958	899.400000
1130.728316	881.800000
1131.774649	1034.000000
1132.820956	1094.000000
1133.867236	812.000000
1134.913491	855.600000
1135.959720	972.400000
1137.005923	976.200000
1138.052101	831.000000
1139.098252	988.400000
1140.144377	896.200000
1141.190477	984.400000
1142.236550	937.000000
1143.282598	901.400000
1144.328620	911.800000
1145.374616	880.800000
1146.420586	929.600000
1147.466530	1199.000000
1148.512448	1118.800000
1149.558341	1000.000000
1150.604207	925.400000
1151.650047	967.200000
1152.695862	885.200000
1153.741651	974.800000
1154.787414	1049.400000
1155.833150	931.600000
1156.878861	988.200000
1157.924547	1051.800000
1158.970206	1058.400000
1160.015839	980.000000
1161.061446	979.200000
1162.107028	853.400000
1163.152584	995.200000
1164.198113	889.400000
1165.243617	972.200000
1166.289095	1199.800000
1167.334547	1079.600000
1168.379973	1038.800000
1169.425373	1045.777778
1170.470748	928.400000
1171.516096	994.000000
1172.561418	1045.000000
1173.606715	960.400000
1174.651986	1004.600000
1175.697231	764.200000
1176.742449	1086.800000
1177.787642	948.400000
1178.832810	1047.400000
1179.877951	860.400000
1180.923066	900.000000
1181.968155	1018.200000
1183.013219	1000.000000
1184.058257	819.000000
1185.103268	1092.600000
1186.148254	802.000000
1187.193214	807.200000
1188.238148	981.200000
1189.283056	1006.200000
1190.327938	976.200000
1191.372794	1002.400000
1192.417625	983.600000
1193.462429	987.800000
1194.507208	970.600000
1195.551961	1055.000000
1196.596687	1041.800000
1197.641388	978.200000
1198.686063	1125.000000
1199.730712	1092.800000
1200.775336	936.600000
1201.819933	1055.200000
1202.864504	942.400000
1203.909050	1066.400000
1204.953569	994.800000
1205.998063	856.400000
1207.042531	909.400000
1208.086973	1079.600000
1209.131389	1040.200000
1210.175779	826.800000
1211.220143	802.600000
1212.264481	919.000000
1213.308794	836.200000
1214.353080	886.400000
1215.397341	1013.800000
1216.441575	1028.400000
1217.485784	1006.600000
1218.529967	827.800000
1219.574124	961.600000
1220.618255	1009.000000
1221.662360	914.800000
1222.706439	1064.200000
1223.750493	908.200000
1224.794520	1198.600000
1225.838522	880.800000
1226.882498	829.600000
1227.926447	975.000000
1228.970371	983.200000
1230.014269	1006.000000
1231.058141	1083.000000
1232.101987	884.600000
1233.145808	1016.800000
1234.189602	913.600000
1235.233371	1107.200000
1236.277113	1038.200000
1237.320830	1037.800000
1238.364521	954.400000
1239.408185	926.800000
1240.451824	1045.600000
1241.495437	954.800000
1242.539025	1073.600000
1243.582586	996.400000
1244.626121	794.400000
1245.669631	904.600000
1246.713114	1009.000000
1247.756572	957.000000
1248.800004	824.600000
1249.843410	1124.200000
1250.886790	1001.800000
1251.930144	1148.600000
1252.973472	961.800000
1254.016774	1025.400000
1255.060050	817.600000
1256.103301	990.000000
1257.146525	1161.200000
1258.189724	1096.000000
1259.232897	924.400000
1260.276044	975.600000
1261.319165	913.400000
1262.362260	999.400000
1263.405329	1205.200000
1264.448372	975.000000
1265.491390	958.400000
1266.534381	977.000000
1267.577347	945.400000
1268.620286	1057.800000
1269.663200	979.200000
1270.706088	1033.200000
1271.748950	999.400000
1272.791786	1014.400000
1273.834596	1007.600000
1274.877380	989.800000
1275.920139	1097.400000
1276.962871	1202.400000
1278.005578	1024.000000
1279.048258	968.800000
1280.090913	1030.000000
1281.133542	1004.600000
1282.176145	894.800000
1283.218722	1084.400000
1284.261273	904.600000
1285.303798	1031.400000
1286.346298	1099.000000
1287.388771	944.800000
1288.431219	904.200000
1289.473640	996.200000
1290.516036	916.800000
1291.558406	1024.000000
1292.600750	988.000000
1293.643068	1001.600000
1294.685360	984.400000
1295.727626	1101.400000
1296.769867	960.400000
1297.812081	915.000000
1298.854270	1008.200000
1299.896432	1007.200000
1300.938569	1024.000000
1301.980680	779.400000
1303.022765	1081.000000
1304.064824	1014.800000
1305.106857	974.600000
1306.148864	963.200000
1307.190846	947.000000
1308.232801	1041.200000
1309.274731	1015.000000
1310.316634	1032.000000
1311.358512	1073.000000
1312.400364	1055.000000
1313.442190	974.400000
1314.483990	911.600000
1315.525764	1037.200000
1316.567512	944.600000
1317.609234	971.000000
1318.650931	824.600000
1319.692601	907.000000
1320.734246	1035.600000
1321.775865	1006.600000
1322.817458	975.200000
1323.859025	836.800000
1324.900566	885.000000
1325.942081	978.800000
1326.983570	964.800000
1328.025033	970.000000
1329.066471	1022.400000
1330.107882	1098.000000
1331.149268	1021.600000
1332.190628	855.000000
1333.231961	951.800000
1334.273269	893.800000
1335.314551	947.400000
1336.355808	838.000000
1337.397038	917.000000
1338.438242	1003.200000
1339.479420	1155.400000
1340.520573	1048.200000
1341.561700	968.400000
1342.602800	967.600000
1343.643875	913.000000
1344.684924	977.400000
1345.725947	865.200000
1346.766944	857.200000
1347.807916	1073.000000
1348.848861	981.800000
1349.889780	741.600000
1350.930674	970.600000
1351.971541	991.800000
1353.012383	964.000000
1354.053199	977.200000
1355.093989	949.800000
1356.134753	975.000000
1357.175491	906.400000
1358.216203	1005.200000
1359.256890	917.400000
1360.297550	990.800000
1361.338184	862.000000
1362.378793	1045.200000
1363.419376	893.555556
1364.459933	921.600000
1365.500464	1072.600000
1366.540969	1144.200000
1367.581448	953.800000
1368.621901	1030.800000
1369.662328	809.200000
1370.702730	1078.000000
1371.743105	948.400000
1372.783455	1001.200000
1373.823778	893.400000
1374.864076	1052.400000
1375.904348	960.400000
1376.944594	1003.800000
1377.984814	927.400000
1379.025009	1173.000000
1380.065177	874.200000
1381.105319	842.600000
1382.145436	1040.000000
1383.185526	1004.200000
1384.225591	957.000000
1385.265630	993.400000
1386.305643	916.400000
1387.345630	963.000000
1388.385591	1028.400000
1389.425526	1013.200000
1390.465435	1168.400000
1391.505319	1108.600000
1392.545176	873.600000
1393.585008	823.800000
1394.624814	847.400000
1395.664593	982.400000
1396.704347	925.200000
1397.744075	899.400000
1398.783777	926.200000
1399.823454	912.200000
1400.863104	915.000000
1401.902728	949.000000
1402.942327	920.200000
1403.981899	1062.600000
1405.021446	806.400000
1406.060967	1184.600000
1407.100462	895.200000
1408.139931	1049.400000
1409.179374	865.800000
1410.218791	1225.600000
1411.258182	850.400000
1412.297548	830.400000
1413.336887	1036.400000
1414.376201	1091.400000
1415.415489	809.600000
1416.454750	998.000000
1417.493986	875.000000
1418.533196	1049.400000
1419.572380	779.400000
1420.611539	1092.600000
1421.650671	961.200000
1422.689777	1014.200000
1423.728858	934.600000
1424.767912	867.200000
1425.806941	966.400000
1426.845944	1045.200000
1427.884921	919.400000
1428.923872	993.600000
1429.962797	807.200000
1431.001696	1044.000000
1432.040569	858.200000
1433.079417	1222.000000
1434.118238	914.800000
1435.157034	961.000000
1436.195803	874.800000
1437.234547	844.800000
1438.273265	1011.400000
1439.311957	1112.000000
1440.350623	996.800000
1441.389263	938.200000
1442.427878	844.000000
1443.466466	955.800000
1444.505029	1008.200000
1445.543565	1002.400000
1446.582076	840.400000
1447.620561	911.400000
1448.659019	920.800000
1449.697452	1031.400000
1450.735860	1153.000000
1451.774241	1016.800000
1452.812596	1075.000000
1453.850925	944.600000
1454.889229	1088.400000
1455.927506	841.400000
1456.965758	864.600000
1458.003984	962.000000
1459.042184	1130.400000
1460.080358	1112.000000
1461.118506	1072.800000
1462.156628	900.200000
1463.194724	1037.800000
1464.232795	1084.000000
1465.270839	977.200000
1466.308858	892.200000
1467.346850	870.200000
1468.384817	954.800000
1469.422758	961.200000
1470.460673	1046.000000
1471.498562	919.200000
1472.536425	995.200000
1473.574263	932.200000
1474.612074	1061.800000
1475.649859	1193.000000
1476.687619	956.600000
1477.725353	806.200000
1478.763060	941.200000
1479.800742	886.800000
1480.838398	943.200000
1481.876028	801.600000
1482.913632	985.000000
1483.951211	1027.600000
1484.988763	891.400000
1486.026290	1031.400000
1487.063790	1149.000000
1488.101265	846.200000
1489.138714	943.400000
1490.176136	1005.600000
1491.213533	969.600000
1492.250904	872.000000
1493.288250	948.600000
1494.325569	794.000000
1495.362862	1038.400000
1496.400130	977.800000
1497.437371	1008.200000
1498.474587	994.200000
1499.511777	998.400000
1500.548941	977.800000
1501.586078	1100.600000
1502.623191	961.000000
1503.660277	1017.800000
1504.697337	897.800000
1505.734371	923.800000
1506.771380	898.800000
1507.808362	963.000000
1508.845319	995.200000
1509.882250	1044.800000
1510.919155	1122.400000
1511.956034	1063.200000
1512.992887	849.200000
1514.029714	1040.000000
1515.066515	1070.400000
1516.103290	1002.000000
1517.140040	972.600000
1518.176763	972.800000
1519.213461	771.000000
1520.250133	1003.400000
1521.286779	1043.800000
1522.323399	970.400000
1523.359993	1032.200000
1524.396561	807.000000
1525.433103	922.600000
1526.469619	856.200000
1527.506110	916.200000
1528.542574	912.800000
1529.579013	802.000000
1530.615426	1053.400000
1531.651813	868.400000
1532.688174	989.400000
1533.724509	936.000000
1534.760818	901.000000
1535.797101	909.000000
1536.833358	773.800000
1537.869590	978.400000
1538.905795	901.200000
1539.941975	1013.000000
1540.978129	1030.600000
1542.014257	875.200000
1543.050358	923.600000
1544.086435	866.000000
1545.122485	950.200000
1546.158509	955.600000
1547.194507	1067.000000
1548.230480	842.600000
1549.266426	874.200000
1550.302347	943.400000
1551.338242	1071.800000
1552.374110	875.800000
1553.409953	735.000000
1554.445770	874.400000
1555.481562	951.200000
1556.517327	1019.600000
1557.553066	1131.000000
1558.588780	794.800000
1559.624467	975.400000
1560.660129	1049.200000
1561.695764	691.200000
1562.731374	954.800000
1563.766958	844.000000
1564.802516	923.200000
1565.838048	976.000000
1566.873555	912.200000
1567.909035	933.000000
1568.944489	1011.600000
1569.979918	1030.200000
1571.015321	935.400000
1572.050697	923.200000
1573.086048	828.000000
1574.121373	1117.400000
1575.156672	1043.400000
1576.191945	942.000000
1577.227192	939.200000
1578.262414	1134.000000
1579.297609	957.600000
1580.332779	863.800000
1581.367922	931.600000
1582.403040	1049.000000
1583.438132	918.800000
1584.473198	1010.000000
1585.508238	1051.200000
1586.543252	1164.600000
1587.578240	819.000000
1588.613202	971.200000
1589.648139	990.000000
1590.683049	1066.200000
1591.717934	874.600000
1592.752793	932.400000
1593.787626	881.800000
1594.822433	976.600000
1595.857214	1050.000000
1596.891969	1006.600000
1597.926698	953.200000
1598.961401	1059.000000
1599.996079	937.600000
1601.030730	891.000000
1602.065356	897.000000
1603.099955	1032.800000
1604.134529	1053.800000
