# Supplementary material for: Formation of organic color centers in air-suspended carbon nanotubes using vapor-phase reaction
Source: Nat Commun. 2022 May 20;13:2814. doi: 10.1038/s41467-022-30508-z (PMC9123200; doi:10.1038/s41467-022-30508-z)
Supplement: Supplementary file 3 — Source Data [file 41467_2022_30508_MOESM3_ESM.zip › Source Data/Figure S15/a/XYSP02/190522XSP026 XYSP02 -699.1297Y BG.dat]

1073.140136	856.800000
1074.187893	1029.000000
1075.235624	1086.000000
1076.283329	1115.600000
1077.331009	1041.200000
1078.378662	1109.200000
1079.426290	934.600000
1080.473892	1105.800000
1081.521468	1057.200000
1082.569018	1026.200000
1083.616542	943.600000
1084.664040	1070.000000
1085.711512	892.200000
1086.758958	1118.200000
1087.806379	1017.600000
1088.853773	818.400000
1089.901142	829.800000
1090.948485	943.400000
1091.995801	886.000000
1093.043092	923.000000
1094.090357	808.000000
1095.137597	1023.800000
1096.184810	879.000000
1097.231997	1004.000000
1098.279159	905.400000
1099.326294	869.800000
1100.373404	987.200000
1101.420487	861.000000
1102.467545	851.200000
1103.514577	1162.000000
1104.561583	909.600000
1105.608563	981.000000
1106.655518	834.400000
1107.702446	1029.200000
1108.749348	1042.200000
1109.796225	1015.400000
1110.843075	963.000000
1111.889900	1107.000000
1112.936699	816.400000
1113.983472	961.200000
1115.030219	893.000000
1116.076940	757.200000
1117.123635	877.800000
1118.170305	969.000000
1119.216948	1068.400000
1120.263566	1016.600000
1121.310157	1125.800000
1122.356723	1141.200000
1123.403263	988.200000
1124.449777	768.200000
1125.496265	760.600000
1126.542727	934.400000
1127.589163	891.800000
1128.635573	938.600000
1129.681958	904.000000
1130.728316	881.800000
1131.774649	1035.400000
1132.820956	1077.800000
1133.867236	816.600000
1134.913491	860.200000
1135.959720	984.200000
1137.005923	969.600000
1138.052101	843.000000
1139.098252	995.200000
1140.144377	897.000000
1141.190477	968.800000
1142.236550	931.800000
1143.282598	902.800000
1144.328620	912.800000
1145.374616	886.600000
1146.420586	928.000000
1147.466530	1215.200000
1148.512448	1101.800000
1149.558341	1008.600000
1150.604207	930.600000
1151.650047	994.000000
1152.695862	889.000000
1153.741651	969.400000
1154.787414	1054.600000
1155.833150	910.000000
1156.878861	985.600000
1157.924547	1048.200000
1158.970206	1057.800000
1160.015839	984.888889
1161.061446	976.800000
1162.107028	851.200000
1163.152584	983.200000
1164.198113	890.800000
1165.243617	984.400000
1166.289095	1191.400000
1167.334547	1082.800000
1168.379973	1044.600000
1169.425373	1039.200000
1170.470748	934.200000
1171.516096	993.400000
1172.561418	1049.400000
1173.606715	960.800000
1174.651986	996.000000
1175.697231	741.600000
1176.742449	1082.800000
1177.787642	941.200000
1178.832810	1030.000000
1179.877951	863.800000
1180.923066	893.200000
1181.968155	1024.600000
1183.013219	1000.600000
1184.058257	821.200000
1185.103268	1108.200000
1186.148254	812.600000
1187.193214	808.600000
1188.238148	1000.600000
1189.283056	1003.000000
1190.327938	970.200000
1191.372794	1020.400000
1192.417625	975.400000
1193.462429	973.000000
1194.507208	980.000000
1195.551961	1056.600000
1196.596687	1052.600000
1197.641388	964.600000
1198.686063	1137.400000
1199.730712	1095.400000
1200.775336	938.600000
1201.819933	1057.600000
1202.864504	951.000000
1203.909050	1072.200000
1204.953569	979.600000
1205.998063	853.600000
1207.042531	911.600000
1208.086973	1076.400000
1209.131389	1032.000000
1210.175779	829.800000
1211.220143	803.800000
1212.264481	918.200000
1213.308794	846.800000
1214.353080	878.600000
1215.397341	1010.000000
1216.441575	1047.200000
1217.485784	1001.000000
1218.529967	836.000000
1219.574124	977.600000
1220.618255	1003.600000
1221.662360	916.600000
1222.706439	1047.200000
1223.750493	917.000000
1224.794520	1188.200000
1225.838522	889.400000
1226.882498	830.400000
1227.926447	977.000000
1228.970371	976.200000
1230.014269	1006.200000
1231.058141	1086.800000
1232.101987	879.600000
1233.145808	1015.200000
1234.189602	923.200000
1235.233371	1109.800000
1236.277113	1040.000000
1237.320830	1048.000000
1238.364521	961.400000
1239.408185	936.000000
1240.451824	1070.200000
1241.495437	967.600000
1242.539025	1084.000000
1243.582586	985.000000
1244.626121	784.200000
1245.669631	910.800000
1246.713114	1020.600000
1247.756572	952.800000
1248.800004	828.800000
1249.843410	1103.600000
1250.886790	994.400000
1251.930144	1144.200000
1252.973472	952.600000
1254.016774	1034.400000
1255.060050	817.000000
1256.103301	984.600000
1257.146525	1153.200000
1258.189724	1089.800000
1259.232897	928.800000
1260.276044	973.200000
1261.319165	904.200000
1262.362260	984.200000
1263.405329	1204.600000
1264.448372	980.800000
1265.491390	945.800000
1266.534381	977.000000
1267.577347	941.800000
1268.620286	1055.400000
1269.663200	978.200000
1270.706088	1033.600000
1271.748950	1005.000000
1272.791786	1012.200000
1273.834596	1012.000000
1274.877380	1001.600000
1275.920139	1088.600000
1276.962871	1181.600000
1278.005578	1024.200000
1279.048258	972.800000
1280.090913	1039.200000
1281.133542	1003.600000
1282.176145	894.200000
1283.218722	1083.000000
1284.261273	922.800000
1285.303798	1016.400000
1286.346298	1101.000000
1287.388771	941.400000
1288.431219	918.000000
1289.473640	1008.400000
1290.516036	920.400000
1291.558406	1022.000000
1292.600750	968.200000
1293.643068	981.000000
1294.685360	969.200000
1295.727626	1089.200000
1296.769867	963.000000
1297.812081	913.000000
1298.854270	1003.400000
1299.896432	990.000000
1300.938569	1022.800000
1301.980680	767.400000
1303.022765	1078.800000
1304.064824	1005.400000
1305.106857	983.800000
1306.148864	973.600000
1307.190846	943.600000
1308.232801	1061.000000
1309.274731	1009.200000
1310.316634	1033.000000
1311.358512	1075.600000
1312.400364	1055.600000
1313.442190	971.400000
1314.483990	927.800000
1315.525764	1032.600000
1316.567512	946.600000
1317.609234	965.800000
1318.650931	833.800000
1319.692601	916.000000
1320.734246	1035.200000
1321.775865	1000.800000
1322.817458	981.400000
1323.859025	836.600000
1324.900566	889.400000
1325.942081	974.200000
1326.983570	969.200000
1328.025033	979.400000
1329.066471	1011.400000
1330.107882	1094.200000
1331.149268	1033.000000
1332.190628	839.400000
1333.231961	941.800000
1334.273269	878.600000
1335.314551	951.400000
1336.355808	838.000000
1337.397038	921.800000
1338.438242	1003.400000
1339.479420	1150.200000
1340.520573	1031.000000
1341.561700	960.800000
1342.602800	985.600000
1343.643875	916.400000
1344.684924	985.800000
1345.725947	849.400000
1346.766944	851.600000
1347.807916	1080.400000
1348.848861	991.400000
1349.889780	742.600000
1350.930674	970.800000
1351.971541	974.200000
1353.012383	971.400000
1354.053199	981.800000
1355.093989	955.200000
1356.134753	988.800000
1357.175491	900.200000
1358.216203	1023.800000
1359.256890	928.400000
1360.297550	1001.600000
1361.338184	864.200000
1362.378793	1040.800000
1363.419376	899.200000
1364.459933	927.000000
1365.500464	1095.333333
1366.540969	1131.400000
1367.581448	965.200000
1368.621901	1038.200000
1369.662328	815.800000
1370.702730	1070.400000
1371.743105	942.200000
1372.783455	1005.400000
1373.823778	906.600000
1374.864076	1060.600000
1375.904348	961.400000
1376.944594	999.400000
1377.984814	926.400000
1379.025009	1174.800000
1380.065177	883.000000
1381.105319	844.400000
1382.145436	1019.600000
1383.185526	1003.600000
1384.225591	953.400000
1385.265630	986.800000
1386.305643	914.200000
1387.345630	951.800000
1388.385591	1033.000000
1389.425526	1018.200000
1390.465435	1166.000000
1391.505319	1113.000000
1392.545176	883.000000
1393.585008	829.400000
1394.624814	858.000000
1395.664593	974.400000
1396.704347	910.000000
1397.744075	910.000000
1398.783777	934.200000
1399.823454	902.200000
1400.863104	918.600000
1401.902728	950.000000
1402.942327	911.200000
1403.981899	1060.000000
1405.021446	807.000000
1406.060967	1173.200000
1407.100462	882.600000
1408.139931	1039.600000
1409.179374	865.600000
1410.218791	1222.800000
1411.258182	834.600000
1412.297548	835.400000
1413.336887	1006.000000
1414.376201	1089.400000
1415.415489	809.200000
1416.454750	1008.400000
1417.493986	867.600000
1418.533196	1038.800000
1419.572380	769.400000
1420.611539	1104.000000
1421.650671	969.000000
1422.689777	1016.600000
1423.728858	921.800000
1424.767912	866.000000
1425.806941	960.200000
1426.845944	1025.200000
1427.884921	923.000000
1428.923872	989.400000
1429.962797	797.000000
1431.001696	1035.400000
1432.040569	879.600000
1433.079417	1219.200000
1434.118238	915.600000
1435.157034	951.200000
1436.195803	853.200000
1437.234547	844.600000
1438.273265	1004.200000
1439.311957	1113.800000
1440.350623	1004.400000
1441.389263	946.000000
1442.427878	834.400000
1443.466466	968.200000
1444.505029	1002.600000
1445.543565	1011.400000
1446.582076	844.000000
1447.620561	914.000000
1448.659019	909.200000
1449.697452	1020.400000
1450.735860	1145.400000
1451.774241	1001.000000
1452.812596	1058.600000
1453.850925	921.600000
1454.889229	1072.800000
1455.927506	834.600000
1456.965758	863.800000
1458.003984	968.600000
1459.042184	1140.600000
1460.080358	1120.800000
1461.118506	1067.000000
1462.156628	890.800000
1463.194724	1058.200000
1464.232795	1080.600000
1465.270839	961.800000
1466.308858	889.600000
1467.346850	861.000000
1468.384817	937.000000
1469.422758	956.800000
1470.460673	1047.800000
1471.498562	919.000000
1472.536425	1000.600000
1473.574263	938.600000
1474.612074	1063.000000
1475.649859	1189.400000
1476.687619	953.200000
1477.725353	808.000000
1478.763060	928.200000
1479.800742	886.800000
1480.838398	939.200000
1481.876028	801.000000
1482.913632	985.400000
1483.951211	1019.000000
1484.988763	903.600000
1486.026290	1049.600000
1487.063790	1142.400000
1488.101265	860.400000
1489.138714	942.000000
1490.176136	1004.600000
1491.213533	962.800000
1492.250904	855.800000
1493.288250	934.200000
1494.325569	793.000000
1495.362862	1042.200000
1496.400130	981.600000
1497.437371	1007.800000
1498.474587	1000.400000
1499.511777	984.400000
1500.548941	972.800000
1501.586078	1090.800000
1502.623191	959.000000
1503.660277	1020.400000
1504.697337	888.200000
1505.734371	926.000000
1506.771380	910.200000
1507.808362	963.200000
1508.845319	986.200000
1509.882250	1043.600000
1510.919155	1127.600000
1511.956034	1056.200000
1512.992887	832.200000
1514.029714	1033.200000
1515.066515	1078.800000
1516.103290	1010.200000
1517.140040	981.400000
1518.176763	971.800000
1519.213461	772.600000
1520.250133	998.800000
1521.286779	1028.600000
1522.323399	961.800000
1523.359993	1041.600000
1524.396561	810.800000
1525.433103	934.800000
1526.469619	862.000000
1527.506110	894.600000
1528.542574	905.400000
1529.579013	832.400000
1530.615426	1058.400000
1531.651813	866.600000
1532.688174	1001.800000
1533.724509	940.200000
1534.760818	900.200000
1535.797101	907.400000
1536.833358	767.400000
1537.869590	972.600000
1538.905795	909.000000
1539.941975	1008.600000
1540.978129	1011.800000
1542.014257	877.600000
1543.050358	931.400000
1544.086435	860.600000
1545.122485	962.200000
1546.158509	963.800000
1547.194507	1069.200000
1548.230480	850.800000
1549.266426	883.000000
1550.302347	950.600000
1551.338242	1081.400000
1552.374110	861.800000
1553.409953	737.600000
1554.445770	887.600000
1555.481562	947.000000
1556.517327	1010.200000
1557.553066	1138.000000
1558.588780	792.200000
1559.624467	991.400000
1560.660129	1052.600000
1561.695764	682.200000
1562.731374	951.600000
1563.766958	842.800000
1564.802516	924.000000
1565.838048	977.800000
1566.873555	907.200000
1567.909035	939.400000
1568.944489	1022.800000
1569.979918	1022.800000
1571.015321	944.800000
1572.050697	918.400000
1573.086048	822.800000
1574.121373	1090.200000
1575.156672	1060.400000
1576.191945	928.200000
1577.227192	938.600000
1578.262414	1133.600000
1579.297609	957.000000
1580.332779	863.600000
1581.367922	939.000000
1582.403040	1052.600000
1583.438132	930.200000
1584.473198	1015.000000
1585.508238	1064.800000
1586.543252	1161.600000
1587.578240	819.800000
1588.613202	955.800000
1589.648139	996.200000
1590.683049	1050.600000
1591.717934	874.000000
1592.752793	922.200000
1593.787626	884.400000
1594.822433	982.000000
1595.857214	1057.800000
1596.891969	996.400000
1597.926698	956.400000
1598.961401	1058.200000
1599.996079	940.200000
1601.030730	875.200000
1602.065356	897.200000
1603.099955	1034.400000
1604.134529	1065.800000
