# Supplementary material for: Formation of organic color centers in air-suspended carbon nanotubes using vapor-phase reaction
Source: Nat Commun. 2022 May 20;13:2814. doi: 10.1038/s41467-022-30508-z (PMC9123200; doi:10.1038/s41467-022-30508-z)
Supplement: Supplementary file 3 — Source Data [file 41467_2022_30508_MOESM3_ESM.zip › Source Data/Figure S15/a/XYSP02/190522XSP027 XYSP02 -699.0297Y BG.dat]

1073.140136	851.800000
1074.187893	1055.600000
1075.235624	1090.400000
1076.283329	1123.000000
1077.331009	1055.400000
1078.378662	1096.200000
1079.426290	946.400000
1080.473892	1122.800000
1081.521468	1077.000000
1082.569018	1045.600000
1083.616542	929.400000
1084.664040	1063.800000
1085.711512	894.800000
1086.758958	1109.800000
1087.806379	1019.400000
1088.853773	821.200000
1089.901142	826.200000
1090.948485	964.400000
1091.995801	891.800000
1093.043092	938.400000
1094.090357	802.800000
1095.137597	1014.800000
1096.184810	879.600000
1097.231997	1008.200000
1098.279159	911.400000
1099.326294	872.400000
1100.373404	986.000000
1101.420487	874.600000
1102.467545	851.400000
1103.514577	1169.600000
1104.561583	918.600000
1105.608563	997.800000
1106.655518	843.200000
1107.702446	1026.200000
1108.749348	1031.600000
1109.796225	1023.000000
1110.843075	946.600000
1111.889900	1120.800000
1112.936699	809.800000
1113.983472	957.400000
1115.030219	901.200000
1116.076940	779.200000
1117.123635	884.800000
1118.170305	964.600000
1119.216948	1076.000000
1120.263566	1031.000000
1121.310157	1124.200000
1122.356723	1139.400000
1123.403263	993.000000
1124.449777	762.800000
1125.496265	752.800000
1126.542727	955.400000
1127.589163	889.400000
1128.635573	920.200000
1129.681958	886.600000
1130.728316	874.800000
1131.774649	1024.200000
1132.820956	1096.400000
1133.867236	823.000000
1134.913491	857.600000
1135.959720	999.600000
1137.005923	970.800000
1138.052101	843.000000
1139.098252	1002.600000
1140.144377	885.600000
1141.190477	984.200000
1142.236550	937.000000
1143.282598	909.200000
1144.328620	912.600000
1145.374616	879.400000
1146.420586	936.200000
1147.466530	1205.400000
1148.512448	1111.600000
1149.558341	1011.400000
1150.604207	940.400000
1151.650047	969.400000
1152.695862	899.000000
1153.741651	972.000000
1154.787414	1050.200000
1155.833150	922.400000
1156.878861	1004.600000
1157.924547	1037.200000
1158.970206	1064.600000
1160.015839	983.600000
1161.061446	985.800000
1162.107028	856.000000
1163.152584	981.400000
1164.198113	901.000000
1165.243617	977.600000
1166.289095	1183.400000
1167.334547	1080.400000
1168.379973	1041.000000
1169.425373	1043.600000
1170.470748	930.400000
1171.516096	979.000000
1172.561418	1053.200000
1173.606715	952.800000
1174.651986	993.400000
1175.697231	755.000000
1176.742449	1078.000000
1177.787642	947.800000
1178.832810	1030.600000
1179.877951	869.200000
1180.923066	895.000000
1181.968155	1025.000000
1183.013219	991.600000
1184.058257	814.400000
1185.103268	1096.000000
1186.148254	793.800000
1187.193214	822.800000
1188.238148	976.600000
1189.283056	1011.800000
1190.327938	970.600000
1191.372794	1027.600000
1192.417625	984.600000
1193.462429	996.600000
1194.507208	980.000000
1195.551961	1061.000000
1196.596687	1034.000000
1197.641388	973.600000
1198.686063	1129.800000
1199.730712	1084.800000
1200.775336	940.800000
1201.819933	1053.800000
1202.864504	947.200000
1203.909050	1069.200000
1204.953569	998.200000
1205.998063	855.000000
1207.042531	916.400000
1208.086973	1096.600000
1209.131389	1036.200000
1210.175779	831.600000
1211.220143	800.000000
1212.264481	928.000000
1213.308794	849.600000
1214.353080	887.000000
1215.397341	1006.800000
1216.441575	1048.800000
1217.485784	1001.600000
1218.529967	838.200000
1219.574124	970.600000
1220.618255	1003.200000
1221.662360	915.600000
1222.706439	1068.000000
1223.750493	912.800000
1224.794520	1185.600000
1225.838522	890.800000
1226.882498	825.200000
1227.926447	973.400000
1228.970371	977.000000
1230.014269	1009.600000
1231.058141	1086.000000
1232.101987	886.000000
1233.145808	992.600000
1234.189602	922.400000
1235.233371	1115.000000
1236.277113	1049.000000
1237.320830	1039.000000
1238.364521	954.600000
1239.408185	943.200000
1240.451824	1048.800000
1241.495437	959.400000
1242.539025	1072.800000
1243.582586	1006.400000
1244.626121	789.600000
1245.669631	895.600000
1246.713114	1011.200000
1247.756572	964.800000
1248.800004	812.200000
1249.843410	1113.400000
1250.886790	999.000000
1251.930144	1151.400000
1252.973472	949.200000
1254.016774	1035.200000
1255.060050	812.600000
1256.103301	1000.200000
1257.146525	1164.600000
1258.189724	1095.200000
1259.232897	932.000000
1260.276044	964.000000
1261.319165	915.000000
1262.362260	1009.600000
1263.405329	1204.000000
1264.448372	980.400000
1265.491390	959.600000
1266.534381	983.400000
1267.577347	949.200000
1268.620286	1056.200000
1269.663200	984.400000
1270.706088	1028.600000
1271.748950	994.800000
1272.791786	1018.800000
1273.834596	1009.200000
1274.877380	1003.800000
1275.920139	1086.600000
1276.962871	1194.400000
1278.005578	1028.200000
1279.048258	967.600000
1280.090913	1033.000000
1281.133542	1017.200000
1282.176145	894.200000
1283.218722	1093.200000
1284.261273	918.000000
1285.303798	1020.000000
1286.346298	1115.000000
1287.388771	931.000000
1288.431219	915.200000
1289.473640	1008.400000
1290.516036	924.000000
1291.558406	1030.400000
1292.600750	973.600000
1293.643068	990.800000
1294.685360	987.800000
1295.727626	1099.600000
1296.769867	967.200000
1297.812081	916.000000
1298.854270	1015.200000
1299.896432	1013.600000
1300.938569	1029.400000
1301.980680	778.400000
1303.022765	1087.600000
1304.064824	1025.000000
1305.106857	990.800000
1306.148864	968.800000
1307.190846	949.400000
1308.232801	1033.400000
1309.274731	1023.000000
1310.316634	1030.200000
1311.358512	1077.200000
1312.400364	1054.800000
1313.442190	974.000000
1314.483990	920.800000
1315.525764	1025.000000
1316.567512	938.000000
1317.609234	979.600000
1318.650931	832.800000
1319.692601	907.200000
1320.734246	1037.200000
1321.775865	1000.600000
1322.817458	989.800000
1323.859025	839.400000
1324.900566	880.600000
1325.942081	980.400000
1326.983570	952.400000
1328.025033	979.600000
1329.066471	1047.200000
1330.107882	1101.800000
1331.149268	1017.800000
1332.190628	845.800000
1333.231961	938.800000
1334.273269	886.888889
1335.314551	941.000000
1336.355808	820.600000
1337.397038	926.600000
1338.438242	998.000000
1339.479420	1163.800000
1340.520573	1039.600000
1341.561700	964.800000
1342.602800	988.600000
1343.643875	923.600000
1344.684924	979.800000
1345.725947	853.200000
1346.766944	859.600000
1347.807916	1081.600000
1348.848861	980.000000
1349.889780	740.800000
1350.930674	978.600000
1351.971541	979.600000
1353.012383	971.400000
1354.053199	976.800000
1355.093989	955.600000
1356.134753	988.000000
1357.175491	897.000000
1358.216203	1009.800000
1359.256890	927.400000
1360.297550	1021.000000
1361.338184	859.400000
1362.378793	1047.400000
1363.419376	912.200000
1364.459933	926.000000
1365.500464	1082.400000
1366.540969	1141.000000
1367.581448	960.600000
1368.621901	1037.200000
1369.662328	806.800000
1370.702730	1081.600000
1371.743105	944.200000
1372.783455	1013.400000
1373.823778	909.200000
1374.864076	1064.600000
1375.904348	957.800000
1376.944594	1016.200000
1377.984814	928.800000
1379.025009	1183.800000
1380.065177	881.400000
1381.105319	848.200000
1382.145436	1026.222222
1383.185526	993.800000
1384.225591	968.200000
1385.265630	993.200000
1386.305643	914.800000
1387.345630	955.400000
1388.385591	1020.800000
1389.425526	1017.000000
1390.465435	1168.444444
1391.505319	1115.200000
1392.545176	887.400000
1393.585008	830.000000
1394.624814	850.200000
1395.664593	975.800000
1396.704347	918.200000
1397.744075	918.000000
1398.783777	940.400000
1399.823454	916.400000
1400.863104	912.400000
1401.902728	952.400000
1402.942327	924.200000
1403.981899	1057.200000
1405.021446	801.000000
1406.060967	1176.600000
1407.100462	889.000000
1408.139931	1028.400000
1409.179374	868.600000
1410.218791	1221.400000
1411.258182	846.800000
1412.297548	834.400000
1413.336887	1040.400000
1414.376201	1088.000000
1415.415489	801.000000
1416.454750	1007.800000
1417.493986	875.600000
1418.533196	1039.000000
1419.572380	769.400000
1420.611539	1100.400000
1421.650671	965.600000
1422.689777	1021.400000
1423.728858	940.400000
1424.767912	873.000000
1425.806941	960.400000
1426.845944	1041.800000
1427.884921	931.400000
1428.923872	1000.200000
1429.962797	812.600000
1431.001696	1038.200000
1432.040569	868.400000
1433.079417	1226.200000
1434.118238	896.200000
1435.157034	957.000000
1436.195803	875.200000
1437.234547	839.600000
1438.273265	995.800000
1439.311957	1121.400000
1440.350623	997.000000
1441.389263	945.400000
1442.427878	829.000000
1443.466466	954.200000
1444.505029	1014.000000
1445.543565	1006.200000
1446.582076	840.200000
1447.620561	911.800000
1448.659019	915.200000
1449.697452	1023.400000
1450.735860	1138.600000
1451.774241	1018.600000
1452.812596	1085.000000
1453.850925	923.600000
1454.889229	1072.000000
1455.927506	830.800000
1456.965758	865.400000
1458.003984	984.200000
1459.042184	1141.400000
1460.080358	1129.800000
1461.118506	1073.000000
1462.156628	909.400000
1463.194724	1052.800000
1464.232795	1090.600000
1465.270839	958.400000
1466.308858	890.000000
1467.346850	866.200000
1468.384817	934.000000
1469.422758	963.600000
1470.460673	1063.000000
1471.498562	910.200000
1472.536425	1006.200000
1473.574263	936.800000
1474.612074	1067.200000
1475.649859	1194.800000
1476.687619	964.600000
1477.725353	805.000000
1478.763060	929.600000
1479.800742	872.000000
1480.838398	956.200000
1481.876028	813.400000
1482.913632	997.600000
1483.951211	1037.000000
1484.988763	892.400000
1486.026290	1052.600000
1487.063790	1168.000000
1488.101265	851.600000
1489.138714	942.000000
1490.176136	1008.200000
1491.213533	965.800000
1492.250904	870.600000
1493.288250	943.000000
1494.325569	804.800000
1495.362862	1035.800000
1496.400130	981.800000
1497.437371	1005.600000
1498.474587	1016.600000
1499.511777	991.200000
1500.548941	965.200000
1501.586078	1076.200000
1502.623191	956.400000
1503.660277	1013.600000
1504.697337	888.400000
1505.734371	928.000000
1506.771380	892.600000
1507.808362	955.800000
1508.845319	991.000000
1509.882250	1055.200000
1510.919155	1124.200000
1511.956034	1052.600000
1512.992887	842.800000
1514.029714	1033.200000
1515.066515	1082.800000
1516.103290	1024.400000
1517.140040	976.800000
1518.176763	988.000000
1519.213461	770.800000
1520.250133	999.200000
1521.286779	1027.200000
1522.323399	964.200000
1523.359993	1033.800000
1524.396561	811.200000
1525.433103	939.000000
1526.469619	860.200000
1527.506110	910.600000
1528.542574	900.800000
1529.579013	804.400000
1530.615426	1071.400000
1531.651813	858.800000
1532.688174	994.400000
1533.724509	951.600000
1534.760818	913.400000
1535.797101	913.800000
1536.833358	772.600000
1537.869590	991.200000
1538.905795	895.400000
1539.941975	1006.400000
1540.978129	1021.400000
1542.014257	869.400000
1543.050358	928.600000
1544.086435	854.400000
1545.122485	965.400000
1546.158509	963.800000
1547.194507	1058.400000
1548.230480	835.200000
1549.266426	882.400000
1550.302347	947.000000
1551.338242	1078.800000
1552.374110	859.400000
1553.409953	731.400000
1554.445770	880.400000
1555.481562	954.400000
1556.517327	1009.600000
1557.553066	1125.800000
1558.588780	812.000000
1559.624467	972.200000
1560.660129	1061.600000
1561.695764	685.200000
1562.731374	940.000000
1563.766958	843.400000
1564.802516	932.600000
1565.838048	972.000000
1566.873555	914.600000
1567.909035	937.600000
1568.944489	1026.600000
1569.979918	1039.600000
1571.015321	938.600000
1572.050697	925.000000
1573.086048	815.600000
1574.121373	1095.800000
1575.156672	1044.600000
1576.191945	938.600000
1577.227192	940.600000
1578.262414	1143.400000
1579.297609	969.600000
1580.332779	856.400000
1581.367922	943.000000
1582.403040	1067.200000
1583.438132	937.600000
1584.473198	1034.800000
1585.508238	1058.200000
1586.543252	1165.000000
1587.578240	822.800000
1588.613202	954.600000
1589.648139	981.200000
1590.683049	1054.000000
1591.717934	878.000000
1592.752793	921.600000
1593.787626	890.400000
1594.822433	983.800000
1595.857214	1042.200000
1596.891969	1023.400000
1597.926698	954.800000
1598.961401	1073.000000
1599.996079	936.400000
1601.030730	882.400000
1602.065356	898.000000
1603.099955	1014.800000
1604.134529	1066.000000
