# Supplementary material for: Formation of organic color centers in air-suspended carbon nanotubes using vapor-phase reaction
Source: Nat Commun. 2022 May 20;13:2814. doi: 10.1038/s41467-022-30508-z (PMC9123200; doi:10.1038/s41467-022-30508-z)
Supplement: Supplementary file 3 — Source Data [file 41467_2022_30508_MOESM3_ESM.zip › Source Data/Figure S15/a/XYSP02/190522XSP028 XYSP02 -698.9297Y BG.dat]

1073.140136	870.000000
1074.187893	1048.400000
1075.235624	1080.800000
1076.283329	1122.600000
1077.331009	1047.400000
1078.378662	1111.200000
1079.426290	936.400000
1080.473892	1119.400000
1081.521468	1064.600000
1082.569018	1034.000000
1083.616542	940.200000
1084.664040	1058.000000
1085.711512	883.400000
1086.758958	1120.000000
1087.806379	1023.200000
1088.853773	818.600000
1089.901142	822.600000
1090.948485	930.800000
1091.995801	886.400000
1093.043092	929.800000
1094.090357	798.800000
1095.137597	1030.600000
1096.184810	872.600000
1097.231997	1014.800000
1098.279159	920.400000
1099.326294	862.000000
1100.373404	991.000000
1101.420487	866.400000
1102.467545	849.000000
1103.514577	1170.600000
1104.561583	901.600000
1105.608563	992.600000
1106.655518	833.200000
1107.702446	1025.000000
1108.749348	1031.000000
1109.796225	1007.800000
1110.843075	955.600000
1111.889900	1109.600000
1112.936699	802.400000
1113.983472	966.200000
1115.030219	902.200000
1116.076940	766.800000
1117.123635	871.600000
1118.170305	956.400000
1119.216948	1085.000000
1120.263566	1007.800000
1121.310157	1134.200000
1122.356723	1154.800000
1123.403263	1007.600000
1124.449777	749.400000
1125.496265	759.800000
1126.542727	948.400000
1127.589163	888.800000
1128.635573	928.800000
1129.681958	898.000000
1130.728316	892.000000
1131.774649	1035.000000
1132.820956	1074.800000
1133.867236	812.200000
1134.913491	871.800000
1135.959720	984.400000
1137.005923	967.600000
1138.052101	845.800000
1139.098252	1005.600000
1140.144377	900.400000
1141.190477	986.000000
1142.236550	931.600000
1143.282598	910.800000
1144.328620	912.600000
1145.374616	879.400000
1146.420586	929.400000
1147.466530	1198.800000
1148.512448	1117.600000
1149.558341	990.000000
1150.604207	917.200000
1151.650047	979.000000
1152.695862	879.800000
1153.741651	964.800000
1154.787414	1063.400000
1155.833150	913.600000
1156.878861	984.600000
1157.924547	1038.800000
1158.970206	1057.800000
1160.015839	988.600000
1161.061446	985.400000
1162.107028	854.200000
1163.152584	986.600000
1164.198113	896.800000
1165.243617	989.000000
1166.289095	1195.000000
1167.334547	1076.800000
1168.379973	1040.600000
1169.425373	1038.400000
1170.470748	924.400000
1171.516096	977.200000
1172.561418	1044.600000
1173.606715	946.200000
1174.651986	1006.000000
1175.697231	744.400000
1176.742449	1075.400000
1177.787642	950.000000
1178.832810	1030.000000
1179.877951	869.400000
1180.923066	915.800000
1181.968155	1020.800000
1183.013219	997.400000
1184.058257	819.800000
1185.103268	1095.000000
1186.148254	787.000000
1187.193214	812.000000
1188.238148	988.000000
1189.283056	982.200000
1190.327938	969.600000
1191.372794	1019.800000
1192.417625	971.800000
1193.462429	999.800000
1194.507208	980.000000
1195.551961	1051.200000
1196.596687	1033.800000
1197.641388	971.200000
1198.686063	1122.200000
1199.730712	1092.000000
1200.775336	921.200000
1201.819933	1069.111111
1202.864504	943.800000
1203.909050	1077.600000
1204.953569	994.400000
1205.998063	846.200000
1207.042531	928.400000
1208.086973	1090.600000
1209.131389	1034.600000
1210.175779	820.000000
1211.220143	793.400000
1212.264481	919.000000
1213.308794	842.600000
1214.353080	878.000000
1215.397341	1013.200000
1216.441575	1036.800000
1217.485784	1012.200000
1218.529967	824.800000
1219.574124	968.600000
1220.618255	1008.400000
1221.662360	912.400000
1222.706439	1049.400000
1223.750493	929.200000
1224.794520	1205.800000
1225.838522	895.400000
1226.882498	826.600000
1227.926447	980.600000
1228.970371	976.000000
1230.014269	1021.200000
1231.058141	1098.600000
1232.101987	878.600000
1233.145808	1001.600000
1234.189602	921.600000
1235.233371	1114.600000
1236.277113	1040.200000
1237.320830	1036.400000
1238.364521	959.400000
1239.408185	938.800000
1240.451824	1050.800000
1241.495437	966.200000
1242.539025	1058.200000
1243.582586	998.600000
1244.626121	787.000000
1245.669631	906.800000
1246.713114	1024.200000
1247.756572	957.200000
1248.800004	813.400000
1249.843410	1111.600000
1250.886790	1004.600000
1251.930144	1144.600000
1252.973472	938.200000
1254.016774	1046.200000
1255.060050	806.600000
1256.103301	983.600000
1257.146525	1155.200000
1258.189724	1095.200000
1259.232897	935.600000
1260.276044	969.800000
1261.319165	909.800000
1262.362260	996.600000
1263.405329	1205.400000
1264.448372	990.000000
1265.491390	958.400000
1266.534381	976.000000
1267.577347	938.600000
1268.620286	1046.000000
1269.663200	978.000000
1270.706088	1027.333333
1271.748950	997.400000
1272.791786	1020.400000
1273.834596	1006.600000
1274.877380	1007.200000
1275.920139	1091.400000
1276.962871	1198.200000
1278.005578	1018.800000
1279.048258	976.600000
1280.090913	1050.000000
1281.133542	1008.200000
1282.176145	902.200000
1283.218722	1087.800000
1284.261273	911.400000
1285.303798	1017.200000
1286.346298	1095.600000
1287.388771	929.400000
1288.431219	902.000000
1289.473640	996.000000
1290.516036	923.800000
1291.558406	1007.600000
1292.600750	971.000000
1293.643068	996.000000
1294.685360	984.200000
1295.727626	1102.800000
1296.769867	969.800000
1297.812081	922.200000
1298.854270	1006.600000
1299.896432	995.000000
1300.938569	1031.200000
1301.980680	765.000000
1303.022765	1098.200000
1304.064824	1017.600000
1305.106857	987.600000
1306.148864	973.000000
1307.190846	944.800000
1308.232801	1046.400000
1309.274731	1020.000000
1310.316634	1039.400000
1311.358512	1072.200000
1312.400364	1049.000000
1313.442190	986.400000
1314.483990	926.000000
1315.525764	1029.600000
1316.567512	953.800000
1317.609234	976.800000
1318.650931	828.000000
1319.692601	908.800000
1320.734246	1032.400000
1321.775865	1006.000000
1322.817458	976.400000
1323.859025	835.200000
1324.900566	895.600000
1325.942081	978.400000
1326.983570	955.200000
1328.025033	977.800000
1329.066471	1034.400000
1330.107882	1112.600000
1331.149268	1021.600000
1332.190628	842.200000
1333.231961	950.000000
1334.273269	885.800000
1335.314551	961.600000
1336.355808	831.600000
1337.397038	920.000000
1338.438242	1002.200000
1339.479420	1162.000000
1340.520573	1043.200000
1341.561700	959.200000
1342.602800	981.800000
1343.643875	919.800000
1344.684924	974.200000
1345.725947	864.400000
1346.766944	855.400000
1347.807916	1066.400000
1348.848861	981.400000
1349.889780	738.800000
1350.930674	967.000000
1351.971541	980.000000
1353.012383	969.600000
1354.053199	980.800000
1355.093989	956.800000
1356.134753	993.600000
1357.175491	898.800000
1358.216203	1022.800000
1359.256890	923.000000
1360.297550	1013.800000
1361.338184	869.400000
1362.378793	1059.800000
1363.419376	914.000000
1364.459933	928.000000
1365.500464	1085.200000
1366.540969	1138.400000
1367.581448	952.600000
1368.621901	1034.000000
1369.662328	805.800000
1370.702730	1067.800000
1371.743105	946.800000
1372.783455	1004.600000
1373.823778	900.400000
1374.864076	1048.400000
1375.904348	962.200000
1376.944594	1003.600000
1377.984814	920.800000
1379.025009	1181.800000
1380.065177	887.600000
1381.105319	837.800000
1382.145436	1018.400000
1383.185526	998.800000
1384.225591	959.400000
1385.265630	989.000000
1386.305643	906.200000
1387.345630	948.400000
1388.385591	1024.600000
1389.425526	1011.800000
1390.465435	1176.200000
1391.505319	1115.600000
1392.545176	886.000000
1393.585008	826.800000
1394.624814	874.600000
1395.664593	966.800000
1396.704347	920.400000
1397.744075	909.000000
1398.783777	939.000000
1399.823454	901.200000
1400.863104	927.200000
1401.902728	942.200000
1402.942327	940.800000
1403.981899	1075.200000
1405.021446	817.000000
1406.060967	1187.600000
1407.100462	900.400000
1408.139931	1030.600000
1409.179374	870.600000
1410.218791	1226.400000
1411.258182	846.400000
1412.297548	835.200000
1413.336887	1027.600000
1414.376201	1087.600000
1415.415489	810.200000
1416.454750	1007.000000
1417.493986	873.000000
1418.533196	1050.200000
1419.572380	776.200000
1420.611539	1099.800000
1421.650671	967.800000
1422.689777	1016.400000
1423.728858	927.200000
1424.767912	871.000000
1425.806941	952.600000
1426.845944	1038.000000
1427.884921	936.200000
1428.923872	988.000000
1429.962797	794.400000
1431.001696	1048.600000
1432.040569	873.600000
1433.079417	1222.200000
1434.118238	915.200000
1435.157034	957.200000
1436.195803	854.000000
1437.234547	849.600000
1438.273265	993.400000
1439.311957	1103.600000
1440.350623	999.800000
1441.389263	936.200000
1442.427878	837.000000
1443.466466	955.600000
1444.505029	996.800000
1445.543565	997.800000
1446.582076	840.800000
1447.620561	906.000000
1448.659019	914.800000
1449.697452	1031.333333
1450.735860	1153.600000
1451.774241	1008.600000
1452.812596	1071.600000
1453.850925	934.800000
1454.889229	1069.600000
1455.927506	841.600000
1456.965758	857.200000
1458.003984	974.000000
1459.042184	1124.000000
1460.080358	1112.000000
1461.118506	1063.200000
1462.156628	904.800000
1463.194724	1052.200000
1464.232795	1083.800000
1465.270839	961.000000
1466.308858	887.600000
1467.346850	863.000000
1468.384817	949.800000
1469.422758	971.800000
1470.460673	1040.200000
1471.498562	920.800000
1472.536425	997.400000
1473.574263	931.600000
1474.612074	1059.800000
1475.649859	1199.000000
1476.687619	963.000000
1477.725353	805.400000
1478.763060	933.200000
1479.800742	894.600000
1480.838398	936.800000
1481.876028	790.600000
1482.913632	989.200000
1483.951211	1018.600000
1484.988763	895.200000
1486.026290	1038.600000
1487.063790	1145.200000
1488.101265	869.200000
1489.138714	938.200000
1490.176136	1001.200000
1491.213533	980.400000
1492.250904	866.000000
1493.288250	933.800000
1494.325569	780.600000
1495.362862	1017.400000
1496.400130	978.000000
1497.437371	1017.200000
1498.474587	1019.800000
1499.511777	992.000000
1500.548941	979.600000
1501.586078	1091.400000
1502.623191	961.000000
1503.660277	1005.400000
1504.697337	885.200000
1505.734371	936.800000
1506.771380	899.600000
1507.808362	961.400000
1508.845319	986.600000
1509.882250	1044.400000
1510.919155	1119.600000
1511.956034	1067.600000
1512.992887	841.400000
1514.029714	1044.400000
1515.066515	1078.000000
1516.103290	1009.800000
1517.140040	987.600000
1518.176763	969.200000
1519.213461	775.200000
1520.250133	1000.000000
1521.286779	1038.600000
1522.323399	977.600000
1523.359993	1032.800000
1524.396561	818.600000
1525.433103	928.200000
1526.469619	855.800000
1527.506110	909.000000
1528.542574	899.800000
1529.579013	804.200000
1530.615426	1069.600000
1531.651813	854.800000
1532.688174	998.000000
1533.724509	946.400000
1534.760818	914.800000
1535.797101	928.200000
1536.833358	780.800000
1537.869590	986.000000
1538.905795	915.800000
1539.941975	1012.800000
1540.978129	1008.800000
1542.014257	870.200000
1543.050358	938.600000
1544.086435	864.600000
1545.122485	972.000000
1546.158509	955.600000
1547.194507	1066.600000
1548.230480	838.400000
1549.266426	881.800000
1550.302347	950.200000
1551.338242	1081.600000
1552.374110	865.400000
1553.409953	734.800000
1554.445770	881.400000
1555.481562	949.200000
1556.517327	1008.600000
1557.553066	1140.400000
1558.588780	794.000000
1559.624467	970.200000
1560.660129	1069.000000
1561.695764	679.800000
1562.731374	953.800000
1563.766958	850.400000
1564.802516	927.000000
1565.838048	987.600000
1566.873555	902.800000
1567.909035	952.800000
1568.944489	1021.600000
1569.979918	1031.600000
1571.015321	935.600000
1572.050697	925.200000
1573.086048	815.800000
1574.121373	1103.000000
1575.156672	1051.000000
1576.191945	933.000000
1577.227192	944.400000
1578.262414	1136.800000
1579.297609	969.800000
1580.332779	858.200000
1581.367922	936.200000
1582.403040	1056.600000
1583.438132	927.000000
1584.473198	1018.800000
1585.508238	1067.600000
1586.543252	1153.600000
1587.578240	819.800000
1588.613202	965.600000
1589.648139	988.200000
1590.683049	1073.000000
1591.717934	879.200000
1592.752793	939.200000
1593.787626	890.400000
1594.822433	982.200000
1595.857214	1044.600000
1596.891969	997.200000
1597.926698	946.444444
1598.961401	1070.600000
1599.996079	923.800000
1601.030730	886.600000
1602.065356	891.600000
1603.099955	1009.600000
1604.134529	1061.800000
