# Supplementary material for: Formation of organic color centers in air-suspended carbon nanotubes using vapor-phase reaction
Source: Nat Commun. 2022 May 20;13:2814. doi: 10.1038/s41467-022-30508-z (PMC9123200; doi:10.1038/s41467-022-30508-z)
Supplement: Supplementary file 3 — Source Data [file 41467_2022_30508_MOESM3_ESM.zip › Source Data/Figure S15/a/XYSP02/190522XSP029 XYSP02 -698.8297Y BG.dat]

1073.140136	844.000000
1074.187893	1047.800000
1075.235624	1083.600000
1076.283329	1117.800000
1077.331009	1044.600000
1078.378662	1109.800000
1079.426290	948.400000
1080.473892	1107.800000
1081.521468	1051.800000
1082.569018	1047.600000
1083.616542	928.600000
1084.664040	1052.000000
1085.711512	883.000000
1086.758958	1100.400000
1087.806379	1014.400000
1088.853773	818.800000
1089.901142	835.000000
1090.948485	942.600000
1091.995801	889.000000
1093.043092	937.200000
1094.090357	809.600000
1095.137597	1021.000000
1096.184810	873.000000
1097.231997	1012.800000
1098.279159	928.000000
1099.326294	855.800000
1100.373404	1007.800000
1101.420487	864.400000
1102.467545	841.400000
1103.514577	1157.800000
1104.561583	910.600000
1105.608563	993.400000
1106.655518	847.600000
1107.702446	1034.600000
1108.749348	1035.800000
1109.796225	1014.400000
1110.843075	964.200000
1111.889900	1109.800000
1112.936699	800.400000
1113.983472	963.000000
1115.030219	898.600000
1116.076940	769.800000
1117.123635	878.800000
1118.170305	977.200000
1119.216948	1072.800000
1120.263566	1021.400000
1121.310157	1116.200000
1122.356723	1137.200000
1123.403263	985.400000
1124.449777	758.600000
1125.496265	753.600000
1126.542727	943.600000
1127.589163	878.200000
1128.635573	920.800000
1129.681958	894.600000
1130.728316	877.400000
1131.774649	1027.000000
1132.820956	1072.800000
1133.867236	825.000000
1134.913491	858.000000
1135.959720	991.400000
1137.005923	967.200000
1138.052101	851.200000
1139.098252	993.000000
1140.144377	900.000000
1141.190477	992.200000
1142.236550	928.600000
1143.282598	910.200000
1144.328620	914.400000
1145.374616	885.200000
1146.420586	920.400000
1147.466530	1201.600000
1148.512448	1106.200000
1149.558341	1009.400000
1150.604207	938.400000
1151.650047	977.000000
1152.695862	885.600000
1153.741651	970.000000
1154.787414	1045.200000
1155.833150	913.800000
1156.878861	990.600000
1157.924547	1039.800000
1158.970206	1061.400000
1160.015839	983.400000
1161.061446	966.000000
1162.107028	848.400000
1163.152584	989.000000
1164.198113	895.400000
1165.243617	970.200000
1166.289095	1183.000000
1167.334547	1076.000000
1168.379973	1037.800000
1169.425373	1039.200000
1170.470748	934.600000
1171.516096	988.000000
1172.561418	1039.000000
1173.606715	968.800000
1174.651986	994.200000
1175.697231	755.400000
1176.742449	1075.200000
1177.787642	934.600000
1178.832810	1020.000000
1179.877951	866.200000
1180.923066	905.200000
1181.968155	1014.000000
1183.013219	984.600000
1184.058257	828.000000
1185.103268	1095.400000
1186.148254	803.200000
1187.193214	823.400000
1188.238148	993.000000
1189.283056	1019.400000
1190.327938	972.200000
1191.372794	1013.400000
1192.417625	969.400000
1193.462429	985.400000
1194.507208	977.200000
1195.551961	1058.600000
1196.596687	1038.400000
1197.641388	981.400000
1198.686063	1142.600000
1199.730712	1097.200000
1200.775336	926.200000
1201.819933	1049.400000
1202.864504	944.600000
1203.909050	1067.400000
1204.953569	987.000000
1205.998063	851.600000
1207.042531	911.200000
1208.086973	1089.600000
1209.131389	1049.800000
1210.175779	824.400000
1211.220143	798.200000
1212.264481	906.600000
1213.308794	851.600000
1214.353080	885.200000
1215.397341	1020.400000
1216.441575	1043.200000
1217.485784	1000.800000
1218.529967	831.200000
1219.574124	964.600000
1220.618255	1006.800000
1221.662360	911.200000
1222.706439	1061.800000
1223.750493	922.600000
1224.794520	1186.800000
1225.838522	885.600000
1226.882498	829.200000
1227.926447	978.600000
1228.970371	985.600000
1230.014269	1007.800000
1231.058141	1085.400000
1232.101987	884.000000
1233.145808	1013.200000
1234.189602	925.000000
1235.233371	1100.400000
1236.277113	1044.200000
1237.320830	1055.000000
1238.364521	953.200000
1239.408185	939.800000
1240.451824	1053.000000
1241.495437	960.200000
1242.539025	1069.000000
1243.582586	1001.600000
1244.626121	787.800000
1245.669631	906.800000
1246.713114	1010.000000
1247.756572	956.400000
1248.800004	819.600000
1249.843410	1116.200000
1250.886790	1004.800000
1251.930144	1143.200000
1252.973472	951.000000
1254.016774	1053.600000
1255.060050	800.000000
1256.103301	993.777778
1257.146525	1156.600000
1258.189724	1115.800000
1259.232897	929.800000
1260.276044	968.400000
1261.319165	909.800000
1262.362260	990.800000
1263.405329	1207.000000
1264.448372	981.000000
1265.491390	968.200000
1266.534381	979.000000
1267.577347	945.200000
1268.620286	1050.800000
1269.663200	971.000000
1270.706088	1040.000000
1271.748950	1002.400000
1272.791786	1008.000000
1273.834596	1003.800000
1274.877380	1000.800000
1275.920139	1077.600000
1276.962871	1182.400000
1278.005578	1032.800000
1279.048258	976.800000
1280.090913	1032.200000
1281.133542	1011.000000
1282.176145	893.000000
1283.218722	1092.800000
1284.261273	916.200000
1285.303798	1022.666667
1286.346298	1108.800000
1287.388771	939.600000
1288.431219	909.200000
1289.473640	1003.000000
1290.516036	918.800000
1291.558406	1011.200000
1292.600750	971.000000
1293.643068	998.600000
1294.685360	1000.800000
1295.727626	1096.400000
1296.769867	973.600000
1297.812081	916.600000
1298.854270	1016.800000
1299.896432	994.800000
1300.938569	1039.800000
1301.980680	779.600000
1303.022765	1071.800000
1304.064824	1023.800000
1305.106857	988.200000
1306.148864	973.800000
1307.190846	950.600000
1308.232801	1039.200000
1309.274731	1020.200000
1310.316634	1039.000000
1311.358512	1088.000000
1312.400364	1047.600000
1313.442190	979.400000
1314.483990	924.000000
1315.525764	1042.000000
1316.567512	941.600000
1317.609234	991.000000
1318.650931	827.400000
1319.692601	913.200000
1320.734246	1029.000000
1321.775865	1007.000000
1322.817458	990.800000
1323.859025	837.600000
1324.900566	886.000000
1325.942081	984.000000
1326.983570	968.400000
1328.025033	978.000000
1329.066471	1023.200000
1330.107882	1112.400000
1331.149268	1020.200000
1332.190628	851.400000
1333.231961	942.400000
1334.273269	899.600000
1335.314551	938.600000
1336.355808	833.400000
1337.397038	924.600000
1338.438242	999.600000
1339.479420	1159.200000
1340.520573	1040.200000
1341.561700	966.600000
1342.602800	975.400000
1343.643875	923.400000
1344.684924	974.200000
1345.725947	860.400000
1346.766944	856.200000
1347.807916	1080.600000
1348.848861	988.600000
1349.889780	744.400000
1350.930674	982.200000
1351.971541	978.800000
1353.012383	969.600000
1354.053199	988.800000
1355.093989	957.600000
1356.134753	979.200000
1357.175491	899.400000
1358.216203	1005.600000
1359.256890	923.800000
1360.297550	1011.800000
1361.338184	873.800000
1362.378793	1062.400000
1363.419376	908.800000
1364.459933	947.000000
1365.500464	1079.200000
1366.540969	1138.200000
1367.581448	965.000000
1368.621901	1045.800000
1369.662328	819.400000
1370.702730	1077.800000
1371.743105	952.200000
1372.783455	1005.000000
1373.823778	905.400000
1374.864076	1049.400000
1375.904348	954.400000
1376.944594	1020.600000
1377.984814	925.200000
1379.025009	1175.400000
1380.065177	875.400000
1381.105319	836.200000
1382.145436	1033.400000
1383.185526	998.800000
1384.225591	953.000000
1385.265630	996.000000
1386.305643	907.400000
1387.345630	961.400000
1388.385591	1026.800000
1389.425526	1009.600000
1390.465435	1161.400000
1391.505319	1108.000000
1392.545176	887.000000
1393.585008	830.200000
1394.624814	863.600000
1395.664593	980.200000
1396.704347	922.400000
1397.744075	905.600000
1398.783777	940.000000
1399.823454	910.600000
1400.863104	906.800000
1401.902728	949.600000
1402.942327	925.000000
1403.981899	1057.800000
1405.021446	799.200000
1406.060967	1178.000000
1407.100462	883.600000
1408.139931	1044.200000
1409.179374	866.800000
1410.218791	1232.200000
1411.258182	848.800000
1412.297548	828.800000
1413.336887	1037.600000
1414.376201	1083.600000
1415.415489	817.200000
1416.454750	1010.200000
1417.493986	865.200000
1418.533196	1049.800000
1419.572380	773.400000
1420.611539	1097.400000
1421.650671	957.000000
1422.689777	1018.600000
1423.728858	930.600000
1424.767912	868.600000
1425.806941	957.400000
1426.845944	1029.000000
1427.884921	913.800000
1428.923872	1007.000000
1429.962797	811.600000
1431.001696	1037.400000
1432.040569	873.600000
1433.079417	1232.200000
1434.118238	908.600000
1435.157034	948.400000
1436.195803	857.600000
1437.234547	845.000000
1438.273265	1002.600000
1439.311957	1114.200000
1440.350623	995.200000
1441.389263	941.800000
1442.427878	835.800000
1443.466466	955.200000
1444.505029	1009.400000
1445.543565	1018.600000
1446.582076	846.600000
1447.620561	903.400000
1448.659019	921.200000
1449.697452	1025.800000
1450.735860	1144.666667
1451.774241	994.000000
1452.812596	1071.600000
1453.850925	907.600000
1454.889229	1072.200000
1455.927506	842.400000
1456.965758	870.600000
1458.003984	980.400000
1459.042184	1143.600000
1460.080358	1115.800000
1461.118506	1066.800000
1462.156628	902.600000
1463.194724	1048.200000
1464.232795	1090.400000
1465.270839	971.200000
1466.308858	899.400000
1467.346850	859.800000
1468.384817	943.600000
1469.422758	972.200000
1470.460673	1044.800000
1471.498562	912.000000
1472.536425	994.600000
1473.574263	932.600000
1474.612074	1079.600000
1475.649859	1188.600000
1476.687619	958.800000
1477.725353	804.200000
1478.763060	942.200000
1479.800742	893.600000
1480.838398	957.600000
1481.876028	810.200000
1482.913632	997.400000
1483.951211	1033.000000
1484.988763	887.000000
1486.026290	1063.800000
1487.063790	1144.200000
1488.101265	855.200000
1489.138714	943.400000
1490.176136	1000.200000
1491.213533	977.400000
1492.250904	854.400000
1493.288250	924.000000
1494.325569	807.600000
1495.362862	1023.000000
1496.400130	970.200000
1497.437371	1017.000000
1498.474587	1006.200000
1499.511777	987.000000
1500.548941	965.800000
1501.586078	1092.000000
1502.623191	953.800000
1503.660277	1007.200000
1504.697337	888.000000
1505.734371	929.600000
1506.771380	906.200000
1507.808362	965.800000
1508.845319	991.000000
1509.882250	1050.600000
1510.919155	1118.200000
1511.956034	1059.400000
1512.992887	841.200000
1514.029714	1043.800000
1515.066515	1091.200000
1516.103290	1020.600000
1517.140040	974.200000
1518.176763	975.400000
1519.213461	774.800000
1520.250133	995.400000
1521.286779	1033.400000
1522.323399	971.600000
1523.359993	1026.000000
1524.396561	815.000000
1525.433103	942.200000
1526.469619	870.600000
1527.506110	903.600000
1528.542574	909.200000
1529.579013	813.200000
1530.615426	1064.000000
1531.651813	858.000000
1532.688174	994.000000
1533.724509	950.200000
1534.760818	908.800000
1535.797101	912.600000
1536.833358	774.000000
1537.869590	981.200000
1538.905795	907.400000
1539.941975	1008.600000
1540.978129	1013.800000
1542.014257	851.800000
1543.050358	941.000000
1544.086435	849.000000
1545.122485	964.000000
1546.158509	968.400000
1547.194507	1050.600000
1548.230480	852.600000
1549.266426	871.400000
1550.302347	953.400000
1551.338242	1086.200000
1552.374110	867.200000
1553.409953	742.600000
1554.445770	872.800000
1555.481562	949.600000
1556.517327	1007.200000
1557.553066	1146.200000
1558.588780	788.200000
1559.624467	981.000000
1560.660129	1064.600000
1561.695764	679.000000
1562.731374	951.000000
1563.766958	845.400000
1564.802516	934.000000
1565.838048	980.400000
1566.873555	913.000000
1567.909035	942.800000
1568.944489	1018.200000
1569.979918	1031.400000
1571.015321	937.200000
1572.050697	926.600000
1573.086048	815.600000
1574.121373	1089.600000
1575.156672	1046.600000
1576.191945	937.600000
1577.227192	947.800000
1578.262414	1140.400000
1579.297609	964.000000
1580.332779	868.200000
1581.367922	931.800000
1582.403040	1051.200000
1583.438132	935.200000
1584.473198	1021.800000
1585.508238	1061.000000
1586.543252	1164.200000
1587.578240	814.800000
1588.613202	963.600000
1589.648139	991.800000
1590.683049	1057.800000
1591.717934	863.200000
1592.752793	928.000000
1593.787626	885.200000
1594.822433	984.000000
1595.857214	1047.000000
1596.891969	1017.400000
1597.926698	957.400000
1598.961401	1058.600000
1599.996079	937.200000
1601.030730	881.400000
1602.065356	902.400000
1603.099955	1029.200000
1604.134529	1063.400000
