# Supplementary material for: Formation of organic color centers in air-suspended carbon nanotubes using vapor-phase reaction
Source: Nat Commun. 2022 May 20;13:2814. doi: 10.1038/s41467-022-30508-z (PMC9123200; doi:10.1038/s41467-022-30508-z)
Supplement: Supplementary file 3 — Source Data [file 41467_2022_30508_MOESM3_ESM.zip › Source Data/Figure S15/a/XYSP02/190522XSP030 XYSP02 -698.7297Y BG.dat]

1073.140136	872.400000
1074.187893	1042.400000
1075.235624	1067.800000
1076.283329	1098.000000
1077.331009	1051.000000
1078.378662	1102.600000
1079.426290	945.800000
1080.473892	1116.600000
1081.521468	1060.600000
1082.569018	1042.800000
1083.616542	941.400000
1084.664040	1060.000000
1085.711512	887.000000
1086.758958	1107.400000
1087.806379	1020.000000
1088.853773	830.200000
1089.901142	827.200000
1090.948485	935.000000
1091.995801	882.400000
1093.043092	951.400000
1094.090357	803.000000
1095.137597	1019.400000
1096.184810	870.000000
1097.231997	1012.400000
1098.279159	911.200000
1099.326294	849.600000
1100.373404	975.600000
1101.420487	850.200000
1102.467545	861.800000
1103.514577	1162.800000
1104.561583	907.400000
1105.608563	995.000000
1106.655518	856.000000
1107.702446	1022.400000
1108.749348	1040.800000
1109.796225	1007.000000
1110.843075	965.800000
1111.889900	1122.600000
1112.936699	800.200000
1113.983472	952.200000
1115.030219	896.400000
1116.076940	774.800000
1117.123635	890.800000
1118.170305	963.400000
1119.216948	1070.000000
1120.263566	1026.200000
1121.310157	1135.000000
1122.356723	1141.600000
1123.403263	989.000000
1124.449777	757.600000
1125.496265	758.000000
1126.542727	938.000000
1127.589163	885.000000
1128.635573	934.200000
1129.681958	900.000000
1130.728316	892.000000
1131.774649	1033.200000
1132.820956	1090.000000
1133.867236	824.200000
1134.913491	873.800000
1135.959720	983.600000
1137.005923	973.400000
1138.052101	836.600000
1139.098252	989.000000
1140.144377	890.600000
1141.190477	987.400000
1142.236550	939.800000
1143.282598	914.600000
1144.328620	912.800000
1145.374616	890.800000
1146.420586	933.000000
1147.466530	1189.400000
1148.512448	1115.200000
1149.558341	999.200000
1150.604207	932.200000
1151.650047	979.200000
1152.695862	889.400000
1153.741651	968.800000
1154.787414	1050.200000
1155.833150	907.000000
1156.878861	978.000000
1157.924547	1036.400000
1158.970206	1068.000000
1160.015839	996.200000
1161.061446	980.200000
1162.107028	855.400000
1163.152584	991.200000
1164.198113	894.800000
1165.243617	976.800000
1166.289095	1190.000000
1167.334547	1076.400000
1168.379973	1048.800000
1169.425373	1041.000000
1170.470748	937.800000
1171.516096	984.400000
1172.561418	1052.000000
1173.606715	971.200000
1174.651986	997.000000
1175.697231	753.600000
1176.742449	1083.000000
1177.787642	939.400000
1178.832810	1027.200000
1179.877951	878.000000
1180.923066	902.200000
1181.968155	1022.000000
1183.013219	1007.200000
1184.058257	815.400000
1185.103268	1088.200000
1186.148254	790.800000
1187.193214	811.200000
1188.238148	987.400000
1189.283056	999.400000
1190.327938	978.000000
1191.372794	1030.400000
1192.417625	975.400000
1193.462429	981.000000
1194.507208	976.800000
1195.551961	1053.000000
1196.596687	1044.400000
1197.641388	977.400000
1198.686063	1134.800000
1199.730712	1098.800000
1200.775336	928.000000
1201.819933	1062.600000
1202.864504	961.200000
1203.909050	1067.400000
1204.953569	994.400000
1205.998063	848.400000
1207.042531	920.400000
1208.086973	1089.800000
1209.131389	1039.800000
1210.175779	828.200000
1211.220143	799.600000
1212.264481	911.000000
1213.308794	853.600000
1214.353080	883.400000
1215.397341	1012.800000
1216.441575	1028.600000
1217.485784	998.800000
1218.529967	829.400000
1219.574124	963.400000
1220.618255	1004.200000
1221.662360	916.400000
1222.706439	1068.200000
1223.750493	929.200000
1224.794520	1191.200000
1225.838522	884.800000
1226.882498	838.200000
1227.926447	981.200000
1228.970371	982.000000
1230.014269	1003.000000
1231.058141	1091.000000
1232.101987	879.000000
1233.145808	1013.200000
1234.189602	926.200000
1235.233371	1113.000000
1236.277113	1045.400000
1237.320830	1059.800000
1238.364521	958.400000
1239.408185	934.400000
1240.451824	1066.000000
1241.495437	950.000000
1242.539025	1074.600000
1243.582586	1003.600000
1244.626121	783.600000
1245.669631	913.800000
1246.713114	1016.400000
1247.756572	955.000000
1248.800004	812.600000
1249.843410	1117.200000
1250.886790	993.800000
1251.930144	1143.000000
1252.973472	943.800000
1254.016774	1038.200000
1255.060050	801.600000
1256.103301	989.000000
1257.146525	1158.200000
1258.189724	1109.600000
1259.232897	943.800000
1260.276044	966.600000
1261.319165	908.800000
1262.362260	988.400000
1263.405329	1196.600000
1264.448372	986.600000
1265.491390	951.000000
1266.534381	972.400000
1267.577347	948.000000
1268.620286	1050.400000
1269.663200	978.800000
1270.706088	1024.400000
1271.748950	993.800000
1272.791786	1011.800000
1273.834596	1013.400000
1274.877380	1012.600000
1275.920139	1092.400000
1276.962871	1202.400000
1278.005578	1026.400000
1279.048258	978.800000
1280.090913	1030.800000
1281.133542	1012.400000
1282.176145	888.400000
1283.218722	1083.200000
1284.261273	932.000000
1285.303798	1025.000000
1286.346298	1097.000000
1287.388771	943.800000
1288.431219	912.200000
1289.473640	1010.200000
1290.516036	903.000000
1291.558406	1009.000000
1292.600750	984.600000
1293.643068	992.000000
1294.685360	981.800000
1295.727626	1106.000000
1296.769867	962.800000
1297.812081	906.400000
1298.854270	1009.200000
1299.896432	991.600000
1300.938569	1020.400000
1301.980680	769.000000
1303.022765	1081.800000
1304.064824	1017.000000
1305.106857	997.600000
1306.148864	976.400000
1307.190846	937.800000
1308.232801	1049.000000
1309.274731	1018.400000
1310.316634	1046.000000
1311.358512	1082.400000
1312.400364	1045.400000
1313.442190	978.200000
1314.483990	918.400000
1315.525764	1025.800000
1316.567512	934.600000
1317.609234	960.600000
1318.650931	834.000000
1319.692601	912.800000
1320.734246	1025.400000
1321.775865	1003.000000
1322.817458	976.600000
1323.859025	837.600000
1324.900566	883.000000
1325.942081	975.000000
1326.983570	961.000000
1328.025033	970.600000
1329.066471	1034.800000
1330.107882	1103.800000
1331.149268	1012.400000
1332.190628	846.000000
1333.231961	947.800000
1334.273269	883.600000
1335.314551	951.400000
1336.355808	833.200000
1337.397038	920.200000
1338.438242	1001.600000
1339.479420	1159.200000
1340.520573	1047.600000
1341.561700	957.400000
1342.602800	975.200000
1343.643875	915.800000
1344.684924	988.600000
1345.725947	864.200000
1346.766944	853.200000
1347.807916	1079.400000
1348.848861	979.600000
1349.889780	732.600000
1350.930674	967.400000
1351.971541	986.200000
1353.012383	987.200000
1354.053199	970.800000
1355.093989	954.600000
1356.134753	989.800000
1357.175491	911.000000
1358.216203	1001.000000
1359.256890	917.000000
1360.297550	990.200000
1361.338184	853.000000
1362.378793	1060.600000
1363.419376	916.800000
1364.459933	933.000000
1365.500464	1086.200000
1366.540969	1131.000000
1367.581448	959.600000
1368.621901	1028.400000
1369.662328	805.600000
1370.702730	1077.000000
1371.743105	946.000000
1372.783455	1002.000000
1373.823778	897.400000
1374.864076	1048.200000
1375.904348	949.600000
1376.944594	1005.000000
1377.984814	921.800000
1379.025009	1178.200000
1380.065177	890.800000
1381.105319	829.000000
1382.145436	1023.600000
1383.185526	996.400000
1384.225591	956.400000
1385.265630	995.200000
1386.305643	911.000000
1387.345630	967.000000
1388.385591	1038.400000
1389.425526	1009.000000
1390.465435	1168.800000
1391.505319	1120.400000
1392.545176	888.000000
1393.585008	821.800000
1394.624814	856.800000
1395.664593	984.800000
1396.704347	921.000000
1397.744075	917.400000
1398.783777	929.600000
1399.823454	903.000000
1400.863104	910.600000
1401.902728	947.200000
1402.942327	933.600000
1403.981899	1069.400000
1405.021446	819.600000
1406.060967	1186.200000
1407.100462	893.400000
1408.139931	1036.000000
1409.179374	873.000000
1410.218791	1218.000000
1411.258182	851.400000
1412.297548	826.200000
1413.336887	1031.200000
1414.376201	1080.800000
1415.415489	808.800000
1416.454750	1011.400000
1417.493986	875.400000
1418.533196	1052.600000
1419.572380	772.800000
1420.611539	1095.000000
1421.650671	974.200000
1422.689777	1015.400000
1423.728858	921.800000
1424.767912	864.000000
1425.806941	964.200000
1426.845944	1032.000000
1427.884921	925.000000
1428.923872	997.800000
1429.962797	807.200000
1431.001696	1046.200000
1432.040569	873.400000
1433.079417	1216.400000
1434.118238	911.600000
1435.157034	946.400000
1436.195803	873.600000
1437.234547	846.400000
1438.273265	1001.200000
1439.311957	1103.800000
1440.350623	1005.600000
1441.389263	953.200000
1442.427878	842.000000
1443.466466	964.600000
1444.505029	1005.400000
1445.543565	1011.200000
1446.582076	835.200000
1447.620561	902.600000
1448.659019	930.800000
1449.697452	1010.200000
1450.735860	1139.800000
1451.774241	1009.600000
1452.812596	1084.400000
1453.850925	928.400000
1454.889229	1081.600000
1455.927506	831.777778
1456.965758	864.800000
1458.003984	986.600000
1459.042184	1126.600000
1460.080358	1123.800000
1461.118506	1086.400000
1462.156628	895.600000
1463.194724	1056.600000
1464.232795	1086.800000
1465.270839	961.600000
1466.308858	896.800000
1467.346850	847.400000
1468.384817	947.000000
1469.422758	970.000000
1470.460673	1056.600000
1471.498562	929.200000
1472.536425	993.400000
1473.574263	934.400000
1474.612074	1065.400000
1475.649859	1192.600000
1476.687619	951.600000
1477.725353	800.000000
1478.763060	931.600000
1479.800742	894.600000
1480.838398	944.000000
1481.876028	801.600000
1482.913632	999.600000
1483.951211	1025.600000
1484.988763	896.222222
1486.026290	1050.800000
1487.063790	1157.800000
1488.101265	864.200000
1489.138714	940.200000
1490.176136	998.600000
1491.213533	977.200000
1492.250904	866.000000
1493.288250	940.400000
1494.325569	791.000000
1495.362862	1023.600000
1496.400130	980.600000
1497.437371	1024.200000
1498.474587	1011.800000
1499.511777	1011.200000
1500.548941	970.000000
1501.586078	1094.400000
1502.623191	973.000000
1503.660277	1012.800000
1504.697337	892.400000
1505.734371	932.600000
1506.771380	899.400000
1507.808362	980.600000
1508.845319	990.000000
1509.882250	1044.000000
1510.919155	1118.200000
1511.956034	1066.800000
1512.992887	848.000000
1514.029714	1040.000000
1515.066515	1074.000000
1516.103290	1004.400000
1517.140040	969.600000
1518.176763	978.600000
1519.213461	758.000000
1520.250133	1008.800000
1521.286779	1032.400000
1522.323399	969.000000
1523.359993	1037.000000
1524.396561	797.800000
1525.433103	940.000000
1526.469619	848.600000
1527.506110	900.000000
1528.542574	907.200000
1529.579013	806.600000
1530.615426	1054.400000
1531.651813	856.600000
1532.688174	993.200000
1533.724509	942.000000
1534.760818	913.200000
1535.797101	900.400000
1536.833358	774.400000
1537.869590	985.800000
1538.905795	907.600000
1539.941975	1003.200000
1540.978129	1016.400000
1542.014257	858.800000
1543.050358	942.600000
1544.086435	856.800000
1545.122485	967.200000
1546.158509	969.400000
1547.194507	1060.600000
1548.230480	841.000000
1549.266426	881.600000
1550.302347	946.000000
1551.338242	1095.600000
1552.374110	860.600000
1553.409953	727.200000
1554.445770	881.800000
1555.481562	935.400000
1556.517327	1014.400000
1557.553066	1125.400000
1558.588780	787.800000
1559.624467	980.000000
1560.660129	1063.200000
1561.695764	690.200000
1562.731374	948.000000
1563.766958	851.000000
1564.802516	919.400000
1565.838048	965.800000
1566.873555	917.400000
1567.909035	942.200000
1568.944489	1012.200000
1569.979918	1020.200000
1571.015321	918.200000
1572.050697	915.200000
1573.086048	817.200000
1574.121373	1099.400000
1575.156672	1046.200000
1576.191945	929.200000
1577.227192	945.400000
1578.262414	1138.800000
1579.297609	967.000000
1580.332779	867.400000
1581.367922	932.400000
1582.403040	1056.200000
1583.438132	940.000000
1584.473198	1022.200000
1585.508238	1066.400000
1586.543252	1171.400000
1587.578240	831.600000
1588.613202	962.800000
1589.648139	978.800000
1590.683049	1065.000000
1591.717934	871.400000
1592.752793	940.800000
1593.787626	878.200000
1594.822433	983.600000
1595.857214	1048.200000
1596.891969	1000.800000
1597.926698	956.400000
1598.961401	1060.800000
1599.996079	934.400000
1601.030730	880.600000
1602.065356	903.400000
1603.099955	1025.000000
1604.134529	1067.400000
