# Supplementary material for: Formation of organic color centers in air-suspended carbon nanotubes using vapor-phase reaction
Source: Nat Commun. 2022 May 20;13:2814. doi: 10.1038/s41467-022-30508-z (PMC9123200; doi:10.1038/s41467-022-30508-z)
Supplement: Supplementary file 3 — Source Data [file 41467_2022_30508_MOESM3_ESM.zip › Source Data/Figure S15/a/XYSP02/190522XSP031 XYSP02 -698.6297Y BG.dat]

1073.140136	857.400000
1074.187893	1046.000000
1075.235624	1102.400000
1076.283329	1126.800000
1077.331009	1054.200000
1078.378662	1105.800000
1079.426290	938.400000
1080.473892	1117.200000
1081.521468	1062.000000
1082.569018	1040.000000
1083.616542	947.400000
1084.664040	1060.600000
1085.711512	887.000000
1086.758958	1102.800000
1087.806379	1031.200000
1088.853773	814.200000
1089.901142	836.800000
1090.948485	945.800000
1091.995801	879.000000
1093.043092	936.800000
1094.090357	801.000000
1095.137597	1022.200000
1096.184810	882.600000
1097.231997	1026.000000
1098.279159	910.200000
1099.326294	854.800000
1100.373404	998.800000
1101.420487	884.200000
1102.467545	850.800000
1103.514577	1158.200000
1104.561583	897.400000
1105.608563	992.000000
1106.655518	859.400000
1107.702446	1046.600000
1108.749348	1036.400000
1109.796225	1009.000000
1110.843075	955.400000
1111.889900	1116.400000
1112.936699	807.400000
1113.983472	955.600000
1115.030219	894.200000
1116.076940	767.400000
1117.123635	887.200000
1118.170305	979.600000
1119.216948	1066.800000
1120.263566	1013.000000
1121.310157	1130.600000
1122.356723	1144.800000
1123.403263	1006.800000
1124.449777	743.600000
1125.496265	746.200000
1126.542727	940.800000
1127.589163	883.600000
1128.635573	948.400000
1129.681958	893.000000
1130.728316	884.800000
1131.774649	1028.400000
1132.820956	1082.200000
1133.867236	813.000000
1134.913491	862.800000
1135.959720	984.400000
1137.005923	967.000000
1138.052101	838.000000
1139.098252	1006.000000
1140.144377	895.800000
1141.190477	974.800000
1142.236550	951.000000
1143.282598	910.200000
1144.328620	912.400000
1145.374616	880.400000
1146.420586	918.800000
1147.466530	1190.800000
1148.512448	1120.800000
1149.558341	1011.600000
1150.604207	922.600000
1151.650047	984.000000
1152.695862	886.000000
1153.741651	970.800000
1154.787414	1050.800000
1155.833150	916.000000
1156.878861	986.000000
1157.924547	1041.600000
1158.970206	1063.800000
1160.015839	989.200000
1161.061446	975.800000
1162.107028	852.600000
1163.152584	989.800000
1164.198113	896.400000
1165.243617	976.600000
1166.289095	1192.600000
1167.334547	1078.200000
1168.379973	1044.800000
1169.425373	1047.000000
1170.470748	919.600000
1171.516096	991.200000
1172.561418	1055.600000
1173.606715	958.000000
1174.651986	987.600000
1175.697231	752.000000
1176.742449	1074.000000
1177.787642	938.800000
1178.832810	1035.800000
1179.877951	856.200000
1180.923066	908.600000
1181.968155	1006.200000
1183.013219	1001.200000
1184.058257	820.200000
1185.103268	1092.000000
1186.148254	817.400000
1187.193214	809.600000
1188.238148	999.000000
1189.283056	1002.000000
1190.327938	977.600000
1191.372794	1021.600000
1192.417625	986.200000
1193.462429	985.200000
1194.507208	976.600000
1195.551961	1067.000000
1196.596687	1035.000000
1197.641388	963.000000
1198.686063	1126.400000
1199.730712	1086.800000
1200.775336	940.000000
1201.819933	1055.800000
1202.864504	951.800000
1203.909050	1076.400000
1204.953569	990.200000
1205.998063	848.400000
1207.042531	915.000000
1208.086973	1079.200000
1209.131389	1046.400000
1210.175779	828.200000
1211.220143	801.800000
1212.264481	922.800000
1213.308794	842.600000
1214.353080	886.600000
1215.397341	1015.000000
1216.441575	1045.800000
1217.485784	1013.400000
1218.529967	845.000000
1219.574124	957.200000
1220.618255	1001.200000
1221.662360	911.600000
1222.706439	1069.000000
1223.750493	928.600000
1224.794520	1198.800000
1225.838522	885.400000
1226.882498	824.600000
1227.926447	976.200000
1228.970371	981.400000
1230.014269	1004.800000
1231.058141	1089.800000
1232.101987	901.600000
1233.145808	1009.400000
1234.189602	910.200000
1235.233371	1114.600000
1236.277113	1032.200000
1237.320830	1055.600000
1238.364521	953.800000
1239.408185	937.000000
1240.451824	1049.200000
1241.495437	971.200000
1242.539025	1077.800000
1243.582586	998.000000
1244.626121	782.600000
1245.669631	906.000000
1246.713114	1014.800000
1247.756572	953.200000
1248.800004	817.600000
1249.843410	1112.200000
1250.886790	994.600000
1251.930144	1147.000000
1252.973472	937.800000
1254.016774	1042.800000
1255.060050	818.600000
1256.103301	987.000000
1257.146525	1167.800000
1258.189724	1099.200000
1259.232897	936.800000
1260.276044	955.800000
1261.319165	904.600000
1262.362260	1010.400000
1263.405329	1198.800000
1264.448372	966.600000
1265.491390	957.200000
1266.534381	969.000000
1267.577347	945.000000
1268.620286	1053.400000
1269.663200	985.600000
1270.706088	1033.600000
1271.748950	993.600000
1272.791786	1019.000000
1273.834596	1007.400000
1274.877380	1004.800000
1275.920139	1083.000000
1276.962871	1191.400000
1278.005578	1028.000000
1279.048258	976.600000
1280.090913	1034.000000
1281.133542	1018.200000
1282.176145	894.400000
1283.218722	1083.800000
1284.261273	913.600000
1285.303798	1026.600000
1286.346298	1104.400000
1287.388771	944.000000
1288.431219	899.000000
1289.473640	993.000000
1290.516036	916.000000
1291.558406	1018.600000
1292.600750	968.400000
1293.643068	985.400000
1294.685360	979.200000
1295.727626	1083.400000
1296.769867	968.000000
1297.812081	902.200000
1298.854270	1008.400000
1299.896432	992.000000
1300.938569	1020.400000
1301.980680	761.400000
1303.022765	1078.800000
1304.064824	1014.800000
1305.106857	988.600000
1306.148864	958.600000
1307.190846	937.800000
1308.232801	1056.600000
1309.274731	1029.200000
1310.316634	1032.200000
1311.358512	1071.800000
1312.400364	1052.000000
1313.442190	968.800000
1314.483990	916.600000
1315.525764	1048.888889
1316.567512	937.200000
1317.609234	979.200000
1318.650931	833.800000
1319.692601	910.200000
1320.734246	1027.400000
1321.775865	1013.600000
1322.817458	973.800000
1323.859025	833.200000
1324.900566	881.800000
1325.942081	972.400000
1326.983570	966.400000
1328.025033	979.800000
1329.066471	1042.000000
1330.107882	1098.800000
1331.149268	1023.000000
1332.190628	843.600000
1333.231961	945.000000
1334.273269	893.800000
1335.314551	965.000000
1336.355808	852.000000
1337.397038	926.000000
1338.438242	997.800000
1339.479420	1160.600000
1340.520573	1041.200000
1341.561700	958.400000
1342.602800	985.000000
1343.643875	917.200000
1344.684924	975.400000
1345.725947	864.200000
1346.766944	847.200000
1347.807916	1080.400000
1348.848861	986.400000
1349.889780	733.600000
1350.930674	977.200000
1351.971541	974.200000
1353.012383	971.600000
1354.053199	970.200000
1355.093989	951.800000
1356.134753	972.800000
1357.175491	902.600000
1358.216203	1012.000000
1359.256890	931.000000
1360.297550	1007.400000
1361.338184	870.400000
1362.378793	1052.800000
1363.419376	902.400000
1364.459933	928.600000
1365.500464	1080.200000
1366.540969	1142.200000
1367.581448	963.800000
1368.621901	1040.600000
1369.662328	823.000000
1370.702730	1079.800000
1371.743105	943.600000
1372.783455	1001.800000
1373.823778	896.200000
1374.864076	1056.800000
1375.904348	952.200000
1376.944594	1010.200000
1377.984814	936.000000
1379.025009	1175.800000
1380.065177	881.800000
1381.105319	839.000000
1382.145436	1027.600000
1383.185526	1004.800000
1384.225591	960.400000
1385.265630	988.000000
1386.305643	907.200000
1387.345630	962.000000
1388.385591	1018.400000
1389.425526	1002.600000
1390.465435	1174.400000
1391.505319	1121.600000
1392.545176	899.200000
1393.585008	824.600000
1394.624814	854.400000
1395.664593	968.800000
1396.704347	917.200000
1397.744075	914.000000
1398.783777	932.200000
1399.823454	886.400000
1400.863104	919.200000
1401.902728	947.800000
1402.942327	931.200000
1403.981899	1072.600000
1405.021446	815.800000
1406.060967	1184.200000
1407.100462	890.000000
1408.139931	1030.600000
1409.179374	873.600000
1410.218791	1227.600000
1411.258182	853.000000
1412.297548	828.600000
1413.336887	1022.800000
1414.376201	1090.200000
1415.415489	801.000000
1416.454750	1009.800000
1417.493986	870.800000
1418.533196	1043.000000
1419.572380	771.000000
1420.611539	1095.000000
1421.650671	969.800000
1422.689777	1014.800000
1423.728858	934.800000
1424.767912	866.800000
1425.806941	959.800000
1426.845944	1033.400000
1427.884921	925.400000
1428.923872	1002.600000
1429.962797	805.200000
1431.001696	1032.600000
1432.040569	874.200000
1433.079417	1214.000000
1434.118238	907.000000
1435.157034	946.800000
1436.195803	856.000000
1437.234547	842.600000
1438.273265	1008.400000
1439.311957	1112.000000
1440.350623	992.000000
1441.389263	937.200000
1442.427878	840.000000
1443.466466	963.600000
1444.505029	994.600000
1445.543565	1006.000000
1446.582076	840.200000
1447.620561	912.800000
1448.659019	923.600000
1449.697452	1023.800000
1450.735860	1140.200000
1451.774241	1014.600000
1452.812596	1077.400000
1453.850925	925.200000
1454.889229	1075.600000
1455.927506	829.200000
1456.965758	851.600000
1458.003984	983.555556
1459.042184	1141.000000
1460.080358	1124.200000
1461.118506	1070.000000
1462.156628	899.600000
1463.194724	1059.600000
1464.232795	1078.600000
1465.270839	971.800000
1466.308858	884.800000
1467.346850	851.000000
1468.384817	947.400000
1469.422758	964.800000
1470.460673	1043.800000
1471.498562	929.600000
1472.536425	1001.800000
1473.574263	923.000000
1474.612074	1077.600000
1475.649859	1185.600000
1476.687619	962.000000
1477.725353	805.400000
1478.763060	931.600000
1479.800742	881.800000
1480.838398	940.000000
1481.876028	791.600000
1482.913632	986.444444
1483.951211	1019.800000
1484.988763	890.400000
1486.026290	1044.600000
1487.063790	1150.800000
1488.101265	846.400000
1489.138714	940.400000
1490.176136	1007.000000
1491.213533	962.400000
1492.250904	872.800000
1493.288250	940.800000
1494.325569	790.800000
1495.362862	1042.800000
1496.400130	969.000000
1497.437371	1021.800000
1498.474587	1009.600000
1499.511777	997.200000
1500.548941	985.600000
1501.586078	1089.000000
1502.623191	951.800000
1503.660277	1023.000000
1504.697337	892.600000
1505.734371	929.000000
1506.771380	899.600000
1507.808362	969.800000
1508.845319	979.200000
1509.882250	1047.200000
1510.919155	1120.400000
1511.956034	1060.800000
1512.992887	851.600000
1514.029714	1039.600000
1515.066515	1069.600000
1516.103290	1015.800000
1517.140040	970.800000
1518.176763	984.000000
1519.213461	780.200000
1520.250133	995.600000
1521.286779	1036.400000
1522.323399	960.400000
1523.359993	1026.400000
1524.396561	825.400000
1525.433103	942.200000
1526.469619	856.200000
1527.506110	902.400000
1528.542574	905.400000
1529.579013	811.600000
1530.615426	1055.800000
1531.651813	862.600000
1532.688174	1004.200000
1533.724509	946.200000
1534.760818	918.200000
1535.797101	913.200000
1536.833358	780.800000
1537.869590	988.400000
1538.905795	907.200000
1539.941975	1008.600000
1540.978129	1015.400000
1542.014257	854.000000
1543.050358	923.000000
1544.086435	864.200000
1545.122485	966.400000
1546.158509	963.000000
1547.194507	1064.000000
1548.230480	849.200000
1549.266426	865.200000
1550.302347	942.600000
1551.338242	1084.000000
1552.374110	847.800000
1553.409953	736.000000
1554.445770	884.200000
1555.481562	949.600000
1556.517327	1002.600000
1557.553066	1135.800000
1558.588780	800.600000
1559.624467	968.000000
1560.660129	1061.400000
1561.695764	688.200000
1562.731374	957.200000
1563.766958	836.600000
1564.802516	923.200000
1565.838048	976.000000
1566.873555	911.200000
1567.909035	952.800000
1568.944489	1014.800000
1569.979918	1022.800000
1571.015321	925.800000
1572.050697	914.800000
1573.086048	820.200000
1574.121373	1106.000000
1575.156672	1060.800000
1576.191945	946.600000
1577.227192	941.800000
1578.262414	1135.000000
1579.297609	956.000000
1580.332779	845.200000
1581.367922	955.400000
1582.403040	1054.400000
1583.438132	926.800000
1584.473198	1022.800000
1585.508238	1053.800000
1586.543252	1153.400000
1587.578240	836.400000
1588.613202	963.200000
1589.648139	982.600000
1590.683049	1070.400000
1591.717934	884.800000
1592.752793	937.000000
1593.787626	891.200000
1594.822433	979.800000
1595.857214	1044.400000
1596.891969	1004.000000
1597.926698	963.200000
1598.961401	1065.200000
1599.996079	933.200000
1601.030730	879.600000
1602.065356	889.200000
1603.099955	1014.400000
1604.134529	1069.200000
