# Supplementary material for: Formation of organic color centers in air-suspended carbon nanotubes using vapor-phase reaction
Source: Nat Commun. 2022 May 20;13:2814. doi: 10.1038/s41467-022-30508-z (PMC9123200; doi:10.1038/s41467-022-30508-z)
Supplement: Supplementary file 3 — Source Data [file 41467_2022_30508_MOESM3_ESM.zip › Source Data/Figure S15/a/XYSP02/190522XSP032 XYSP02 -698.5297Y BG.dat]

1073.140136	846.600000
1074.187893	1051.200000
1075.235624	1093.200000
1076.283329	1109.000000
1077.331009	1041.400000
1078.378662	1106.400000
1079.426290	940.200000
1080.473892	1117.200000
1081.521468	1069.000000
1082.569018	1048.000000
1083.616542	943.800000
1084.664040	1073.400000
1085.711512	890.800000
1086.758958	1115.000000
1087.806379	1012.200000
1088.853773	825.200000
1089.901142	822.400000
1090.948485	947.600000
1091.995801	878.000000
1093.043092	944.800000
1094.090357	793.000000
1095.137597	1011.400000
1096.184810	880.800000
1097.231997	1016.200000
1098.279159	919.200000
1099.326294	867.555556
1100.373404	985.000000
1101.420487	875.200000
1102.467545	863.400000
1103.514577	1162.400000
1104.561583	891.800000
1105.608563	982.600000
1106.655518	840.000000
1107.702446	1042.600000
1108.749348	1036.000000
1109.796225	1019.200000
1110.843075	958.600000
1111.889900	1123.400000
1112.936699	803.000000
1113.983472	960.400000
1115.030219	897.000000
1116.076940	776.400000
1117.123635	886.200000
1118.170305	965.200000
1119.216948	1073.800000
1120.263566	1010.200000
1121.310157	1144.600000
1122.356723	1141.200000
1123.403263	1006.800000
1124.449777	753.400000
1125.496265	749.600000
1126.542727	957.000000
1127.589163	888.800000
1128.635573	936.200000
1129.681958	899.400000
1130.728316	886.600000
1131.774649	1042.800000
1132.820956	1082.400000
1133.867236	818.000000
1134.913491	860.400000
1135.959720	988.000000
1137.005923	968.400000
1138.052101	840.000000
1139.098252	1001.400000
1140.144377	886.600000
1141.190477	985.400000
1142.236550	929.000000
1143.282598	893.600000
1144.328620	918.200000
1145.374616	887.600000
1146.420586	926.600000
1147.466530	1188.600000
1148.512448	1115.400000
1149.558341	999.600000
1150.604207	931.600000
1151.650047	987.800000
1152.695862	886.200000
1153.741651	973.000000
1154.787414	1048.600000
1155.833150	918.200000
1156.878861	986.200000
1157.924547	1042.400000
1158.970206	1055.600000
1160.015839	991.000000
1161.061446	974.600000
1162.107028	845.600000
1163.152584	984.800000
1164.198113	899.000000
1165.243617	990.200000
1166.289095	1187.000000
1167.334547	1080.200000
1168.379973	1047.400000
1169.425373	1055.400000
1170.470748	924.400000
1171.516096	986.000000
1172.561418	1053.400000
1173.606715	961.600000
1174.651986	1004.400000
1175.697231	758.000000
1176.742449	1083.800000
1177.787642	948.800000
1178.832810	1011.200000
1179.877951	865.800000
1180.923066	907.000000
1181.968155	1022.600000
1183.013219	997.600000
1184.058257	815.800000
1185.103268	1092.400000
1186.148254	815.400000
1187.193214	818.400000
1188.238148	990.000000
1189.283056	1000.200000
1190.327938	978.200000
1191.372794	1019.800000
1192.417625	988.600000
1193.462429	982.800000
1194.507208	974.000000
1195.551961	1054.000000
1196.596687	1033.400000
1197.641388	978.400000
1198.686063	1132.600000
1199.730712	1096.800000
1200.775336	925.600000
1201.819933	1070.600000
1202.864504	949.400000
1203.909050	1071.200000
1204.953569	989.600000
1205.998063	843.000000
1207.042531	916.000000
1208.086973	1085.600000
1209.131389	1028.200000
1210.175779	819.200000
1211.220143	801.400000
1212.264481	918.400000
1213.308794	838.800000
1214.353080	885.200000
1215.397341	1019.200000
1216.441575	1048.800000
1217.485784	1014.200000
1218.529967	851.400000
1219.574124	954.800000
1220.618255	1005.200000
1221.662360	917.200000
1222.706439	1057.600000
1223.750493	925.400000
1224.794520	1204.400000
1225.838522	883.800000
1226.882498	814.000000
1227.926447	984.800000
1228.970371	985.000000
1230.014269	1007.400000
1231.058141	1088.000000
1232.101987	887.200000
1233.145808	1007.400000
1234.189602	925.600000
1235.233371	1119.200000
1236.277113	1036.400000
1237.320830	1046.200000
1238.364521	946.000000
1239.408185	941.600000
1240.451824	1056.400000
1241.495437	972.400000
1242.539025	1090.600000
1243.582586	1000.400000
1244.626121	789.400000
1245.669631	915.600000
1246.713114	1018.800000
1247.756572	957.200000
1248.800004	820.400000
1249.843410	1117.200000
1250.886790	998.600000
1251.930144	1138.000000
1252.973472	949.200000
1254.016774	1027.400000
1255.060050	817.000000
1256.103301	991.800000
1257.146525	1148.800000
1258.189724	1106.800000
1259.232897	926.400000
1260.276044	975.400000
1261.319165	908.200000
1262.362260	986.400000
1263.405329	1214.000000
1264.448372	988.600000
1265.491390	949.800000
1266.534381	984.400000
1267.577347	944.600000
1268.620286	1052.800000
1269.663200	975.600000
1270.706088	1048.800000
1271.748950	995.600000
1272.791786	1014.000000
1273.834596	1003.200000
1274.877380	1001.000000
1275.920139	1095.800000
1276.962871	1185.800000
1278.005578	1036.600000
1279.048258	966.000000
1280.090913	1034.600000
1281.133542	1007.800000
1282.176145	903.600000
1283.218722	1081.200000
1284.261273	912.200000
1285.303798	1028.400000
1286.346298	1098.400000
1287.388771	934.600000
1288.431219	915.400000
1289.473640	999.400000
1290.516036	916.000000
1291.558406	1026.600000
1292.600750	975.400000
1293.643068	990.600000
1294.685360	978.000000
1295.727626	1116.000000
1296.769867	974.800000
1297.812081	922.400000
1298.854270	1003.400000
1299.896432	999.200000
1300.938569	1024.200000
1301.980680	772.800000
1303.022765	1078.400000
1304.064824	1018.200000
1305.106857	995.000000
1306.148864	970.400000
1307.190846	940.400000
1308.232801	1052.800000
1309.274731	1021.800000
1310.316634	1039.800000
1311.358512	1072.200000
1312.400364	1051.000000
1313.442190	972.400000
1314.483990	930.600000
1315.525764	1033.200000
1316.567512	943.200000
1317.609234	968.200000
1318.650931	825.000000
1319.692601	903.400000
1320.734246	1024.400000
1321.775865	1012.800000
1322.817458	969.000000
1323.859025	838.800000
1324.900566	879.000000
1325.942081	969.000000
1326.983570	956.000000
1328.025033	975.000000
1329.066471	1028.600000
1330.107882	1095.400000
1331.149268	1036.600000
1332.190628	843.000000
1333.231961	940.400000
1334.273269	896.200000
1335.314551	944.000000
1336.355808	825.800000
1337.397038	921.800000
1338.438242	991.200000
1339.479420	1155.000000
1340.520573	1051.800000
1341.561700	961.200000
1342.602800	971.200000
1343.643875	921.800000
1344.684924	971.000000
1345.725947	859.000000
1346.766944	855.000000
1347.807916	1086.200000
1348.848861	990.000000
1349.889780	736.800000
1350.930674	972.600000
1351.971541	972.000000
1353.012383	976.800000
1354.053199	975.400000
1355.093989	959.600000
1356.134753	984.200000
1357.175491	901.000000
1358.216203	1007.600000
1359.256890	926.400000
1360.297550	1013.200000
1361.338184	854.400000
1362.378793	1052.800000
1363.419376	915.600000
1364.459933	929.600000
1365.500464	1091.000000
1366.540969	1142.600000
1367.581448	960.000000
1368.621901	1039.600000
1369.662328	826.000000
1370.702730	1069.800000
1371.743105	937.600000
1372.783455	1014.000000
1373.823778	895.200000
1374.864076	1061.400000
1375.904348	953.000000
1376.944594	1014.400000
1377.984814	923.800000
1379.025009	1189.200000
1380.065177	878.000000
1381.105319	832.000000
1382.145436	1030.800000
1383.185526	995.200000
1384.225591	964.600000
1385.265630	982.800000
1386.305643	908.000000
1387.345630	961.000000
1388.385591	1025.800000
1389.425526	1006.600000
1390.465435	1179.600000
1391.505319	1118.400000
1392.545176	888.600000
1393.585008	825.800000
1394.624814	853.200000
1395.664593	979.600000
1396.704347	915.400000
1397.744075	906.400000
1398.783777	931.600000
1399.823454	913.200000
1400.863104	925.600000
1401.902728	934.800000
1402.942327	923.800000
1403.981899	1061.000000
1405.021446	812.400000
1406.060967	1190.200000
1407.100462	894.200000
1408.139931	1041.000000
1409.179374	875.400000
1410.218791	1222.200000
1411.258182	838.400000
1412.297548	828.600000
1413.336887	1036.400000
1414.376201	1093.400000
1415.415489	808.600000
1416.454750	998.600000
1417.493986	867.000000
1418.533196	1040.200000
1419.572380	768.000000
1420.611539	1090.000000
1421.650671	956.000000
1422.689777	1016.200000
1423.728858	928.200000
1424.767912	868.600000
1425.806941	963.400000
1426.845944	1043.000000
1427.884921	923.200000
1428.923872	990.000000
1429.962797	813.800000
1431.001696	1049.600000
1432.040569	874.000000
1433.079417	1226.200000
1434.118238	905.600000
1435.157034	949.000000
1436.195803	856.400000
1437.234547	845.800000
1438.273265	1004.000000
1439.311957	1111.000000
1440.350623	1002.800000
1441.389263	945.600000
1442.427878	845.800000
1443.466466	967.000000
1444.505029	1000.800000
1445.543565	1012.000000
1446.582076	837.000000
1447.620561	903.000000
1448.659019	907.600000
1449.697452	1024.600000
1450.735860	1137.000000
1451.774241	1016.000000
1452.812596	1089.400000
1453.850925	932.800000
1454.889229	1069.200000
1455.927506	835.800000
1456.965758	858.800000
1458.003984	971.800000
1459.042184	1127.000000
1460.080358	1113.200000
1461.118506	1065.000000
1462.156628	905.600000
1463.194724	1043.200000
1464.232795	1104.000000
1465.270839	975.000000
1466.308858	890.400000
1467.346850	866.600000
1468.384817	947.800000
1469.422758	968.000000
1470.460673	1052.200000
1471.498562	927.000000
1472.536425	1004.800000
1473.574263	918.600000
1474.612074	1066.400000
1475.649859	1195.800000
1476.687619	958.000000
1477.725353	808.600000
1478.763060	929.400000
1479.800742	890.000000
1480.838398	946.800000
1481.876028	797.200000
1482.913632	984.800000
1483.951211	1027.200000
1484.988763	902.600000
1486.026290	1066.400000
1487.063790	1144.888889
1488.101265	858.400000
1489.138714	937.600000
1490.176136	1003.600000
1491.213533	968.200000
1492.250904	860.000000
1493.288250	949.200000
1494.325569	799.200000
1495.362862	1034.800000
1496.400130	981.200000
1497.437371	1024.400000
1498.474587	994.000000
1499.511777	997.400000
1500.548941	965.800000
1501.586078	1096.800000
1502.623191	964.000000
1503.660277	1020.000000
1504.697337	887.000000
1505.734371	932.800000
1506.771380	888.800000
1507.808362	966.400000
1508.845319	1001.600000
1509.882250	1063.200000
1510.919155	1131.800000
1511.956034	1052.400000
1512.992887	840.600000
1514.029714	1036.000000
1515.066515	1076.000000
1516.103290	1016.400000
1517.140040	984.200000
1518.176763	989.800000
1519.213461	765.000000
1520.250133	1016.800000
1521.286779	1037.800000
1522.323399	966.800000
1523.359993	1034.200000
1524.396561	809.000000
1525.433103	942.400000
1526.469619	867.400000
1527.506110	907.800000
1528.542574	913.400000
1529.579013	802.800000
1530.615426	1058.200000
1531.651813	871.800000
1532.688174	1004.200000
1533.724509	952.400000
1534.760818	901.600000
1535.797101	903.000000
1536.833358	761.600000
1537.869590	991.200000
1538.905795	907.800000
1539.941975	1010.200000
1540.978129	1015.200000
1542.014257	869.000000
1543.050358	945.600000
1544.086435	854.200000
1545.122485	979.600000
1546.158509	978.000000
1547.194507	1061.000000
1548.230480	849.200000
1549.266426	885.000000
1550.302347	951.400000
1551.338242	1093.000000
1552.374110	874.600000
1553.409953	728.800000
1554.445770	884.200000
1555.481562	960.400000
1556.517327	1019.600000
1557.553066	1142.800000
1558.588780	795.800000
1559.624467	977.600000
1560.660129	1058.200000
1561.695764	692.200000
1562.731374	967.000000
1563.766958	834.400000
1564.802516	924.200000
1565.838048	980.600000
1566.873555	907.400000
1567.909035	930.000000
1568.944489	1019.400000
1569.979918	1017.200000
1571.015321	944.000000
1572.050697	922.600000
1573.086048	826.600000
1574.121373	1109.800000
1575.156672	1048.600000
1576.191945	934.800000
1577.227192	940.400000
1578.262414	1146.800000
1579.297609	966.000000
1580.332779	857.000000
1581.367922	929.000000
1582.403040	1068.400000
1583.438132	935.800000
1584.473198	1026.200000
1585.508238	1071.600000
1586.543252	1152.600000
1587.578240	827.600000
1588.613202	961.600000
1589.648139	991.000000
1590.683049	1044.800000
1591.717934	877.800000
1592.752793	934.400000
1593.787626	883.600000
1594.822433	975.600000
1595.857214	1036.200000
1596.891969	1007.200000
1597.926698	953.600000
1598.961401	1068.200000
1599.996079	939.600000
1601.030730	878.800000
1602.065356	888.600000
1603.099955	1020.200000
1604.134529	1068.200000
