# Supplementary material for: Formation of organic color centers in air-suspended carbon nanotubes using vapor-phase reaction
Source: Nat Commun. 2022 May 20;13:2814. doi: 10.1038/s41467-022-30508-z (PMC9123200; doi:10.1038/s41467-022-30508-z)
Supplement: Supplementary file 3 — Source Data [file 41467_2022_30508_MOESM3_ESM.zip › Source Data/Figure S15/a/XYSP02/190522XSP033 XYSP02 -698.4297Y BG.dat]

1073.140136	873.000000
1074.187893	1042.200000
1075.235624	1102.000000
1076.283329	1112.200000
1077.331009	1042.400000
1078.378662	1100.600000
1079.426290	935.400000
1080.473892	1120.800000
1081.521468	1049.600000
1082.569018	1044.800000
1083.616542	949.200000
1084.664040	1065.600000
1085.711512	885.600000
1086.758958	1112.800000
1087.806379	1021.200000
1088.853773	821.400000
1089.901142	822.000000
1090.948485	932.200000
1091.995801	868.200000
1093.043092	940.600000
1094.090357	792.600000
1095.137597	1015.200000
1096.184810	874.200000
1097.231997	1023.000000
1098.279159	918.800000
1099.326294	859.400000
1100.373404	980.000000
1101.420487	863.800000
1102.467545	846.800000
1103.514577	1155.200000
1104.561583	912.600000
1105.608563	994.400000
1106.655518	847.800000
1107.702446	1021.800000
1108.749348	1038.800000
1109.796225	1003.800000
1110.843075	957.000000
1111.889900	1110.800000
1112.936699	795.400000
1113.983472	958.400000
1115.030219	891.800000
1116.076940	792.000000
1117.123635	872.200000
1118.170305	967.000000
1119.216948	1066.200000
1120.263566	1037.400000
1121.310157	1139.800000
1122.356723	1135.800000
1123.403263	988.200000
1124.449777	759.200000
1125.496265	742.800000
1126.542727	946.600000
1127.589163	895.600000
1128.635573	925.000000
1129.681958	886.200000
1130.728316	874.000000
1131.774649	1032.600000
1132.820956	1093.800000
1133.867236	819.400000
1134.913491	866.600000
1135.959720	975.800000
1137.005923	967.600000
1138.052101	844.400000
1139.098252	1013.600000
1140.144377	883.400000
1141.190477	986.400000
1142.236550	939.200000
1143.282598	909.600000
1144.328620	903.800000
1145.374616	881.200000
1146.420586	930.600000
1147.466530	1192.200000
1148.512448	1109.800000
1149.558341	1002.800000
1150.604207	935.200000
1151.650047	978.200000
1152.695862	886.200000
1153.741651	951.200000
1154.787414	1058.200000
1155.833150	908.200000
1156.878861	984.600000
1157.924547	1029.000000
1158.970206	1062.400000
1160.015839	985.600000
1161.061446	972.800000
1162.107028	848.000000
1163.152584	995.600000
1164.198113	903.400000
1165.243617	981.600000
1166.289095	1193.400000
1167.334547	1074.600000
1168.379973	1037.800000
1169.425373	1048.200000
1170.470748	914.600000
1171.516096	991.800000
1172.561418	1051.800000
1173.606715	968.000000
1174.651986	992.600000
1175.697231	757.600000
1176.742449	1074.000000
1177.787642	935.600000
1178.832810	1021.600000
1179.877951	864.400000
1180.923066	892.000000
1181.968155	1015.000000
1183.013219	992.000000
1184.058257	796.800000
1185.103268	1083.000000
1186.148254	792.600000
1187.193214	813.600000
1188.238148	989.400000
1189.283056	989.400000
1190.327938	967.800000
1191.372794	1018.200000
1192.417625	993.800000
1193.462429	985.000000
1194.507208	984.600000
1195.551961	1053.800000
1196.596687	1037.800000
1197.641388	972.200000
1198.686063	1122.200000
1199.730712	1092.200000
1200.775336	923.600000
1201.819933	1063.400000
1202.864504	941.400000
1203.909050	1068.800000
1204.953569	981.000000
1205.998063	848.400000
1207.042531	906.800000
1208.086973	1090.400000
1209.131389	1031.200000
1210.175779	842.200000
1211.220143	792.000000
1212.264481	924.400000
1213.308794	835.000000
1214.353080	875.400000
1215.397341	1013.600000
1216.441575	1043.800000
1217.485784	1005.600000
1218.529967	829.200000
1219.574124	968.800000
1220.618255	1003.400000
1221.662360	906.600000
1222.706439	1054.000000
1223.750493	927.200000
1224.794520	1185.600000
1225.838522	882.600000
1226.882498	835.400000
1227.926447	969.000000
1228.970371	975.200000
1230.014269	1002.000000
1231.058141	1078.000000
1232.101987	877.200000
1233.145808	1010.000000
1234.189602	915.800000
1235.233371	1110.000000
1236.277113	1038.800000
1237.320830	1047.400000
1238.364521	951.800000
1239.408185	942.200000
1240.451824	1046.000000
1241.495437	978.400000
1242.539025	1066.000000
1243.582586	995.400000
1244.626121	792.600000
1245.669631	906.000000
1246.713114	1019.200000
1247.756572	962.200000
1248.800004	816.600000
1249.843410	1114.600000
1250.886790	990.600000
1251.930144	1131.400000
1252.973472	946.400000
1254.016774	1020.400000
1255.060050	813.400000
1256.103301	993.000000
1257.146525	1147.200000
1258.189724	1095.000000
1259.232897	920.800000
1260.276044	964.000000
1261.319165	904.200000
1262.362260	1002.800000
1263.405329	1196.800000
1264.448372	963.600000
1265.491390	953.800000
1266.534381	977.200000
1267.577347	935.200000
1268.620286	1058.200000
1269.663200	983.400000
1270.706088	1021.800000
1271.748950	992.200000
1272.791786	1008.600000
1273.834596	996.400000
1274.877380	993.200000
1275.920139	1085.200000
1276.962871	1197.400000
1278.005578	1025.600000
1279.048258	966.800000
1280.090913	1030.200000
1281.133542	1001.200000
1282.176145	889.800000
1283.218722	1079.400000
1284.261273	906.800000
1285.303798	1032.000000
1286.346298	1103.600000
1287.388771	937.600000
1288.431219	901.600000
1289.473640	995.400000
1290.516036	911.200000
1291.558406	1008.400000
1292.600750	965.200000
1293.643068	988.400000
1294.685360	987.200000
1295.727626	1103.800000
1296.769867	962.800000
1297.812081	918.400000
1298.854270	994.200000
1299.896432	1003.400000
1300.938569	1011.200000
1301.980680	755.200000
1303.022765	1083.600000
1304.064824	1017.000000
1305.106857	964.600000
1306.148864	964.800000
1307.190846	956.200000
1308.232801	1046.200000
1309.274731	1000.600000
1310.316634	1042.200000
1311.358512	1075.600000
1312.400364	1041.000000
1313.442190	989.800000
1314.483990	924.000000
1315.525764	1040.600000
1316.567512	951.555556
1317.609234	967.000000
1318.650931	818.600000
1319.692601	899.000000
1320.734246	1023.200000
1321.775865	1019.200000
1322.817458	985.800000
1323.859025	842.200000
1324.900566	883.800000
1325.942081	976.400000
1326.983570	963.400000
1328.025033	962.400000
1329.066471	1022.800000
1330.107882	1093.200000
1331.149268	1024.000000
1332.190628	853.000000
1333.231961	926.000000
1334.273269	888.400000
1335.314551	939.000000
1336.355808	831.000000
1337.397038	917.000000
1338.438242	997.200000
1339.479420	1150.000000
1340.520573	1038.200000
1341.561700	960.800000
1342.602800	979.800000
1343.643875	915.400000
1344.684924	978.600000
1345.725947	860.800000
1346.766944	856.200000
1347.807916	1081.000000
1348.848861	980.400000
1349.889780	734.800000
1350.930674	985.800000
1351.971541	975.200000
1353.012383	974.000000
1354.053199	968.800000
1355.093989	951.800000
1356.134753	979.000000
1357.175491	892.600000
1358.216203	1002.000000
1359.256890	926.000000
1360.297550	1000.000000
1361.338184	866.600000
1362.378793	1046.600000
1363.419376	921.200000
1364.459933	929.000000
1365.500464	1082.200000
1366.540969	1125.400000
1367.581448	956.000000
1368.621901	1041.400000
1369.662328	814.200000
1370.702730	1080.000000
1371.743105	926.800000
1372.783455	1008.000000
1373.823778	892.400000
1374.864076	1060.600000
1375.904348	950.200000
1376.944594	1005.200000
1377.984814	925.800000
1379.025009	1186.200000
1380.065177	890.200000
1381.105319	827.800000
1382.145436	1026.800000
1383.185526	996.200000
1384.225591	956.800000
1385.265630	993.200000
1386.305643	904.600000
1387.345630	948.600000
1388.385591	1013.600000
1389.425526	1005.600000
1390.465435	1160.600000
1391.505319	1117.600000
1392.545176	892.200000
1393.585008	830.600000
1394.624814	855.800000
1395.664593	973.400000
1396.704347	921.800000
1397.744075	905.400000
1398.783777	932.800000
1399.823454	909.200000
1400.863104	926.000000
1401.902728	941.000000
1402.942327	924.400000
1403.981899	1065.400000
1405.021446	814.400000
1406.060967	1185.600000
1407.100462	883.200000
1408.139931	1039.400000
1409.179374	874.000000
1410.218791	1222.600000
1411.258182	838.400000
1412.297548	824.600000
1413.336887	1031.600000
1414.376201	1077.400000
1415.415489	803.200000
1416.454750	1008.000000
1417.493986	869.600000
1418.533196	1046.200000
1419.572380	777.600000
1420.611539	1107.400000
1421.650671	958.600000
1422.689777	1017.600000
1423.728858	930.800000
1424.767912	868.400000
1425.806941	963.600000
1426.845944	1025.400000
1427.884921	929.400000
1428.923872	999.200000
1429.962797	793.000000
1431.001696	1046.200000
1432.040569	873.600000
1433.079417	1232.444444
1434.118238	900.200000
1435.157034	938.800000
1436.195803	865.400000
1437.234547	849.000000
1438.273265	998.000000
1439.311957	1119.600000
1440.350623	983.600000
1441.389263	940.200000
1442.427878	833.000000
1443.466466	949.800000
1444.505029	995.600000
1445.543565	1008.200000
1446.582076	842.400000
1447.620561	894.000000
1448.659019	911.200000
1449.697452	1008.200000
1450.735860	1135.800000
1451.774241	1013.200000
1452.812596	1067.800000
1453.850925	941.000000
1454.889229	1076.800000
1455.927506	832.400000
1456.965758	848.600000
1458.003984	963.800000
1459.042184	1136.600000
1460.080358	1124.000000
1461.118506	1050.400000
1462.156628	906.800000
1463.194724	1061.200000
1464.232795	1092.800000
1465.270839	956.200000
1466.308858	881.200000
1467.346850	863.600000
1468.384817	941.600000
1469.422758	962.000000
1470.460673	1041.200000
1471.498562	928.600000
1472.536425	1010.000000
1473.574263	916.800000
1474.612074	1066.000000
1475.649859	1196.600000
1476.687619	971.800000
1477.725353	812.400000
1478.763060	926.000000
1479.800742	888.000000
1480.838398	941.600000
1481.876028	800.200000
1482.913632	987.400000
1483.951211	1026.000000
1484.988763	892.400000
1486.026290	1043.800000
1487.063790	1163.400000
1488.101265	848.600000
1489.138714	939.400000
1490.176136	995.600000
1491.213533	964.800000
1492.250904	849.400000
1493.288250	936.400000
1494.325569	779.400000
1495.362862	1036.800000
1496.400130	978.600000
1497.437371	1002.600000
1498.474587	1008.400000
1499.511777	998.800000
1500.548941	969.400000
1501.586078	1102.800000
1502.623191	964.600000
1503.660277	1012.400000
1504.697337	896.600000
1505.734371	938.800000
1506.771380	887.200000
1507.808362	981.000000
1508.845319	981.000000
1509.882250	1043.800000
1510.919155	1136.400000
1511.956034	1054.600000
1512.992887	841.400000
1514.029714	1041.000000
1515.066515	1078.400000
1516.103290	1008.200000
1517.140040	970.000000
1518.176763	983.000000
1519.213461	770.600000
1520.250133	1006.600000
1521.286779	1041.000000
1522.323399	962.400000
1523.359993	1032.600000
1524.396561	806.000000
1525.433103	927.400000
1526.469619	873.000000
1527.506110	912.400000
1528.542574	903.600000
1529.579013	809.000000
1530.615426	1067.200000
1531.651813	853.600000
1532.688174	991.200000
1533.724509	952.000000
1534.760818	898.000000
1535.797101	919.000000
1536.833358	764.200000
1537.869590	980.200000
1538.905795	907.800000
1539.941975	1005.200000
1540.978129	1011.400000
1542.014257	866.200000
1543.050358	943.200000
1544.086435	847.800000
1545.122485	957.200000
1546.158509	952.600000
1547.194507	1066.000000
1548.230480	844.600000
1549.266426	870.000000
1550.302347	949.000000
1551.338242	1081.000000
1552.374110	853.600000
1553.409953	717.000000
1554.445770	874.400000
1555.481562	942.600000
1556.517327	1017.800000
1557.553066	1133.400000
1558.588780	796.800000
1559.624467	984.000000
1560.660129	1056.000000
1561.695764	691.600000
1562.731374	942.400000
1563.766958	824.200000
1564.802516	930.200000
1565.838048	984.400000
1566.873555	914.400000
1567.909035	932.800000
1568.944489	1032.200000
1569.979918	1015.600000
1571.015321	925.400000
1572.050697	904.800000
1573.086048	817.800000
1574.121373	1101.000000
1575.156672	1029.000000
1576.191945	931.600000
1577.227192	943.000000
1578.262414	1127.400000
1579.297609	952.000000
1580.332779	858.400000
1581.367922	935.400000
1582.403040	1059.000000
1583.438132	926.200000
1584.473198	1036.200000
1585.508238	1061.600000
1586.543252	1160.600000
1587.578240	826.000000
1588.613202	968.600000
1589.648139	994.000000
1590.683049	1057.600000
1591.717934	868.400000
1592.752793	930.600000
1593.787626	875.000000
1594.822433	975.400000
1595.857214	1047.000000
1596.891969	998.400000
1597.926698	952.200000
1598.961401	1062.000000
1599.996079	936.000000
1601.030730	877.800000
1602.065356	889.400000
1603.099955	1014.400000
1604.134529	1058.000000
